# Supplementary material for: Changing and stable chromatin accessibility supports transcriptional overhaul during neural stem cell activation and is altered with age
Source: Aging Cell. 2021 Oct 23;20(11):e13499. doi: 10.1111/acel.13499 (PMC8590101; doi:10.1111/acel.13499)
Supplement: Supplementary file 2 — Table S1 [file ACEL-20-e13499-s012.xlsx]

## Sheet: Contents
Table S1: Read numbers for ATAC-seq libraries and peak calling results
Contents:
	Tab 1A: Table of ATAC-seq libraries and read numbers
	Tab 1B: Quiescent NSPCs Replicate 1 narrowPeak (MACS output)
	Tab 1C: Quiescent NSPCs Replicate 2 narrowPeak (MACS output)
	Tab 1D: Activated NSPCs Replicate 1 narrowPeak (MACS output)
	Tab 1E: Activated NSPCs Replicate 2 narrowPeak (MACS output)
	Tab 1F: Reactivated NSPCs Replicate 1 narrowPeak (MACS output)
	Tab 1G: Reactivated NSPCs Replicate 2 narrowPeak (MACS output)
	* For Tabs 1B-E:
	ENCODE narrowPeak are BED 6+4 format (https://genome.ucsc.edu/FAQ/FAQformat.html#format12)
	1	chrom - Name of the chromosome (or contig, scaffold, etc.).
	2	chromStart - The starting position of the feature in the chromosome or scaffold. The first base in a chromosome is numbered 0.
	3	chromEnd - The ending position of the feature in the chromosome or scaffold. The chromEnd base is not included in the display of the feature. For example, the first 100 bases of a chromosome are defined aschromStart=0, chromEnd=100, and span the bases numbered 0-99.
	4	name - Name given to a region (preferably unique). Use '.' if no name is assigned.
	5	score - Indicates how dark the peak will be displayed in the browser (0-1000). If all scores were '0' when the data were submitted to the DCC, the DCC assigned scores 1-1000 based on signal value. Ideally the average signalValue per base spread is between 100-1000.
	6	strand - +/- to denote strand or orientation (whenever applicable). Use '.' if no orientation is assigned.
	7	signalValue - Measurement of overall (usually, average) enrichment for the region.
	8	pValue - Measurement of statistical significance (-log10). Use -1 if no pValue is assigned.
	9	qValue - Measurement of statistical significance using false discovery rate (-log10). Use -1 if no qValue is assigned.
	10	peak - Point-source called for this peak; 0-based offset from chromStart. Use -1 if no point-source called.

## Sheet: 1A
Table 1A
Table of ATAC-seq libraries, read count, and gene mapping
	Sample ID	Number of reads that passed QC	Number of paired reads mapped with Bowtie2	Number of unique paired reads filtered with Picard/SAMtools	Number of peaks called with MACS
1	Quiescent Rep1	46390488	46276381	41181016	42980
2	Quiescent Rep2	88228921	87909929	75332352	46774
3	Activated Rep1	50081520	49927255	40764888	46841
4	Activated Rep2	44063526	43996881	37475978	37880
5*	Reactivated Rep1	97740863	97392659	71032679	62017
				40,488,033 (downsampled)
6*	Reactivated Rep2	85598141	85052151	60648499	62357
				40,636,241 (downsampled)
	* Reactivated libraries were downsampled from unique, filtered paired reads.

## Sheet: 1B
chr1	3094953	3095175	8_GGACTCCT_L003_peak_1	73	.	3.81249	9.92946	7.30599	90
chr1	3121413	3121623	8_GGACTCCT_L003_peak_2	85	.	4.07542	11.2654	8.59111	98
chr1	3292515	3292955	8_GGACTCCT_L003_peak_3	698	.	10.3711	73.6287	69.87	247
chr1	3292973	3293317	8_GGACTCCT_L003_peak_4	394	.	7.40038	42.7366	39.4082	146
chr1	3333743	3333916	8_GGACTCCT_L003_peak_5	66	.	3.68102	9.28292	6.68595	86
chr1	3395402	3395864	8_GGACTCCT_L003_peak_6	441	.	8.98204	47.571	44.1712	278
chr1	3400067	3400252	8_GGACTCCT_L003_peak_7	111	.	4.45545	13.9525	11.1974	105
chr1	3670596	3670963	8_GGACTCCT_L003_peak_8	177	.	5.42133	20.7034	17.7704	249
chr1	3671434	3671914	8_GGACTCCT_L003_peak_9	223	.	6.06414	25.4018	22.3722	280
chr1	4412567	4412726	8_GGACTCCT_L003_peak_10	54	.	3.41809	8.0351	5.49428	75
chr1	4426907	4427057	8_GGACTCCT_L003_peak_11	38	.	3.0237	6.28475	3.83816	88
chr1	4519404	4519554	8_GGACTCCT_L003_peak_12	43	.	3.15516	6.85122	4.37153	143
chr1	4785404	4785632	8_GGACTCCT_L003_peak_13a	160	.	5.33672	18.9038	16.0113	111
chr1	4785632	4785900	8_GGACTCCT_L003_peak_13b	1019	.	15.6962	106.133	101.983	118
chr1	4807581	4807956	8_GGACTCCT_L003_peak_14a	1152	.	15.5022	119.489	115.202	216
chr1	4807956	4808234	8_GGACTCCT_L003_peak_14b	135	.	4.61539	16.419	13.5878	160
chr1	4857425	4857880	8_GGACTCCT_L003_peak_15a	1568	.	15.3129	161.496	156.878	305
chr1	4857880	4858127	8_GGACTCCT_L003_peak_15b	96	.	3.46457	12.376	9.66975	151
chr1	4858173	4858429	8_GGACTCCT_L003_peak_16	91	.	3.38983	11.815	9.1298	158
chr1	4914504	4914689	8_GGACTCCT_L003_peak_17	43	.	3.15516	6.85122	4.37153	86
chr1	5017957	5018121	8_GGACTCCT_L003_peak_18	73	.	3.1643	9.9775	7.35306	92
chr1	5019291	5019599	8_GGACTCCT_L003_peak_19	152	.	4.03313	18.1724	15.2984	104
chr1	5022812	5023155	8_GGACTCCT_L003_peak_20	576	.	7.86276	61.2914	57.697	127
chr1	5070284	5070556	8_GGACTCCT_L003_peak_21	590	.	11.306	62.7012	59.087	132
chr1	5082956	5083229	8_GGACTCCT_L003_peak_22a	441	.	9.46549	47.5767	44.175	138
chr1	5083229	5083491	8_GGACTCCT_L003_peak_22b	135	.	4.99567	16.3484	13.5186	135
chr1	5183609	5183861	8_GGACTCCT_L003_peak_23	127	.	4.86421	15.5863	12.7771	120
chr1	5220726	5221057	8_GGACTCCT_L003_peak_24	584	.	11.1183	62.0373	58.4324	155
chr1	5221130	5221362	8_GGACTCCT_L003_peak_25	116	.	4.59184	14.3909	11.6192	115
chr1	5228979	5229134	8_GGACTCCT_L003_peak_26	23	.	2.6293	4.69553	2.36203	72
chr1	5232909	5233091	8_GGACTCCT_L003_peak_27	66	.	3.68102	9.28292	6.68595	83
chr1	5258271	5258473	8_GGACTCCT_L003_peak_28	92	.	4.20688	11.9539	9.25572	105
chr1	5534180	5534351	8_GGACTCCT_L003_peak_29	85	.	4.07542	11.2654	8.59111	87
chr1	5588281	5588509	8_GGACTCCT_L003_peak_30	120	.	4.73274	14.8357	12.0475	115
chr1	6214462	6214788	8_GGACTCCT_L003_peak_31a	753	.	11.7904	79.1696	75.3394	189
chr1	6214788	6215320	8_GGACTCCT_L003_peak_31b	237	.	6.00536	26.8575	23.798	137
chr1	6272352	6272502	8_GGACTCCT_L003_peak_32	92	.	4.20688	11.9539	9.25572	78
chr1	6382792	6383031	8_GGACTCCT_L003_peak_33	106	.	4.46981	13.3699	10.6256	101
chr1	6441427	6441577	8_GGACTCCT_L003_peak_34	54	.	3.41809	8.0351	5.49428	72
chr1	6805342	6805594	8_GGACTCCT_L003_peak_35	165	.	5.52153	19.5057	16.5972	133
chr1	6866892	6867167	8_GGACTCCT_L003_peak_36	206	.	6.17886	23.6789	20.6794	119
chr1	7010270	7010463	8_GGACTCCT_L003_peak_37	165	.	5.52153	19.5057	16.5972	93
chr1	7088431	7089261	8_GGACTCCT_L003_peak_38	2364	.	15.6407	241.32	236.481	390
chr1	7105051	7105243	8_GGACTCCT_L003_peak_39	49	.	3.28663	7.43488	4.92378	94
chr1	7139229	7139450	8_GGACTCCT_L003_peak_40	135	.	4.99567	16.3484	13.5186	112
chr1	7397598	7397783	8_GGACTCCT_L003_peak_41	445	.	6.9846	47.9403	44.5338	87
chr1	7397814	7398453	8_GGACTCCT_L003_peak_42	1514	.	14.5078	156.048	151.461	300
chr1	8190236	8190410	8_GGACTCCT_L003_peak_43	49	.	3.28663	7.43488	4.92378	103
chr1	8583190	8583385	8_GGACTCCT_L003_peak_44	113	.	4.60128	14.0968	11.3301	105
chr1	8798040	8798190	8_GGACTCCT_L003_peak_45	43	.	3.15516	6.85122	4.37153	133
chr1	8948321	8948515	8_GGACTCCT_L003_peak_46	165	.	5.52153	19.5057	16.5972	94
chr1	9248527	9248841	8_GGACTCCT_L003_peak_47a	462	.	9.72842	49.6705	46.2382	152
chr1	9248841	9249208	8_GGACTCCT_L003_peak_47b	203	.	6.08808	23.3795	20.3896	163
chr1	9298436	9298720	8_GGACTCCT_L003_peak_48	258	.	6.96765	28.9848	25.8828	126
chr1	9521975	9522153	8_GGACTCCT_L003_peak_49	85	.	4.07542	11.2654	8.59111	88
chr1	9541305	9541551	8_GGACTCCT_L003_peak_50	514	.	7.64818	54.9702	51.4629	131
chr1	9545124	9545556	8_GGACTCCT_L003_peak_51	1292	.	12.1791	133.626	129.205	170
chr1	9554508	9554837	8_GGACTCCT_L003_peak_52	135	.	4.99567	16.3484	13.5186	173
chr1	9564372	9564845	8_GGACTCCT_L003_peak_53	1498	.	16.5365	154.476	149.898	276
chr1	9570210	9570512	8_GGACTCCT_L003_peak_54	73	.	3.81249	9.92946	7.30599	198
chr1	9607855	9608175	8_GGACTCCT_L003_peak_55	283	.	6.88047	31.4898	28.3455	166
chr1	9619583	9619851	8_GGACTCCT_L003_peak_56	116	.	4.22833	14.3913	11.6196	153
chr1	9621483	9621731	8_GGACTCCT_L003_peak_57	236	.	5.96697	26.7084	23.6511	124
chr1	9627489	9627924	8_GGACTCCT_L003_peak_58	161	.	4.40199	19.0494	16.1546	225
chr1	9630195	9630606	8_GGACTCCT_L003_peak_59	320	.	6.27417	35.25	32.0419	201
chr1	9659064	9659348	8_GGACTCCT_L003_peak_60	223	.	6.44179	25.4131	22.3787	117
chr1	9700087	9700861	8_GGACTCCT_L003_peak_61	786	.	11.1962	82.5411	78.6668	295
chr1	9748240	9748700	8_GGACTCCT_L003_peak_62	1992	.	18.6777	204.01	199.24	224
chr1	9772844	9773004	8_GGACTCCT_L003_peak_63	198	.	6.0474	22.8253	19.8435	88
chr1	9797803	9798060	8_GGACTCCT_L003_peak_64a	209	.	5.78559	23.9748	20.9712	186
chr1	9798060	9798490	8_GGACTCCT_L003_peak_64b	209	.	5.76597	23.9027	20.9001	72
chr1	9804610	9804894	8_GGACTCCT_L003_peak_65	165	.	5.52153	19.5057	16.5972	161
chr1	9943702	9943852	8_GGACTCCT_L003_peak_66	55	.	3.2294	8.12157	5.57866	72
chr1	9943999	9944314	8_GGACTCCT_L003_peak_67	1056	.	14.8603	109.85	105.661	156
chr1	10007320	10007519	8_GGACTCCT_L003_peak_68	241	.	6.70472	27.1822	24.1136	102
chr1	10009039	10009290	8_GGACTCCT_L003_peak_69	99	.	4.33835	12.6555	9.93393	118
chr1	10014503	10014730	8_GGACTCCT_L003_peak_70	92	.	4.20688	11.9539	9.25572	98
chr1	10037850	10038042	8_GGACTCCT_L003_peak_71	259	.	5.41186	29.0437	25.941	93
chr1	10038095	10038281	8_GGACTCCT_L003_peak_72	254	.	5.39019	28.5572	25.4652	89
chr1	10039542	10039910	8_GGACTCCT_L003_peak_73a	856	.	10.671	89.5873	85.6262	183
chr1	10039910	10040297	8_GGACTCCT_L003_peak_73b	212	.	4.94929	24.2403	21.2327	185
chr1	10229078	10229254	8_GGACTCCT_L003_peak_74	77	.	3.62637	10.3595	7.7267	92
chr1	10232778	10233337	8_GGACTCCT_L003_peak_75	396	.	8.33823	42.9546	39.6234	301
chr1	10477592	10477929	8_GGACTCCT_L003_peak_76	198	.	6.0474	22.8253	19.8435	152
chr1	10478126	10478312	8_GGACTCCT_L003_peak_77	49	.	3.28663	7.43488	4.92378	84
chr1	10877470	10877724	8_GGACTCCT_L003_peak_78	99	.	4.33835	12.6555	9.93393	137
chr1	10899208	10899396	8_GGACTCCT_L003_peak_79a	33	.	2.89223	5.73615	3.32464	74
chr1	10899396	10899735	8_GGACTCCT_L003_peak_79b	232	.	6.57326	26.2934	23.2418	114
chr1	10991013	10991339	8_GGACTCCT_L003_peak_80	378	.	8.43298	41.1394	37.8367	129
chr1	10993613	10993927	8_GGACTCCT_L003_peak_81	26	.	2.68886	5.01242	2.66729	70
chr1	11045732	11045942	8_GGACTCCT_L003_peak_82	182	.	5.78447	21.1461	18.2005	114
chr1	11056439	11056741	8_GGACTCCT_L003_peak_83	190	.	5.91593	21.981	19.0171	169
chr1	11089627	11089881	8_GGACTCCT_L003_peak_84	79	.	3.94395	10.5904	7.94118	117
chr1	11151650	11151825	8_GGACTCCT_L003_peak_85	120	.	4.73274	14.8357	12.0475	88
chr1	11179686	11179884	8_GGACTCCT_L003_peak_86	127	.	4.86421	15.5863	12.7771	110
chr1	11180043	11180193	8_GGACTCCT_L003_peak_87	33	.	2.89223	5.73615	3.32464	100
chr1	11413863	11414093	8_GGACTCCT_L003_peak_88a	69	.	3.69192	9.56792	6.96471	93
chr1	11414093	11414376	8_GGACTCCT_L003_peak_88b	622	.	11.4796	65.9535	62.2963	137
chr1	11414376	11414625	8_GGACTCCT_L003_peak_88c	31	.	2.80612	5.49982	3.11602	147
chr1	11795761	11795965	8_GGACTCCT_L003_peak_89	106	.	4.46981	13.3699	10.6256	94
chr1	12000592	12000960	8_GGACTCCT_L003_peak_90	332	.	8.01937	36.5073	33.2762	223
chr1	12016836	12017012	8_GGACTCCT_L003_peak_91	106	.	4.46981	13.3699	10.6256	88
chr1	12055873	12056196	8_GGACTCCT_L003_peak_92	267	.	7.09912	29.8983	26.7798	114
chr1	12291921	12292123	8_GGACTCCT_L003_peak_93	120	.	4.73274	14.8357	12.0475	99
chr1	12410283	12410461	8_GGACTCCT_L003_peak_94	43	.	3.15516	6.85122	4.37153	89
chr1	12489327	12489512	8_GGACTCCT_L003_peak_95	66	.	3.68102	9.28292	6.68595	83
chr1	12500420	12500757	8_GGACTCCT_L003_peak_96	85	.	4.07542	11.2654	8.59111	203
chr1	12641019	12641357	8_GGACTCCT_L003_peak_97	323	.	7.88791	35.5411	32.3259	179
chr1	12657417	12657844	8_GGACTCCT_L003_peak_98	215	.	6.31033	24.5415	21.5243	242
chr1	12864116	12864352	8_GGACTCCT_L003_peak_99	223	.	6.44179	25.4131	22.3787	124
chr1	12992311	12992637	8_GGACTCCT_L003_peak_100a	80	.	3.81179	10.7166	8.06476	225
chr1	12992637	12992850	8_GGACTCCT_L003_peak_100b	119	.	4.51039	14.7656	11.9869	102
chr1	13018525	13018709	8_GGACTCCT_L003_peak_101	106	.	4.46981	13.3699	10.6256	94
chr1	13021740	13022068	8_GGACTCCT_L003_peak_102	65	.	3.6129	9.08133	6.50187	212
chr1	13134434	13134652	8_GGACTCCT_L003_peak_103	60	.	3.54956	8.6513	6.08176	89
chr1	13171260	13171551	8_GGACTCCT_L003_peak_104	120	.	4.73274	14.8357	12.0475	182
chr1	13188233	13188448	8_GGACTCCT_L003_peak_105	85	.	4.07542	11.2654	8.59111	111
chr1	13188540	13188710	8_GGACTCCT_L003_peak_106	43	.	3.15516	6.85122	4.37153	89
chr1	13314566	13314731	8_GGACTCCT_L003_peak_107	49	.	3.28663	7.43488	4.92378	84
chr1	13372377	13372715	8_GGACTCCT_L003_peak_108a	936	.	9.57055	97.6616	93.6057	192
chr1	13372715	13372989	8_GGACTCCT_L003_peak_108b	314	.	5.26316	34.6104	31.4105	147
chr1	13372989	13373252	8_GGACTCCT_L003_peak_108c	99	.	3.20856	12.6891	9.96694	127
chr1	13373345	13373522	8_GGACTCCT_L003_peak_109a	53	.	2.604	7.82864	5.30766	90
chr1	13373522	13373709	8_GGACTCCT_L003_peak_109b	129	.	3.57371	15.7745	12.9622	87
chr1	13373709	13373886	8_GGACTCCT_L003_peak_109c	67	.	2.80791	9.30353	6.70618	101
chr1	13374041	13374258	8_GGACTCCT_L003_peak_110	124	.	3.51325	15.2082	12.4137	97
chr1	13426507	13426700	8_GGACTCCT_L003_peak_111	142	.	5.12714	17.1217	14.2715	95
chr1	13531581	13531808	8_GGACTCCT_L003_peak_112	285	.	7.36205	31.749	28.5978	118
chr1	13589333	13589600	8_GGACTCCT_L003_peak_113	45	.	3.032	7.08484	4.59902	112
chr1	13589693	13589939	8_GGACTCCT_L003_peak_114a	231	.	6.05381	26.2045	23.1587	137
chr1	13589939	13590167	8_GGACTCCT_L003_peak_114b	388	.	8.00445	42.206	38.8868	109
chr1	13659879	13660083	8_GGACTCCT_L003_peak_115	147	.	4.94118	17.5695	14.7122	82
chr1	13660424	13660762	8_GGACTCCT_L003_peak_116	311	.	7.26846	34.3517	31.1585	187
chr1	13683072	13683391	8_GGACTCCT_L003_peak_117	351	.	8.2823	38.4607	35.1983	187
chr1	13789305	13789523	8_GGACTCCT_L003_peak_118	232	.	6.57326	26.2934	23.2418	105
chr1	13861144	13861294	8_GGACTCCT_L003_peak_119	54	.	3.41809	8.0351	5.49428	73
chr1	13935916	13936220	8_GGACTCCT_L003_peak_120a	482	.	9.9803	51.749	48.2878	174
chr1	13936220	13936526	8_GGACTCCT_L003_peak_120b	381	.	8.6767	41.4416	38.1324	131
chr1	14001530	14001760	8_GGACTCCT_L003_peak_121	113	.	4.60128	14.0968	11.3301	96
chr1	14108423	14108611	8_GGACTCCT_L003_peak_122	38	.	3.0237	6.28475	3.83816	77
chr1	14108626	14108836	8_GGACTCCT_L003_peak_123	106	.	4.46981	13.3699	10.6256	109
chr1	14108948	14109201	8_GGACTCCT_L003_peak_124	66	.	3.68102	9.28292	6.68595	117
chr1	14139823	14140046	8_GGACTCCT_L003_peak_125	99	.	4.33835	12.6555	9.93393	110
chr1	14181568	14182018	8_GGACTCCT_L003_peak_126	198	.	6.04071	22.8034	19.8274	195
chr1	14198885	14199333	8_GGACTCCT_L003_peak_127	332	.	8.01937	36.5073	33.2762	178
chr1	14218815	14219145	8_GGACTCCT_L003_peak_128	92	.	4.20688	11.9539	9.25572	227
chr1	14291969	14292209	8_GGACTCCT_L003_peak_129	99	.	4.14692	12.6406	9.92903	140
chr1	14292324	14292658	8_GGACTCCT_L003_peak_130	225	.	6.11765	25.5946	22.5577	200
chr1	14309591	14310022	8_GGACTCCT_L003_peak_131	276	.	7.23058	30.8198	27.6847	216
chr1	14464430	14464602	8_GGACTCCT_L003_peak_132	54	.	3.41809	8.0351	5.49428	94
chr1	14513677	14514100	8_GGACTCCT_L003_peak_133	73	.	3.81249	9.92946	7.30599	167
chr1	14740096	14740331	8_GGACTCCT_L003_peak_134	295	.	7.49351	32.6859	29.5185	114
chr1	15286553	15286828	8_GGACTCCT_L003_peak_135a	96	.	4.16157	12.3976	9.6909	108
chr1	15286828	15287095	8_GGACTCCT_L003_peak_135b	79	.	3.84377	10.5535	7.91662	168
chr1	15296453	15296705	8_GGACTCCT_L003_peak_136a	206	.	6.17886	23.6789	20.6794	138
chr1	15296705	15296899	8_GGACTCCT_L003_peak_136b	66	.	3.68102	9.28292	6.68595	114
chr1	15446604	15446816	8_GGACTCCT_L003_peak_137a	99	.	4.33835	12.6555	9.93393	113
chr1	15446816	15447092	8_GGACTCCT_L003_peak_137b	127	.	4.86421	15.5863	12.7771	100
chr1	15621995	15622155	8_GGACTCCT_L003_peak_138	85	.	4.07542	11.2654	8.59111	78
chr1	15637006	15637156	8_GGACTCCT_L003_peak_139	66	.	3.68102	9.28292	6.68595	70
chr1	15683723	15683908	8_GGACTCCT_L003_peak_140	190	.	5.91593	21.981	19.0171	92
chr1	15805416	15805772	8_GGACTCCT_L003_peak_141	942	.	12.4177	98.3595	94.2958	180
chr1	15805808	15805999	8_GGACTCCT_L003_peak_142a	71	.	3.32068	9.74096	7.13376	124
chr1	15805999	15806193	8_GGACTCCT_L003_peak_142b	94	.	3.70019	12.133	9.43142	67
chr1	15806193	15806405	8_GGACTCCT_L003_peak_142c	72	.	3.3541	9.86526	7.25524	127
chr1	15892610	15892852	8_GGACTCCT_L003_peak_143	59	.	3.49741	8.49871	5.94667	114
chr1	15993689	15993839	8_GGACTCCT_L003_peak_144	79	.	3.94395	10.5904	7.94118	79
chr1	16093095	16093422	8_GGACTCCT_L003_peak_145	85	.	4.07542	11.2654	8.59111	225
chr1	16104308	16104533	8_GGACTCCT_L003_peak_146	351	.	5.43896	38.359	35.1006	115
chr1	16104615	16104879	8_GGACTCCT_L003_peak_147a	481	.	6.44776	51.5883	48.1292	130
chr1	16104879	16105171	8_GGACTCCT_L003_peak_147b	361	.	5.55224	39.4768	36.1985	135
chr1	16105171	16105545	8_GGACTCCT_L003_peak_147c	594	.	7.25637	63.036	59.4174	157
chr1	16105637	16105903	8_GGACTCCT_L003_peak_148	288	.	4.95522	31.972	28.8178	145
chr1	16111741	16112067	8_GGACTCCT_L003_peak_149	190	.	5.91593	21.981	19.0171	149
chr1	16122826	16123131	8_GGACTCCT_L003_peak_150	351	.	7.95594	38.3716	35.1131	180
chr1	16202128	16202301	8_GGACTCCT_L003_peak_151	23	.	2.6293	4.69553	2.36203	74
chr1	16272141	16272454	8_GGACTCCT_L003_peak_152	135	.	4.99567	16.3484	13.5186	168
chr1	16304992	16305171	8_GGACTCCT_L003_peak_153	127	.	4.86421	15.5863	12.7771	87
chr1	16309120	16309270	8_GGACTCCT_L003_peak_154	14	.	2.36637	3.73588	1.49966	70
chr1	16342866	16343178	8_GGACTCCT_L003_peak_155	249	.	6.83619	28.0794	24.9941	180
chr1	16347244	16347443	8_GGACTCCT_L003_peak_156	85	.	4.07542	11.2654	8.59111	98
chr1	16519013	16519175	8_GGACTCCT_L003_peak_157	42	.	2.96973	6.69976	4.24123	71
chr1	16519178	16519432	8_GGACTCCT_L003_peak_158	268	.	6.60216	29.9979	26.8779	129
chr1	16519732	16519904	8_GGACTCCT_L003_peak_159	62	.	3.36889	8.79338	6.22068	76
chr1	16546744	16546937	8_GGACTCCT_L003_peak_160	120	.	4.73274	14.8357	12.0475	92
chr1	16593362	16593512	8_GGACTCCT_L003_peak_161	23	.	2.6293	4.69553	2.36203	74
chr1	16619157	16619522	8_GGACTCCT_L003_peak_162	792	.	11.7708	83.1234	79.242	185
chr1	16656510	16656864	8_GGACTCCT_L003_peak_163a	163	.	4.31542	19.2609	16.3626	127
chr1	16656864	16657260	8_GGACTCCT_L003_peak_163b	818	.	10.2001	85.7898	81.8752	228
chr1	16657260	16657524	8_GGACTCCT_L003_peak_163c	157	.	4.25197	18.6592	15.7772	169
chr1	16665057	16665315	8_GGACTCCT_L003_peak_164a	401	.	8.93963	43.4616	40.1214	159
chr1	16665315	16665659	8_GGACTCCT_L003_peak_164b	276	.	7.23058	30.8198	27.6847	100
chr1	16688624	16688833	8_GGACTCCT_L003_peak_165	267	.	7.09912	29.8983	26.7798	100
chr1	16746104	16746269	8_GGACTCCT_L003_peak_166	73	.	3.81249	9.92946	7.30599	91
chr1	16798403	16798588	8_GGACTCCT_L003_peak_167	113	.	4.60128	14.0968	11.3301	95
chr1	16916761	16916986	8_GGACTCCT_L003_peak_168	92	.	4.20688	11.9539	9.25572	106
chr1	17041246	17041443	8_GGACTCCT_L003_peak_169	85	.	4.07542	11.2654	8.59111	89
chr1	17097630	17098064	8_GGACTCCT_L003_peak_170	332	.	8.01937	36.5073	33.2762	246
chr1	17123497	17123697	8_GGACTCCT_L003_peak_171	223	.	6.44179	25.4131	22.3787	100
chr1	17145289	17145466	8_GGACTCCT_L003_peak_172	120	.	4.73274	14.8357	12.0475	79
chr1	17145481	17145818	8_GGACTCCT_L003_peak_173	462	.	9.72842	49.6705	46.2382	149
chr1	17449367	17449604	8_GGACTCCT_L003_peak_174	142	.	5.12714	17.1217	14.2715	120
chr1	17838495	17838713	8_GGACTCCT_L003_peak_175	258	.	6.96765	28.9848	25.8828	114
chr1	17980753	17980908	8_GGACTCCT_L003_peak_176	106	.	4.46981	13.3699	10.6256	71
chr1	18639457	18639852	8_GGACTCCT_L003_peak_177	135	.	4.99567	16.3484	13.5186	122
chr1	19176221	19176404	8_GGACTCCT_L003_peak_178	223	.	6.44179	25.4131	22.3787	90
chr1	19441802	19442149	8_GGACTCCT_L003_peak_179	173	.	5.653	20.321	17.3937	172
chr1	19777169	19777560	8_GGACTCCT_L003_peak_180	669	.	12.2263	70.643	66.9225	162
chr1	19849932	19850190	8_GGACTCCT_L003_peak_181	142	.	5.12714	17.1217	14.2715	145
chr1	19856999	19857173	8_GGACTCCT_L003_peak_182	38	.	3.0237	6.28475	3.83816	89
chr1	19927878	19928212	8_GGACTCCT_L003_peak_183	73	.	3.81249	9.92946	7.30599	182
chr1	19973396	19973561	8_GGACTCCT_L003_peak_184	73	.	3.81249	9.92946	7.30599	86
chr1	19989327	19989520	8_GGACTCCT_L003_peak_185	79	.	3.94395	10.5904	7.94118	96
chr1	20058251	20058563	8_GGACTCCT_L003_peak_186	267	.	7.09912	29.8983	26.7798	155
chr1	20069844	20070061	8_GGACTCCT_L003_peak_187	28	.	2.76077	5.20615	2.8321	109
chr1	20116978	20117309	8_GGACTCCT_L003_peak_188a	121	.	3.93836	14.9534	12.1632	138
chr1	20117309	20117855	8_GGACTCCT_L003_peak_188b	936	.	11.7191	97.6646	93.6087	194
chr1	20139446	20139937	8_GGACTCCT_L003_peak_189	284	.	6.90462	31.5786	28.4331	147
chr1	20176341	20176846	8_GGACTCCT_L003_peak_190	551	.	10.2077	58.6903	55.1306	291
chr1	20302502	20302891	8_GGACTCCT_L003_peak_191a	160	.	5.02793	18.9319	16.039	188
chr1	20302891	20303301	8_GGACTCCT_L003_peak_191b	530	.	9.67379	56.621	53.0897	201
chr1	20450189	20450403	8_GGACTCCT_L003_peak_192	182	.	5.78447	21.1461	18.2005	107
chr1	20499001	20499257	8_GGACTCCT_L003_peak_193	206	.	6.17886	23.6789	20.6794	145
chr1	20554492	20554706	8_GGACTCCT_L003_peak_194	173	.	5.653	20.321	17.3937	100
chr1	20679680	20679944	8_GGACTCCT_L003_peak_195	66	.	3.68102	9.28292	6.68595	128
chr1	20801799	20801987	8_GGACTCCT_L003_peak_196	79	.	3.94395	10.5904	7.94118	97
chr1	20820159	20820577	8_GGACTCCT_L003_peak_197	1676	.	17.4766	172.308	167.64	247
chr1	20845599	20846089	8_GGACTCCT_L003_peak_198	610	.	9.889	64.715	61.0742	267
chr1	20867436	20867922	8_GGACTCCT_L003_peak_199	670	.	11.0254	70.7513	67.0294	211
chr1	20890402	20890868	8_GGACTCCT_L003_peak_200	1066	.	12.2814	110.822	106.623	142
chr1	20890989	20891299	8_GGACTCCT_L003_peak_201	263	.	5.49051	29.4302	26.3219	118
chr1	20900653	20900862	8_GGACTCCT_L003_peak_202	86	.	3.93091	11.3697	8.69347	117
chr1	20905479	20906105	8_GGACTCCT_L003_peak_203	449	.	7.64499	48.3682	44.9563	326
chr1	20908573	20908969	8_GGACTCCT_L003_peak_204	244	.	5.58056	27.5183	24.4451	180
chr1	20919608	20920097	8_GGACTCCT_L003_peak_205	527	.	9.43601	56.2573	52.7306	290
chr1	20933570	20933765	8_GGACTCCT_L003_peak_206	165	.	5.52153	19.5057	16.5972	96
chr1	20939153	20939332	8_GGACTCCT_L003_peak_207	150	.	5.25861	17.9058	15.0358	83
chr1	20951331	20951868	8_GGACTCCT_L003_peak_208	922	.	12.1352	96.3268	92.2866	325
chr1	21002908	21003095	8_GGACTCCT_L003_peak_209	43	.	2.99539	6.77855	4.31763	96
chr1	21008901	21009090	8_GGACTCCT_L003_peak_210	99	.	4.33835	12.6555	9.93393	112
chr1	21014514	21014826	8_GGACTCCT_L003_peak_211	99	.	4.33835	12.6555	9.93393	108
chr1	21052670	21053049	8_GGACTCCT_L003_peak_212a	221	.	5.89216	25.1844	22.158	165
chr1	21053049	21053346	8_GGACTCCT_L003_peak_212b	61	.	3.35758	8.7565	6.18461	215
chr1	21074329	21074575	8_GGACTCCT_L003_peak_213	349	.	6.26223	38.2236	34.967	140
chr1	21079170	21079562	8_GGACTCCT_L003_peak_214	968	.	11.2186	100.961	96.8687	187
chr1	21079582	21079737	8_GGACTCCT_L003_peak_215	43	.	2.68456	6.76795	4.30738	75
chr1	21084755	21084942	8_GGACTCCT_L003_peak_216	73	.	3.81249	9.92946	7.30599	95
chr1	21166231	21166560	8_GGACTCCT_L003_peak_217	533	.	10.2154	56.8708	53.3363	170
chr1	21213590	21213772	8_GGACTCCT_L003_peak_218	61	.	3.21932	8.72443	6.15322	112
chr1	21218458	21218680	8_GGACTCCT_L003_peak_219a	427	.	7.95229	46.1677	42.7882	136
chr1	21218680	21218952	8_GGACTCCT_L003_peak_219b	301	.	6.64962	33.3544	30.1779	87
chr1	21226058	21226208	8_GGACTCCT_L003_peak_220	14	.	2.36637	3.73588	1.49966	72
chr1	21411261	21411576	8_GGACTCCT_L003_peak_221a	279	.	7.04138	31.1282	27.9889	142
chr1	21411576	21411889	8_GGACTCCT_L003_peak_221b	432	.	9.03465	46.6291	43.2415	174
chr1	21434956	21435159	8_GGACTCCT_L003_peak_222	165	.	5.52153	19.5057	16.5972	94
chr1	21531736	21531917	8_GGACTCCT_L003_peak_223	113	.	4.60128	14.0968	11.3301	89
chr1	21632716	21633041	8_GGACTCCT_L003_peak_224	165	.	5.52153	19.5057	16.5972	196
chr1	21804942	21805360	8_GGACTCCT_L003_peak_225	832	.	14.0668	87.1929	83.2607	258
chr1	21829872	21830180	8_GGACTCCT_L003_peak_226a	332	.	8.01937	36.5073	33.2762	206
chr1	21830180	21830497	8_GGACTCCT_L003_peak_226b	267	.	7.09912	29.8983	26.7798	102
chr1	21901382	21901532	8_GGACTCCT_L003_peak_227	49	.	3.28663	7.43488	4.92378	74
chr1	21961237	21961758	8_GGACTCCT_L003_peak_228	251	.	6.15058	28.2675	25.1797	232
chr1	22266546	22266765	8_GGACTCCT_L003_peak_229	142	.	5.12714	17.1217	14.2715	113
chr1	22269059	22269250	8_GGACTCCT_L003_peak_230	158	.	5.39007	18.7006	15.8111	95
chr1	22327585	22327874	8_GGACTCCT_L003_peak_231	232	.	6.57326	26.2934	23.2418	104
chr1	22533635	22533817	8_GGACTCCT_L003_peak_232	66	.	3.68102	9.28292	6.68595	85
chr1	22594964	22595154	8_GGACTCCT_L003_peak_233	165	.	5.52153	19.5057	16.5972	91
chr1	22640644	22640860	8_GGACTCCT_L003_peak_234	113	.	4.60128	14.0968	11.3301	106
chr1	22805810	22806043	8_GGACTCCT_L003_peak_235a	28	.	2.68784	5.17056	2.81936	99
chr1	22806043	22806324	8_GGACTCCT_L003_peak_235b	131	.	4.7561	15.9148	13.1001	134
chr1	22862979	22863429	8_GGACTCCT_L003_peak_236	905	.	14.4472	94.5619	90.5413	181
chr1	22893254	22893602	8_GGACTCCT_L003_peak_237	232	.	6.57326	26.2934	23.2418	235
chr1	23062017	23062338	8_GGACTCCT_L003_peak_238	351	.	8.2823	38.4607	35.1983	168
chr1	23088154	23088379	8_GGACTCCT_L003_peak_239	113	.	4.60128	14.0968	11.3301	133
chr1	23255930	23256318	8_GGACTCCT_L003_peak_240a	1427	.	15.2665	147.238	142.708	207
chr1	23256318	23256696	8_GGACTCCT_L003_peak_240b	97	.	3.59589	12.463	9.75499	181
chr1	23256696	23256981	8_GGACTCCT_L003_peak_240c	74	.	3.24925	10.1167	7.48938	198
chr1	23286803	23287042	8_GGACTCCT_L003_peak_241	401	.	8.93963	43.4616	40.1214	113
chr1	23383026	23383581	8_GGACTCCT_L003_peak_242	850	.	11.4521	89.0086	85.0546	372
chr1	23493141	23493348	8_GGACTCCT_L003_peak_243	190	.	5.91593	21.981	19.0171	104
chr1	23495526	23495676	8_GGACTCCT_L003_peak_244	79	.	3.94395	10.5904	7.94118	84
chr1	23705619	23705837	8_GGACTCCT_L003_peak_245	158	.	5.39007	18.7006	15.8111	111
chr1	23761743	23761968	8_GGACTCCT_L003_peak_246	104	.	3.82463	13.138	10.4076	119
chr1	23762827	23763158	8_GGACTCCT_L003_peak_247	377	.	7.24154	41.0524	37.7509	155
chr1	23764769	23765058	8_GGACTCCT_L003_peak_248	123	.	4.18085	15.0967	12.3041	180
chr1	23792846	23793055	8_GGACTCCT_L003_peak_249	158	.	5.39007	18.7006	15.8111	100
chr1	23821724	23821874	8_GGACTCCT_L003_peak_250	38	.	3.0237	6.28475	3.83816	104
chr1	23834950	23835160	8_GGACTCCT_L003_peak_251	150	.	5.25861	17.9058	15.0358	115
chr1	23885003	23885234	8_GGACTCCT_L003_peak_252	79	.	3.94395	10.5904	7.94118	104
chr1	23921755	23921974	8_GGACTCCT_L003_peak_253a	64	.	3.59897	9.03986	6.46133	136
chr1	23921974	23922177	8_GGACTCCT_L003_peak_253b	22	.	2.57566	4.55396	2.25154	84
chr1	23922229	23922547	8_GGACTCCT_L003_peak_254	474	.	9.74984	50.94	47.4895	161
chr1	24005369	24005836	8_GGACTCCT_L003_peak_255	380	.	8.35381	41.3965	38.0903	317
chr1	24074514	24074702	8_GGACTCCT_L003_peak_256	113	.	4.60128	14.0968	11.3301	102
chr1	24099928	24100288	8_GGACTCCT_L003_peak_257a	100	.	4.1049	12.7883	10.0642	174
chr1	24100288	24100648	8_GGACTCCT_L003_peak_257b	575	.	10.2099	61.1634	57.5704	187
chr1	24171565	24171738	8_GGACTCCT_L003_peak_258	165	.	5.52153	19.5057	16.5972	91
chr1	24195914	24196338	8_GGACTCCT_L003_peak_259	211	.	5.95593	24.18	21.1734	137
chr1	24212154	24212312	8_GGACTCCT_L003_peak_260	60	.	3.54956	8.6513	6.08176	74
chr1	24226122	24226278	8_GGACTCCT_L003_peak_261	79	.	3.94395	10.5904	7.94118	126
chr1	24230506	24230717	8_GGACTCCT_L003_peak_262	90	.	4.05405	11.766	9.08177	100
chr1	24249244	24249394	8_GGACTCCT_L003_peak_263	66	.	3.68102	9.28292	6.68595	72
chr1	24362357	24362507	8_GGACTCCT_L003_peak_264	79	.	3.94395	10.5904	7.94118	73
chr1	24602617	24602789	8_GGACTCCT_L003_peak_265	60	.	3.54956	8.6513	6.08176	85
chr1	24611585	24611880	8_GGACTCCT_L003_peak_266a	3929	.	1.97911	397.953	392.933	259
chr1	24611880	24612058	8_GGACTCCT_L003_peak_266b	4157	.	2.01017	420.776	415.732	37
chr1	24612058	24612426	8_GGACTCCT_L003_peak_266c	1837	.	1.64787	188.454	183.728	141
chr1	24612897	24613277	8_GGACTCCT_L003_peak_266e	10942	.	2.74926	1099.78	1094.23	244
chr1	24613277	24613481	8_GGACTCCT_L003_peak_266f	10814	.	2.73737	1087.02	1081.48	136
chr1	24613481	24613694	8_GGACTCCT_L003_peak_266g	7778	.	2.43686	783.163	777.821	68
chr1	24613694	24613889	8_GGACTCCT_L003_peak_266h	7274	.	2.38304	732.749	727.443	146
chr1	24613889	24614045	8_GGACTCCT_L003_peak_266i	11639	.	2.81337	1169.57	1163.99	49
chr1	24614045	24614249	8_GGACTCCT_L003_peak_266j	7525	.	2.41002	757.839	752.515	108
chr1	24614249	24614445	8_GGACTCCT_L003_peak_266k	7578	.	2.41578	763.222	757.894	97
chr1	24614445	24614662	8_GGACTCCT_L003_peak_266l	5886	.	2.22675	593.822	588.618	100
chr1	24614662	24614912	8_GGACTCCT_L003_peak_266m	4738	.	2.08625	478.91	473.807	118
chr1	24614912	24615154	8_GGACTCCT_L003_peak_266n	7097	.	2.36371	715.004	709.71	133
chr1	24615154	24615379	8_GGACTCCT_L003_peak_266o	7325	.	2.38851	737.884	732.574	109
chr1	24615379	24615726	8_GGACTCCT_L003_peak_266p	5448	.	2.17448	550.043	544.878	117
chr1	24615726	24616156	8_GGACTCCT_L003_peak_266q	6842	.	2.33559	689.538	684.261	231
chr1	24678390	24678684	8_GGACTCCT_L003_peak_267a	392	.	7.58862	42.5592	39.2332	164
chr1	24678684	24678952	8_GGACTCCT_L003_peak_267b	200	.	5.34813	23.0789	20.0935	131
chr1	24684018	24684320	8_GGACTCCT_L003_peak_268	351	.	8.2823	38.4607	35.1983	158
chr1	24938420	24938714	8_GGACTCCT_L003_peak_269	182	.	5.78447	21.1461	18.2005	112
chr1	25008551	25009260	8_GGACTCCT_L003_peak_270	285	.	7.36205	31.749	28.5978	444
chr1	25043017	25043186	8_GGACTCCT_L003_peak_271	66	.	3.68102	9.28292	6.68595	86
chr1	25057787	25057960	8_GGACTCCT_L003_peak_272	99	.	4.33835	12.6555	9.93393	83
chr1	25060271	25060542	8_GGACTCCT_L003_peak_273	232	.	6.57326	26.2934	23.2418	130
chr1	25105419	25105715	8_GGACTCCT_L003_peak_274	411	.	9.07109	44.4811	41.1255	146
chr1	25107830	25107997	8_GGACTCCT_L003_peak_275	79	.	3.94395	10.5904	7.94118	77
chr1	25228683	25228907	8_GGACTCCT_L003_peak_276	285	.	7.36205	31.749	28.5978	112
chr1	25281517	25281667	8_GGACTCCT_L003_peak_277	49	.	3.28663	7.43488	4.92378	71
chr1	25310183	25310341	8_GGACTCCT_L003_peak_278	66	.	3.68102	9.28292	6.68595	95
chr1	25504348	25504629	8_GGACTCCT_L003_peak_279	504	.	10.2543	53.9271	50.4333	149
chr1	25794155	25794386	8_GGACTCCT_L003_peak_280	127	.	4.86421	15.5863	12.7771	115
chr1	25824642	25824974	8_GGACTCCT_L003_peak_281	135	.	4.69108	16.3595	13.5294	190
chr1	25829033	25829197	8_GGACTCCT_L003_peak_282	99	.	3.52705	12.6522	9.93393	98
chr1	25830021	25830444	8_GGACTCCT_L003_peak_283	446	.	7.68887	48.069	44.6608	173
chr1	25830499	25830782	8_GGACTCCT_L003_peak_284	128	.	4.1686	15.6332	12.8232	176
chr1	25892431	25892674	8_GGACTCCT_L003_peak_285	295	.	7.49351	32.6859	29.5185	126
chr1	25893109	25893259	8_GGACTCCT_L003_peak_286	73	.	3.81249	9.92946	7.30599	82
chr1	25996606	25997038	8_GGACTCCT_L003_peak_287	173	.	5.653	20.321	17.3937	294
chr1	26282877	26283042	8_GGACTCCT_L003_peak_288	73	.	3.81249	9.92946	7.30599	72
chr1	26283094	26283330	8_GGACTCCT_L003_peak_289	276	.	7.23058	30.8198	27.6847	125
chr1	26394322	26394501	8_GGACTCCT_L003_peak_290	85	.	4.07542	11.2654	8.59111	100
chr1	26686080	26686271	8_GGACTCCT_L003_peak_291	48	.	2.71423	7.3709	4.87712	101
chr1	26686918	26687137	8_GGACTCCT_L003_peak_292a	91	.	3.39787	11.8504	9.16454	115
chr1	26687137	26687378	8_GGACTCCT_L003_peak_292b	71	.	3.10757	9.73868	7.1316	105
chr1	26687384	26687859	8_GGACTCCT_L003_peak_293a	169	.	4.44086	19.8516	16.9378	217
chr1	26687859	26688408	8_GGACTCCT_L003_peak_293b	271	.	5.59157	30.3134	27.1891	258
chr1	28045811	28045968	8_GGACTCCT_L003_peak_294	66	.	3.68102	9.28292	6.68595	74
chr1	28047478	28047700	8_GGACTCCT_L003_peak_295	182	.	5.78447	21.1461	18.2005	118
chr1	30700481	30700705	8_GGACTCCT_L003_peak_296	173	.	5.653	20.321	17.3937	113
chr1	30740940	30741133	8_GGACTCCT_L003_peak_297	85	.	4.07542	11.2654	8.59111	88
chr1	30873302	30873543	8_GGACTCCT_L003_peak_298a	116	.	3.88769	14.4652	11.6922	112
chr1	30873543	30873814	8_GGACTCCT_L003_peak_298b	665	.	9.54033	70.2636	66.5485	129
chr1	30873814	30874162	8_GGACTCCT_L003_peak_298c	633	.	9.2321	66.9792	63.308	142
chr1	30920806	30921145	8_GGACTCCT_L003_peak_299	323	.	7.88791	35.5411	32.3259	217
chr1	30949015	30949170	8_GGACTCCT_L003_peak_300	63	.	2.92244	8.94452	6.3683	78
chr1	30949232	30949418	8_GGACTCCT_L003_peak_301	32	.	2.4006	5.66521	3.27577	98
chr1	30949615	30949974	8_GGACTCCT_L003_peak_302a	1756	.	16.1109	180.332	175.632	224
chr1	30949974	30950240	8_GGACTCCT_L003_peak_302b	249	.	5.14158	28.0483	24.9675	135
chr1	31033871	31034055	8_GGACTCCT_L003_peak_303	73	.	3.81249	9.92946	7.30599	89
chr1	31034679	31034940	8_GGACTCCT_L003_peak_304	135	.	4.99567	16.3484	13.5186	118
chr1	31059108	31059361	8_GGACTCCT_L003_peak_305	85	.	4.07542	11.2654	8.59111	86
chr1	31101538	31102060	8_GGACTCCT_L003_peak_306	709	.	11.6905	74.7384	70.9651	368
chr1	31102941	31103218	8_GGACTCCT_L003_peak_307	122	.	4.48534	14.9971	12.2062	128
chr1	31154056	31154268	8_GGACTCCT_L003_peak_308	313	.	7.75644	34.582	31.3827	103
chr1	31233486	31233979	8_GGACTCCT_L003_peak_309	241	.	6.70472	27.1822	24.1136	303
chr1	32172483	32172833	8_GGACTCCT_L003_peak_310a	731	.	12.8238	76.9487	73.1472	189
chr1	32172833	32173204	8_GGACTCCT_L003_peak_310b	83	.	3.98458	10.9889	8.33145	162
chr1	32467241	32467576	8_GGACTCCT_L003_peak_311	215	.	6.31033	24.5415	21.5243	212
chr1	32553937	32554278	8_GGACTCCT_L003_peak_312	232	.	6.57326	26.2934	23.2418	183
chr1	33042510	33042761	8_GGACTCCT_L003_peak_313	142	.	5.12714	17.1217	14.2715	124
chr1	33214830	33215159	8_GGACTCCT_L003_peak_314	99	.	4.33835	12.6555	9.93393	138
chr1	33334227	33334382	8_GGACTCCT_L003_peak_315	60	.	3.54956	8.6513	6.08176	81
chr1	33384135	33384378	8_GGACTCCT_L003_peak_316	182	.	5.78447	21.1461	18.2005	118
chr1	33494878	33495051	8_GGACTCCT_L003_peak_317	120	.	4.73274	14.8357	12.0475	87
chr1	33510844	33511001	8_GGACTCCT_L003_peak_318	60	.	3.54956	8.6513	6.08176	77
chr1	33591131	33591317	8_GGACTCCT_L003_peak_319	165	.	5.52153	19.5057	16.5972	90
chr1	33608677	33608827	8_GGACTCCT_L003_peak_320	33	.	2.89223	5.73615	3.32464	74
chr1	33645703	33645948	8_GGACTCCT_L003_peak_321	92	.	3.84821	11.8988	9.21188	138
chr1	33647246	33647447	8_GGACTCCT_L003_peak_322	256	.	6.27027	28.7345	25.6401	104
chr1	33669638	33669938	8_GGACTCCT_L003_peak_323	206	.	5.92145	23.6457	20.6519	159
chr1	33670281	33670562	8_GGACTCCT_L003_peak_324	78	.	3.80835	10.4426	7.80802	184
chr1	33719729	33719983	8_GGACTCCT_L003_peak_325a	233	.	6.46798	26.3862	23.3333	141
chr1	33719983	33720354	8_GGACTCCT_L003_peak_325b	219	.	6.2982	24.9353	21.9127	114
chr1	33739369	33739591	8_GGACTCCT_L003_peak_326	133	.	4.81779	16.1195	13.3011	130
chr1	33814133	33814374	8_GGACTCCT_L003_peak_327a	36	.	2.82167	6.06511	3.64354	80
chr1	33814374	33814715	8_GGACTCCT_L003_peak_327b	652	.	10.8949	68.9338	65.2363	162
chr1	33907460	33907904	8_GGACTCCT_L003_peak_328a	336	.	6.42949	36.8638	33.628	285
chr1	33907904	33908345	8_GGACTCCT_L003_peak_328b	144	.	4.22119	17.3283	14.4748	159
chr1	33912529	33912718	8_GGACTCCT_L003_peak_329	62	.	3.07963	8.82513	6.25174	97
chr1	33931760	33932116	8_GGACTCCT_L003_peak_330	265	.	7.03583	29.6858	26.5741	211
chr1	33932212	33932374	8_GGACTCCT_L003_peak_331	54	.	3.41431	8.0242	5.49428	83
chr1	33940521	33940751	8_GGACTCCT_L003_peak_332	190	.	5.91593	21.981	19.0171	107
chr1	34005539	34005689	8_GGACTCCT_L003_peak_333	73	.	3.81249	9.92946	7.30599	110
chr1	34005737	34005919	8_GGACTCCT_L003_peak_334	106	.	4.46981	13.3699	10.6256	96
chr1	34011020	34011272	8_GGACTCCT_L003_peak_335	275	.	7.06179	30.7243	27.5941	119
chr1	34011352	34011667	8_GGACTCCT_L003_peak_336	194	.	5.93548	22.457	19.4861	189
chr1	34021617	34021916	8_GGACTCCT_L003_peak_337	158	.	5.39007	18.7006	15.8111	110
chr1	34121340	34121490	8_GGACTCCT_L003_peak_338	37	.	2.91086	6.15222	3.72778	73
chr1	34121857	34122007	8_GGACTCCT_L003_peak_339	19	.	2.43013	4.16491	1.9083	73
chr1	34166052	34166227	8_GGACTCCT_L003_peak_340	120	.	4.73274	14.8357	12.0475	89
chr1	34167310	34167460	8_GGACTCCT_L003_peak_341	54	.	3.41809	8.0351	5.49428	72
chr1	34236433	34236670	8_GGACTCCT_L003_peak_342	85	.	4.07542	11.2654	8.59111	121
chr1	34304414	34304606	8_GGACTCCT_L003_peak_343	49	.	3.28663	7.43488	4.92378	80
chr1	34399647	34399811	8_GGACTCCT_L003_peak_344	19	.	2.49784	4.20514	1.91701	88
chr1	34399818	34399968	8_GGACTCCT_L003_peak_345	28	.	2.76077	5.20615	2.8321	69
chr1	34434787	34434938	8_GGACTCCT_L003_peak_346	60	.	2.87988	8.57912	6.02499	87
chr1	34439262	34439605	8_GGACTCCT_L003_peak_347a	929	.	10.3194	97.0071	92.9589	167
chr1	34439605	34439972	8_GGACTCCT_L003_peak_347b	1059	.	11.2209	110.137	105.946	177
chr1	34459531	34459871	8_GGACTCCT_L003_peak_348	420	.	8.86154	45.4363	42.0683	159
chr1	34579500	34579784	8_GGACTCCT_L003_peak_349	250	.	6.59743	28.1761	25.0894	135
chr1	34583817	34584052	8_GGACTCCT_L003_peak_350	104	.	4.32366	13.2176	10.4855	127
chr1	34584078	34584289	8_GGACTCCT_L003_peak_351	65	.	3.53659	9.09296	6.51326	124
chr1	34602461	34602667	8_GGACTCCT_L003_peak_352	115	.	4.27866	14.2738	11.5041	99
chr1	34642528	34642760	8_GGACTCCT_L003_peak_353	165	.	5.52153	19.5057	16.5972	135
chr1	34665251	34665574	8_GGACTCCT_L003_peak_354	508	.	7.17984	54.3051	50.8064	163
chr1	34666319	34666818	8_GGACTCCT_L003_peak_355	470	.	6.85401	50.4875	47.0445	211
chr1	34675656	34675989	8_GGACTCCT_L003_peak_356	67	.	3.46369	9.33363	6.73558	132
chr1	34678052	34678280	8_GGACTCCT_L003_peak_357	148	.	4.70465	17.7358	14.8757	108
chr1	34696404	34696892	8_GGACTCCT_L003_peak_358	371	.	8.40229	40.4897	37.1954	310
chr1	34700782	34700954	8_GGACTCCT_L003_peak_359	69	.	3.68488	9.54664	6.94398	84
chr1	34720124	34720313	8_GGACTCCT_L003_peak_360	44	.	3.12891	6.98049	4.49747	81
chr1	34749326	34749592	8_GGACTCCT_L003_peak_361a	117	.	4.35025	14.5267	11.7526	159
chr1	34749592	34749949	8_GGACTCCT_L003_peak_361b	188	.	5.42035	21.8425	18.8864	108
chr1	34799293	34799482	8_GGACTCCT_L003_peak_362	79	.	3.94395	10.5904	7.94118	98
chr1	34811615	34811951	8_GGACTCCT_L003_peak_363	244	.	6.30372	27.5599	24.4862	208
chr1	34824643	34824797	8_GGACTCCT_L003_peak_364	38	.	3.0237	6.28475	3.83816	103
chr1	34842649	34842815	8_GGACTCCT_L003_peak_365	78	.	3.3945	10.47	7.83487	81
chr1	34842890	34843233	8_GGACTCCT_L003_peak_366	536	.	8.732	57.201	53.6612	179
chr1	34849897	34850047	8_GGACTCCT_L003_peak_367	66	.	3.68102	9.28292	6.68595	69
chr1	34867285	34867535	8_GGACTCCT_L003_peak_368	295	.	7.49351	32.6859	29.5185	118
chr1	34893935	34894275	8_GGACTCCT_L003_peak_369	139	.	4.81503	16.7899	13.9527	140
chr1	35106744	35106942	8_GGACTCCT_L003_peak_370	79	.	3.94395	10.5904	7.94118	108
chr1	35212444	35212654	8_GGACTCCT_L003_peak_371	106	.	4.46981	13.3699	10.6256	106
chr1	35266773	35266928	8_GGACTCCT_L003_peak_372	85	.	4.07542	11.2654	8.59111	71
chr1	35469247	35469455	8_GGACTCCT_L003_peak_373	38	.	3.0237	6.28475	3.83816	116
chr1	35562814	35563128	8_GGACTCCT_L003_peak_374	66	.	3.68102	9.28292	6.68595	123
chr1	35605367	35605637	8_GGACTCCT_L003_peak_375	127	.	4.86421	15.5863	12.7771	177
chr1	35765764	35765930	8_GGACTCCT_L003_peak_376	43	.	3.15516	6.85122	4.37153	80
chr1	35869734	35870072	8_GGACTCCT_L003_peak_377	377	.	8.41709	41.083	37.781	154
chr1	35879512	35879834	8_GGACTCCT_L003_peak_378	43	.	3.15516	6.85122	4.37153	90
chr1	36030233	36030446	8_GGACTCCT_L003_peak_379a	34	.	2.8136	5.8671	3.45157	73
chr1	36030446	36030820	8_GGACTCCT_L003_peak_379b	428	.	8.76777	46.209	42.829	141
chr1	36064989	36065192	8_GGACTCCT_L003_peak_380	229	.	4.88338	25.9959	22.9533	107
chr1	36068115	36068702	8_GGACTCCT_L003_peak_381	596	.	8.117	63.2716	59.65	180
chr1	36244040	36244473	8_GGACTCCT_L003_peak_382	372	.	7.97688	40.5328	37.238	290
chr1	36252914	36253143	8_GGACTCCT_L003_peak_383	190	.	5.91593	21.981	19.0171	117
chr1	36303710	36303880	8_GGACTCCT_L003_peak_384	81	.	3.62506	10.8504	8.19581	94
chr1	36307529	36307861	8_GGACTCCT_L003_peak_385	271	.	5.75107	30.281	27.1572	163
chr1	36309565	36309908	8_GGACTCCT_L003_peak_386	131	.	4.18562	15.996	13.18	116
chr1	36324097	36324289	8_GGACTCCT_L003_peak_387	95	.	4.01837	12.2119	9.50876	97
chr1	36368810	36368980	8_GGACTCCT_L003_peak_388	83	.	3.90959	11.0292	8.37089	83
chr1	36369033	36369334	8_GGACTCCT_L003_peak_389	427	.	8.90244	46.1476	42.7684	156
chr1	36379731	36379911	8_GGACTCCT_L003_peak_390	71	.	3.76379	9.78417	7.17602	85
chr1	36445179	36445498	8_GGACTCCT_L003_peak_391	854	.	12.5934	89.3924	85.4339	150
chr1	36471349	36471605	8_GGACTCCT_L003_peak_392a	227	.	5.11779	25.7568	22.7176	156
chr1	36471605	36471875	8_GGACTCCT_L003_peak_392b	250	.	5.38117	28.1342	25.0482	101
chr1	36492383	36492718	8_GGACTCCT_L003_peak_393	310	.	7.64249	34.1942	31.0032	187
chr1	36511623	36511976	8_GGACTCCT_L003_peak_394	892	.	11.1296	93.2992	89.2938	205
chr1	36512097	36512273	8_GGACTCCT_L003_peak_395	56	.	2.9106	8.16245	5.61861	88
chr1	36513472	36513627	8_GGACTCCT_L003_peak_396	61	.	3.01255	8.75668	6.18477	72
chr1	36523443	36523612	8_GGACTCCT_L003_peak_397	23	.	2.6293	4.69553	2.36203	78
chr1	36523641	36523823	8_GGACTCCT_L003_peak_398	54	.	3.41809	8.0351	5.49428	90
chr1	36546974	36547206	8_GGACTCCT_L003_peak_399a	33	.	2.56176	5.70368	3.31274	82
chr1	36547206	36547550	8_GGACTCCT_L003_peak_399b	698	.	10.1001	73.5925	69.8342	151
chr1	36556558	36556882	8_GGACTCCT_L003_peak_400	159	.	4.35855	18.8514	15.9597	136
chr1	36557148	36557402	8_GGACTCCT_L003_peak_401	72	.	3.14136	9.88119	7.27086	145
chr1	36589266	36589433	8_GGACTCCT_L003_peak_402	39	.	3.0094	6.43713	3.98628	81
chr1	36596137	36596430	8_GGACTCCT_L003_peak_403	317	.	7.56355	34.9255	31.7217	156
chr1	36603498	36603787	8_GGACTCCT_L003_peak_404	63	.	3.40329	8.90512	6.32987	151
chr1	36607214	36607407	8_GGACTCCT_L003_peak_405	43	.	2.95728	6.84874	4.37153	116
chr1	36628264	36628469	8_GGACTCCT_L003_peak_406	76	.	3.75985	10.2899	7.65867	112
chr1	36628628	36629001	8_GGACTCCT_L003_peak_407	193	.	5.65704	22.3117	19.343	231
chr1	36636496	36636822	8_GGACTCCT_L003_peak_408	77	.	3.70585	10.373	7.73998	100
chr1	36684147	36684423	8_GGACTCCT_L003_peak_409	241	.	6.70472	27.1822	24.1136	129
chr1	36691310	36691648	8_GGACTCCT_L003_peak_410	237	.	6.21047	26.7847	23.7262	165
chr1	36709641	36709876	8_GGACTCCT_L003_peak_411a	70	.	3.43392	9.69741	7.09123	89
chr1	36709876	36710236	8_GGACTCCT_L003_peak_411b	650	.	10.5374	68.7283	65.0332	146
chr1	36918797	36919033	8_GGACTCCT_L003_peak_412	43	.	3.15516	6.85122	4.37153	130
chr1	36939428	36939751	8_GGACTCCT_L003_peak_413	388	.	8.00445	42.206	38.8868	202
chr1	36939810	36940079	8_GGACTCCT_L003_peak_414	328	.	7.32394	36.025	32.8034	131
chr1	36949611	36949848	8_GGACTCCT_L003_peak_415a	182	.	5.78447	21.1461	18.2005	127
chr1	36949848	36950119	8_GGACTCCT_L003_peak_415b	190	.	5.91593	21.981	19.0171	111
chr1	37029212	37029471	8_GGACTCCT_L003_peak_416	79	.	3.94395	10.5904	7.94118	111
chr1	37220191	37220399	8_GGACTCCT_L003_peak_417	99	.	4.33835	12.6555	9.93393	113
chr1	37232888	37233188	8_GGACTCCT_L003_peak_418	92	.	4.20688	11.9539	9.25572	129
chr1	37299756	37300129	8_GGACTCCT_L003_peak_419	150	.	5.25861	17.9058	15.0358	159
chr1	37300211	37300413	8_GGACTCCT_L003_peak_420	85	.	4.07542	11.2654	8.59111	105
chr1	37317011	37317286	8_GGACTCCT_L003_peak_421	157	.	4.84721	18.6119	15.7306	146
chr1	37332828	37333183	8_GGACTCCT_L003_peak_422	133	.	4.93186	16.1458	13.3271	150
chr1	37347421	37347618	8_GGACTCCT_L003_peak_423	60	.	3.12648	8.59927	6.04452	85
chr1	37350833	37351346	8_GGACTCCT_L003_peak_424	519	.	8.85391	55.5143	51.9987	255
chr1	37351445	37351595	8_GGACTCCT_L003_peak_425	28	.	2.51694	5.2605	2.88466	83
chr1	37386515	37386831	8_GGACTCCT_L003_peak_426	108	.	4.43881	13.5862	10.8379	193
chr1	37405181	37405372	8_GGACTCCT_L003_peak_427	66	.	3.68102	9.28292	6.68595	111
chr1	37419501	37419720	8_GGACTCCT_L003_peak_428	99	.	4.33835	12.6555	9.93393	98
chr1	37429762	37430258	8_GGACTCCT_L003_peak_429	424	.	8.37927	45.8098	42.4351	334
chr1	37474032	37474332	8_GGACTCCT_L003_peak_430	60	.	3.54956	8.6513	6.08176	188
chr1	37512124	37512424	8_GGACTCCT_L003_peak_431	60	.	3.54956	8.6513	6.08176	183
chr1	37512489	37512641	8_GGACTCCT_L003_peak_432	66	.	3.68102	9.28292	6.68595	69
chr1	37540909	37541336	8_GGACTCCT_L003_peak_433	570	.	10.5711	60.6815	57.0945	182
chr1	37565135	37565302	8_GGACTCCT_L003_peak_434	57	.	3.27314	8.26257	5.71636	78
chr1	37565352	37565810	8_GGACTCCT_L003_peak_435	459	.	8.87142	49.4054	45.9784	274
chr1	37585786	37585966	8_GGACTCCT_L003_peak_436a	73	.	3.81249	9.92946	7.30599	118
chr1	37585966	37586133	8_GGACTCCT_L003_peak_436b	60	.	3.54956	8.6513	6.08176	62
chr1	37639244	37639412	8_GGACTCCT_L003_peak_437	79	.	3.94395	10.5904	7.94118	91
chr1	37719659	37720020	8_GGACTCCT_L003_peak_438	113	.	4.60128	14.0968	11.3301	242
chr1	37864728	37865420	8_GGACTCCT_L003_peak_439	590	.	8.60303	62.6635	59.0508	389
chr1	37872080	37872313	8_GGACTCCT_L003_peak_440	173	.	5.653	20.321	17.3937	105
chr1	37890238	37890606	8_GGACTCCT_L003_peak_441	206	.	6.17886	23.6789	20.6794	118
chr1	37903285	37903475	8_GGACTCCT_L003_peak_442	106	.	4.46981	13.3699	10.6256	92
chr1	37956744	37956936	8_GGACTCCT_L003_peak_443	66	.	3.68102	9.28292	6.68595	87
chr1	37959624	37959774	8_GGACTCCT_L003_peak_444	79	.	3.94395	10.5904	7.94118	93
chr1	37996879	37997140	8_GGACTCCT_L003_peak_445a	112	.	3.67044	14.0307	11.2741	108
chr1	37997140	37997503	8_GGACTCCT_L003_peak_445b	955	.	11.2069	99.588	95.5108	153
chr1	37997903	37998233	8_GGACTCCT_L003_peak_446	306	.	5.88938	33.7968	30.6112	152
chr1	38129557	38129990	8_GGACTCCT_L003_peak_447a	491	.	8.69126	52.574	49.1006	302
chr1	38129990	38130257	8_GGACTCCT_L003_peak_447b	385	.	7.54527	41.8726	38.5579	132
chr1	38202927	38203078	8_GGACTCCT_L003_peak_448	85	.	4.07542	11.2654	8.59111	70
chr1	38262475	38262723	8_GGACTCCT_L003_peak_449	92	.	4.20688	11.9539	9.25572	127
chr1	38292912	38293210	8_GGACTCCT_L003_peak_450	177	.	5.65553	20.7244	17.791	140
chr1	38307996	38308202	8_GGACTCCT_L003_peak_451a	54	.	3.41809	8.0351	5.49428	90
chr1	38308202	38308426	8_GGACTCCT_L003_peak_451b	113	.	4.60128	14.0968	11.3301	116
chr1	38334283	38334596	8_GGACTCCT_L003_peak_452	113	.	4.60128	14.0968	11.3301	169
chr1	38401852	38402183	8_GGACTCCT_L003_peak_453	267	.	7.09912	29.8983	26.7798	162
chr1	38410485	38410762	8_GGACTCCT_L003_peak_454	313	.	7.75644	34.582	31.3827	136
chr1	38436296	38436475	8_GGACTCCT_L003_peak_455	79	.	3.94395	10.5904	7.94118	82
chr1	38450638	38451103	8_GGACTCCT_L003_peak_456	852	.	13.2481	89.2332	85.2764	249
chr1	38627519	38627680	8_GGACTCCT_L003_peak_457	73	.	3.81249	9.92946	7.30599	90
chr1	38787549	38787753	8_GGACTCCT_L003_peak_458	135	.	4.99567	16.3484	13.5186	91
chr1	38847989	38848162	8_GGACTCCT_L003_peak_459	85	.	4.07542	11.2654	8.59111	86
chr1	38877043	38877233	8_GGACTCCT_L003_peak_460	49	.	3.28663	7.43488	4.92378	98
chr1	38897839	38898203	8_GGACTCCT_L003_peak_461	182	.	5.78447	21.1461	18.2005	120
chr1	38987505	38987888	8_GGACTCCT_L003_peak_462	668	.	10.5371	70.614	66.8945	167
chr1	39001212	39001430	8_GGACTCCT_L003_peak_463	81	.	3.93901	10.849	8.19449	94
chr1	39010792	39010985	8_GGACTCCT_L003_peak_464	85	.	4.07542	11.2654	8.59111	90
chr1	39086295	39086488	8_GGACTCCT_L003_peak_465a	60	.	3.53172	8.59923	6.04451	98
chr1	39086488	39086681	8_GGACTCCT_L003_peak_465b	72	.	3.79333	9.87242	7.26217	95
chr1	39317968	39318289	8_GGACTCCT_L003_peak_466	158	.	5.39007	18.7006	15.8111	197
chr1	39367648	39368015	8_GGACTCCT_L003_peak_467	778	.	11.7462	81.6733	77.8102	161
chr1	39387545	39387846	8_GGACTCCT_L003_peak_468	118	.	4.57072	14.6456	11.8694	178
chr1	39407163	39407323	8_GGACTCCT_L003_peak_469	43	.	3.15516	6.85122	4.37153	146
chr1	39443939	39444089	8_GGACTCCT_L003_peak_470	60	.	3.54956	8.6513	6.08176	78
chr1	39478390	39478659	8_GGACTCCT_L003_peak_471a	133	.	4.73093	16.1648	13.3457	131
chr1	39478659	39479003	8_GGACTCCT_L003_peak_471b	441	.	8.96593	47.511	44.1119	138
chr1	39499427	39499610	8_GGACTCCT_L003_peak_472a	43	.	3.15516	6.85122	4.37153	98
chr1	39499610	39499772	8_GGACTCCT_L003_peak_472b	49	.	3.28663	7.43488	4.92378	86
chr1	39499772	39499896	8_GGACTCCT_L003_peak_472c	38	.	3.0237	6.28475	3.83816	77
chr1	39535469	39535856	8_GGACTCCT_L003_peak_473	564	.	9.63351	60.0253	56.4476	216
chr1	39568168	39568395	8_GGACTCCT_L003_peak_474	182	.	5.78447	21.1461	18.2005	112
chr1	39577080	39577623	8_GGACTCCT_L003_peak_475	341	.	7.70142	37.4434	34.1999	349
chr1	39646452	39646614	8_GGACTCCT_L003_peak_476	64	.	3.50453	8.99363	6.41627	78
chr1	39650786	39651041	8_GGACTCCT_L003_peak_477	192	.	5.85614	22.1931	19.2262	149
chr1	39685940	39686160	8_GGACTCCT_L003_peak_478	158	.	5.39007	18.7006	15.8111	107
chr1	39714276	39714494	8_GGACTCCT_L003_peak_479	81	.	3.93152	10.8259	8.17184	121
chr1	39735638	39735790	8_GGACTCCT_L003_peak_480	38	.	3.0237	6.28475	3.83816	141
chr1	39749707	39749969	8_GGACTCCT_L003_peak_481	165	.	5.52153	19.5057	16.5972	111
chr1	39756037	39756187	8_GGACTCCT_L003_peak_482	38	.	3.0237	6.28475	3.83816	133
chr1	39761444	39761692	8_GGACTCCT_L003_peak_483	115	.	4.29279	14.3239	11.5533	145
chr1	39761759	39761920	8_GGACTCCT_L003_peak_484	79	.	3.71204	10.6481	7.99778	71
chr1	39762086	39762304	8_GGACTCCT_L003_peak_485	245	.	6.32547	27.6401	24.5651	103
chr1	39770436	39770766	8_GGACTCCT_L003_peak_486	62	.	3.43602	8.77975	6.20727	155
chr1	39774106	39774393	8_GGACTCCT_L003_peak_487	191	.	5.58789	22.0658	19.1008	159
chr1	39900606	39901082	8_GGACTCCT_L003_peak_488	149	.	4.90308	17.7836	14.9226	322
chr1	39922751	39922903	8_GGACTCCT_L003_peak_489	54	.	3.41809	8.0351	5.49428	74
chr1	39923473	39923654	8_GGACTCCT_L003_peak_490	49	.	3.28663	7.43488	4.92378	93
chr1	39932829	39933041	8_GGACTCCT_L003_peak_491	28	.	2.69278	5.1844	2.8321	129
chr1	39935631	39935781	8_GGACTCCT_L003_peak_492	20	.	2.42775	4.29307	2.00152	70
chr1	39936550	39936773	8_GGACTCCT_L003_peak_493	82	.	3.80184	10.947	8.29036	127
chr1	39941732	39942175	8_GGACTCCT_L003_peak_494	576	.	9.5	61.227	57.6333	250
chr1	39947694	39948202	8_GGACTCCT_L003_peak_495	423	.	8.1039	45.7605	42.3863	196
chr1	39970048	39970316	8_GGACTCCT_L003_peak_496	92	.	4.20688	11.9539	9.25572	106
chr1	39977201	39977503	8_GGACTCCT_L003_peak_497a	182	.	5.34521	21.1866	18.2402	211
chr1	39977503	39977719	8_GGACTCCT_L003_peak_497b	247	.	6.24651	27.7795	24.7024	92
chr1	40033896	40034116	8_GGACTCCT_L003_peak_498	92	.	4.20688	11.9539	9.25572	98
chr1	40116504	40116722	8_GGACTCCT_L003_peak_499	106	.	4.46981	13.3699	10.6256	104
chr1	40139818	40140175	8_GGACTCCT_L003_peak_500	135	.	4.99567	16.3484	13.5186	106
chr1	40266545	40266734	8_GGACTCCT_L003_peak_501	99	.	4.33835	12.6555	9.93393	78
chr1	40681348	40681538	8_GGACTCCT_L003_peak_502	23	.	2.6293	4.69553	2.36203	126
chr1	40790548	40790834	8_GGACTCCT_L003_peak_503	158	.	5.39007	18.7006	15.8111	163
chr1	40797424	40797651	8_GGACTCCT_L003_peak_504	135	.	4.99567	16.3484	13.5186	98
chr1	40824605	40824811	8_GGACTCCT_L003_peak_505	106	.	4.46981	13.3699	10.6256	101
chr1	41001684	41001836	8_GGACTCCT_L003_peak_506	66	.	3.68102	9.28292	6.68595	73
chr1	41027502	41027996	8_GGACTCCT_L003_peak_507	411	.	9.07109	44.4811	41.1255	287
chr1	41271085	41271296	8_GGACTCCT_L003_peak_508	85	.	4.07542	11.2654	8.59111	92
chr1	41380082	41380299	8_GGACTCCT_L003_peak_509	85	.	4.07542	11.2654	8.59111	89
chr1	41390161	41390645	8_GGACTCCT_L003_peak_510	680	.	12.3577	71.7965	68.0615	172
chr1	41555703	41555921	8_GGACTCCT_L003_peak_511	276	.	7.23058	30.8198	27.6847	109
chr1	41652749	41652988	8_GGACTCCT_L003_peak_512	99	.	4.33835	12.6555	9.93393	92
chr1	41810405	41810634	8_GGACTCCT_L003_peak_513	313	.	7.75644	34.582	31.3827	106
chr1	42096026	42096222	8_GGACTCCT_L003_peak_514a	49	.	3.28663	7.43488	4.92378	91
chr1	42096222	42096434	8_GGACTCCT_L003_peak_514b	223	.	6.44179	25.4131	22.3787	106
chr1	42145647	42145961	8_GGACTCCT_L003_peak_515	206	.	6.17886	23.6789	20.6794	118
chr1	42152272	42152422	8_GGACTCCT_L003_peak_516	38	.	3.0237	6.28475	3.83816	86
chr1	42230587	42230737	8_GGACTCCT_L003_peak_517	28	.	2.76077	5.20615	2.8321	73
chr1	42230743	42230945	8_GGACTCCT_L003_peak_518	73	.	3.81249	9.92946	7.30599	99
chr1	42258034	42258200	8_GGACTCCT_L003_peak_519	79	.	3.94395	10.5904	7.94118	77
chr1	42524550	42524700	8_GGACTCCT_L003_peak_520	49	.	3.28663	7.43488	4.92378	84
chr1	42648470	42648759	8_GGACTCCT_L003_peak_521	116	.	4.23504	14.4158	11.6437	109
chr1	42648770	42649074	8_GGACTCCT_L003_peak_522	62	.	3.3244	8.86931	6.29491	203
chr1	42649521	42649693	8_GGACTCCT_L003_peak_523	59	.	3.27511	8.48578	5.934	91
chr1	42667533	42667883	8_GGACTCCT_L003_peak_524	173	.	5.653	20.321	17.3937	171
chr1	42684368	42684639	8_GGACTCCT_L003_peak_525	152	.	4.89978	18.1178	15.2446	134
chr1	42684856	42685079	8_GGACTCCT_L003_peak_526	158	.	4.98615	18.7801	15.8895	109
chr1	42691675	42691825	8_GGACTCCT_L003_peak_527	42	.	2.49494	6.7415	4.28176	74
chr1	42695373	42695875	8_GGACTCCT_L003_peak_528	560	.	7.11002	59.6474	56.0745	333
chr1	42711074	42711342	8_GGACTCCT_L003_peak_529	117	.	3.91304	14.5726	11.7977	144
chr1	42714301	42714621	8_GGACTCCT_L003_peak_530a	230	.	5.4225	26.0445	23.0012	231
chr1	42714621	42714801	8_GGACTCCT_L003_peak_530b	99	.	3.70036	12.642	9.93039	89
chr1	42779881	42780067	8_GGACTCCT_L003_peak_531	145	.	5.11182	17.4329	14.5777	93
chr1	42850999	42851369	8_GGACTCCT_L003_peak_532	675	.	12.0253	71.2877	67.5595	169
chr1	42915132	42915318	8_GGACTCCT_L003_peak_533	142	.	5.12714	17.1217	14.2715	87
chr1	42923910	42924229	8_GGACTCCT_L003_peak_534	99	.	4.33835	12.6555	9.93393	233
chr1	43065971	43066159	8_GGACTCCT_L003_peak_535	150	.	5.05719	17.9677	15.0967	93
chr1	43092373	43092625	8_GGACTCCT_L003_peak_536a	170	.	5.53767	19.9454	17.0302	150
chr1	43092625	43092847	8_GGACTCCT_L003_peak_536b	104	.	4.41272	13.1928	10.4612	103
chr1	43098366	43098580	8_GGACTCCT_L003_peak_537a	249	.	6.83619	28.0794	24.9941	109
chr1	43098580	43098923	8_GGACTCCT_L003_peak_537b	361	.	8.41377	39.4476	36.1697	106
chr1	43139750	43139903	8_GGACTCCT_L003_peak_538	66	.	3.68102	9.28292	6.68595	67
chr1	43143365	43143538	8_GGACTCCT_L003_peak_539	85	.	4.07542	11.2654	8.59111	88
chr1	43163682	43163901	8_GGACTCCT_L003_peak_540a	38	.	3.0237	6.28475	3.83816	122
chr1	43163901	43164086	8_GGACTCCT_L003_peak_540b	23	.	2.6293	4.69553	2.36203	98
chr1	43215806	43215979	8_GGACTCCT_L003_peak_541	79	.	3.94395	10.5904	7.94118	89
chr1	43299563	43299718	8_GGACTCCT_L003_peak_542	79	.	3.94395	10.5904	7.94118	74
chr1	43317080	43317774	8_GGACTCCT_L003_peak_543	275	.	6.65914	30.6648	27.5356	283
chr1	43337463	43337823	8_GGACTCCT_L003_peak_544	73	.	3.51625	9.98294	7.35831	88
chr1	43338077	43338586	8_GGACTCCT_L003_peak_545	624	.	10.3522	66.0751	62.4161	168
chr1	43358236	43358529	8_GGACTCCT_L003_peak_546	215	.	6.31033	24.5415	21.5243	159
chr1	43396627	43396900	8_GGACTCCT_L003_peak_547	49	.	3.28663	7.43488	4.92378	103
chr1	43426569	43426932	8_GGACTCCT_L003_peak_548	378	.	8.58257	41.1176	37.8152	183
chr1	43445595	43445999	8_GGACTCCT_L003_peak_549	287	.	6.73661	31.8734	28.7205	146
chr1	43504343	43504616	8_GGACTCCT_L003_peak_550	113	.	4.60128	14.0968	11.3301	135
chr1	43535746	43535994	8_GGACTCCT_L003_peak_551	49	.	3.28663	7.43488	4.92378	81
chr1	43555912	43556094	8_GGACTCCT_L003_peak_552	28	.	2.76077	5.20615	2.8321	80
chr1	43583627	43584067	8_GGACTCCT_L003_peak_553	474	.	9.58307	50.9368	47.4864	134
chr1	43614142	43614350	8_GGACTCCT_L003_peak_554	99	.	4.33835	12.6555	9.93393	108
chr1	43694770	43695242	8_GGACTCCT_L003_peak_555	918	.	11.4992	95.8728	91.8375	217
chr1	43698556	43699007	8_GGACTCCT_L003_peak_556	474	.	7.85683	50.9204	47.4701	166
chr1	43730460	43730873	8_GGACTCCT_L003_peak_557	380	.	8.48101	41.3093	38.0043	203
chr1	43777809	43777999	8_GGACTCCT_L003_peak_558	18	.	2.30005	4.05387	1.80277	79
chr1	43778018	43778264	8_GGACTCCT_L003_peak_559	38	.	2.79648	6.33179	3.88394	157
chr1	43778361	43778636	8_GGACTCCT_L003_peak_560a	163	.	4.92921	19.2682	16.3698	144
chr1	43778636	43778912	8_GGACTCCT_L003_peak_560b	55	.	3.15623	8.08967	5.54752	131
chr1	43827232	43827400	8_GGACTCCT_L003_peak_561	97	.	3.43774	12.4879	9.77946	85
chr1	43827490	43827713	8_GGACTCCT_L003_peak_562a	47	.	2.67074	7.19243	4.70367	72
chr1	43827713	43828191	8_GGACTCCT_L003_peak_562b	1120	.	12.1534	116.305	112.049	151
chr1	43899082	43899271	8_GGACTCCT_L003_peak_563	142	.	5.12714	17.1217	14.2715	100
chr1	43933548	43934180	8_GGACTCCT_L003_peak_564	1661	.	16.4082	170.779	166.118	368
chr1	44102283	44102655	8_GGACTCCT_L003_peak_565	1127	.	15.6551	116.985	112.723	179
chr1	44118575	44119083	8_GGACTCCT_L003_peak_566	963	.	11.3537	100.394	96.3084	319
chr1	44119291	44119497	8_GGACTCCT_L003_peak_567	199	.	4.74684	22.9266	19.9433	97
chr1	44119833	44120106	8_GGACTCCT_L003_peak_568	241	.	5.203	27.2642	24.1944	139
chr1	44147567	44148299	8_GGACTCCT_L003_peak_569	755	.	12.5226	79.3375	75.505	329
chr1	44201198	44201389	8_GGACTCCT_L003_peak_570	232	.	6.57326	26.2934	23.2418	95
chr1	44216799	44216956	8_GGACTCCT_L003_peak_571	92	.	4.20688	11.9539	9.25572	75
chr1	44218881	44219230	8_GGACTCCT_L003_peak_572	274	.	7.15215	30.5556	27.4278	145
chr1	44551509	44551777	8_GGACTCCT_L003_peak_573	337	.	7.72014	37.0033	33.7657	116
chr1	44551786	44551949	8_GGACTCCT_L003_peak_574	59	.	3.4084	8.46423	5.91298	89
chr1	44552465	44552652	8_GGACTCCT_L003_peak_575	110	.	4.40636	13.7928	11.0408	96
chr1	44553354	44553504	8_GGACTCCT_L003_peak_576	39	.	3.00375	6.4209	3.97048	72
chr1	44584894	44585044	8_GGACTCCT_L003_peak_577	60	.	3.54956	8.6513	6.08176	77
chr1	44585238	44585409	8_GGACTCCT_L003_peak_578	79	.	3.94395	10.5904	7.94118	86
chr1	44591775	44592107	8_GGACTCCT_L003_peak_579	295	.	7.49351	32.6859	29.5185	182
chr1	45090992	45091148	8_GGACTCCT_L003_peak_580	43	.	3.15516	6.85122	4.37153	74
chr1	45091227	45091420	8_GGACTCCT_L003_peak_581	113	.	4.60128	14.0968	11.3301	87
chr1	45314065	45314241	8_GGACTCCT_L003_peak_582	99	.	4.33835	12.6555	9.93393	91
chr1	45432031	45432197	8_GGACTCCT_L003_peak_583	92	.	4.20688	11.9539	9.25572	71
chr1	45502959	45503278	8_GGACTCCT_L003_peak_584	514	.	10.3857	55.0053	51.4962	171
chr1	45672835	45673100	8_GGACTCCT_L003_peak_585	241	.	6.70472	27.1822	24.1136	110
chr1	45794999	45795246	8_GGACTCCT_L003_peak_586	543	.	8.42286	57.9235	54.3747	138
chr1	45795296	45795648	8_GGACTCCT_L003_peak_587	1410	.	15.2521	145.608	141.09	142
chr1	45795655	45795821	8_GGACTCCT_L003_peak_588	41	.	2.69214	6.63547	4.17899	73
chr1	45825235	45825464	8_GGACTCCT_L003_peak_589	361	.	8.41377	39.4476	36.1697	118
chr1	45837732	45837962	8_GGACTCCT_L003_peak_590	79	.	3.94395	10.5904	7.94118	117
chr1	45925519	45925756	8_GGACTCCT_L003_peak_591	232	.	6.57326	26.2934	23.2418	113
chr1	46018476	46018680	8_GGACTCCT_L003_peak_592	148	.	5.09317	17.731	14.871	107
chr1	46022412	46022573	8_GGACTCCT_L003_peak_593	62	.	3.43602	8.77975	6.20727	79
chr1	46066487	46066693	8_GGACTCCT_L003_peak_594a	40	.	3.02077	6.46972	4.01789	78
chr1	46066693	46066960	8_GGACTCCT_L003_peak_594b	330	.	7.78894	36.2281	33.0036	128
chr1	46066969	46067244	8_GGACTCCT_L003_peak_595	394	.	8.58743	42.7814	39.4525	152
chr1	46075995	46076241	8_GGACTCCT_L003_peak_596	703	.	12.6206	74.1172	70.3519	127
chr1	46255617	46255821	8_GGACTCCT_L003_peak_597	73	.	3.81249	9.92946	7.30599	88
chr1	46418971	46419365	8_GGACTCCT_L003_peak_598	371	.	8.54523	40.4413	37.1476	261
chr1	46425734	46425904	8_GGACTCCT_L003_peak_599	43	.	3.15516	6.85122	4.37153	89
chr1	46732515	46732688	8_GGACTCCT_L003_peak_600	158	.	5.39007	18.7006	15.8111	83
chr1	46830005	46830399	8_GGACTCCT_L003_peak_601	295	.	7.49351	32.6859	29.5185	247
chr1	46830933	46831101	8_GGACTCCT_L003_peak_602	54	.	3.41809	8.0351	5.49428	73
chr1	46845330	46845480	8_GGACTCCT_L003_peak_603	54	.	3.41809	8.0351	5.49428	78
chr1	46853287	46853992	8_GGACTCCT_L003_peak_604	1308	.	11.3459	135.278	130.842	257
chr1	46854081	46854316	8_GGACTCCT_L003_peak_605	215	.	4.23947	24.5527	21.5353	114
chr1	46854383	46854651	8_GGACTCCT_L003_peak_606	48	.	2.45294	7.37298	4.87919	190
chr1	47163881	47164031	8_GGACTCCT_L003_peak_607	43	.	3.15516	6.85122	4.37153	71
chr1	47164087	47164300	8_GGACTCCT_L003_peak_608	106	.	4.46981	13.3699	10.6256	102
chr1	49082659	49082842	8_GGACTCCT_L003_peak_609	28	.	2.76077	5.20615	2.8321	74
chr1	50770248	50770605	8_GGACTCCT_L003_peak_610	232	.	6.57326	26.2934	23.2418	246
chr1	50926812	50927192	8_GGACTCCT_L003_peak_611a	347	.	5.91549	38.0517	34.7973	163
chr1	50927192	50927838	8_GGACTCCT_L003_peak_611b	1035	.	11.0447	107.763	103.596	217
chr1	50940228	50940564	8_GGACTCCT_L003_peak_612	215	.	6.31033	24.5415	21.5243	229
chr1	50940670	50940915	8_GGACTCCT_L003_peak_613	120	.	4.73274	14.8357	12.0475	122
chr1	50979462	50979681	8_GGACTCCT_L003_peak_614	120	.	4.73274	14.8357	12.0475	98
chr1	51076296	51076648	8_GGACTCCT_L003_peak_615	113	.	4.60128	14.0968	11.3301	95
chr1	51125958	51126114	8_GGACTCCT_L003_peak_616	73	.	3.81249	9.92946	7.30599	85
chr1	51191901	51192052	8_GGACTCCT_L003_peak_617	49	.	3.28663	7.43488	4.92378	69
chr1	51216310	51216692	8_GGACTCCT_L003_peak_618	441	.	9.46549	47.5767	44.175	163
chr1	51216731	51216926	8_GGACTCCT_L003_peak_619	60	.	3.54956	8.6513	6.08176	103
chr1	51290716	51290915	8_GGACTCCT_L003_peak_620	92	.	4.20688	11.9539	9.25572	95
chr1	51315541	51315759	8_GGACTCCT_L003_peak_621	49	.	3.28663	7.43488	4.92378	96
chr1	51334041	51334192	8_GGACTCCT_L003_peak_622	120	.	4.73274	14.8357	12.0475	99
chr1	51344272	51344510	8_GGACTCCT_L003_peak_623	92	.	4.20688	11.9539	9.25572	106
chr1	51478160	51478644	8_GGACTCCT_L003_peak_624a	1653	.	18.2169	170.054	165.396	341
chr1	51478644	51478868	8_GGACTCCT_L003_peak_624b	47	.	2.90839	7.24078	4.75066	144
chr1	51597044	51597291	8_GGACTCCT_L003_peak_625	351	.	8.2823	38.4607	35.1983	114
chr1	51617717	51617867	8_GGACTCCT_L003_peak_626	38	.	3.0237	6.28475	3.83816	72
chr1	51671501	51671662	8_GGACTCCT_L003_peak_627	73	.	3.81249	9.92946	7.30599	74
chr1	51786488	51786638	8_GGACTCCT_L003_peak_628	54	.	3.41809	8.0351	5.49428	70
chr1	51915952	51916126	8_GGACTCCT_L003_peak_629	54	.	3.38762	7.94706	5.42287	86
chr1	51996762	51997295	8_GGACTCCT_L003_peak_630	437	.	8.57461	47.1266	43.7325	296
chr1	52043313	52043463	8_GGACTCCT_L003_peak_631	49	.	3.28663	7.43488	4.92378	71
chr1	52043647	52043843	8_GGACTCCT_L003_peak_632	54	.	3.41809	8.0351	5.49428	99
chr1	52107767	52107917	8_GGACTCCT_L003_peak_633	38	.	3.0237	6.28475	3.83816	77
chr1	52113636	52114076	8_GGACTCCT_L003_peak_634	693	.	11.1351	73.1481	69.3956	303
chr1	52119181	52119685	8_GGACTCCT_L003_peak_635	491	.	9.39675	52.5919	49.1183	201
chr1	52146639	52146870	8_GGACTCCT_L003_peak_636	214	.	6.15578	24.4541	21.4432	113
chr1	52232342	52232528	8_GGACTCCT_L003_peak_637	29	.	2.48733	5.30387	2.92658	85
chr1	52232739	52233557	8_GGACTCCT_L003_peak_638	1391	.	15.9699	143.693	139.189	591
chr1	52302681	52302831	8_GGACTCCT_L003_peak_639	79	.	3.94395	10.5904	7.94118	72
chr1	52500141	52500439	8_GGACTCCT_L003_peak_640a	51	.	3.2849	7.64742	5.13113	121
chr1	52500439	52500885	8_GGACTCCT_L003_peak_640b	135	.	4.89028	16.3578	13.5278	178
chr1	52571027	52571303	8_GGACTCCT_L003_peak_641	135	.	4.99567	16.3484	13.5186	125
chr1	52578451	52578718	8_GGACTCCT_L003_peak_642	106	.	4.46981	13.3699	10.6256	158
chr1	52597320	52597556	8_GGACTCCT_L003_peak_643	113	.	4.60128	14.0968	11.3301	108
chr1	52630504	52630776	8_GGACTCCT_L003_peak_644a	484	.	9.52955	51.9207	48.4557	166
chr1	52630776	52630968	8_GGACTCCT_L003_peak_644b	75	.	3.73269	10.2039	7.57457	106
chr1	52631060	52631210	8_GGACTCCT_L003_peak_645	74	.	3.70592	10.1188	7.49139	73
chr1	52648222	52648441	8_GGACTCCT_L003_peak_646	462	.	9.72842	49.6705	46.2382	106
chr1	52676855	52677005	8_GGACTCCT_L003_peak_647	66	.	3.68102	9.28292	6.68595	106
chr1	52718188	52718382	8_GGACTCCT_L003_peak_648	92	.	4.20688	11.9539	9.25572	100
chr1	52726994	52727227	8_GGACTCCT_L003_peak_649	49	.	3.28663	7.43488	4.92378	112
chr1	52752821	52753100	8_GGACTCCT_L003_peak_650	295	.	7.49351	32.6859	29.5185	120
chr1	52817016	52817344	8_GGACTCCT_L003_peak_651	162	.	5.17647	19.1003	16.2046	108
chr1	52817518	52817893	8_GGACTCCT_L003_peak_652	230	.	6.13781	26.0919	23.0478	267
chr1	52844708	52845156	8_GGACTCCT_L003_peak_653	1687	.	16.2957	173.378	168.706	238
chr1	52854154	52854315	8_GGACTCCT_L003_peak_654	127	.	4.86421	15.5863	12.7771	76
chr1	52951557	52951815	8_GGACTCCT_L003_peak_655	393	.	7.99562	42.694	39.3663	135
chr1	52972008	52972164	8_GGACTCCT_L003_peak_656	79	.	3.94395	10.5904	7.94118	78
chr1	53069832	53070021	8_GGACTCCT_L003_peak_657	43	.	3.15516	6.85122	4.37153	78
chr1	53080026	53080193	8_GGACTCCT_L003_peak_658	92	.	4.20688	11.9539	9.25572	78
chr1	53225727	53225931	8_GGACTCCT_L003_peak_659	73	.	3.81249	9.92946	7.30599	90
chr1	53272801	53272951	8_GGACTCCT_L003_peak_660	60	.	3.54956	8.6513	6.08176	69
chr1	53296729	53297334	8_GGACTCCT_L003_peak_661	659	.	10.9151	69.6578	65.9503	301
chr1	53313520	53313927	8_GGACTCCT_L003_peak_662	323	.	7.88791	35.5411	32.3259	132
chr1	53352333	53352577	8_GGACTCCT_L003_peak_663a	98	.	4.31655	12.5885	9.87802	96
chr1	53352577	53352892	8_GGACTCCT_L003_peak_663b	630	.	11.6807	66.6748	63.0074	148
chr1	53713380	53713895	8_GGACTCCT_L003_peak_664	314	.	7.49386	34.6777	31.4772	164
chr1	53740282	53740613	8_GGACTCCT_L003_peak_665	142	.	5.12714	17.1217	14.2715	188
chr1	53784851	53785431	8_GGACTCCT_L003_peak_666	736	.	12.2255	77.5065	73.6981	380
chr1	53814154	53814322	8_GGACTCCT_L003_peak_667	43	.	3.15516	6.85122	4.37153	96
chr1	53823730	53824134	8_GGACTCCT_L003_peak_668	495	.	9.9872	52.987	49.5067	212
chr1	53824167	53824317	8_GGACTCCT_L003_peak_669	32	.	2.84421	5.60471	3.21728	73
chr1	54039213	54039363	8_GGACTCCT_L003_peak_670	79	.	3.94395	10.5904	7.94118	77
chr1	54159459	54159616	8_GGACTCCT_L003_peak_671a	49	.	3.28663	7.43488	4.92378	74
chr1	54159616	54159781	8_GGACTCCT_L003_peak_671b	60	.	3.54956	8.6513	6.08176	83
chr1	54194187	54194419	8_GGACTCCT_L003_peak_672	198	.	6.0474	22.8253	19.8435	116
chr1	54250489	54250896	8_GGACTCCT_L003_peak_673	1208	.	15.7447	125.237	120.892	203
chr1	54377535	54377838	8_GGACTCCT_L003_peak_674	165	.	5.52153	19.5057	16.5972	137
chr1	54438850	54439135	8_GGACTCCT_L003_peak_675	441	.	9.46549	47.5767	44.175	150
chr1	54557344	54557547	8_GGACTCCT_L003_peak_676a	47	.	3.1477	7.24021	4.75013	82
chr1	54557547	54557958	8_GGACTCCT_L003_peak_676b	751	.	12.4328	78.9938	75.1658	121
chr1	54585505	54585655	8_GGACTCCT_L003_peak_677	38	.	3.0237	6.28475	3.83816	72
chr1	54647321	54647499	8_GGACTCCT_L003_peak_678	85	.	4.07542	11.2654	8.59111	100
chr1	54741063	54741376	8_GGACTCCT_L003_peak_679	165	.	5.52153	19.5057	16.5972	137
chr1	54765723	54765906	8_GGACTCCT_L003_peak_680	73	.	3.81249	9.92946	7.30599	90
chr1	54802753	54802918	8_GGACTCCT_L003_peak_681	49	.	3.28663	7.43488	4.92378	78
chr1	54826683	54826957	8_GGACTCCT_L003_peak_682	220	.	6.21118	25.071	22.0464	130
chr1	54830269	54830550	8_GGACTCCT_L003_peak_683	79	.	3.93185	10.5541	7.91707	141
chr1	54926297	54926564	8_GGACTCCT_L003_peak_684	157	.	5.15897	18.6757	15.7933	113
chr1	55027305	55027714	8_GGACTCCT_L003_peak_685	739	.	11.6241	77.8114	73.9986	165
chr1	55052534	55052993	8_GGACTCCT_L003_peak_686	1527	.	16.7897	157.345	152.75	205
chr1	55087765	55088281	8_GGACTCCT_L003_peak_687a	1250	.	12.6172	129.431	125.048	258
chr1	55088281	55088588	8_GGACTCCT_L003_peak_687b	24	.	2.21825	4.82337	2.4854	258
chr1	55130945	55131413	8_GGACTCCT_L003_peak_688a	657	.	10.4029	69.4057	65.7021	254
chr1	55131413	55131750	8_GGACTCCT_L003_peak_688b	75	.	3.49974	10.1629	7.53448	214
chr1	55161121	55161526	8_GGACTCCT_L003_peak_689	484	.	8.80965	51.9601	48.4946	242
chr1	55201818	55202207	8_GGACTCCT_L003_peak_690	206	.	6.17886	23.6789	20.6794	132
chr1	55221421	55221605	8_GGACTCCT_L003_peak_691	85	.	3.88922	11.234	8.57135	87
chr1	55226441	55226591	8_GGACTCCT_L003_peak_692	41	.	3.08483	6.65249	4.19534	74
chr1	55236987	55237323	8_GGACTCCT_L003_peak_693	703	.	10.609	74.0837	70.3195	158
chr1	55363704	55363914	8_GGACTCCT_L003_peak_694	127	.	4.86421	15.5863	12.7771	108
chr1	55383228	55383404	8_GGACTCCT_L003_peak_695	106	.	4.46981	13.3699	10.6256	90
chr1	55404510	55404665	8_GGACTCCT_L003_peak_696	90	.	3.66795	11.7569	9.07293	64
chr1	55405650	55405995	8_GGACTCCT_L003_peak_697a	672	.	10.1874	70.9279	67.2041	190
chr1	55405995	55406418	8_GGACTCCT_L003_peak_697b	62	.	3.17613	8.7801	6.20756	156
chr1	55489323	55489595	8_GGACTCCT_L003_peak_698	304	.	7.62498	33.6302	30.4469	136
chr1	55618652	55619275	8_GGACTCCT_L003_peak_699	927	.	13.5165	96.8292	92.7829	437
chr1	55736449	55736678	8_GGACTCCT_L003_peak_700	258	.	6.96765	28.9848	25.8828	106
chr1	55848824	55849155	8_GGACTCCT_L003_peak_701	504	.	10.2543	53.9271	50.4333	174
chr1	55874248	55874418	8_GGACTCCT_L003_peak_702	150	.	5.25861	17.9058	15.0358	85
chr1	55890856	55891006	8_GGACTCCT_L003_peak_703	92	.	4.20688	11.9539	9.25572	75
chr1	55960383	55960565	8_GGACTCCT_L003_peak_704	92	.	4.20688	11.9539	9.25572	94
chr1	56782234	56782443	8_GGACTCCT_L003_peak_705	833	.	13.1071	87.2444	83.3115	102
chr1	56972198	56972354	8_GGACTCCT_L003_peak_706	53	.	3.09757	7.8916	5.36888	77
chr1	56972993	56973298	8_GGACTCCT_L003_peak_707a	100	.	3.78967	12.7378	10.0148	149
chr1	56973298	56973600	8_GGACTCCT_L003_peak_707b	331	.	6.71712	36.3793	33.1527	157
chr1	56977192	56977408	8_GGACTCCT_L003_peak_708	192	.	5.43183	22.2666	19.2986	107
chr1	56991713	56991872	8_GGACTCCT_L003_peak_709	85	.	4.07542	11.2654	8.59111	79
chr1	57083031	57083187	8_GGACTCCT_L003_peak_710	49	.	3.28663	7.43488	4.92378	109
chr1	57214989	57215139	8_GGACTCCT_L003_peak_711	19	.	2.49784	4.20514	1.91701	74
chr1	57269816	57270008	8_GGACTCCT_L003_peak_712	158	.	5.39007	18.7006	15.8111	88
chr1	57377438	57377720	8_GGACTCCT_L003_peak_713a	321	.	7.8329	35.354	32.1445	165
chr1	57377720	57377914	8_GGACTCCT_L003_peak_713b	60	.	3.51792	8.55884	6.00524	118
chr1	57378018	57378346	8_GGACTCCT_L003_peak_714	53	.	3.35484	7.85191	5.33028	93
chr1	57387910	57388191	8_GGACTCCT_L003_peak_715	391	.	8.80816	42.4484	39.1238	155
chr1	57400532	57400733	8_GGACTCCT_L003_peak_716a	54	.	3.41809	8.0351	5.49428	85
chr1	57400733	57400948	8_GGACTCCT_L003_peak_716b	158	.	5.39007	18.7006	15.8111	117
chr1	57400948	57401166	8_GGACTCCT_L003_peak_716c	150	.	5.25861	17.9058	15.0358	98
chr1	57406398	57406591	8_GGACTCCT_L003_peak_717	127	.	4.86421	15.5863	12.7771	93
chr1	57406659	57406842	8_GGACTCCT_L003_peak_718	215	.	6.31033	24.5415	21.5243	93
chr1	57423777	57423929	8_GGACTCCT_L003_peak_719	60	.	3.54956	8.6513	6.08176	82
chr1	57428996	57429211	8_GGACTCCT_L003_peak_720	105	.	4.43864	13.2734	10.5401	110
chr1	57429841	57430000	8_GGACTCCT_L003_peak_721	92	.	4.20688	11.9539	9.25572	84
chr1	57707851	57708074	8_GGACTCCT_L003_peak_722	43	.	3.15516	6.85122	4.37153	107
chr1	57774671	57774888	8_GGACTCCT_L003_peak_723a	139	.	4.82353	16.8192	13.9815	107
chr1	57774888	57775113	8_GGACTCCT_L003_peak_723b	112	.	4.39169	14.0538	11.2967	111
chr1	57775113	57775372	8_GGACTCCT_L003_peak_723c	99	.	4.16171	12.6894	9.96719	114
chr1	57782471	57782667	8_GGACTCCT_L003_peak_724	23	.	2.6293	4.69553	2.36203	110
chr1	57789877	57790177	8_GGACTCCT_L003_peak_725	127	.	4.86421	15.5863	12.7771	146
chr1	57850012	57850201	8_GGACTCCT_L003_peak_726	113	.	4.60128	14.0968	11.3301	101
chr1	57857952	57858151	8_GGACTCCT_L003_peak_727	73	.	3.81249	9.92946	7.30599	98
chr1	57862152	57862353	8_GGACTCCT_L003_peak_728	33	.	2.89223	5.73615	3.32464	135
chr1	57873665	57873977	8_GGACTCCT_L003_peak_729	99	.	4.33835	12.6555	9.93393	157
chr1	57885068	57885236	8_GGACTCCT_L003_peak_730	43	.	3.15516	6.85122	4.37153	72
chr1	57918577	57918837	8_GGACTCCT_L003_peak_731	173	.	5.653	20.321	17.3937	129
chr1	57969920	57970280	8_GGACTCCT_L003_peak_732	565	.	10.2624	60.1338	56.5548	193
chr1	57995771	57996137	8_GGACTCCT_L003_peak_733	525	.	10.5172	56.0889	52.5644	203
chr1	58029589	58030066	8_GGACTCCT_L003_peak_734	474	.	8.82195	50.8909	47.4409	195
chr1	58030446	58030825	8_GGACTCCT_L003_peak_735	101	.	3.9666	12.8652	10.1397	256
chr1	58112937	58113091	8_GGACTCCT_L003_peak_736	66	.	3.68102	9.28292	6.68595	69
chr1	58296387	58296603	8_GGACTCCT_L003_peak_737	190	.	5.91593	21.981	19.0171	103
chr1	58392305	58392461	8_GGACTCCT_L003_peak_738	28	.	2.53036	5.15935	2.80864	74
chr1	58392709	58392914	8_GGACTCCT_L003_peak_739	202	.	5.38892	23.2417	20.2538	111
chr1	58392928	58393226	8_GGACTCCT_L003_peak_740a	533	.	9.17899	56.9261	53.3909	154
chr1	58393226	58393494	8_GGACTCCT_L003_peak_740b	93	.	3.80854	12.0215	9.32207	145
chr1	58393666	58393816	8_GGACTCCT_L003_peak_741	29	.	2.5974	5.37105	2.99145	74
chr1	58423954	58424226	8_GGACTCCT_L003_peak_742	351	.	8.2823	38.4607	35.1983	151
chr1	58445121	58445396	8_GGACTCCT_L003_peak_743a	228	.	5.8698	25.9187	22.8772	109
chr1	58445396	58445747	8_GGACTCCT_L003_peak_743b	757	.	11.7267	79.577	75.7413	167
chr1	58504829	58505226	8_GGACTCCT_L003_peak_744	1014	.	15.3563	105.638	101.494	195
chr1	58586195	58586448	8_GGACTCCT_L003_peak_745	323	.	7.88791	35.5411	32.3259	128
chr1	58586505	58586668	8_GGACTCCT_L003_peak_746	106	.	4.46981	13.3699	10.6256	82
chr1	58711678	58711828	8_GGACTCCT_L003_peak_748	47	.	3.20718	7.20728	4.71806	72
chr1	58897669	58897869	8_GGACTCCT_L003_peak_749	92	.	4.20688	11.9539	9.25572	100
chr1	58973057	58973349	8_GGACTCCT_L003_peak_750a	72	.	3.6215	9.84827	7.23865	146
chr1	58973349	58973697	8_GGACTCCT_L003_peak_750b	701	.	11.6561	73.9335	70.1711	147
chr1	58973704	58973922	8_GGACTCCT_L003_peak_751	69	.	3.51673	9.50795	6.90611	122
chr1	59037827	59038016	8_GGACTCCT_L003_peak_752	85	.	4.07542	11.2654	8.59111	93
chr1	59119730	59119989	8_GGACTCCT_L003_peak_753a	170	.	5.53767	19.9454	17.0302	122
chr1	59119989	59120296	8_GGACTCCT_L003_peak_753b	474	.	9.74984	50.94	47.4895	137
chr1	59236945	59237095	8_GGACTCCT_L003_peak_754	40	.	2.96209	6.4885	4.03612	83
chr1	59237122	59237483	8_GGACTCCT_L003_peak_755	581	.	10.5263	61.77	58.1685	210
chr1	59247747	59247917	8_GGACTCCT_L003_peak_756	106	.	4.46981	13.3699	10.6256	79
chr1	59481869	59482254	8_GGACTCCT_L003_peak_757	513	.	8.46366	54.8554	51.3497	160
chr1	59516298	59516476	8_GGACTCCT_L003_peak_758	54	.	3.41809	8.0351	5.49428	141
chr1	59524190	59524543	8_GGACTCCT_L003_peak_759	337	.	7.87008	37.0285	33.7906	157
chr1	59535409	59535801	8_GGACTCCT_L003_peak_760	120	.	4.73274	14.8357	12.0475	160
chr1	59610029	59610179	8_GGACTCCT_L003_peak_761	38	.	3.0237	6.28475	3.83816	74
chr1	59670712	59670903	8_GGACTCCT_L003_peak_762	150	.	5.25861	17.9058	15.0358	93
chr1	59684868	59685123	8_GGACTCCT_L003_peak_763	223	.	6.44179	25.4131	22.3787	119
chr1	59734158	59734369	8_GGACTCCT_L003_peak_764	106	.	4.46981	13.3699	10.6256	112
chr1	59763062	59763735	8_GGACTCCT_L003_peak_765	338	.	7.46184	37.0458	33.8076	346
chr1	59763818	59763992	8_GGACTCCT_L003_peak_766	113	.	4.30351	14.0594	11.3022	85
chr1	59795473	59795623	8_GGACTCCT_L003_peak_767	60	.	3.54956	8.6513	6.08176	70
chr1	59833694	59834088	8_GGACTCCT_L003_peak_768	525	.	10.5172	56.0889	52.5644	228
chr1	59895555	59895716	8_GGACTCCT_L003_peak_769	60	.	3.54956	8.6513	6.08176	93
chr1	59912549	59912789	8_GGACTCCT_L003_peak_770a	43	.	3.00578	6.81037	4.34843	78
chr1	59912789	59913160	8_GGACTCCT_L003_peak_770b	720	.	11.9578	75.7871	72.0003	162
chr1	59913246	59913424	8_GGACTCCT_L003_peak_771	33	.	2.76498	5.72307	3.32464	96
chr1	60042984	60043209	8_GGACTCCT_L003_peak_772	33	.	2.89223	5.73615	3.32464	120
chr1	60097603	60097786	8_GGACTCCT_L003_peak_773	184	.	5.63035	21.429	18.4791	91
chr1	60097849	60098024	8_GGACTCCT_L003_peak_774	237	.	6.45963	26.8008	23.7421	83
chr1	60098077	60098334	8_GGACTCCT_L003_peak_775a	462	.	9.40594	49.7058	46.2731	142
chr1	60098334	60098569	8_GGACTCCT_L003_peak_775b	85	.	3.9604	11.1899	8.52816	115
chr1	60180175	60180752	8_GGACTCCT_L003_peak_776	1181	.	14.6176	122.508	118.19	276
chr1	60343122	60343406	8_GGACTCCT_L003_peak_777a	285	.	7.36205	31.749	28.5978	167
chr1	60343406	60343648	8_GGACTCCT_L003_peak_777b	120	.	4.73274	14.8357	12.0475	117
chr1	60409350	60409550	8_GGACTCCT_L003_peak_778a	165	.	5.52153	19.5057	16.5972	112
chr1	60409550	60409790	8_GGACTCCT_L003_peak_778b	313	.	7.75644	34.582	31.3827	88
chr1	60566572	60567013	8_GGACTCCT_L003_peak_779a	308	.	7.5982	34.0424	30.8534	239
chr1	60567013	60567295	8_GGACTCCT_L003_peak_779b	36	.	2.94494	6.06526	3.64358	203
chr1	60851007	60851422	8_GGACTCCT_L003_peak_780	158	.	5.39007	18.7006	15.8111	155
chr1	61310089	61310404	8_GGACTCCT_L003_peak_781	142	.	5.12714	17.1217	14.2715	118
chr1	61540126	61540311	8_GGACTCCT_L003_peak_782	38	.	3.0237	6.28475	3.83816	81
chr1	61638707	61639046	8_GGACTCCT_L003_peak_783	267	.	7.09912	29.8983	26.7798	137
chr1	61928076	61928344	8_GGACTCCT_L003_peak_784	99	.	4.33835	12.6555	9.93393	134
chr1	62665177	62665460	8_GGACTCCT_L003_peak_785	73	.	3.81249	9.92946	7.30599	101
chr1	62682462	62682854	8_GGACTCCT_L003_peak_786	181	.	5.76671	21.0884	18.1494	149
chr1	62701100	62701345	8_GGACTCCT_L003_peak_787	165	.	5.52153	19.5057	16.5972	127
chr1	62706607	62706778	8_GGACTCCT_L003_peak_788	24	.	2.60384	4.78092	2.4444	73
chr1	62720306	62720521	8_GGACTCCT_L003_peak_789	123	.	4.71939	15.1266	12.3334	107
chr1	62743530	62743680	8_GGACTCCT_L003_peak_790	23	.	2.6293	4.69553	2.36203	70
chr1	62951456	62951729	8_GGACTCCT_L003_peak_791	142	.	5.12714	17.1217	14.2715	124
chr1	62964375	62964598	8_GGACTCCT_L003_peak_792	241	.	6.70472	27.1822	24.1136	108
chr1	63114163	63114505	8_GGACTCCT_L003_peak_793	195	.	5.39968	22.525	19.5532	127
chr1	63114545	63114793	8_GGACTCCT_L003_peak_794	198	.	5.47798	22.8246	19.8435	142
chr1	63176610	63176891	8_GGACTCCT_L003_peak_795	423	.	8.62974	45.6888	42.3158	146
chr1	63176944	63177197	8_GGACTCCT_L003_peak_796	216	.	5.98943	24.7144	21.6948	103
chr1	63181120	63181381	8_GGACTCCT_L003_peak_797	317	.	7.29589	34.941	31.737	117
chr1	63445688	63445984	8_GGACTCCT_L003_peak_798	142	.	5.12714	17.1217	14.2715	135
chr1	63458245	63458463	8_GGACTCCT_L003_peak_799	106	.	4.46981	13.3699	10.6256	115
chr1	63459185	63459459	8_GGACTCCT_L003_peak_800	135	.	4.99567	16.3484	13.5186	152
chr1	63629986	63630144	8_GGACTCCT_L003_peak_801	92	.	4.20688	11.9539	9.25572	76
chr1	63630285	63630707	8_GGACTCCT_L003_peak_802	206	.	6.17886	23.6789	20.6794	240
chr1	63658149	63658299	8_GGACTCCT_L003_peak_803	54	.	3.41809	8.0351	5.49428	72
chr1	63659708	63659859	8_GGACTCCT_L003_peak_804	66	.	3.68102	9.28292	6.68595	71
chr1	63668869	63669071	8_GGACTCCT_L003_peak_805	99	.	4.33835	12.6555	9.93393	89
chr1	63730545	63730722	8_GGACTCCT_L003_peak_806	135	.	4.99567	16.3484	13.5186	80
chr1	63763202	63763380	8_GGACTCCT_L003_peak_807a	81	.	3.91661	10.7798	8.12674	101
chr1	63763380	63763644	8_GGACTCCT_L003_peak_807b	81	.	3.92405	10.8028	8.14925	77
chr1	63819897	63820150	8_GGACTCCT_L003_peak_808	120	.	4.73274	14.8357	12.0475	130
chr1	63828551	63828820	8_GGACTCCT_L003_peak_809	73	.	3.81249	9.92946	7.30599	120
chr1	63866835	63867092	8_GGACTCCT_L003_peak_810	73	.	3.81249	9.92946	7.30599	113
chr1	63934908	63935172	8_GGACTCCT_L003_peak_811	73	.	3.81249	9.92946	7.30599	146
chr1	63994316	63994490	8_GGACTCCT_L003_peak_812	49	.	3.28663	7.43488	4.92378	83
chr1	64066920	64067198	8_GGACTCCT_L003_peak_813	106	.	4.46981	13.3699	10.6256	160
chr1	64121452	64122036	8_GGACTCCT_L003_peak_814	1149	.	11.6191	119.206	114.922	252
chr1	64122205	64122464	8_GGACTCCT_L003_peak_815	278	.	5.21978	31.0288	27.8911	124
chr1	64143225	64143380	8_GGACTCCT_L003_peak_816	79	.	3.94395	10.5904	7.94118	93
chr1	64256119	64256316	8_GGACTCCT_L003_peak_817	66	.	3.68102	9.28292	6.68595	89
chr1	64295746	64295936	8_GGACTCCT_L003_peak_818	73	.	3.81249	9.92946	7.30599	108
chr1	64305392	64305965	8_GGACTCCT_L003_peak_819	142	.	5.12714	17.1217	14.2715	276
chr1	64409335	64409559	8_GGACTCCT_L003_peak_820	92	.	4.20688	11.9539	9.25572	113
chr1	64446033	64446309	8_GGACTCCT_L003_peak_821	441	.	9.46549	47.5767	44.175	162
chr1	64532564	64533180	8_GGACTCCT_L003_peak_822	846	.	11.5028	88.5879	84.6392	249
chr1	64537879	64538032	8_GGACTCCT_L003_peak_823	66	.	3.68102	9.28292	6.68595	73
chr1	64617091	64617397	8_GGACTCCT_L003_peak_824	294	.	6.68081	32.57	29.4076	154
chr1	64617449	64617602	8_GGACTCCT_L003_peak_825	52	.	3.11996	7.76471	5.24529	80
chr1	64617647	64617923	8_GGACTCCT_L003_peak_826	185	.	5.32319	21.4801	18.5294	141
chr1	64631607	64631881	8_GGACTCCT_L003_peak_827	54	.	3.41809	8.0351	5.49428	175
chr1	64690518	64691117	8_GGACTCCT_L003_peak_828	924	.	12.1691	96.4884	92.4462	268
chr1	64717638	64717788	8_GGACTCCT_L003_peak_829	60	.	3.54956	8.6513	6.08176	79
chr1	64737456	64738085	8_GGACTCCT_L003_peak_830	1107	.	12.1679	115.014	110.771	437
chr1	64792247	64792457	8_GGACTCCT_L003_peak_831	103	.	4.27611	13.0637	10.3346	82
chr1	64795365	64795666	8_GGACTCCT_L003_peak_832	124	.	4.65116	15.235	12.44	168
chr1	64853675	64854000	8_GGACTCCT_L003_peak_833	241	.	6.70472	27.1822	24.1136	138
chr1	64903569	64903723	8_GGACTCCT_L003_peak_834	49	.	3.28663	7.43488	4.92378	74
chr1	64956652	64956886	8_GGACTCCT_L003_peak_835	73	.	3.81249	9.92946	7.30599	104
chr1	65010266	65010416	8_GGACTCCT_L003_peak_836	60	.	3.54956	8.6513	6.08176	79
chr1	65123127	65123277	8_GGACTCCT_L003_peak_837	43	.	3.15516	6.85122	4.37153	101
chr1	65178193	65178554	8_GGACTCCT_L003_peak_838	471	.	7.90409	50.6289	47.184	220
chr1	65178992	65179441	8_GGACTCCT_L003_peak_839	754	.	10.5027	79.2571	75.4257	273
chr1	65186386	65186911	8_GGACTCCT_L003_peak_840	1335	.	17.0282	137.981	133.523	258
chr1	65282883	65283033	8_GGACTCCT_L003_peak_841	66	.	3.68102	9.28292	6.68595	86
chr1	66174974	66175369	8_GGACTCCT_L003_peak_842	561	.	10.6583	59.7411	56.167	219
chr1	66195505	66195660	8_GGACTCCT_L003_peak_843	28	.	2.76077	5.20615	2.8321	71
chr1	66226504	66226694	8_GGACTCCT_L003_peak_844	43	.	3.15516	6.85122	4.37153	94
chr1	66227015	66227296	8_GGACTCCT_L003_peak_845	85	.	4.07542	11.2654	8.59111	155
chr1	66321986	66322136	8_GGACTCCT_L003_peak_846	85	.	4.07542	11.2654	8.59111	84
chr1	66371482	66371767	8_GGACTCCT_L003_peak_847	49	.	3.28663	7.43488	4.92378	202
chr1	66386770	66387064	8_GGACTCCT_L003_peak_848	452	.	9.59695	48.6206	45.2037	146
chr1	66395311	66395465	8_GGACTCCT_L003_peak_849	73	.	3.81249	9.92946	7.30599	74
chr1	66467987	66468261	8_GGACTCCT_L003_peak_850a	295	.	7.49351	32.6859	29.5185	151
chr1	66468261	66468486	8_GGACTCCT_L003_peak_850b	73	.	3.81249	9.92946	7.30599	123
chr1	66638274	66638536	8_GGACTCCT_L003_peak_851	113	.	4.60128	14.0968	11.3301	129
chr1	66655150	66655589	8_GGACTCCT_L003_peak_852	692	.	12.3156	73.0257	69.2748	151
chr1	66655825	66656002	8_GGACTCCT_L003_peak_853	132	.	4.89375	16.0241	13.2075	80
chr1	66692394	66692627	8_GGACTCCT_L003_peak_854	127	.	4.86421	15.5863	12.7771	104
chr1	66692671	66693007	8_GGACTCCT_L003_peak_855	241	.	6.70472	27.1822	24.1136	181
chr1	66693017	66693187	8_GGACTCCT_L003_peak_856	49	.	3.28663	7.43488	4.92378	77
chr1	66700635	66700959	8_GGACTCCT_L003_peak_857a	1041	.	15.055	108.335	104.163	168
chr1	66700959	66701243	8_GGACTCCT_L003_peak_857b	78	.	3.73178	10.4575	7.82275	156
chr1	66777988	66778205	8_GGACTCCT_L003_peak_858	173	.	5.653	20.321	17.3937	103
chr1	66816837	66816998	8_GGACTCCT_L003_peak_859	84	.	3.38553	11.1158	8.45562	81
chr1	66817064	66817271	8_GGACTCCT_L003_peak_860a	81	.	3.314	10.8181	8.16423	113
chr1	66817271	66817489	8_GGACTCCT_L003_peak_860b	186	.	4.67022	21.5647	18.6128	94
chr1	66817489	66817839	8_GGACTCCT_L003_peak_860c	450	.	7.36498	48.4883	45.0748	124
chr1	66817864	66818029	8_GGACTCCT_L003_peak_861	84	.	3.33876	11.1441	8.48336	84
chr1	66862696	66863039	8_GGACTCCT_L003_peak_862	283	.	6.89252	31.5342	28.3892	187
chr1	66863072	66863512	8_GGACTCCT_L003_peak_863	250	.	6.34202	28.1377	25.0516	294
chr1	66895835	66895997	8_GGACTCCT_L003_peak_864	79	.	3.94395	10.5904	7.94118	77
chr1	66896215	66896444	8_GGACTCCT_L003_peak_865	79	.	3.94395	10.5904	7.94118	115
chr1	66992888	66993271	8_GGACTCCT_L003_peak_866	106	.	4.46981	13.3699	10.6256	111
chr1	67038788	67039010	8_GGACTCCT_L003_peak_867	260	.	6.73195	29.1047	26.001	116
chr1	67049885	67050158	8_GGACTCCT_L003_peak_868	258	.	6.96765	28.9848	25.8828	139
chr1	67061548	67061767	8_GGACTCCT_L003_peak_869	206	.	6.17886	23.6789	20.6794	110
chr1	67103498	67103722	8_GGACTCCT_L003_peak_870	85	.	4.07542	11.2654	8.59111	112
chr1	67181280	67181430	8_GGACTCCT_L003_peak_871	66	.	3.68102	9.28292	6.68595	75
chr1	67218403	67218558	8_GGACTCCT_L003_peak_872	79	.	3.94395	10.5904	7.94118	75
chr1	67397750	67398230	8_GGACTCCT_L003_peak_873	857	.	13.5573	89.715	85.7521	188
chr1	67482099	67482332	8_GGACTCCT_L003_peak_874	127	.	4.86421	15.5863	12.7771	118
chr1	68025355	68025513	8_GGACTCCT_L003_peak_875	49	.	3.28663	7.43488	4.92378	75
chr1	68046530	68046708	8_GGACTCCT_L003_peak_876	120	.	4.73274	14.8357	12.0475	89
chr1	68773476	68773672	8_GGACTCCT_L003_peak_877	106	.	4.46981	13.3699	10.6256	106
chr1	68955475	68955857	8_GGACTCCT_L003_peak_878	401	.	8.93963	43.4616	40.1214	193
chr1	68973787	68974063	8_GGACTCCT_L003_peak_879	313	.	7.75644	34.582	31.3827	131
chr1	69108491	69108641	8_GGACTCCT_L003_peak_880	92	.	4.20688	11.9539	9.25572	80
chr1	69157386	69157720	8_GGACTCCT_L003_peak_881	431	.	9.33402	46.5388	43.1525	176
chr1	69456685	69456925	8_GGACTCCT_L003_peak_882	271	.	6.93069	30.2674	27.1437	132
chr1	69458760	69459155	8_GGACTCCT_L003_peak_883	270	.	7.02875	30.1358	27.014	207
chr1	69687127	69687414	8_GGACTCCT_L003_peak_884a	399	.	7.63132	43.2465	39.9114	168
chr1	69687414	69687863	8_GGACTCCT_L003_peak_884b	343	.	7.00543	37.6278	34.3792	119
chr1	69689119	69689293	8_GGACTCCT_L003_peak_885	132	.	4.35428	16.0729	13.2555	85
chr1	69829123	69829325	8_GGACTCCT_L003_peak_886	113	.	4.60128	14.0968	11.3301	109
chr1	70073563	70073729	8_GGACTCCT_L003_peak_887	73	.	3.81249	9.92946	7.30599	77
chr1	70266053	70266203	8_GGACTCCT_L003_peak_888	66	.	3.68102	9.28292	6.68595	70
chr1	70475292	70475534	8_GGACTCCT_L003_peak_889a	267	.	7.09912	29.8983	26.7798	125
chr1	70475534	70475801	8_GGACTCCT_L003_peak_889b	431	.	9.33402	46.5388	43.1525	118
chr1	70475801	70476072	8_GGACTCCT_L003_peak_889c	215	.	6.31033	24.5415	21.5243	150
chr1	70725634	70725896	8_GGACTCCT_L003_peak_890	249	.	6.83619	28.0794	24.9941	129
chr1	71079285	71079475	8_GGACTCCT_L003_peak_891	223	.	6.44179	25.4131	22.3787	93
chr1	71102418	71102603	8_GGACTCCT_L003_peak_892	122	.	4.33404	15.0793	12.287	86
chr1	71102675	71103322	8_GGACTCCT_L003_peak_893	616	.	10.3115	65.2848	61.6358	407
chr1	71556789	71557470	8_GGACTCCT_L003_peak_894	658	.	11.3947	69.5996	65.8928	332
chr1	71575985	71576485	8_GGACTCCT_L003_peak_895	218	.	6.15385	24.873	21.8513	158
chr1	71615021	71615213	8_GGACTCCT_L003_peak_896	106	.	4.46981	13.3699	10.6256	96
chr1	71652738	71652888	8_GGACTCCT_L003_peak_897	23	.	2.6293	4.69553	2.36203	77
chr1	71653126	71653418	8_GGACTCCT_L003_peak_898	361	.	8.41377	39.4476	36.1697	137
chr1	71898337	71898497	8_GGACTCCT_L003_peak_899	106	.	4.46981	13.3699	10.6256	76
chr1	72002562	72002712	8_GGACTCCT_L003_peak_900	38	.	3.0237	6.28475	3.83816	79
chr1	72068972	72069310	8_GGACTCCT_L003_peak_901	206	.	6.17886	23.6789	20.6794	162
chr1	72212226	72212436	8_GGACTCCT_L003_peak_902	145	.	4.99087	17.3887	14.5344	108
chr1	72214673	72214998	8_GGACTCCT_L003_peak_903	187	.	5.59857	21.7118	18.7577	175
chr1	72220098	72220299	8_GGACTCCT_L003_peak_904	182	.	5.78447	21.1461	18.2005	96
chr1	72225905	72226094	8_GGACTCCT_L003_peak_905	132	.	4.60416	16.0535	13.2365	100
chr1	72226147	72226418	8_GGACTCCT_L003_peak_906a	231	.	6.06401	26.2425	23.1962	108
chr1	72226418	72226689	8_GGACTCCT_L003_peak_906b	125	.	4.4843	15.3096	12.5133	163
chr1	72226706	72226866	8_GGACTCCT_L003_peak_907	41	.	2.93951	6.6066	4.15083	78
chr1	72236354	72236584	8_GGACTCCT_L003_peak_908	190	.	5.91593	21.981	19.0171	105
chr1	72236624	72236794	8_GGACTCCT_L003_peak_909	43	.	3.15516	6.85122	4.37153	75
chr1	72236836	72237007	8_GGACTCCT_L003_peak_910a	73	.	3.81249	9.92946	7.30599	99
chr1	72237007	72237179	8_GGACTCCT_L003_peak_910b	113	.	4.60128	14.0968	11.3301	73
chr1	72243696	72244084	8_GGACTCCT_L003_peak_911	187	.	5.84036	21.7337	18.7792	248
chr1	72244132	72244698	8_GGACTCCT_L003_peak_912	111	.	4.53368	13.8856	11.1318	223
chr1	72254651	72254837	8_GGACTCCT_L003_peak_913	113	.	4.60128	14.0968	11.3301	103
chr1	72254972	72255272	8_GGACTCCT_L003_peak_914	73	.	3.81249	9.92946	7.30599	185
chr1	72255372	72255669	8_GGACTCCT_L003_peak_915	54	.	3.41809	8.0351	5.49428	158
chr1	72284193	72284485	8_GGACTCCT_L003_peak_916	803	.	12.7168	84.2895	80.3931	150
chr1	72307248	72307643	8_GGACTCCT_L003_peak_917	549	.	10.4934	58.511	54.9536	146
chr1	72372519	72372886	8_GGACTCCT_L003_peak_918	401	.	8.93963	43.4616	40.1214	149
chr1	72383753	72383936	8_GGACTCCT_L003_peak_919	73	.	3.81249	9.92946	7.30599	95
chr1	72537025	72537278	8_GGACTCCT_L003_peak_920	190	.	5.91593	21.981	19.0171	136
chr1	72558639	72558878	8_GGACTCCT_L003_peak_921	43	.	3.15516	6.85122	4.37153	151
chr1	72558978	72559234	8_GGACTCCT_L003_peak_922	92	.	4.20688	11.9539	9.25572	162
chr1	72583010	72583371	8_GGACTCCT_L003_peak_923	824	.	11.9072	86.4209	82.4986	190
chr1	72583398	72583631	8_GGACTCCT_L003_peak_924	143	.	4.56158	17.1898	14.3386	112
chr1	72593444	72593609	8_GGACTCCT_L003_peak_925	33	.	2.89223	5.73615	3.32464	89
chr1	72696393	72696589	8_GGACTCCT_L003_peak_926	92	.	4.20688	11.9539	9.25572	91
chr1	72711123	72711398	8_GGACTCCT_L003_peak_927	158	.	5.39007	18.7006	15.8111	122
chr1	72717116	72717266	8_GGACTCCT_L003_peak_928	71	.	3.77113	9.80614	7.19743	68
chr1	72718953	72719108	8_GGACTCCT_L003_peak_929	45	.	3.15856	7.0667	4.58141	84
chr1	72739108	72739310	8_GGACTCCT_L003_peak_930	141	.	4.78905	17.0384	14.197	110
chr1	72739677	72740028	8_GGACTCCT_L003_peak_931	189	.	5.53953	21.8926	18.9358	141
chr1	72746505	72746729	8_GGACTCCT_L003_peak_932	85	.	4.07542	11.2654	8.59111	108
chr1	72751302	72751668	8_GGACTCCT_L003_peak_933	165	.	5.52153	19.5057	16.5972	136
chr1	72773091	72773282	8_GGACTCCT_L003_peak_934	66	.	3.68102	9.28292	6.68595	86
chr1	72832882	72833128	8_GGACTCCT_L003_peak_935	38	.	3.0237	6.28475	3.83816	109
chr1	72835151	72835425	8_GGACTCCT_L003_peak_936	106	.	4.18315	13.3461	10.6115	131
chr1	72839410	72839876	8_GGACTCCT_L003_peak_937	142	.	4.99688	17.0566	14.2149	120
chr1	72853619	72853781	8_GGACTCCT_L003_peak_938	33	.	2.76976	5.73729	3.3257	72
chr1	72871117	72871320	8_GGACTCCT_L003_peak_939	88	.	3.75195	11.5566	8.87666	99
chr1	72970787	72971026	8_GGACTCCT_L003_peak_940	54	.	3.41809	8.0351	5.49428	96
chr1	73270970	73271152	8_GGACTCCT_L003_peak_941	33	.	2.89223	5.73615	3.32464	112
chr1	73538592	73539019	8_GGACTCCT_L003_peak_942	887	.	13.5968	92.7841	88.785	168
chr1	73642690	73643102	8_GGACTCCT_L003_peak_943	310	.	7.52351	34.2841	31.092	164
chr1	73673465	73673794	8_GGACTCCT_L003_peak_944	267	.	7.09912	29.8983	26.7798	186
chr1	73744037	73744220	8_GGACTCCT_L003_peak_945	43	.	3.15516	6.85122	4.37153	85
chr1	73820357	73820583	8_GGACTCCT_L003_peak_946	60	.	3.54956	8.6513	6.08176	87
chr1	73826283	73826618	8_GGACTCCT_L003_peak_947	187	.	5.71429	21.7153	18.7611	200
chr1	73944386	73944845	8_GGACTCCT_L003_peak_948	386	.	7.33683	41.9622	38.6462	274
chr1	73954689	73954983	8_GGACTCCT_L003_peak_949	26	.	2.61593	4.96775	2.62443	156
chr1	73962877	73963378	8_GGACTCCT_L003_peak_950	203	.	5.61365	23.3371	20.348	170
chr1	73974011	73974280	8_GGACTCCT_L003_peak_951	124	.	4.55608	15.2401	12.445	124
chr1	73979275	73979585	8_GGACTCCT_L003_peak_952	128	.	4.67066	15.6288	12.8189	138
chr1	74027528	74027723	8_GGACTCCT_L003_peak_953	48	.	3.1941	7.37884	4.88481	86
chr1	74098440	74098620	8_GGACTCCT_L003_peak_954	63	.	3.49187	8.95427	6.37785	74
chr1	74111416	74111608	8_GGACTCCT_L003_peak_955	102	.	4.34505	12.9812	10.2536	92
chr1	74119164	74119324	8_GGACTCCT_L003_peak_956	52	.	3.26284	7.79807	5.27777	77
chr1	74236289	74236598	8_GGACTCCT_L003_peak_957	472	.	9.51204	50.6785	47.2329	151
chr1	74284586	74285133	8_GGACTCCT_L003_peak_958	1133	.	11.3728	117.655	113.386	295
chr1	74295538	74296112	8_GGACTCCT_L003_peak_959	533	.	8.6596	56.8651	53.3307	389
chr1	74304122	74304276	8_GGACTCCT_L003_peak_960	66	.	3.68102	9.28292	6.68595	75
chr1	74313450	74313600	8_GGACTCCT_L003_peak_961	66	.	3.68102	9.28292	6.68595	74
chr1	74332290	74332552	8_GGACTCCT_L003_peak_962a	230	.	5.92672	26.1387	23.0939	186
chr1	74332552	74332786	8_GGACTCCT_L003_peak_962b	205	.	5.55853	23.5197	20.5278	76
chr1	74361916	74362147	8_GGACTCCT_L003_peak_963	106	.	4.46981	13.3699	10.6256	115
chr1	74386650	74387271	8_GGACTCCT_L003_peak_964	351	.	6.65208	38.3661	35.1076	310
chr1	74391349	74391725	8_GGACTCCT_L003_peak_965	294	.	5.58867	32.6521	29.4886	209
chr1	74391987	74392153	8_GGACTCCT_L003_peak_966	70	.	3.18006	9.62719	7.02268	77
chr1	74397317	74397619	8_GGACTCCT_L003_peak_967	177	.	5.30474	20.664	17.7316	166
chr1	74415744	74415905	8_GGACTCCT_L003_peak_968	24	.	2.61845	4.82089	2.48294	89
chr1	74505733	74506162	8_GGACTCCT_L003_peak_969	830	.	12.3404	86.9299	83.0013	211
chr1	74506221	74506380	8_GGACTCCT_L003_peak_970	57	.	3.22234	8.31082	5.76345	94
chr1	74506613	74506820	8_GGACTCCT_L003_peak_971	43	.	2.93319	6.77206	4.31128	104
chr1	74542416	74542675	8_GGACTCCT_L003_peak_972	198	.	6.0474	22.8253	19.8435	130
chr1	74542760	74542997	8_GGACTCCT_L003_peak_973	198	.	6.0474	22.8253	19.8435	105
chr1	74544287	74544443	8_GGACTCCT_L003_peak_974	38	.	3.0237	6.28475	3.83816	78
chr1	74587710	74587986	8_GGACTCCT_L003_peak_975a	104	.	3.60288	13.2296	10.4973	108
chr1	74587986	74588430	8_GGACTCCT_L003_peak_975b	1089	.	12.3299	113.157	108.934	168
chr1	74601283	74601516	8_GGACTCCT_L003_peak_976	92	.	4.20688	11.9539	9.25572	130
chr1	74661474	74661882	8_GGACTCCT_L003_peak_977	232	.	6.57326	26.2934	23.2418	252
chr1	74759914	74760134	8_GGACTCCT_L003_peak_978	113	.	4.60128	14.0968	11.3301	108
chr1	74773147	74773382	8_GGACTCCT_L003_peak_979	106	.	4.12147	13.4213	10.676	107
chr1	74803182	74803336	8_GGACTCCT_L003_peak_980	30	.	2.79011	5.45555	3.07319	135
chr1	74808208	74808425	8_GGACTCCT_L003_peak_981	110	.	4.32243	13.821	11.0683	114
chr1	74816667	74816867	8_GGACTCCT_L003_peak_982a	38	.	3.0237	6.28475	3.83816	108
chr1	74816867	74817081	8_GGACTCCT_L003_peak_982b	157	.	5.38411	18.6815	15.799	93
chr1	74854771	74855012	8_GGACTCCT_L003_peak_983	242	.	6.47526	27.2989	24.2287	113
chr1	75124557	75124823	8_GGACTCCT_L003_peak_984a	358	.	7.48263	39.1164	35.8453	130
chr1	75124823	75125100	8_GGACTCCT_L003_peak_984b	395	.	7.79221	42.9062	39.5756	137
chr1	75125100	75125345	8_GGACTCCT_L003_peak_984c	243	.	5.9335	27.4041	24.3324	140
chr1	75142622	75142914	8_GGACTCCT_L003_peak_985	111	.	4.18231	13.9295	11.1748	178
chr1	75143053	75143236	8_GGACTCCT_L003_peak_986	47	.	3.00752	7.19986	4.71089	103
chr1	75168509	75168790	8_GGACTCCT_L003_peak_987	520	.	10.0367	55.5991	52.0825	139
chr1	75168901	75169057	8_GGACTCCT_L003_peak_988	52	.	3.25105	7.76223	5.24292	84
chr1	75180285	75180529	8_GGACTCCT_L003_peak_989	112	.	4.12371	14.0064	11.2502	125
chr1	75191655	75191823	8_GGACTCCT_L003_peak_990	79	.	3.47994	10.563	7.92585	78
chr1	75191866	75192344	8_GGACTCCT_L003_peak_991	737	.	10.8108	77.54	73.7313	213
chr1	75210737	75210949	8_GGACTCCT_L003_peak_992	93	.	3.98406	12.0962	9.39533	107
chr1	75234725	75234913	8_GGACTCCT_L003_peak_993	118	.	4.38695	14.6554	11.8789	89
chr1	75236348	75236616	8_GGACTCCT_L003_peak_994	243	.	6.27138	27.4403	24.3682	124
chr1	75236781	75236971	8_GGACTCCT_L003_peak_995	76	.	3.67394	10.2684	7.63765	104
chr1	75244965	75245147	8_GGACTCCT_L003_peak_996	110	.	4.32243	13.821	11.0683	85
chr1	75251739	75251891	8_GGACTCCT_L003_peak_997	68	.	3.57356	9.45004	6.84943	73
chr1	75263055	75263259	8_GGACTCCT_L003_peak_998	62	.	3.5309	8.83604	6.26236	89
chr1	75263299	75263466	8_GGACTCCT_L003_peak_999	41	.	3.06122	6.58533	4.13018	89
chr1	75317342	75318122	8_GGACTCCT_L003_peak_1000	1258	.	10.5123	130.25	125.859	296
chr1	75398775	75399031	8_GGACTCCT_L003_peak_1001	127	.	4.37728	15.5459	12.7452	115
chr1	75399865	75400136	8_GGACTCCT_L003_peak_1002	63	.	3.28374	8.94963	6.37334	110
chr1	75435878	75436053	8_GGACTCCT_L003_peak_1003	111	.	4.16222	13.8571	11.1039	90
chr1	75445794	75446024	8_GGACTCCT_L003_peak_1004	109	.	4.10959	13.6665	10.9168	128
chr1	75460751	75460930	8_GGACTCCT_L003_peak_1005	65	.	3.22581	9.1721	6.59056	85
chr1	75461844	75462016	8_GGACTCCT_L003_peak_1006	49	.	2.92867	7.49604	4.98353	102
chr1	75467691	75467888	8_GGACTCCT_L003_peak_1007	117	.	4.0281	14.4929	11.7194	100
chr1	75479051	75479710	8_GGACTCCT_L003_peak_1008	568	.	7.79964	60.4113	56.829	450
chr1	75488028	75488211	8_GGACTCCT_L003_peak_1009	80	.	3.46118	10.7265	8.0746	87
chr1	75506236	75506552	8_GGACTCCT_L003_peak_1010	78	.	3.65651	10.4614	7.82652	213
chr1	75521388	75521623	8_GGACTCCT_L003_peak_1011	276	.	7.23058	30.8198	27.6847	110
chr1	75546360	75546574	8_GGACTCCT_L003_peak_1012	161	.	4.86794	19.034	16.1394	103
chr1	75559492	75559803	8_GGACTCCT_L003_peak_1013	430	.	8.39237	46.4027	43.02	160
chr1	75561660	75561810	8_GGACTCCT_L003_peak_1014	55	.	3.2294	8.12157	5.57866	75
chr1	75610719	75611069	8_GGACTCCT_L003_peak_1015	182	.	5.78447	21.1461	18.2005	146
chr1	75681140	75681326	8_GGACTCCT_L003_peak_1016	38	.	3.0237	6.28475	3.83816	96
chr1	75925872	75926060	8_GGACTCCT_L003_peak_1017	127	.	4.86421	15.5863	12.7771	90
chr1	75933859	75934009	8_GGACTCCT_L003_peak_1018	38	.	3.0237	6.28475	3.83816	107
chr1	76039017	76039451	8_GGACTCCT_L003_peak_1019	421	.	9.20256	45.5069	42.136	224
chr1	76246336	76246486	8_GGACTCCT_L003_peak_1020	23	.	2.6293	4.69553	2.36203	72
chr1	76550960	76551143	8_GGACTCCT_L003_peak_1021	66	.	3.68102	9.28292	6.68595	92
chr1	76942712	76943086	8_GGACTCCT_L003_peak_1022	206	.	6.17886	23.6789	20.6794	165
chr1	77110451	77110671	8_GGACTCCT_L003_peak_1023	182	.	5.78447	21.1461	18.2005	125
chr1	77410169	77410449	8_GGACTCCT_L003_peak_1024	113	.	4.60128	14.0968	11.3301	177
chr1	77429148	77429407	8_GGACTCCT_L003_peak_1025	60	.	3.54956	8.6513	6.08176	151
chr1	77496790	77497215	8_GGACTCCT_L003_peak_1026	285	.	7.36205	31.749	28.5978	228
chr1	77514986	77515307	8_GGACTCCT_L003_peak_1027	583	.	9.65938	61.9196	58.3159	174
chr1	77516305	77516498	8_GGACTCCT_L003_peak_1028	82	.	3.64773	10.931	8.27476	90
chr1	77964783	77964934	8_GGACTCCT_L003_peak_1029	28	.	2.76077	5.20615	2.8321	74
chr1	78371717	78371984	8_GGACTCCT_L003_peak_1030	54	.	3.41809	8.0351	5.49428	102
chr1	78419662	78419888	8_GGACTCCT_L003_peak_1031	185	.	5.78406	21.548	18.5963	131
chr1	78422589	78422923	8_GGACTCCT_L003_peak_1032	101	.	4.05257	12.8925	10.1665	133
chr1	78426126	78426329	8_GGACTCCT_L003_peak_1033	87	.	4.0201	11.3774	8.70091	103
chr1	78451444	78451669	8_GGACTCCT_L003_peak_1034a	28	.	2.76077	5.20615	2.8321	133
chr1	78451669	78451852	8_GGACTCCT_L003_peak_1034b	38	.	3.0237	6.28475	3.83816	92
chr1	78488708	78488975	8_GGACTCCT_L003_peak_1035	431	.	9.33402	46.5388	43.1525	142
chr1	78536888	78537057	8_GGACTCCT_L003_peak_1036	110	.	4.49871	13.7757	11.0239	82
chr1	78537549	78537750	8_GGACTCCT_L003_peak_1037a	130	.	4.83768	15.8439	13.0303	124
chr1	78537750	78537965	8_GGACTCCT_L003_peak_1037b	168	.	5.49521	19.8059	16.8929	77
chr1	78549033	78549404	8_GGACTCCT_L003_peak_1038	187	.	5.81771	21.6591	18.7057	153
chr1	78590558	78591092	8_GGACTCCT_L003_peak_1040	695	.	11.0111	73.2776	69.5236	263
chr1	78593874	78594103	8_GGACTCCT_L003_peak_1041	103	.	3.95939	13.1145	10.3845	90
chr1	78598602	78598917	8_GGACTCCT_L003_peak_1042	43	.	3.15516	6.85122	4.37153	111
chr1	78649345	78649615	8_GGACTCCT_L003_peak_1043	150	.	5.25861	17.9058	15.0358	138
chr1	78657581	78658069	8_GGACTCCT_L003_peak_1044	1187	.	14.2659	123.101	118.776	229
chr1	78745380	78745585	8_GGACTCCT_L003_peak_1045a	43	.	3.15516	6.85122	4.37153	109
chr1	78745585	78745859	8_GGACTCCT_L003_peak_1045b	182	.	5.78447	21.1461	18.2005	96
chr1	78761051	78761240	8_GGACTCCT_L003_peak_1046	99	.	4.33835	12.6555	9.93393	83
chr1	78761337	78761585	8_GGACTCCT_L003_peak_1047	190	.	5.91593	21.981	19.0171	117
chr1	78852335	78852742	8_GGACTCCT_L003_peak_1048	332	.	8.01937	36.5073	33.2762	274
chr1	79439916	79440140	8_GGACTCCT_L003_peak_1049	332	.	8.01937	36.5073	33.2762	118
chr1	79450592	79450904	8_GGACTCCT_L003_peak_1050	128	.	4.50549	15.7018	12.8907	105
chr1	79452407	79452705	8_GGACTCCT_L003_peak_1051	187	.	5.39351	21.7428	18.7882	164
chr1	79581469	79581658	8_GGACTCCT_L003_peak_1052	99	.	4.33835	12.6555	9.93393	95
chr1	79640261	79640422	8_GGACTCCT_L003_peak_1053	85	.	4.07542	11.2654	8.59111	73
chr1	79697418	79697568	8_GGACTCCT_L003_peak_1054	49	.	3.28663	7.43488	4.92378	74
chr1	79761301	79761547	8_GGACTCCT_L003_peak_1055	63	.	3.57143	8.95763	6.38107	87
chr1	79761557	79761888	8_GGACTCCT_L003_peak_1056	377	.	8.56587	41.0598	37.7582	207
chr1	79775929	79776429	8_GGACTCCT_L003_peak_1057	628	.	11.4537	66.5209	62.8553	145
chr1	79786623	79786773	8_GGACTCCT_L003_peak_1058	73	.	3.81249	9.92946	7.30599	90
chr1	79803097	79803332	8_GGACTCCT_L003_peak_1059	79	.	3.94395	10.5904	7.94118	97
chr1	79832766	79833064	8_GGACTCCT_L003_peak_1060	60	.	3.54956	8.6513	6.08176	131
chr1	79860566	79860728	8_GGACTCCT_L003_peak_1061	44	.	2.93655	6.96812	4.48545	74
chr1	79860761	79860998	8_GGACTCCT_L003_peak_1062	178	.	5.13089	20.7499	17.8162	145
chr1	79861358	79861639	8_GGACTCCT_L003_peak_1063	22	.	2.41217	4.51544	2.21467	135
chr1	80159781	80159972	8_GGACTCCT_L003_peak_1064	66	.	3.68102	9.28292	6.68595	97
chr1	80221227	80221430	8_GGACTCCT_L003_peak_1065	79	.	3.94395	10.5904	7.94118	96
chr1	80224964	80225209	8_GGACTCCT_L003_peak_1066	79	.	3.94395	10.5904	7.94118	99
chr1	80340545	80341186	8_GGACTCCT_L003_peak_1067	588	.	9.39147	62.5038	58.8929	387
chr1	80408641	80408809	8_GGACTCCT_L003_peak_1068	33	.	2.89223	5.73615	3.32464	73
chr1	80483488	80483754	8_GGACTCCT_L003_peak_1069	249	.	6.83619	28.0794	24.9941	115
chr1	80604421	80604592	8_GGACTCCT_L003_peak_1070	49	.	3.28663	7.43488	4.92378	78
chr1	80637176	80637636	8_GGACTCCT_L003_peak_1071	761	.	13.278	79.9968	76.1553	202
chr1	80854418	80854708	8_GGACTCCT_L003_peak_1072	120	.	4.73274	14.8357	12.0475	129
chr1	80900706	80901229	8_GGACTCCT_L003_peak_1073	668	.	12.2127	70.5952	66.8759	242
chr1	81266564	81266714	8_GGACTCCT_L003_peak_1074	49	.	3.28663	7.43488	4.92378	134
chr1	81281091	81281317	8_GGACTCCT_L003_peak_1075	150	.	5.25861	17.9058	15.0358	90
chr1	81287263	81287457	8_GGACTCCT_L003_peak_1076	113	.	4.60128	14.0968	11.3301	91
chr1	81301805	81301978	8_GGACTCCT_L003_peak_1077	99	.	4.33835	12.6555	9.93393	87
chr1	81523014	81523206	8_GGACTCCT_L003_peak_1078	85	.	4.07542	11.2654	8.59111	93
chr1	81593662	81593870	8_GGACTCCT_L003_peak_1079	113	.	4.60128	14.0968	11.3301	109
chr1	81593957	81594112	8_GGACTCCT_L003_peak_1080	49	.	3.28663	7.43488	4.92378	73
chr1	81967622	81967774	8_GGACTCCT_L003_peak_1081	49	.	3.28663	7.43488	4.92378	72
chr1	82008534	82008760	8_GGACTCCT_L003_peak_1082a	258	.	6.96765	28.9848	25.8828	131
chr1	82008760	82009016	8_GGACTCCT_L003_peak_1082b	113	.	4.60128	14.0968	11.3301	96
chr1	82093198	82093518	8_GGACTCCT_L003_peak_1083	28	.	2.76077	5.20615	2.8321	160
chr1	82150955	82151183	8_GGACTCCT_L003_peak_1084	215	.	6.31033	24.5415	21.5243	93
chr1	82189564	82189895	8_GGACTCCT_L003_peak_1085	54	.	3.41809	8.0351	5.49428	102
chr1	82199990	82200380	8_GGACTCCT_L003_peak_1086	323	.	7.88791	35.5411	32.3259	188
chr1	82243360	82243639	8_GGACTCCT_L003_peak_1087	92	.	4.20688	11.9539	9.25572	127
chr1	82283196	82283728	8_GGACTCCT_L003_peak_1088	693	.	10.6801	73.1331	69.3809	244
chr1	82290674	82291157	8_GGACTCCT_L003_peak_1089a	88	.	3.03122	11.5471	8.86736	377
chr1	82291157	82291428	8_GGACTCCT_L003_peak_1089b	472	.	6.44377	50.6751	47.2296	106
chr1	82291428	82291807	8_GGACTCCT_L003_peak_1089c	595	.	7.34844	63.1593	59.5391	165
chr1	82316420	82316794	8_GGACTCCT_L003_peak_1090	635	.	11.8319	67.2105	63.5355	159
chr1	82324241	82324429	8_GGACTCCT_L003_peak_1091	120	.	4.73274	14.8357	12.0475	89
chr1	82324545	82324736	8_GGACTCCT_L003_peak_1092	99	.	4.33835	12.6555	9.93393	90
chr1	82358856	82359194	8_GGACTCCT_L003_peak_1093	173	.	5.653	20.321	17.3937	120
chr1	82364093	82364269	8_GGACTCCT_L003_peak_1094	113	.	4.60128	14.0968	11.3301	84
chr1	82433434	82433696	8_GGACTCCT_L003_peak_1095	255	.	6.86529	28.6412	25.5481	109
chr1	82461217	82461367	8_GGACTCCT_L003_peak_1096	38	.	3.0237	6.28475	3.83816	73
chr1	82476768	82477132	8_GGACTCCT_L003_peak_1097	228	.	6.08496	25.8988	22.8575	140
chr1	82634470	82634893	8_GGACTCCT_L003_peak_1098	232	.	6.57326	26.2934	23.2418	218
chr1	82724753	82725008	8_GGACTCCT_L003_peak_1099	795	.	13.4443	83.4822	79.5963	135
chr1	82725024	82725224	8_GGACTCCT_L003_peak_1100	316	.	7.68246	34.8376	31.6349	106
chr1	82787417	82787781	8_GGACTCCT_L003_peak_1101	401	.	8.93963	43.4616	40.1214	134
chr1	82839253	82839590	8_GGACTCCT_L003_peak_1102	270	.	6.40342	30.1278	27.0061	160
chr1	83038142	83038347	8_GGACTCCT_L003_peak_1103	92	.	4.20688	11.9539	9.25572	106
chr1	83076217	83076452	8_GGACTCCT_L003_peak_1104	182	.	5.78447	21.1461	18.2005	115
chr1	83159582	83159804	8_GGACTCCT_L003_peak_1105a	371	.	8.54523	40.4413	37.1476	117
chr1	83159804	83159985	8_GGACTCCT_L003_peak_1105b	38	.	3.0237	6.28475	3.83816	106
chr1	83408028	83408442	8_GGACTCCT_L003_peak_1106	223	.	6.44179	25.4131	22.3787	220
chr1	83631855	83632020	8_GGACTCCT_L003_peak_1107	60	.	3.54956	8.6513	6.08176	86
chr1	83698170	83698364	8_GGACTCCT_L003_peak_1108	54	.	3.41809	8.0351	5.49428	85
chr1	83701880	83702035	8_GGACTCCT_L003_peak_1109	38	.	3.0237	6.28475	3.83816	72
chr1	83906759	83907018	8_GGACTCCT_L003_peak_1110a	66	.	3.68102	9.28292	6.68595	116
chr1	83907018	83907343	8_GGACTCCT_L003_peak_1110b	323	.	7.88791	35.5411	32.3259	143
chr1	84111745	84111989	8_GGACTCCT_L003_peak_1111	49	.	3.28663	7.43488	4.92378	133
chr1	84145804	84145999	8_GGACTCCT_L003_peak_1112	66	.	3.68102	9.28292	6.68595	92
chr1	84155332	84155535	8_GGACTCCT_L003_peak_1113	73	.	3.81249	9.92946	7.30599	118
chr1	84155655	84155839	8_GGACTCCT_L003_peak_1114	99	.	4.33835	12.6555	9.93393	87
chr1	84176984	84177134	8_GGACTCCT_L003_peak_1115	60	.	3.54956	8.6513	6.08176	128
chr1	84177156	84177430	8_GGACTCCT_L003_peak_1116	135	.	4.99567	16.3484	13.5186	163
chr1	84218633	84218854	8_GGACTCCT_L003_peak_1117	102	.	4.34505	12.9812	10.2536	113
chr1	84222038	84222499	8_GGACTCCT_L003_peak_1118	713	.	12.1507	75.1639	71.3856	231
chr1	84284399	84284743	8_GGACTCCT_L003_peak_1119	202	.	5.91862	23.2242	20.2367	202
chr1	84286947	84287130	8_GGACTCCT_L003_peak_1120	96	.	4.16157	12.3976	9.6909	80
chr1	84387602	84387824	8_GGACTCCT_L003_peak_1121	85	.	4.07542	11.2654	8.59111	107
chr1	84443620	84443977	8_GGACTCCT_L003_peak_1122	331	.	7.97907	36.37	33.1436	208
chr1	84445316	84445470	8_GGACTCCT_L003_peak_1123	38	.	3.0237	6.28475	3.83816	110
chr1	84523505	84523806	8_GGACTCCT_L003_peak_1124	150	.	5.25861	17.9058	15.0358	126
chr1	84536054	84536586	8_GGACTCCT_L003_peak_1125	304	.	7.62498	33.6302	30.4469	302
chr1	84585313	84585798	8_GGACTCCT_L003_peak_1126	535	.	8.94507	57.0456	53.5089	180
chr1	84596140	84596290	8_GGACTCCT_L003_peak_1127	66	.	3.68102	9.28292	6.68595	110
chr1	84621321	84621646	8_GGACTCCT_L003_peak_1128	311	.	7.6873	34.3472	31.1541	149
chr1	84646917	84647082	8_GGACTCCT_L003_peak_1129	66	.	3.68102	9.28292	6.68595	84
chr1	84695102	84695360	8_GGACTCCT_L003_peak_1130	190	.	5.09371	22.0447	19.0798	137
chr1	84695688	84696033	8_GGACTCCT_L003_peak_1131	259	.	5.92451	29.0185	25.916	166
chr1	84696153	84696437	8_GGACTCCT_L003_peak_1132	286	.	6.18267	31.8171	28.665	176
chr1	84839316	84839691	8_GGACTCCT_L003_peak_1133	951	.	12.459	99.25	95.1766	188
chr1	84839759	84839945	8_GGACTCCT_L003_peak_1134	232	.	5.58184	26.3492	23.2968	92
chr1	84840030	84840195	8_GGACTCCT_L003_peak_1135	60	.	3.13987	8.64816	6.08176	84
chr1	84934559	84934724	8_GGACTCCT_L003_peak_1136	79	.	3.94395	10.5904	7.94118	81
chr1	84934768	84934928	8_GGACTCCT_L003_peak_1137	73	.	3.81249	9.92946	7.30599	85
chr1	84935136	84935337	8_GGACTCCT_L003_peak_1138	60	.	3.54956	8.6513	6.08176	106
chr1	84935755	84935939	8_GGACTCCT_L003_peak_1139	85	.	4.07542	11.2654	8.59111	100
chr1	84956901	84957123	8_GGACTCCT_L003_peak_1140	67	.	3.26296	9.30888	6.71147	112
chr1	84962876	84963097	8_GGACTCCT_L003_peak_1141	74	.	2.99652	10.028	7.40247	104
chr1	84993143	84993388	8_GGACTCCT_L003_peak_1142	63	.	2.96065	8.92291	6.34724	119
chr1	85074971	85075344	8_GGACTCCT_L003_peak_1143	129	.	3.66723	15.7745	12.9622	241
chr1	85090308	85090468	8_GGACTCCT_L003_peak_1144	22	.	1.95551	4.52768	2.22635	74
chr1	85105428	85105710	8_GGACTCCT_L003_peak_1145	152	.	3.81437	18.1058	15.2328	162
chr1	85111483	85111644	8_GGACTCCT_L003_peak_1146	59	.	2.58645	8.49458	5.94272	76
chr1	85113040	85113214	8_GGACTCCT_L003_peak_1147	28	.	2.11096	5.201	2.8321	79
chr1	85114224	85114376	8_GGACTCCT_L003_peak_1148	25	.	2.0804	4.85942	2.52021	114
chr1	85179743	85179893	8_GGACTCCT_L003_peak_1149	48	.	2.82686	7.30396	4.81211	76
chr1	85236233	85236405	8_GGACTCCT_L003_peak_1150	33	.	2.31065	5.79415	3.38092	89
chr1	85249004	85249232	8_GGACTCCT_L003_peak_1151	46	.	2.26433	7.09987	4.61379	140
chr1	85258640	85258817	8_GGACTCCT_L003_peak_1152	75	.	2.68558	10.1339	7.50612	88
chr1	85259741	85259894	8_GGACTCCT_L003_peak_1153	60	.	2.54845	8.5846	6.03032	78
chr1	85259922	85260084	8_GGACTCCT_L003_peak_1154	79	.	2.80097	10.6404	7.99015	76
chr1	85276547	85276701	8_GGACTCCT_L003_peak_1155	34	.	2.31511	5.81388	3.40006	72
chr1	85448519	85448669	8_GGACTCCT_L003_peak_1156	87	.	4.03531	11.4249	8.7475	77
chr1	85460397	85460582	8_GGACTCCT_L003_peak_1157	82	.	3.22705	10.8764	8.2213	104
chr1	85479245	85479585	8_GGACTCCT_L003_peak_1158	68	.	3.29138	9.41304	6.81325	165
chr1	85491625	85491780	8_GGACTCCT_L003_peak_1159	41	.	2.63809	6.59044	4.13521	128
chr1	85506543	85506753	8_GGACTCCT_L003_peak_1160	71	.	2.98295	9.77502	7.16709	107
chr1	85522921	85523105	8_GGACTCCT_L003_peak_1161	53	.	3.0785	7.82682	5.30591	88
chr1	85526941	85527099	8_GGACTCCT_L003_peak_1162	25	.	2.36324	4.87897	2.53885	72
chr1	85551677	85551835	8_GGACTCCT_L003_peak_1163a	64	.	3.02782	9.01167	6.43395	129
chr1	85551835	85551989	8_GGACTCCT_L003_peak_1163b	91	.	3.44121	11.8087	9.12378	30
chr1	85555370	85555584	8_GGACTCCT_L003_peak_1164	51	.	2.91572	7.63299	5.11708	99
chr1	85565379	85565632	8_GGACTCCT_L003_peak_1165	70	.	3.48205	9.62941	7.02485	150
chr1	85570978	85571128	8_GGACTCCT_L003_peak_1166	30	.	2.53283	5.45794	3.07553	74
chr1	85588658	85588985	8_GGACTCCT_L003_peak_1167	61	.	2.87717	8.74681	6.17512	208
chr1	85603773	85603951	8_GGACTCCT_L003_peak_1168	70	.	2.66319	9.68617	7.0804	91
chr1	85604283	85604640	8_GGACTCCT_L003_peak_1169	82	.	2.81615	10.8998	8.24426	253
chr1	85625366	85625579	8_GGACTCCT_L003_peak_1170	76	.	3.15021	10.329	7.69702	104
chr1	85736573	85736731	8_GGACTCCT_L003_peak_1171	92	.	4.20688	11.9539	9.25572	97
chr1	85742916	85743261	8_GGACTCCT_L003_peak_1172	241	.	6.70472	27.1822	24.1136	156
chr1	85751608	85751948	8_GGACTCCT_L003_peak_1173	54	.	3.41809	8.0351	5.49428	117
chr1	85793243	85793546	8_GGACTCCT_L003_peak_1174a	920	.	12.831	96.0453	92.0081	179
chr1	85793546	85793761	8_GGACTCCT_L003_peak_1174b	98	.	3.89344	12.5982	9.88741	124
chr1	85793761	85793964	8_GGACTCCT_L003_peak_1174c	80	.	3.59159	10.7309	8.07889	91
chr1	85822307	85822522	8_GGACTCCT_L003_peak_1175	43	.	3.15516	6.85122	4.37153	82
chr1	85825051	85825208	8_GGACTCCT_L003_peak_1176	60	.	3.54956	8.6513	6.08176	85
chr1	85852086	85852236	8_GGACTCCT_L003_peak_1177	33	.	2.89223	5.73615	3.32464	74
chr1	85853396	85853586	8_GGACTCCT_L003_peak_1178	127	.	4.86421	15.5863	12.7771	98
chr1	85857476	85857626	8_GGACTCCT_L003_peak_1179	66	.	3.68102	9.28292	6.68595	70
chr1	85894390	85894633	8_GGACTCCT_L003_peak_1180	300	.	6.51209	33.2329	30.058	119
chr1	85895598	85895773	8_GGACTCCT_L003_peak_1181	60	.	3.14435	8.66453	6.09474	88
chr1	85917150	85917368	8_GGACTCCT_L003_peak_1182	60	.	3.54956	8.6513	6.08176	119
chr1	85921771	85922075	8_GGACTCCT_L003_peak_1183	234	.	5.91966	26.5237	23.469	174
chr1	85922162	85922762	8_GGACTCCT_L003_peak_1184	186	.	5.46386	21.6196	18.6669	245
chr1	85928296	85928671	8_GGACTCCT_L003_peak_1185	529	.	9.95261	56.4997	52.9699	190
chr1	85969566	85969892	8_GGACTCCT_L003_peak_1186	579	.	10.3152	61.5775	57.9793	156
chr1	86007885	86008109	8_GGACTCCT_L003_peak_1187	182	.	5.78447	21.1461	18.2005	112
chr1	86018233	86018496	8_GGACTCCT_L003_peak_1188	211	.	6.19355	24.1547	21.1485	132
chr1	86032190	86032720	8_GGACTCCT_L003_peak_1189	1050	.	13.8415	109.221	105.04	239
chr1	86045858	86046035	8_GGACTCCT_L003_peak_1190a	106	.	4.46981	13.3699	10.6256	82
chr1	86046035	86046212	8_GGACTCCT_L003_peak_1190b	38	.	3.0237	6.28475	3.83816	95
chr1	86046272	86046471	8_GGACTCCT_L003_peak_1191	73	.	3.81249	9.92946	7.30599	94
chr1	86053197	86053586	8_GGACTCCT_L003_peak_1192a	544	.	8.67601	58.0499	54.4994	262
chr1	86053586	86053991	8_GGACTCCT_L003_peak_1192b	743	.	10.3989	78.1266	74.3097	128
chr1	86059479	86059748	8_GGACTCCT_L003_peak_1193	177	.	5.41176	20.6698	17.7373	130
chr1	86064246	86064486	8_GGACTCCT_L003_peak_1194	905	.	12.9815	94.5732	90.5525	122
chr1	86064542	86064833	8_GGACTCCT_L003_peak_1195	438	.	8.60335	47.2397	43.8441	93
chr1	86111854	86112016	8_GGACTCCT_L003_peak_1196	113	.	4.60128	14.0968	11.3301	81
chr1	86154571	86154893	8_GGACTCCT_L003_peak_1197	682	.	11.0092	71.9773	68.24	126
chr1	86178918	86179141	8_GGACTCCT_L003_peak_1198	207	.	5.95383	23.7587	20.7581	112
chr1	86214222	86214399	8_GGACTCCT_L003_peak_1199	57	.	3.34728	8.27624	5.72975	83
chr1	86358920	86359194	8_GGACTCCT_L003_peak_1200	331	.	5.83363	36.3682	33.1418	154
chr1	86359228	86359744	8_GGACTCCT_L003_peak_1201	1323	.	13.0093	136.753	132.305	268
chr1	86434388	86435029	8_GGACTCCT_L003_peak_1202	876	.	10.478	91.6859	87.6996	251
chr1	86435472	86435767	8_GGACTCCT_L003_peak_1203	174	.	4.35109	20.3488	17.4211	115
chr1	86440568	86440798	8_GGACTCCT_L003_peak_1204	185	.	4.96487	21.5078	18.5567	128
chr1	86442466	86442747	8_GGACTCCT_L003_peak_1205	190	.	5.18445	22.0518	19.0869	145
chr1	86487300	86487867	8_GGACTCCT_L003_peak_1206	952	.	10.8188	99.3344	95.2602	246
chr1	86504041	86504468	8_GGACTCCT_L003_peak_1207	495	.	8.79795	53.0299	49.5491	205
chr1	86509554	86509704	8_GGACTCCT_L003_peak_1208	28	.	2.76077	5.20615	2.8321	73
chr1	86511155	86511404	8_GGACTCCT_L003_peak_1209	54	.	3.41809	8.0351	5.49428	124
chr1	86525268	86525553	8_GGACTCCT_L003_peak_1210	354	.	5.16605	38.7462	35.4799	152
chr1	86526170	86526480	8_GGACTCCT_L003_peak_1211a	321	.	4.88565	35.3292	32.12	188
chr1	86526480	86526801	8_GGACTCCT_L003_peak_1211b	876	.	8.35496	91.6229	87.6373	122
chr1	86528209	86528399	8_GGACTCCT_L003_peak_1212	83	.	2.79793	10.9647	8.30785	108
chr1	86532479	86532671	8_GGACTCCT_L003_peak_1213	93	.	3.89821	12.0746	9.37412	93
chr1	86582239	86582451	8_GGACTCCT_L003_peak_1214a	68	.	3.37596	9.49425	6.89273	90
chr1	86582451	86582710	8_GGACTCCT_L003_peak_1214b	619	.	9.95976	65.6295	61.9764	123
chr1	86582718	86582974	8_GGACTCCT_L003_peak_1215	629	.	10.0452	66.6123	62.9457	124
chr1	86587009	86587171	8_GGACTCCT_L003_peak_1216	116	.	4.16244	14.4412	11.6687	80
chr1	86669533	86669817	8_GGACTCCT_L003_peak_1217	192	.	5.6272	22.2058	19.2387	123
chr1	86703656	86704101	8_GGACTCCT_L003_peak_1218	150	.	5.25861	17.9058	15.0358	129
chr1	86742860	86743012	8_GGACTCCT_L003_peak_1219	60	.	3.54956	8.6513	6.08176	81
chr1	87010757	87010948	8_GGACTCCT_L003_peak_1220	85	.	4.07542	11.2654	8.59111	96
chr1	87042155	87042370	8_GGACTCCT_L003_peak_1221	164	.	5.05495	19.3863	16.4861	100
chr1	87175837	87176037	8_GGACTCCT_L003_peak_1222	126	.	4.62085	15.4606	12.6615	103
chr1	87213746	87214081	8_GGACTCCT_L003_peak_1223	404	.	7.63957	43.7879	40.4435	171
chr1	87214215	87214384	8_GGACTCCT_L003_peak_1224	113	.	4.08163	14.1353	11.3679	84
chr1	87246256	87246479	8_GGACTCCT_L003_peak_1225	165	.	5.52153	19.5057	16.5972	99
chr1	87273525	87273894	8_GGACTCCT_L003_peak_1226a	398	.	7.50722	43.2093	39.8747	211
chr1	87273894	87274179	8_GGACTCCT_L003_peak_1226b	33	.	2.61375	5.72959	3.32464	159
chr1	87292939	87293181	8_GGACTCCT_L003_peak_1227	285	.	7.36205	31.749	28.5978	122
chr1	87326705	87327129	8_GGACTCCT_L003_peak_1228	473	.	9.54743	50.8074	47.3586	241
chr1	87327159	87327343	8_GGACTCCT_L003_peak_1229a	134	.	4.86284	16.2678	13.447	89
chr1	87327343	87327509	8_GGACTCCT_L003_peak_1229b	44	.	3.11721	6.94636	4.46419	95
chr1	87458126	87458372	8_GGACTCCT_L003_peak_1230	73	.	3.81249	9.92946	7.30599	136
chr1	87510191	87510467	8_GGACTCCT_L003_peak_1231	184	.	5.62004	21.3936	18.4442	154
chr1	87574807	87575121	8_GGACTCCT_L003_peak_1232	218	.	6.27401	24.8541	21.8326	189
chr1	87607886	87608146	8_GGACTCCT_L003_peak_1233	79	.	3.94395	10.5904	7.94118	107
chr1	87621761	87621911	8_GGACTCCT_L003_peak_1234	38	.	3.0237	6.28475	3.83816	87
chr1	87755769	87756154	8_GGACTCCT_L003_peak_1235	496	.	9.68523	53.092	49.6104	170
chr1	87853077	87853410	8_GGACTCCT_L003_peak_1236	495	.	8.92857	53.0174	49.5368	147
chr1	87853421	87853614	8_GGACTCCT_L003_peak_1237	102	.	3.9979	12.9786	10.2511	96
chr1	87879843	87879993	8_GGACTCCT_L003_peak_1238	43	.	3.15516	6.85122	4.37153	90
chr1	87929825	87930097	8_GGACTCCT_L003_peak_1239	163	.	5.02183	19.2642	16.3659	162
chr1	88109102	88109264	8_GGACTCCT_L003_peak_1240	60	.	3.54956	8.6513	6.08176	96
chr1	88120644	88120812	8_GGACTCCT_L003_peak_1241	79	.	3.94395	10.5904	7.94118	84
chr1	88140573	88140723	8_GGACTCCT_L003_peak_1242	49	.	3.28663	7.43488	4.92378	86
chr1	88144381	88144607	8_GGACTCCT_L003_peak_1243	92	.	4.20688	11.9539	9.25572	124
chr1	88150204	88150354	8_GGACTCCT_L003_peak_1244	85	.	4.07542	11.2654	8.59111	74
chr1	88205632	88205905	8_GGACTCCT_L003_peak_1245	182	.	5.78447	21.1461	18.2005	135
chr1	88214163	88214313	8_GGACTCCT_L003_peak_1246	24	.	1.88208	4.83386	2.49559	74
chr1	88277140	88277474	8_GGACTCCT_L003_peak_1247a	243	.	2.94118	27.4363	24.3643	148
chr1	88277474	88277846	8_GGACTCCT_L003_peak_1247b	5364	.	14.7391	541.612	536.455	187
chr1	88309540	88309692	8_GGACTCCT_L003_peak_1248	54	.	2.48581	7.95809	5.43364	112
chr1	88357597	88357754	8_GGACTCCT_L003_peak_1249	69	.	3.67089	9.50423	6.90248	72
chr1	88478181	88478537	8_GGACTCCT_L003_peak_1250	182	.	5.78447	21.1461	18.2005	177
chr1	88562488	88562638	8_GGACTCCT_L003_peak_1251	43	.	3.15516	6.85122	4.37153	67
chr1	88658414	88658694	8_GGACTCCT_L003_peak_1252	106	.	4.46981	13.3699	10.6256	98
chr1	88701871	88702046	8_GGACTCCT_L003_peak_1253	30	.	2.60146	5.38379	3.00381	75
chr1	88702054	88702271	8_GGACTCCT_L003_peak_1254	107	.	4.05195	13.4561	10.7101	102
chr1	88745303	88745569	8_GGACTCCT_L003_peak_1255	294	.	7.32786	32.6123	29.4493	144
chr1	88756787	88756937	8_GGACTCCT_L003_peak_1256	23	.	2.6293	4.69553	2.36203	79
chr1	88840198	88840381	8_GGACTCCT_L003_peak_1257	92	.	4.20688	11.9539	9.25572	93
chr1	88924241	88924487	8_GGACTCCT_L003_peak_1258	79	.	3.94395	10.5904	7.94118	113
chr1	89069924	89070406	8_GGACTCCT_L003_peak_1259a	933	.	11.4191	97.4445	93.3911	264
chr1	89070406	89070702	8_GGACTCCT_L003_peak_1259b	29	.	2.40864	5.30011	2.92299	219
chr1	89112549	89112699	8_GGACTCCT_L003_peak_1260	23	.	2.6293	4.69553	2.36203	80
chr1	89136074	89136406	8_GGACTCCT_L003_peak_1261	93	.	4.06455	12.0831	9.38243	106
chr1	89196172	89196371	8_GGACTCCT_L003_peak_1262	99	.	4.33835	12.6555	9.93393	100
chr1	89235377	89235694	8_GGACTCCT_L003_peak_1263	256	.	6.77116	28.7824	25.6872	187
chr1	89308776	89308954	8_GGACTCCT_L003_peak_1264	49	.	3.28663	7.43488	4.92378	101
chr1	89400513	89401218	8_GGACTCCT_L003_peak_1265	191	.	5.70042	22.0665	19.1014	273
chr1	89421494	89421708	8_GGACTCCT_L003_peak_1266	79	.	3.94395	10.5904	7.94118	125
chr1	89454560	89455195	8_GGACTCCT_L003_peak_1267	348	.	6.89655	38.0967	34.8417	191
chr1	89509931	89510318	8_GGACTCCT_L003_peak_1268	60	.	3.54956	8.6513	6.08176	255
chr1	89517810	89518178	8_GGACTCCT_L003_peak_1269	153	.	5.23962	18.2136	15.3389	111
chr1	89524488	89524698	8_GGACTCCT_L003_peak_1270	108	.	4.24799	13.5684	10.8204	98
chr1	89577199	89577349	8_GGACTCCT_L003_peak_1271	36	.	2.59179	6.11009	3.68703	74
chr1	89580034	89580247	8_GGACTCCT_L003_peak_1272	199	.	5.061	22.9814	19.9975	99
chr1	89580959	89581206	8_GGACTCCT_L003_peak_1273	44	.	2.82619	6.95224	4.47001	165
chr1	89581340	89581561	8_GGACTCCT_L003_peak_1274	107	.	3.91782	13.504	10.7573	90
chr1	89606714	89606923	8_GGACTCCT_L003_peak_1275	90	.	4.12106	11.6908	9.00814	91
chr1	89676485	89676757	8_GGACTCCT_L003_peak_1276	106	.	4.46981	13.3699	10.6256	164
chr1	89708550	89708830	8_GGACTCCT_L003_peak_1277	215	.	6.31033	24.5415	21.5243	123
chr1	89714474	89714716	8_GGACTCCT_L003_peak_1278	60	.	3.54956	8.6513	6.08176	89
chr1	89721195	89721620	8_GGACTCCT_L003_peak_1279	252	.	6.63391	28.3042	25.2159	246
chr1	89762098	89762263	8_GGACTCCT_L003_peak_1280	19	.	2.49784	4.20514	1.91701	74
chr1	89781968	89782133	8_GGACTCCT_L003_peak_1281	60	.	3.54956	8.6513	6.08176	78
chr1	89786463	89786771	8_GGACTCCT_L003_peak_1282	49	.	3.28663	7.43488	4.92378	86
chr1	89849288	89849438	8_GGACTCCT_L003_peak_1283	38	.	3.01442	6.25901	3.83109	74
chr1	89849970	89850167	8_GGACTCCT_L003_peak_1284	43	.	3.13316	6.78926	4.32793	89
chr1	89876281	89876440	8_GGACTCCT_L003_peak_1285	82	.	3.86707	10.8938	8.23837	115
chr1	89876692	89876918	8_GGACTCCT_L003_peak_1286	95	.	4.11622	12.2511	9.54731	116
chr1	89892386	89892566	8_GGACTCCT_L003_peak_1287	27	.	2.73082	5.12569	2.77631	107
chr1	89930529	89930682	8_GGACTCCT_L003_peak_1288	41	.	3.01568	6.64785	4.19092	74
chr1	89931155	89931383	8_GGACTCCT_L003_peak_1289	87	.	4.03531	11.4249	8.7475	107
chr1	89934732	89934911	8_GGACTCCT_L003_peak_1290	106	.	4.46981	13.3699	10.6256	88
chr1	89971419	89971569	8_GGACTCCT_L003_peak_1291	54	.	3.41809	8.0351	5.49428	85
chr1	89989491	89989675	8_GGACTCCT_L003_peak_1292	54	.	3.41809	8.0351	5.49428	99
chr1	90153276	90153447	8_GGACTCCT_L003_peak_1293a	29	.	2.64172	5.3535	2.97467	73
chr1	90153447	90153635	8_GGACTCCT_L003_peak_1293b	77	.	3.62041	10.3392	7.70694	98
chr1	90203851	90204103	8_GGACTCCT_L003_peak_1294	143	.	4.6438	17.177	14.326	124
chr1	90205376	90205595	8_GGACTCCT_L003_peak_1295	185	.	5.32319	21.4801	18.5294	102
chr1	90228492	90228647	8_GGACTCCT_L003_peak_1296	54	.	3.41809	8.0351	5.49428	70
chr1	90290906	90291226	8_GGACTCCT_L003_peak_1297	229	.	6.48929	26.0141	22.9712	201
chr1	90603264	90603579	8_GGACTCCT_L003_peak_1298	622	.	11.1178	65.9303	62.2733	158
chr1	90660762	90661047	8_GGACTCCT_L003_peak_1299	173	.	5.653	20.321	17.3937	135
chr1	90758615	90758770	8_GGACTCCT_L003_peak_1300	23	.	2.6293	4.69553	2.36203	73
chr1	90797390	90797540	8_GGACTCCT_L003_peak_1301	37	.	2.91616	6.16766	3.74273	80
chr1	90906464	90906652	8_GGACTCCT_L003_peak_1302	168	.	5.24781	19.7176	16.8059	94
chr1	90908152	90908304	8_GGACTCCT_L003_peak_1303	43	.	3.07692	6.82844	4.36589	94
chr1	90926064	90926297	8_GGACTCCT_L003_peak_1304	120	.	4.73274	14.8357	12.0475	101
chr1	90928648	90928832	8_GGACTCCT_L003_peak_1305	90	.	4.12106	11.6908	9.00814	91
chr1	90973340	90973555	8_GGACTCCT_L003_peak_1306	150	.	4.43439	17.9457	15.0751	106
chr1	90974932	90975321	8_GGACTCCT_L003_peak_1307	335	.	6.59738	36.7527	33.5184	195
chr1	90998605	90998876	8_GGACTCCT_L003_peak_1308	295	.	7.22154	32.7251	29.5572	122
chr1	91017190	91017521	8_GGACTCCT_L003_peak_1309	85	.	4.07542	11.2654	8.59111	147
chr1	91022557	91022729	8_GGACTCCT_L003_peak_1310	28	.	2.76077	5.20615	2.8321	96
chr1	91052942	91053219	8_GGACTCCT_L003_peak_1311	307	.	6.90772	33.9304	30.743	151
chr1	91062349	91062724	8_GGACTCCT_L003_peak_1312	295	.	7.09639	32.7545	29.5862	133
chr1	91065223	91065406	8_GGACTCCT_L003_peak_1313	83	.	3.82831	11.0343	8.37583	97
chr1	91099007	91099199	8_GGACTCCT_L003_peak_1314	135	.	4.99567	16.3484	13.5186	100
chr1	91181856	91182119	8_GGACTCCT_L003_peak_1315a	32	.	2.68962	5.65909	3.26973	150
chr1	91182119	91182395	8_GGACTCCT_L003_peak_1315b	95	.	3.93658	12.2087	9.50562	114
chr1	91209250	91209748	8_GGACTCCT_L003_peak_1316a	689	.	8.02717	72.7352	68.9884	338
chr1	91209748	91210197	8_GGACTCCT_L003_peak_1316b	600	.	7.42345	63.6523	60.026	161
chr1	91211557	91211751	8_GGACTCCT_L003_peak_1317	61	.	2.68949	8.71521	6.1443	76
chr1	91211771	91211980	8_GGACTCCT_L003_peak_1318	91	.	3.05024	11.8438	9.15812	112
chr1	91216700	91216862	8_GGACTCCT_L003_peak_1319	69	.	3.69192	9.56792	6.96471	77
chr1	91239190	91239428	8_GGACTCCT_L003_peak_1320	173	.	5.653	20.321	17.3937	137
chr1	91249955	91250436	8_GGACTCCT_L003_peak_1321	1053	.	12.9788	109.506	105.321	219
chr1	91297912	91298129	8_GGACTCCT_L003_peak_1322a	79	.	3.68098	10.5439	7.90718	103
chr1	91298129	91298443	8_GGACTCCT_L003_peak_1322b	661	.	10.9695	69.8788	66.1685	115
chr1	91380527	91380783	8_GGACTCCT_L003_peak_1323	171	.	5.45567	20.0581	17.141	133
chr1	91398454	91398683	8_GGACTCCT_L003_peak_1324a	82	.	3.87409	10.9162	8.26033	105
chr1	91398683	91398976	8_GGACTCCT_L003_peak_1324b	292	.	7.12991	32.3974	29.2372	125
chr1	91413096	91413508	8_GGACTCCT_L003_peak_1325	924	.	11.7441	96.4472	92.4056	242
chr1	91436222	91436557	8_GGACTCCT_L003_peak_1326	167	.	5.22952	19.653	16.7423	234
chr1	91442214	91442368	8_GGACTCCT_L003_peak_1327	38	.	2.95385	6.277	3.83816	74
chr1	91458217	91458377	8_GGACTCCT_L003_peak_1328	81	.	2.88934	10.7827	8.12945	83
chr1	91458684	91458843	8_GGACTCCT_L003_peak_1329	30	.	2.1902	5.47473	3.09175	75
chr1	91459160	91459804	8_GGACTCCT_L003_peak_1330	631	.	7.38372	66.8474	63.1779	256
chr1	91483387	91483617	8_GGACTCCT_L003_peak_1331	165	.	5.52153	19.5057	16.5972	106
chr1	91494399	91494743	8_GGACTCCT_L003_peak_1332	629	.	10.343	66.6585	62.9913	201
chr1	91523844	91524076	8_GGACTCCT_L003_peak_1333	95	.	4.11622	12.2511	9.54731	123
chr1	91540293	91540525	8_GGACTCCT_L003_peak_1334a	689	.	9.2126	72.657	68.911	176
chr1	91540525	91540982	8_GGACTCCT_L003_peak_1334b	671	.	9.0981	70.8908	67.1674	56
chr1	91557694	91557938	8_GGACTCCT_L003_peak_1335	64	.	3.58515	8.99863	6.42111	113
chr1	91574326	91574501	8_GGACTCCT_L003_peak_1336	135	.	4.79042	16.3669	13.5366	85
chr1	91600713	91601011	8_GGACTCCT_L003_peak_1337	303	.	7.31707	33.5527	30.3736	156
chr1	91962382	91962565	8_GGACTCCT_L003_peak_1338	141	.	4.76461	16.952	14.1121	91
chr1	91969120	91969290	8_GGACTCCT_L003_peak_1339	99	.	3.99352	12.6845	9.96241	82
chr1	91978592	91978744	8_GGACTCCT_L003_peak_1340	53	.	3.0785	7.82682	5.30591	71
chr1	91989692	91989848	8_GGACTCCT_L003_peak_1341	40	.	3.03222	6.50251	4.04979	102
chr1	92035944	92036102	8_GGACTCCT_L003_peak_1342	60	.	3.54956	8.6513	6.08176	81
chr1	92075461	92075666	8_GGACTCCT_L003_peak_1343	66	.	3.66252	9.22837	6.64538	122
chr1	92100018	92100201	8_GGACTCCT_L003_peak_1344	43	.	3.15516	6.85122	4.37153	78
chr1	92100341	92100499	8_GGACTCCT_L003_peak_1345	79	.	3.94395	10.5904	7.94118	77
chr1	92130435	92130843	8_GGACTCCT_L003_peak_1346	190	.	5.91593	21.981	19.0171	225
chr1	92137220	92137504	8_GGACTCCT_L003_peak_1347	190	.	5.91593	21.981	19.0171	146
chr1	92180053	92180729	8_GGACTCCT_L003_peak_1348	1493	.	12.7052	153.893	149.319	497
chr1	92180781	92181027	8_GGACTCCT_L003_peak_1349	258	.	4.74597	28.9597	25.862	111
chr1	92195831	92196047	8_GGACTCCT_L003_peak_1350	142	.	5.12714	17.1217	14.2715	100
chr1	92258184	92258347	8_GGACTCCT_L003_peak_1351	33	.	2.77457	5.75155	3.3395	77
chr1	92264243	92264485	8_GGACTCCT_L003_peak_1352	80	.	3.88715	10.6886	8.03742	120
chr1	92270549	92270916	8_GGACTCCT_L003_peak_1353	60	.	3.54956	8.6513	6.08176	221
chr1	92437687	92438004	8_GGACTCCT_L003_peak_1354a	253	.	5.89657	28.4879	25.397	184
chr1	92438004	92438408	8_GGACTCCT_L003_peak_1354b	190	.	5.07906	21.9841	19.0202	134
chr1	92445908	92446111	8_GGACTCCT_L003_peak_1355	38	.	3.0237	6.28475	3.83816	97
chr1	92473661	92473995	8_GGACTCCT_L003_peak_1356	434	.	9.10224	46.8732	43.4826	146
chr1	92635008	92635552	8_GGACTCCT_L003_peak_1357	164	.	5.04663	19.3557	16.456	257
chr1	92641848	92642121	8_GGACTCCT_L003_peak_1358	239	.	5.83501	27.005	23.9434	155
chr1	92647847	92648083	8_GGACTCCT_L003_peak_1359	92	.	3.86059	11.9424	9.25451	121
chr1	92648854	92649026	8_GGACTCCT_L003_peak_1360	127	.	4.4541	15.5168	12.7167	88
chr1	92696978	92697133	8_GGACTCCT_L003_peak_1361	66	.	3.68102	9.28292	6.68595	71
chr1	92831488	92831667	8_GGACTCCT_L003_peak_1362a	53	.	2.89608	7.9234	5.39998	93
chr1	92831667	92831938	8_GGACTCCT_L003_peak_1362b	63	.	3.04311	8.87879	6.30414	86
chr1	92834111	92834265	8_GGACTCCT_L003_peak_1363	111	.	3.74688	13.861	11.1077	75
chr1	92895177	92895383	8_GGACTCCT_L003_peak_1364	153	.	5.04103	18.2681	15.3925	111
chr1	92906792	92907102	8_GGACTCCT_L003_peak_1365	300	.	6.11888	33.2345	30.0596	137
chr1	92907365	92907567	8_GGACTCCT_L003_peak_1366	154	.	4.38333	18.3469	15.4699	105
chr1	92910613	92910864	8_GGACTCCT_L003_peak_1367	271	.	5.51181	30.3087	27.1845	125
chr1	92934193	92934521	8_GGACTCCT_L003_peak_1368a	616	.	9.11854	65.2653	61.6165	170
chr1	92934521	92934903	8_GGACTCCT_L003_peak_1368b	1005	.	12.2997	104.704	100.571	159
chr1	92956787	92956947	8_GGACTCCT_L003_peak_1369	73	.	3.74766	9.99352	7.36864	73
chr1	93072437	93072728	8_GGACTCCT_L003_peak_1370	40	.	2.95683	6.47281	4.02088	91
chr1	93085252	93085477	8_GGACTCCT_L003_peak_1371a	170	.	5.4254	19.9558	17.0403	112
chr1	93085477	93085718	8_GGACTCCT_L003_peak_1371b	68	.	3.657	9.46207	6.86124	113
chr1	93101046	93101220	8_GGACTCCT_L003_peak_1372	60	.	3.18091	8.58913	6.03477	74
chr1	93101784	93102069	8_GGACTCCT_L003_peak_1373	353	.	7.2412	38.6213	35.3567	153
chr1	93115134	93115383	8_GGACTCCT_L003_peak_1374	241	.	6.70472	27.1822	24.1136	132
chr1	93174542	93174714	8_GGACTCCT_L003_peak_1375	114	.	4.19507	14.2695	11.4999	78
chr1	93210399	93210549	8_GGACTCCT_L003_peak_1376	60	.	3.24098	8.58659	6.03227	100
chr1	93235645	93235905	8_GGACTCCT_L003_peak_1377	107	.	4.06462	13.5025	10.7558	122
chr1	93289744	93289954	8_GGACTCCT_L003_peak_1378	86	.	3.76547	11.3454	8.66965	100
chr1	93305622	93305797	8_GGACTCCT_L003_peak_1379a	54	.	3.41809	8.0351	5.49428	79
chr1	93305797	93306013	8_GGACTCCT_L003_peak_1379b	150	.	5.25861	17.9058	15.0358	97
chr1	93342696	93343016	8_GGACTCCT_L003_peak_1380	623	.	8.9367	66.0583	62.3995	188
chr1	93343423	93343782	8_GGACTCCT_L003_peak_1381	648	.	9.19348	68.5169	64.8246	155
chr1	93444785	93445064	8_GGACTCCT_L003_peak_1382	501	.	8.94901	53.6681	50.1792	137
chr1	93445069	93445289	8_GGACTCCT_L003_peak_1383	81	.	3.61384	10.8104	8.15667	124
chr1	93445564	93445827	8_GGACTCCT_L003_peak_1384	234	.	5.81336	26.5109	23.4565	140
chr1	93445883	93446035	8_GGACTCCT_L003_peak_1385	42	.	2.85569	6.7011	4.24251	72
chr1	93478136	93478655	8_GGACTCCT_L003_peak_1386	1669	.	13.6919	171.636	166.971	377
chr1	93478733	93479115	8_GGACTCCT_L003_peak_1387	874	.	9.1687	91.4223	87.4391	193
chr1	93511539	93511813	8_GGACTCCT_L003_peak_1388a	174	.	4.77722	20.3716	17.4436	108
chr1	93511813	93512232	8_GGACTCCT_L003_peak_1388b	959	.	12.3344	100.039	95.9572	167
chr1	93635560	93636144	8_GGACTCCT_L003_peak_1389	1565	.	14.5954	161.123	156.507	292
chr1	93668715	93669196	8_GGACTCCT_L003_peak_1390	558	.	9.63473	59.4363	55.866	185
chr1	93685391	93685631	8_GGACTCCT_L003_peak_1391	268	.	6.15385	29.9853	26.8655	128
chr1	93686539	93686700	8_GGACTCCT_L003_peak_1392	66	.	3.23501	9.20607	6.62371	82
chr1	93721313	93721519	8_GGACTCCT_L003_peak_1393	87	.	4.02769	11.4011	8.72417	94
chr1	93726130	93726280	8_GGACTCCT_L003_peak_1394	46	.	3.0474	7.13318	4.64619	73
chr1	93727007	93727240	8_GGACTCCT_L003_peak_1395	81	.	3.83923	10.8048	8.15111	126
chr1	93754527	93754783	8_GGACTCCT_L003_peak_1396a	337	.	7.09147	37.037	33.7991	131
chr1	93754783	93755276	8_GGACTCCT_L003_peak_1396b	328	.	6.97794	36.094	32.8714	125
chr1	93801813	93802123	8_GGACTCCT_L003_peak_1397	426	.	6.47801	45.9992	42.622	163
chr1	93803677	93804090	8_GGACTCCT_L003_peak_1398	913	.	10.153	95.3768	91.3472	212
chr1	93804146	93804401	8_GGACTCCT_L003_peak_1399	476	.	6.9541	51.0736	47.6214	123
chr1	93825110	93825335	8_GGACTCCT_L003_peak_1400	196	.	5.42553	22.6242	19.6509	110
chr1	93825387	93825629	8_GGACTCCT_L003_peak_1401	131	.	4.49679	15.9876	13.1718	116
chr1	93846070	93846270	8_GGACTCCT_L003_peak_1402	142	.	5.12714	17.1217	14.2715	96
chr1	93911951	93912148	8_GGACTCCT_L003_peak_1403	150	.	5.25279	17.8873	15.0246	97
chr1	93966591	93966741	8_GGACTCCT_L003_peak_1404	73	.	3.81249	9.92946	7.30599	89
chr1	93981007	93981170	8_GGACTCCT_L003_peak_1405	66	.	3.68102	9.28292	6.68595	96
chr1	94027542	94028097	8_GGACTCCT_L003_peak_1406	862	.	11.1592	90.1934	86.2249	372
chr1	94034951	94035225	8_GGACTCCT_L003_peak_1407a	510	.	8.52459	54.5903	51.088	134
chr1	94035225	94035647	8_GGACTCCT_L003_peak_1407b	430	.	7.66744	46.4455	43.0623	141
chr1	94053577	94053881	8_GGACTCCT_L003_peak_1408	97	.	4.27461	12.459	9.75113	158
chr1	94079147	94079423	8_GGACTCCT_L003_peak_1409	657	.	12.0948	69.4941	65.7887	141
chr1	94413034	94413365	8_GGACTCCT_L003_peak_1410	304	.	7.62498	33.6302	30.4469	179
chr1	94469845	94470074	8_GGACTCCT_L003_peak_1411	351	.	8.2823	38.4607	35.1983	108
chr1	94503747	94504108	8_GGACTCCT_L003_peak_1412	323	.	7.88791	35.5411	32.3259	177
chr1	94511332	94511492	8_GGACTCCT_L003_peak_1413	106	.	4.46981	13.3699	10.6256	76
chr1	94990127	94990333	8_GGACTCCT_L003_peak_1414	92	.	4.20688	11.9539	9.25572	121
chr1	95218918	95219252	8_GGACTCCT_L003_peak_1415	472	.	9.85988	50.7261	47.2783	197
chr1	95313429	95313978	8_GGACTCCT_L003_peak_1416	1085	.	13.6622	112.803	108.583	172
chr1	95451896	95452074	8_GGACTCCT_L003_peak_1417	113	.	4.60128	14.0968	11.3301	91
chr1	95667374	95667565	8_GGACTCCT_L003_peak_1418a	73	.	3.81249	9.92946	7.30599	93
chr1	95667565	95667808	8_GGACTCCT_L003_peak_1418b	313	.	7.75644	34.582	31.3827	99
chr1	95667841	95667991	8_GGACTCCT_L003_peak_1419	43	.	3.15516	6.85122	4.37153	70
chr1	97300204	97300633	8_GGACTCCT_L003_peak_1420	452	.	9.59695	48.6206	45.2037	258
chr1	97476159	97476550	8_GGACTCCT_L003_peak_1421	182	.	5.78447	21.1461	18.2005	168
chr1	97540745	97540986	8_GGACTCCT_L003_peak_1422	85	.	4.07542	11.2654	8.59111	138
chr1	97553700	97554498	8_GGACTCCT_L003_peak_1423	790	.	11.7344	82.9656	79.086	181
chr1	97623185	97623527	8_GGACTCCT_L003_peak_1424	267	.	7.09912	29.8983	26.7798	185
chr1	97660599	97660925	8_GGACTCCT_L003_peak_1425	417	.	6.18425	45.1036	41.74	166
chr1	97661164	97661317	8_GGACTCCT_L003_peak_1426	62	.	2.74936	8.84753	6.27368	93
chr1	97661322	97661537	8_GGACTCCT_L003_peak_1427	67	.	2.816	9.34332	6.74512	108
chr1	97661594	97661861	8_GGACTCCT_L003_peak_1428a	113	.	3.39526	14.1135	11.3466	95
chr1	97661861	97662267	8_GGACTCCT_L003_peak_1428b	641	.	7.84189	67.8819	64.1984	173
chr1	97769902	97770278	8_GGACTCCT_L003_peak_1429a	1681	.	17.1036	172.87	168.199	218
chr1	97770278	97770564	8_GGACTCCT_L003_peak_1429b	629	.	9.16096	66.6246	62.9579	158
chr1	97833802	97834024	8_GGACTCCT_L003_peak_1430	285	.	7.36205	31.749	28.5978	102
chr1	97863146	97863397	8_GGACTCCT_L003_peak_1431	60	.	3.54956	8.6513	6.08176	111
chr1	97976864	97977232	8_GGACTCCT_L003_peak_1432a	498	.	10.084	53.33	49.8453	207
chr1	97977232	97977510	8_GGACTCCT_L003_peak_1432b	176	.	5.623	20.617	17.6854	162
chr1	98047729	98048030	8_GGACTCCT_L003_peak_1433	190	.	5.91593	21.981	19.0171	153
chr1	98073160	98073330	8_GGACTCCT_L003_peak_1434	79	.	3.94395	10.5904	7.94118	98
chr1	98088267	98088591	8_GGACTCCT_L003_peak_1435	135	.	4.99567	16.3484	13.5186	151
chr1	98094900	98095111	8_GGACTCCT_L003_peak_1436	67	.	3.28661	9.39559	6.79621	91
chr1	98095177	98095800	8_GGACTCCT_L003_peak_1437	791	.	11.2934	82.9886	79.1088	440
chr1	98190249	98190488	8_GGACTCCT_L003_peak_1438	198	.	6.0474	22.8253	19.8435	131
chr1	98589313	98589525	8_GGACTCCT_L003_peak_1439	135	.	4.99567	16.3484	13.5186	111
chr1	98666550	98666760	8_GGACTCCT_L003_peak_1440	85	.	4.07542	11.2654	8.59111	103
chr1	98748991	98749151	8_GGACTCCT_L003_peak_1441	49	.	3.28663	7.43488	4.92378	79
chr1	99619403	99619558	8_GGACTCCT_L003_peak_1442	49	.	3.28663	7.43488	4.92378	78
chr1	99772231	99772436	8_GGACTCCT_L003_peak_1443	165	.	5.52153	19.5057	16.5972	99
chr1	100180064	100180425	8_GGACTCCT_L003_peak_1444	472	.	9.85988	50.7261	47.2783	113
chr1	100223984	100224190	8_GGACTCCT_L003_peak_1445	173	.	5.653	20.321	17.3937	100
chr1	100231537	100231849	8_GGACTCCT_L003_peak_1446	258	.	6.21707	28.9576	25.86	182
chr1	100231855	100232226	8_GGACTCCT_L003_peak_1447	527	.	9.43601	56.2573	52.7306	214
chr1	100369825	100370077	8_GGACTCCT_L003_peak_1448	182	.	5.78447	21.1461	18.2005	126
chr1	102302445	102302640	8_GGACTCCT_L003_peak_1449	49	.	3.28663	7.43488	4.92378	108
chr1	102628135	102628390	8_GGACTCCT_L003_peak_1450	3135	.	32.5308	318.507	313.572	128
chr1	104625655	104625826	8_GGACTCCT_L003_peak_1451	106	.	4.46981	13.3699	10.6256	84
chr1	104652478	104652727	8_GGACTCCT_L003_peak_1452	198	.	6.0474	22.8253	19.8435	117
chr1	104746904	104747134	8_GGACTCCT_L003_peak_1453	79	.	3.94395	10.5904	7.94118	103
chr1	104754610	104754760	8_GGACTCCT_L003_peak_1454	23	.	2.6293	4.69553	2.36203	72
chr1	104768334	104768583	8_GGACTCCT_L003_peak_1455	127	.	4.01881	15.5772	12.776	107
chr1	104769356	104769557	8_GGACTCCT_L003_peak_1456	54	.	2.89979	7.93778	5.41388	103
chr1	104770314	104770517	8_GGACTCCT_L003_peak_1457	168	.	4.567	19.7901	16.8772	92
chr1	104772040	104772306	8_GGACTCCT_L003_peak_1458	283	.	6.00628	31.4546	28.3107	116
chr1	104807322	104807472	8_GGACTCCT_L003_peak_1459	54	.	3.41809	8.0351	5.49428	82
chr1	104815272	104815603	8_GGACTCCT_L003_peak_1460	411	.	9.07109	44.4811	41.1255	175
chr1	104838229	104838613	8_GGACTCCT_L003_peak_1461	532	.	9.15099	56.806	53.2723	219
chr1	104838920	104839256	8_GGACTCCT_L003_peak_1462a	317	.	6.82281	34.9858	31.7812	245
chr1	104839256	104839490	8_GGACTCCT_L003_peak_1462b	195	.	5.29532	22.494	19.5227	91
chr1	104848361	104848511	8_GGACTCCT_L003_peak_1463	54	.	3.41809	8.0351	5.49428	78
chr1	104903435	104903657	8_GGACTCCT_L003_peak_1464	66	.	3.68102	9.28292	6.68595	104
chr1	104944787	104945020	8_GGACTCCT_L003_peak_1465	142	.	5.12714	17.1217	14.2715	116
chr1	105092618	105092798	8_GGACTCCT_L003_peak_1466	99	.	4.33835	12.6555	9.93393	83
chr1	105111298	105111628	8_GGACTCCT_L003_peak_1467	276	.	7.23058	30.8198	27.6847	191
chr1	105161325	105161571	8_GGACTCCT_L003_peak_1468	54	.	3.41809	8.0351	5.49428	91
chr1	105179444	105179624	8_GGACTCCT_L003_peak_1469	92	.	4.20688	11.9539	9.25572	102
chr1	105355601	105355795	8_GGACTCCT_L003_peak_1470	87	.	3.86364	11.4179	8.74069	87
chr1	105356594	105356811	8_GGACTCCT_L003_peak_1471	123	.	4.5165	15.1045	12.3117	99
chr1	105384229	105384530	8_GGACTCCT_L003_peak_1472	140	.	4.93218	16.8424	14.0044	141
chr1	105384596	105384873	8_GGACTCCT_L003_peak_1473	117	.	4.54545	14.563	11.7881	134
chr1	105487166	105487316	8_GGACTCCT_L003_peak_1474	28	.	2.76077	5.20615	2.8321	74
chr1	105630597	105630782	8_GGACTCCT_L003_peak_1475	85	.	4.07542	11.2654	8.59111	98
chr1	105663569	105663989	8_GGACTCCT_L003_peak_1476	1660	.	16.8439	170.685	166.024	179
chr1	105780544	105780766	8_GGACTCCT_L003_peak_1477	158	.	5.39007	18.7006	15.8111	109
chr1	105787106	105787257	8_GGACTCCT_L003_peak_1478	28	.	2.76077	5.20615	2.8321	86
chr1	105814652	105814927	8_GGACTCCT_L003_peak_1479	79	.	3.94395	10.5904	7.94118	138
chr1	105881123	105881288	8_GGACTCCT_L003_peak_1480	66	.	3.68102	9.28292	6.68595	108
chr1	105891116	105891329	8_GGACTCCT_L003_peak_1481	110	.	4.40636	13.7928	11.0408	102
chr1	105906138	105906427	8_GGACTCCT_L003_peak_1482a	109	.	3.70066	13.6599	10.9104	108
chr1	105906427	105906773	8_GGACTCCT_L003_peak_1482b	819	.	10.449	85.8848	81.9691	182
chr1	105908099	105908311	8_GGACTCCT_L003_peak_1483	106	.	3.68664	13.3456	10.611	97
chr1	105908351	105908524	8_GGACTCCT_L003_peak_1484	47	.	2.77194	7.26766	4.77681	89
chr1	105990157	105990763	8_GGACTCCT_L003_peak_1485	1250	.	12.0643	129.458	125.075	233
chr1	106013820	106014170	8_GGACTCCT_L003_peak_1486	118	.	4.65417	14.5886	11.8134	192
chr1	106037126	106037287	8_GGACTCCT_L003_peak_1487	80	.	3.59159	10.7309	8.07889	82
chr1	106039076	106039332	8_GGACTCCT_L003_peak_1488a	76	.	3.34388	10.2736	7.64273	149
chr1	106039332	106039538	8_GGACTCCT_L003_peak_1488b	55	.	2.99864	8.12732	5.58435	107
chr1	106043159	106043361	8_GGACTCCT_L003_peak_1489	76	.	3.59086	10.2387	7.60861	84
chr1	106043410	106043736	8_GGACTCCT_L003_peak_1490	144	.	4.75664	17.2597	14.4074	159
chr1	106071350	106071550	8_GGACTCCT_L003_peak_1491	106	.	4.46981	13.3699	10.6256	95
chr1	106152953	106153283	8_GGACTCCT_L003_peak_1492	204	.	5.26316	23.4791	20.4878	153
chr1	106155320	106155682	8_GGACTCCT_L003_peak_1493	318	.	6.52073	35.0588	31.8533	179
chr1	106171233	106171568	8_GGACTCCT_L003_peak_1494a	1702	.	13.2462	174.935	170.256	223
chr1	106171568	106171878	8_GGACTCCT_L003_peak_1494b	1056	.	9.86036	109.88	105.691	113
chr1	106199632	106200069	8_GGACTCCT_L003_peak_1495	910	.	12.6189	95.1022	91.0757	199
chr1	106200107	106200257	8_GGACTCCT_L003_peak_1496	62	.	3.23887	8.793	6.22037	73
chr1	106232501	106232660	8_GGACTCCT_L003_peak_1497a	33	.	2.89223	5.73615	3.32464	123
chr1	106232660	106232802	8_GGACTCCT_L003_peak_1497b	49	.	3.28663	7.43488	4.92378	36
chr1	106237144	106237329	8_GGACTCCT_L003_peak_1498	41	.	2.8169	6.5719	4.11717	81
chr1	106240958	106241395	8_GGACTCCT_L003_peak_1499	662	.	10.6765	69.9465	66.2353	256
chr1	106242202	106242372	8_GGACTCCT_L003_peak_1500	66	.	3.41786	9.18192	6.60005	79
chr1	106243501	106243652	8_GGACTCCT_L003_peak_1501	51	.	3.13901	7.62285	5.1071	73
chr1	106389830	106390021	8_GGACTCCT_L003_peak_1502	113	.	4.60128	14.0968	11.3301	98
chr1	106395588	106395820	8_GGACTCCT_L003_peak_1503	230	.	6.51466	26.0987	23.0544	102
chr1	106511717	106511878	8_GGACTCCT_L003_peak_1504	106	.	4.46981	13.3699	10.6256	74
chr1	106603051	106603272	8_GGACTCCT_L003_peak_1505	232	.	6.57326	26.2934	23.2418	109
chr1	106628848	106629014	8_GGACTCCT_L003_peak_1506	120	.	4.6395	14.8693	12.0804	78
chr1	106629864	106630104	8_GGACTCCT_L003_peak_1507	101	.	4.31199	12.8771	10.1514	117
chr1	106630157	106630353	8_GGACTCCT_L003_peak_1508	99	.	4.2394	12.647	9.93393	99
chr1	106702827	106703012	8_GGACTCCT_L003_peak_1509	127	.	4.86421	15.5863	12.7771	81
chr1	106713928	106714167	8_GGACTCCT_L003_peak_1510a	57	.	3.17136	8.34789	5.79954	84
chr1	106714167	106714510	8_GGACTCCT_L003_peak_1510b	180	.	5.09165	20.958	18.0211	155
chr1	106717308	106717492	8_GGACTCCT_L003_peak_1511	127	.	4.39101	15.597	12.7876	93
chr1	106759522	106760072	8_GGACTCCT_L003_peak_1512	1581	.	14.9944	162.747	158.123	253
chr1	106796203	106796414	8_GGACTCCT_L003_peak_1513	113	.	4.60128	14.0968	11.3301	102
chr1	106796578	106796867	8_GGACTCCT_L003_peak_1514	796	.	13.6724	83.5762	79.6887	137
chr1	106822399	106822570	8_GGACTCCT_L003_peak_1515	43	.	3.15516	6.85122	4.37153	77
chr1	106870006	106870395	8_GGACTCCT_L003_peak_1516	391	.	8.80816	42.4484	39.1238	240
chr1	106883850	106884135	8_GGACTCCT_L003_peak_1517	371	.	8.54523	40.4413	37.1476	134
chr1	107481627	107481811	8_GGACTCCT_L003_peak_1518	106	.	4.46981	13.3699	10.6256	81
chr1	107589896	107590051	8_GGACTCCT_L003_peak_1519	66	.	3.68102	9.28292	6.68595	74
chr1	107811091	107811352	8_GGACTCCT_L003_peak_1520	142	.	5.12714	17.1217	14.2715	125
chr1	107917117	107917275	8_GGACTCCT_L003_peak_1521	66	.	3.68102	9.28292	6.68595	86
chr1	107950470	107950738	8_GGACTCCT_L003_peak_1522	182	.	5.78447	21.1461	18.2005	156
chr1	107975766	107975939	8_GGACTCCT_L003_peak_1523	60	.	3.54956	8.6513	6.08176	85
chr1	107975997	107976185	8_GGACTCCT_L003_peak_1524	79	.	3.94395	10.5904	7.94118	104
chr1	108102235	108102624	8_GGACTCCT_L003_peak_1525	173	.	5.653	20.321	17.3937	150
chr1	108577988	108578164	8_GGACTCCT_L003_peak_1526	73	.	3.81249	9.92946	7.30599	99
chr1	108827346	108827501	8_GGACTCCT_L003_peak_1527	85	.	4.07542	11.2654	8.59111	74
chr1	109539008	109539161	8_GGACTCCT_L003_peak_1528	54	.	3.41809	8.0351	5.49428	77
chr1	109985570	109985780	8_GGACTCCT_L003_peak_1529	165	.	5.52153	19.5057	16.5972	102
chr1	110975158	110975485	8_GGACTCCT_L003_peak_1530	92	.	4.20688	11.9539	9.25572	96
chr1	110977291	110977592	8_GGACTCCT_L003_peak_1531	258	.	6.96765	28.9848	25.8828	135
chr1	110977668	110977838	8_GGACTCCT_L003_peak_1532	43	.	3.15516	6.85122	4.37153	99
chr1	111020788	111020987	8_GGACTCCT_L003_peak_1533	135	.	4.99567	16.3484	13.5186	96
chr1	111864042	111864240	8_GGACTCCT_L003_peak_1534	304	.	5.94463	33.6589	30.4752	106
chr1	111864287	111864729	8_GGACTCCT_L003_peak_1535a	151	.	4.2449	18.0295	15.1576	167
chr1	111864729	111865190	8_GGACTCCT_L003_peak_1535b	1245	.	13.5332	128.951	124.573	276
chr1	112378703	112378960	8_GGACTCCT_L003_peak_1536	221	.	6.35951	25.1402	22.1145	137
chr1	112379979	112380248	8_GGACTCCT_L003_peak_1537	534	.	10.5952	56.9903	53.4543	136
chr1	112388920	112389085	8_GGACTCCT_L003_peak_1538	106	.	4.46981	13.3699	10.6256	77
chr1	112389835	112390023	8_GGACTCCT_L003_peak_1539	60	.	3.54956	8.6513	6.08176	92
chr1	112395815	112396076	8_GGACTCCT_L003_peak_1540	60	.	3.54956	8.6513	6.08176	122
chr1	112416869	112417020	8_GGACTCCT_L003_peak_1541	38	.	3.0237	6.28475	3.83816	71
chr1	112451752	112451902	8_GGACTCCT_L003_peak_1542	66	.	3.68102	9.28292	6.68595	87
chr1	113358047	113358322	8_GGACTCCT_L003_peak_1543a	48	.	3.18237	7.34389	4.85093	116
chr1	113358322	113358650	8_GGACTCCT_L003_peak_1543b	708	.	11.9976	74.5828	70.8115	160
chr1	116477852	116478023	8_GGACTCCT_L003_peak_1544	54	.	3.41809	8.0351	5.49428	72
chr1	118275277	118275467	8_GGACTCCT_L003_peak_1545	106	.	4.46981	13.3699	10.6256	89
chr1	118311053	118311359	8_GGACTCCT_L003_peak_1546	749	.	13.1465	78.8122	74.9863	158
chr1	118311361	118311614	8_GGACTCCT_L003_peak_1547	120	.	4.73274	14.8357	12.0475	145
chr1	118321701	118321945	8_GGACTCCT_L003_peak_1548	182	.	5.78447	21.1461	18.2005	121
chr1	118359332	118359665	8_GGACTCCT_L003_peak_1549	133	.	4.82673	16.149	13.3301	184
chr1	118388793	118389133	8_GGACTCCT_L003_peak_1550	181	.	5.04701	21.1384	18.1986	125
chr1	118389137	118389530	8_GGACTCCT_L003_peak_1551	730	.	10.9507	76.8872	73.0864	184
chr1	118437893	118438142	8_GGACTCCT_L003_peak_1552	313	.	7.75644	34.582	31.3827	137
chr1	118457363	118457535	8_GGACTCCT_L003_peak_1553	75	.	3.3169	10.1682	7.53975	89
chr1	118458908	118459125	8_GGACTCCT_L003_peak_1554a	425	.	7.65997	45.9043	42.5284	115
chr1	118459125	118459371	8_GGACTCCT_L003_peak_1554b	142	.	4.39047	17.1412	14.2907	102
chr1	118459371	118459686	8_GGACTCCT_L003_peak_1554c	104	.	3.82999	13.1592	10.4284	144
chr1	118476941	118477203	8_GGACTCCT_L003_peak_1555	359	.	8.33876	39.1905	35.9184	145
chr1	118485616	118485927	8_GGACTCCT_L003_peak_1556	733	.	10.7331	77.1841	73.3796	151
chr1	118486005	118486349	8_GGACTCCT_L003_peak_1557	153	.	4.56708	18.1782	15.304	149
chr1	118498405	118498655	8_GGACTCCT_L003_peak_1558	190	.	5.91593	21.981	19.0171	138
chr1	118622887	118623037	8_GGACTCCT_L003_peak_1559	33	.	2.89223	5.73615	3.32464	74
chr1	118672158	118672340	8_GGACTCCT_L003_peak_1560	57	.	3.36538	8.3321	5.78412	85
chr1	118772362	118772613	8_GGACTCCT_L003_peak_1561	151	.	4.77961	18.0177	15.1461	116
chr1	118895116	118895374	8_GGACTCCT_L003_peak_1562	120	.	4.43182	14.8118	12.0324	134
chr1	118895376	118895702	8_GGACTCCT_L003_peak_1563	53	.	3.20917	7.84519	5.32375	123
chr1	118905395	118905734	8_GGACTCCT_L003_peak_1564	162	.	5.08762	19.1473	16.2509	180
chr1	118916536	118916704	8_GGACTCCT_L003_peak_1565	64	.	3.43249	8.99955	6.42195	82
chr1	118936114	118936337	8_GGACTCCT_L003_peak_1566	135	.	4.59267	16.3369	13.5148	105
chr1	118976460	118976934	8_GGACTCCT_L003_peak_1567	215	.	5.44482	24.6116	21.5934	285
chr1	118976951	118977065	8_GGACTCCT_L003_peak_1568a	13	.	2.13904	3.57472	1.38418	77
chr1	118977065	118977124	8_GGACTCCT_L003_peak_1568b	21	.	2.3369	4.41271	2.11625	37
chr1	118980686	118980887	8_GGACTCCT_L003_peak_1569	53	.	2.93073	7.87288	5.35066	91
chr1	118982493	118982885	8_GGACTCCT_L003_peak_1570	98	.	3.96146	12.5709	9.8607	113
chr1	119033808	119034220	8_GGACTCCT_L003_peak_1571	188	.	5.41138	21.8091	18.8535	252
chr1	119049910	119050118	8_GGACTCCT_L003_peak_1572	112	.	3.91265	14.0274	11.2709	108
chr1	119050308	119050577	8_GGACTCCT_L003_peak_1573	281	.	6.06339	31.2913	28.1496	146
chr1	119053581	119053837	8_GGACTCCT_L003_peak_1574	447	.	7.59494	48.1283	44.7195	130
chr1	119083737	119083952	8_GGACTCCT_L003_peak_1575	149	.	5.10268	17.7627	14.902	105
chr1	119209648	119209893	8_GGACTCCT_L003_peak_1576	14	.	2.36637	3.73588	1.49966	92
chr1	119256724	119257162	8_GGACTCCT_L003_peak_1577	782	.	11.2458	82.1148	78.2463	201
chr1	119328967	119329274	8_GGACTCCT_L003_peak_1578	60	.	3.54956	8.6513	6.08176	166
chr1	119388853	119389061	8_GGACTCCT_L003_peak_1579	22	.	2.52404	4.56121	2.25856	129
chr1	119390197	119390355	8_GGACTCCT_L003_peak_1580	93	.	3.97727	12.0732	9.37278	79
chr1	119423671	119423835	8_GGACTCCT_L003_peak_1581	75	.	3.43306	10.1565	7.5283	74
chr1	119458350	119458500	8_GGACTCCT_L003_peak_1582	80	.	3.79822	10.6729	8.02194	70
chr1	119484496	119484750	8_GGACTCCT_L003_peak_1583	221	.	6.11878	25.175	22.1488	137
chr1	119504532	119505043	8_GGACTCCT_L003_peak_1584	1052	.	12.2836	109.453	105.269	261
chr1	119521037	119521271	8_GGACTCCT_L003_peak_1585	190	.	5.16899	21.9896	19.0256	136
chr1	119525979	119526234	8_GGACTCCT_L003_peak_1586	554	.	9.12621	58.9932	55.4297	129
chr1	119526274	119526452	8_GGACTCCT_L003_peak_1587	48	.	2.98047	7.30139	4.80956	93
chr1	119533472	119533821	8_GGACTCCT_L003_peak_1588	136	.	4.82509	16.484	13.6519	127
chr1	119548754	119548904	8_GGACTCCT_L003_peak_1589	32	.	2.86645	5.66569	3.27611	76
chr1	119624582	119624732	8_GGACTCCT_L003_peak_1590	54	.	3.41809	8.0351	5.49428	73
chr1	119648517	119648795	8_GGACTCCT_L003_peak_1591	190	.	5.91593	21.981	19.0171	135
chr1	119648860	119649088	8_GGACTCCT_L003_peak_1592	249	.	6.83619	28.0794	24.9941	122
chr1	119675101	119675251	8_GGACTCCT_L003_peak_1593	99	.	4.33835	12.6555	9.93393	75
chr1	119828251	119828474	8_GGACTCCT_L003_peak_1594	113	.	4.60128	14.0968	11.3301	118
chr1	119837007	119837210	8_GGACTCCT_L003_peak_1595	91	.	3.5524	11.7977	9.11284	98
chr1	119837279	119837870	8_GGACTCCT_L003_peak_1596	1086	.	13.0742	112.834	108.614	264
chr1	119843280	119843478	8_GGACTCCT_L003_peak_1597	92	.	4.20688	11.9539	9.25572	98
chr1	119878983	119879376	8_GGACTCCT_L003_peak_1598	73	.	3.81249	9.92946	7.30599	117
chr1	119891784	119891986	8_GGACTCCT_L003_peak_1599	76	.	3.83387	10.2577	7.62719	86
chr1	119899855	119900005	8_GGACTCCT_L003_peak_1600	66	.	3.68102	9.28292	6.68595	76
chr1	119913092	119913353	8_GGACTCCT_L003_peak_1601	299	.	7.32919	33.1065	29.9334	128
chr1	119957921	119958086	8_GGACTCCT_L003_peak_1602	38	.	3.0237	6.28475	3.83816	89
chr1	119997399	119997549	8_GGACTCCT_L003_peak_1603	60	.	3.54956	8.6513	6.08176	75
chr1	120013222	120013398	8_GGACTCCT_L003_peak_1604	81	.	3.75	10.7749	8.12199	95
chr1	120033081	120033348	8_GGACTCCT_L003_peak_1605	78	.	3.72526	10.4363	7.80196	112
chr1	120093577	120093802	8_GGACTCCT_L003_peak_1606	137	.	4.96499	16.6012	13.7671	107
chr1	120115364	120116181	8_GGACTCCT_L003_peak_1607	802	.	8.60472	84.1792	80.2842	420
chr1	120120796	120121357	8_GGACTCCT_L003_peak_1608	836	.	9.47867	87.614	83.6769	306
chr1	120121405	120121564	8_GGACTCCT_L003_peak_1609	70	.	2.99817	9.65403	7.04888	73
chr1	120142587	120143052	8_GGACTCCT_L003_peak_1610	176	.	5.623	20.617	17.6854	201
chr1	120154365	120154515	8_GGACTCCT_L003_peak_1611	99	.	4.23149	12.6217	9.91046	69
chr1	120171872	120172085	8_GGACTCCT_L003_peak_1612	92	.	4.20688	11.9539	9.25572	100
chr1	120187142	120187300	8_GGACTCCT_L003_peak_1613	92	.	4.01417	11.918	9.23068	78
chr1	120189232	120189640	8_GGACTCCT_L003_peak_1614	224	.	5.96176	25.4441	22.4093	218
chr1	120197255	120197475	8_GGACTCCT_L003_peak_1615	129	.	4.60829	15.743	12.9312	109
chr1	120207603	120207892	8_GGACTCCT_L003_peak_1616	182	.	5.78447	21.1461	18.2005	145
chr1	120245685	120246125	8_GGACTCCT_L003_peak_1617	237	.	6.09418	26.7775	23.7191	246
chr1	120265189	120265515	8_GGACTCCT_L003_peak_1618	228	.	5.4731	25.8824	22.8414	150
chr1	120357399	120357586	8_GGACTCCT_L003_peak_1619	142	.	4.8926	17.0557	14.2141	87
chr1	120390452	120390661	8_GGACTCCT_L003_peak_1620	161	.	5.36741	19.0047	16.1106	102
chr1	120549390	120549591	8_GGACTCCT_L003_peak_1621	111	.	4.52489	13.858	11.1047	92
chr1	120586560	120586771	8_GGACTCCT_L003_peak_1622	92	.	4.20688	11.9539	9.25572	99
chr1	120594637	120594787	8_GGACTCCT_L003_peak_1623	85	.	4.07542	11.2654	8.59111	95
chr1	120602917	120603096	8_GGACTCCT_L003_peak_1624	42	.	3.03767	6.71287	4.25393	92
chr1	120655254	120655414	8_GGACTCCT_L003_peak_1625	49	.	3.28663	7.43488	4.92378	75
chr1	120685982	120686142	8_GGACTCCT_L003_peak_1626	92	.	4.20688	11.9539	9.25572	80
chr1	120703763	120704031	8_GGACTCCT_L003_peak_1627	147	.	5.04615	17.5743	14.7168	133
chr1	120753514	120753724	8_GGACTCCT_L003_peak_1628	85	.	4.07542	11.2654	8.59111	97
chr1	120817615	120817873	8_GGACTCCT_L003_peak_1629	150	.	5.25861	17.9058	15.0358	117
chr1	120892181	120892331	8_GGACTCCT_L003_peak_1630	43	.	3.15516	6.85122	4.37153	92
chr1	121047510	121048065	8_GGACTCCT_L003_peak_1631	135	.	4.99567	16.3484	13.5186	229
chr1	121053815	121054012	8_GGACTCCT_L003_peak_1632	106	.	4.46981	13.3699	10.6256	105
chr1	121087086	121087547	8_GGACTCCT_L003_peak_1633	927	.	12.8348	96.7692	92.7237	239
chr1	121096552	121096863	8_GGACTCCT_L003_peak_1634	150	.	5.25861	17.9058	15.0358	174
chr1	121111813	121112176	8_GGACTCCT_L003_peak_1635	215	.	6.31033	24.5415	21.5243	226
chr1	121180440	121180590	8_GGACTCCT_L003_peak_1636	66	.	3.68102	9.28292	6.68595	71
chr1	121280327	121280560	8_GGACTCCT_L003_peak_1637a	104	.	4.40415	13.1661	10.435	124
chr1	121280560	121280806	8_GGACTCCT_L003_peak_1637b	104	.	4.41272	13.1928	10.4612	110
chr1	121314878	121315084	8_GGACTCCT_L003_peak_1638a	43	.	3.15516	6.85122	4.37153	73
chr1	121315084	121315360	8_GGACTCCT_L003_peak_1638b	391	.	8.80816	42.4484	39.1238	134
chr1	121327682	121328196	8_GGACTCCT_L003_peak_1639	902	.	12.1442	94.3138	90.2963	173
chr1	121328246	121328406	8_GGACTCCT_L003_peak_1640	56	.	3.07544	8.21346	5.66839	86
chr1	121430910	121431204	8_GGACTCCT_L003_peak_1641	669	.	9.99533	70.6541	66.9334	131
chr1	121431494	121431705	8_GGACTCCT_L003_peak_1642	53	.	2.96846	7.82622	5.30535	84
chr1	121441205	121441358	8_GGACTCCT_L003_peak_1643	92	.	4.09938	11.9101	9.22306	71
chr1	121490320	121490539	8_GGACTCCT_L003_peak_1644	216	.	6.21433	24.6528	21.634	107
chr1	121528410	121528632	8_GGACTCCT_L003_peak_1645	142	.	5.12714	17.1217	14.2715	114
chr1	121567597	121567818	8_GGACTCCT_L003_peak_1646	250	.	6.45919	28.1289	25.043	112
chr1	121567820	121568162	8_GGACTCCT_L003_peak_1647	868	.	13.4582	90.7829	86.8077	171
chr1	122357083	122357313	8_GGACTCCT_L003_peak_1648	2322	.	26.6347	237.102	232.269	122
chr1	123303676	123303948	8_GGACTCCT_L003_peak_1649	113	.	4.60128	14.0968	11.3301	148
chr1	123318892	123319042	8_GGACTCCT_L003_peak_1650	92	.	4.20688	11.9539	9.25572	69
chr1	123995777	123996067	8_GGACTCCT_L003_peak_1651	79	.	3.94395	10.5904	7.94118	204
chr1	124369599	124369997	8_GGACTCCT_L003_peak_1652	150	.	5.25861	17.9058	15.0358	165
chr1	124718224	124718390	8_GGACTCCT_L003_peak_1653	79	.	3.94395	10.5904	7.94118	86
chr1	125370868	125371034	8_GGACTCCT_L003_peak_1654	106	.	4.46981	13.3699	10.6256	90
chr1	125435316	125436061	8_GGACTCCT_L003_peak_1655	1756	.	13.1946	180.3	175.6	441
chr1	125482102	125482265	8_GGACTCCT_L003_peak_1656	92	.	4.20688	11.9539	9.25572	73
chr1	125560249	125560730	8_GGACTCCT_L003_peak_1657a	652	.	8.09555	68.9605	65.2625	290
chr1	125560730	125561326	8_GGACTCCT_L003_peak_1657b	1158	.	11.3443	120.109	115.816	192
chr1	125561365	125561560	8_GGACTCCT_L003_peak_1658	104	.	3.30525	13.1949	10.4633	97
chr1	125607500	125607730	8_GGACTCCT_L003_peak_1659	229	.	6.22754	25.9871	22.9446	124
chr1	125669147	125669447	8_GGACTCCT_L003_peak_1660	182	.	5.78447	21.1461	18.2005	97
chr1	125688082	125688424	8_GGACTCCT_L003_peak_1661	60	.	3.54956	8.6513	6.08176	176
chr1	125760206	125760356	8_GGACTCCT_L003_peak_1662	28	.	2.76077	5.20615	2.8321	109
chr1	125910555	125910754	8_GGACTCCT_L003_peak_1663	65	.	3.56265	9.17341	6.5917	104
chr1	125912011	125912183	8_GGACTCCT_L003_peak_1664a	31	.	2.76442	5.55285	3.16722	121
chr1	125912183	125912339	8_GGACTCCT_L003_peak_1664b	41	.	2.9994	6.59958	4.14408	51
chr1	126024552	126024920	8_GGACTCCT_L003_peak_1665	165	.	5.52153	19.5057	16.5972	144
chr1	126129251	126129455	8_GGACTCCT_L003_peak_1666	43	.	3.15516	6.85122	4.37153	88
chr1	126152231	126152586	8_GGACTCCT_L003_peak_1667	206	.	6.17886	23.6789	20.6794	219
chr1	126254158	126254918	8_GGACTCCT_L003_peak_1668	1060	.	13.7525	110.289	106.096	433
chr1	126341922	126342105	8_GGACTCCT_L003_peak_1669	92	.	4.20688	11.9539	9.25572	88
chr1	126411535	126411738	8_GGACTCCT_L003_peak_1670	85	.	4.07542	11.2654	8.59111	98
chr1	126431794	126431967	8_GGACTCCT_L003_peak_1671	79	.	3.94395	10.5904	7.94118	81
chr1	126484681	126484996	8_GGACTCCT_L003_peak_1672	135	.	4.99567	16.3484	13.5186	150
chr1	126502801	126503004	8_GGACTCCT_L003_peak_1673	85	.	4.07542	11.2654	8.59111	119
chr1	126656293	126656613	8_GGACTCCT_L003_peak_1674	127	.	4.86421	15.5863	12.7771	113
chr1	126660563	126660810	8_GGACTCCT_L003_peak_1675	165	.	5.52153	19.5057	16.5972	125
chr1	126676886	126677087	8_GGACTCCT_L003_peak_1676	99	.	4.33835	12.6555	9.93393	106
chr1	126683889	126684351	8_GGACTCCT_L003_peak_1677a	515	.	8.38215	55.0163	51.5071	348
chr1	126684351	126684607	8_GGACTCCT_L003_peak_1677b	162	.	4.57194	19.1663	16.2696	115
chr1	126737971	126738267	8_GGACTCCT_L003_peak_1678	60	.	3.54956	8.6513	6.08176	193
chr1	126807013	126807241	8_GGACTCCT_L003_peak_1679	113	.	4.60128	14.0968	11.3301	113
chr1	126807246	126807396	8_GGACTCCT_L003_peak_1680	14	.	2.36637	3.73588	1.49966	74
chr1	126830323	126830641	8_GGACTCCT_L003_peak_1681	66	.	3.66972	9.24962	6.66616	171
chr1	126830699	126830911	8_GGACTCCT_L003_peak_1682	79	.	3.94395	10.5904	7.94118	113
chr1	126865541	126865843	8_GGACTCCT_L003_peak_1683	400	.	8.61539	43.432	40.0943	153
chr1	126895770	126896056	8_GGACTCCT_L003_peak_1684	285	.	7.36205	31.749	28.5978	160
chr1	126925252	126925527	8_GGACTCCT_L003_peak_1685a	89	.	3.91705	11.5966	8.91583	116
chr1	126925527	126925872	8_GGACTCCT_L003_peak_1685b	294	.	7.04639	32.5712	29.4087	159
chr1	127098915	127099145	8_GGACTCCT_L003_peak_1686	131	.	4.7561	15.9148	13.1001	128
chr1	127099180	127099430	8_GGACTCCT_L003_peak_1687	189	.	5.64904	21.8881	18.9313	118
chr1	127107546	127107853	8_GGACTCCT_L003_peak_1688	275	.	6.92588	30.7191	27.5891	168
chr1	127160201	127160372	8_GGACTCCT_L003_peak_1689	60	.	3.54956	8.6513	6.08176	86
chr1	127185795	127186274	8_GGACTCCT_L003_peak_1690	127	.	4.86421	15.5863	12.7771	288
chr1	127204819	127205085	8_GGACTCCT_L003_peak_1691a	317	.	6.39064	34.9175	31.7138	116
chr1	127205085	127205493	8_GGACTCCT_L003_peak_1691b	296	.	6.1116	32.7766	29.608	150
chr1	127206044	127206198	8_GGACTCCT_L003_peak_1692	70	.	3.18828	9.66002	7.05477	78
chr1	127206311	127206615	8_GGACTCCT_L003_peak_1693	41	.	2.68166	6.59664	4.14123	107
chr1	127240120	127240270	8_GGACTCCT_L003_peak_1694	33	.	2.89223	5.73615	3.32464	75
chr1	127339181	127339372	8_GGACTCCT_L003_peak_1695	54	.	3.41809	8.0351	5.49428	100
chr1	127348691	127349012	8_GGACTCCT_L003_peak_1696	232	.	6.57326	26.2934	23.2418	155
chr1	127380863	127381056	8_GGACTCCT_L003_peak_1697	99	.	4.33835	12.6555	9.93393	97
chr1	127409109	127409260	8_GGACTCCT_L003_peak_1698	38	.	3.0237	6.28475	3.83816	74
chr1	127425064	127425259	8_GGACTCCT_L003_peak_1699	38	.	3.0237	6.28475	3.83816	164
chr1	127459073	127459245	8_GGACTCCT_L003_peak_1700	129	.	4.69597	15.7139	12.9026	87
chr1	127496849	127497050	8_GGACTCCT_L003_peak_1701	178	.	5.68843	20.8326	17.8975	95
chr1	127500364	127500514	8_GGACTCCT_L003_peak_1702	58	.	3.45048	8.36042	5.81172	70
chr1	127661343	127661494	8_GGACTCCT_L003_peak_1703	19	.	2.49784	4.20514	1.91701	72
chr1	127677838	127677988	8_GGACTCCT_L003_peak_1704	41	.	3.05538	6.56867	4.114	92
chr1	127721916	127722231	8_GGACTCCT_L003_peak_1705a	280	.	6.56267	31.1979	28.0577	187
chr1	127722231	127722677	8_GGACTCCT_L003_peak_1705b	178	.	5.22307	20.7341	17.8006	129
chr1	127765550	127765711	8_GGACTCCT_L003_peak_1706	85	.	4.07542	11.2654	8.59111	76
chr1	127773781	127774303	8_GGACTCCT_L003_peak_1707	1291	.	13.5739	133.553	129.132	267
chr1	127854968	127855147	8_GGACTCCT_L003_peak_1708	54	.	3.41809	8.0351	5.49428	84
chr1	127868634	127868880	8_GGACTCCT_L003_peak_1709	332	.	8.01937	36.5073	33.2762	119
chr1	128065380	128065693	8_GGACTCCT_L003_peak_1710	60	.	3.53172	8.59923	6.04451	196
chr1	128065938	128066097	8_GGACTCCT_L003_peak_1711	43	.	3.15516	6.85122	4.37153	138
chr1	128102635	128102947	8_GGACTCCT_L003_peak_1712	874	.	9.71005	91.4286	87.4454	151
chr1	128102963	128103422	8_GGACTCCT_L003_peak_1713	971	.	10.4011	101.249	97.1537	190
chr1	128243994	128244739	8_GGACTCCT_L003_peak_1714	528	.	10.2628	56.4274	52.8986	152
chr1	128285110	128285449	8_GGACTCCT_L003_peak_1715	92	.	4.20688	11.9539	9.25572	244
chr1	128303975	128304267	8_GGACTCCT_L003_peak_1716	381	.	8.36923	41.4522	38.1428	157
chr1	128359516	128359889	8_GGACTCCT_L003_peak_1717	603	.	10.5991	63.9395	60.3085	195
chr1	128368808	128368987	8_GGACTCCT_L003_peak_1718	92	.	4.20688	11.9539	9.25572	80
chr1	128405010	128405521	8_GGACTCCT_L003_peak_1719	371	.	8.54523	40.4413	37.1476	131
chr1	128416802	128416996	8_GGACTCCT_L003_peak_1720	175	.	5.35506	20.4696	17.5402	93
chr1	128417047	128417257	8_GGACTCCT_L003_peak_1721a	95	.	4.01837	12.2119	9.50876	91
chr1	128417257	128417554	8_GGACTCCT_L003_peak_1721b	551	.	9.89876	58.7118	55.1517	120
chr1	128471992	128472238	8_GGACTCCT_L003_peak_1722	60	.	3.54956	8.6513	6.08176	94
chr1	128472534	128472756	8_GGACTCCT_L003_peak_1723	135	.	4.99567	16.3484	13.5186	112
chr1	128551747	128552041	8_GGACTCCT_L003_peak_1724	127	.	4.86421	15.5863	12.7771	158
chr1	128578556	128578775	8_GGACTCCT_L003_peak_1725	33	.	2.89223	5.73615	3.32464	127
chr1	128585996	128586224	8_GGACTCCT_L003_peak_1726	135	.	4.99567	16.3484	13.5186	104
chr1	128592534	128592715	8_GGACTCCT_L003_peak_1727	159	.	4.91716	18.875	15.9829	94
chr1	128595591	128595834	8_GGACTCCT_L003_peak_1728	67	.	3.40426	9.36515	6.76647	138
chr1	128613083	128613508	8_GGACTCCT_L003_peak_1729	387	.	8.09578	42.0347	38.7178	257
chr1	128614842	128615069	8_GGACTCCT_L003_peak_1730	70	.	3.55913	9.6463	7.04135	110
chr1	128652868	128653194	8_GGACTCCT_L003_peak_1731	43	.	3.15516	6.85122	4.37153	181
chr1	128675996	128676146	8_GGACTCCT_L003_peak_1732	79	.	3.94395	10.5904	7.94118	76
chr1	128789902	128790266	8_GGACTCCT_L003_peak_1733	150	.	5.25861	17.9058	15.0358	106
chr1	128824342	128824513	8_GGACTCCT_L003_peak_1734	106	.	4.46981	13.3699	10.6256	79
chr1	129005902	129006267	8_GGACTCCT_L003_peak_1735	142	.	5.12714	17.1217	14.2715	233
chr1	129049912	129050062	8_GGACTCCT_L003_peak_1736	54	.	3.41809	8.0351	5.49428	91
chr1	129887914	129888148	8_GGACTCCT_L003_peak_1737	165	.	5.52153	19.5057	16.5972	114
chr1	129919481	129919634	8_GGACTCCT_L003_peak_1738	66	.	3.68102	9.28292	6.68595	99
chr1	130167420	130167570	8_GGACTCCT_L003_peak_1739	66	.	3.68102	9.28292	6.68595	74
chr1	130350371	130350521	8_GGACTCCT_L003_peak_1740	85	.	4.07542	11.2654	8.59111	76
chr1	130372215	130372384	8_GGACTCCT_L003_peak_1741	130	.	4.82846	15.8141	13.001	93
chr1	130462504	130462667	8_GGACTCCT_L003_peak_1742	43	.	3.15516	6.85122	4.37153	88
chr1	130548054	130548230	8_GGACTCCT_L003_peak_1743	92	.	4.20688	11.9539	9.25572	86
chr1	130699865	130700189	8_GGACTCCT_L003_peak_1744	150	.	5.25861	17.9058	15.0358	183
chr1	130715521	130715729	8_GGACTCCT_L003_peak_1745a	131	.	3.97083	15.922	13.1071	87
chr1	130715729	130715972	8_GGACTCCT_L003_peak_1745b	184	.	4.63603	21.4049	18.4553	121
chr1	130715972	130716194	8_GGACTCCT_L003_peak_1745c	172	.	4.51745	20.2071	17.2876	122
chr1	130716864	130717044	8_GGACTCCT_L003_peak_1746	53	.	2.88502	7.88042	5.35806	99
chr1	130717324	130717677	8_GGACTCCT_L003_peak_1747	388	.	6.97074	42.1992	38.8801	176
chr1	130728058	130728338	8_GGACTCCT_L003_peak_1748	120	.	4.73274	14.8357	12.0475	156
chr1	130740825	130741184	8_GGACTCCT_L003_peak_1749	200	.	5.9949	23.0691	20.0838	125
chr1	130797078	130797228	8_GGACTCCT_L003_peak_1750	66	.	3.68102	9.28292	6.68595	83
chr1	130830056	130830247	8_GGACTCCT_L003_peak_1751	28	.	2.76077	5.20615	2.8321	101
chr1	130995551	130995833	8_GGACTCCT_L003_peak_1752	49	.	3.28663	7.43488	4.92378	81
chr1	131030316	131030499	8_GGACTCCT_L003_peak_1753	33	.	2.89223	5.73615	3.32464	94
chr1	131053185	131053548	8_GGACTCCT_L003_peak_1754	668	.	10.1145	70.5945	66.8752	205
chr1	131062967	131063127	8_GGACTCCT_L003_peak_1755	38	.	2.95385	6.277	3.83816	83
chr1	131068456	131068606	8_GGACTCCT_L003_peak_1756	49	.	3.28663	7.43488	4.92378	77
chr1	131074233	131074445	8_GGACTCCT_L003_peak_1757	31	.	2.8169	5.52956	3.14468	76
chr1	131074556	131074712	8_GGACTCCT_L003_peak_1758	76	.	3.82653	10.2353	7.60534	76
chr1	131078873	131079103	8_GGACTCCT_L003_peak_1759	183	.	5.57914	21.2529	18.3056	100
chr1	131096745	131097174	8_GGACTCCT_L003_peak_1760	178	.	4.70793	20.742	17.8083	172
chr1	131097567	131097755	8_GGACTCCT_L003_peak_1761a	34	.	2.57892	5.91308	3.49617	86
chr1	131097755	131098032	8_GGACTCCT_L003_peak_1761b	437	.	7.60967	47.1897	43.7948	102
chr1	131138032	131138461	8_GGACTCCT_L003_peak_1762	394	.	7.63435	42.7539	39.4254	275
chr1	131139234	131139511	8_GGACTCCT_L003_peak_1763	54	.	3.11203	7.94058	5.41661	131
chr1	131153019	131153307	8_GGACTCCT_L003_peak_1764	381	.	8.6767	41.4416	38.1324	140
chr1	131181784	131181935	8_GGACTCCT_L003_peak_1765	89	.	4.00972	11.6241	8.94272	69
chr1	131195700	131195851	8_GGACTCCT_L003_peak_1766	23	.	2.60586	4.63379	2.32793	79
chr1	131245113	131245377	8_GGACTCCT_L003_peak_1767	45	.	3.02691	7.06881	4.58344	100
chr1	131258834	131258991	8_GGACTCCT_L003_peak_1768	30	.	2.79543	5.47026	3.0874	76
chr1	131319708	131319882	8_GGACTCCT_L003_peak_1769	73	.	3.81249	9.92946	7.30599	78
chr1	131351679	131351858	8_GGACTCCT_L003_peak_1770	60	.	3.54956	8.6513	6.08176	86
chr1	131354126	131354303	8_GGACTCCT_L003_peak_1771	60	.	3.54956	8.6513	6.08176	88
chr1	131431822	131432194	8_GGACTCCT_L003_peak_1772	258	.	6.96765	28.9848	25.8828	196
chr1	131482328	131482597	8_GGACTCCT_L003_peak_1773	332	.	8.01937	36.5073	33.2762	140
chr1	131489390	131489578	8_GGACTCCT_L003_peak_1774	73	.	3.81249	9.92946	7.30599	88
chr1	131526474	131526639	8_GGACTCCT_L003_peak_1775	69	.	2.55561	9.50264	6.90098	81
chr1	131526973	131527136	8_GGACTCCT_L003_peak_1776	73	.	2.61593	10.024	7.39852	74
chr1	131527251	131527630	8_GGACTCCT_L003_peak_1777a	1108	.	9.106	115.074	110.83	272
chr1	131527630	131528012	8_GGACTCCT_L003_peak_1777b	1439	.	10.6559	148.503	143.965	107
chr1	131548477	131548659	8_GGACTCCT_L003_peak_1778	85	.	4.07542	11.2654	8.59111	89
chr1	131555073	131555423	8_GGACTCCT_L003_peak_1779	206	.	6.17886	23.6789	20.6794	246
chr1	131573752	131573941	8_GGACTCCT_L003_peak_1780	276	.	7.23058	30.8198	27.6847	94
chr1	131658126	131658407	8_GGACTCCT_L003_peak_1781	276	.	7.23058	30.8198	27.6847	131
chr1	131665987	131666192	8_GGACTCCT_L003_peak_1782	79	.	3.93185	10.5541	7.91707	98
chr1	131737217	131737395	8_GGACTCCT_L003_peak_1783a	41	.	3.01568	6.64785	4.19092	73
chr1	131737395	131737630	8_GGACTCCT_L003_peak_1783b	124	.	4.5721	15.2948	12.4987	106
chr1	131827760	131828176	8_GGACTCCT_L003_peak_1784	579	.	8.81711	61.5162	57.9188	186
chr1	131867086	131867344	8_GGACTCCT_L003_peak_1785a	500	.	9.98105	53.572	50.0841	134
chr1	131867344	131867558	8_GGACTCCT_L003_peak_1785b	75	.	3.80469	10.1686	7.54008	125
chr1	131910239	131910560	8_GGACTCCT_L003_peak_1786	797	.	12.0598	83.6825	79.7937	171
chr1	131910707	131910991	8_GGACTCCT_L003_peak_1787	146	.	4.7261	17.4829	14.627	189
chr1	131981735	131981927	8_GGACTCCT_L003_peak_1788	92	.	4.20688	11.9539	9.25572	96
chr1	132007303	132007694	8_GGACTCCT_L003_peak_1789	277	.	6.96396	30.8545	27.7191	257
chr1	132007711	132008155	8_GGACTCCT_L003_peak_1790	174	.	5.44794	20.4144	17.4857	311
chr1	132046475	132046648	8_GGACTCCT_L003_peak_1791	137	.	4.9461	16.5399	13.7068	93
chr1	132065075	132065225	8_GGACTCCT_L003_peak_1792	48	.	3.27011	7.38777	4.89347	74
chr1	132157495	132157645	8_GGACTCCT_L003_peak_1793	58	.	3.37146	8.35082	5.80238	72
chr1	132200553	132200966	8_GGACTCCT_L003_peak_1794	361	.	7.44625	39.4662	36.188	223
chr1	132208240	132208433	8_GGACTCCT_L003_peak_1795	132	.	4.70588	16.0792	13.2617	99
chr1	132222327	132222479	8_GGACTCCT_L003_peak_1796	79	.	3.94395	10.5904	7.94118	72
chr1	132312766	132312963	8_GGACTCCT_L003_peak_1797	116	.	4.48757	14.3725	11.6011	97
chr1	132315931	132316210	8_GGACTCCT_L003_peak_1798	126	.	4.70297	15.4056	12.6075	133
chr1	132322655	132322805	8_GGACTCCT_L003_peak_1799	38	.	3.0237	6.28475	3.83816	86
chr1	132333732	132334019	8_GGACTCCT_L003_peak_1800	54	.	3.41431	8.0242	5.49428	165
chr1	132355908	132356058	8_GGACTCCT_L003_peak_1801	28	.	2.68784	5.17056	2.81936	116
chr1	132367652	132367900	8_GGACTCCT_L003_peak_1802	196	.	5.54017	22.672	19.6979	128
chr1	132391670	132391935	8_GGACTCCT_L003_peak_1803	158	.	5.39007	18.7006	15.8111	132
chr1	132417246	132417701	8_GGACTCCT_L003_peak_1804	1026	.	12.865	106.818	102.662	154
chr1	132433481	132433665	8_GGACTCCT_L003_peak_1805	99	.	4.33835	12.6555	9.93393	84
chr1	132476993	132477207	8_GGACTCCT_L003_peak_1806	206	.	6.17886	23.6789	20.6794	109
chr1	132477284	132477469	8_GGACTCCT_L003_peak_1807	158	.	5.39007	18.7006	15.8111	92
chr1	132520839	132521036	8_GGACTCCT_L003_peak_1808	154	.	5.15971	18.3147	15.4383	101
chr1	132525969	132526256	8_GGACTCCT_L003_peak_1809	75	.	3.72596	10.1825	7.55372	120
chr1	132558166	132558318	8_GGACTCCT_L003_peak_1810	60	.	3.54956	8.6513	6.08176	112
chr1	132594785	132594945	8_GGACTCCT_L003_peak_1811	103	.	4.19092	13.0792	10.3498	73
[truncated: 45,056 more rows]

## Sheet: 1C
chr1	3094956	3095186	20_CGTACTAG_L005_peak_1	140	.	3.97389	16.766	14.047	101
chr1	3121354	3121685	20_CGTACTAG_L005_peak_2	288	.	5.57873	31.8166	28.8451	209
chr1	3292513	3292960	20_CGTACTAG_L005_peak_3	921	.	9.45656	95.706	92.1119	211
chr1	3293005	3293368	20_CGTACTAG_L005_peak_4	555	.	7.05521	58.81	55.5376	152
chr1	3325331	3325481	20_CGTACTAG_L005_peak_5	57	.	2.82758	8.17975	5.70855	72
chr1	3333766	3333921	20_CGTACTAG_L005_peak_6	34	.	2.44547	5.84231	3.48244	106
chr1	3361033	3361183	20_CGTACTAG_L005_peak_7	23	.	2.21621	4.59141	2.31496	74
chr1	3395432	3395859	20_CGTACTAG_L005_peak_8	591	.	8.25347	62.4355	59.1283	261
chr1	3416173	3416438	20_CGTACTAG_L005_peak_9	104	.	3.51537	13.0771	10.4465	115
chr1	3670660	3670905	20_CGTACTAG_L005_peak_10	128	.	3.82105	15.502	12.8111	121
chr1	3671471	3671723	20_CGTACTAG_L005_peak_11a	200	.	4.66168	22.8424	20.0066	167
chr1	3671723	3672037	20_CGTACTAG_L005_peak_11b	327	.	5.96084	35.8143	32.7908	86
chr1	4412537	4412791	20_CGTACTAG_L005_peak_12	360	.	6.26652	39.112	36.048	117
chr1	4785405	4785617	20_CGTACTAG_L005_peak_13a	110	.	3.59179	13.67	11.0239	87
chr1	4785617	4785904	20_CGTACTAG_L005_peak_13b	1334	.	13.6029	137.371	133.453	125
chr1	4807550	4807954	20_CGTACTAG_L005_peak_14a	1496	.	13.5262	153.694	149.663	254
chr1	4807954	4808287	20_CGTACTAG_L005_peak_14b	333	.	5.63003	36.4226	33.3946	150
chr1	4857380	4857897	20_CGTACTAG_L005_peak_15	2710	.	15.7833	275.722	271.083	345
chr1	4857927	4858172	20_CGTACTAG_L005_peak_16a	172	.	3.51947	20.0026	17.2243	114
chr1	4858172	4858451	20_CGTACTAG_L005_peak_16b	139	.	3.23336	16.6425	13.9327	132
chr1	4970676	4970860	20_CGTACTAG_L005_peak_17	30	.	2.36905	5.41201	3.07792	73
chr1	5015436	5015604	20_CGTACTAG_L005_peak_18	50	.	2.70372	7.49014	5.05648	88
chr1	5017982	5018132	20_CGTACTAG_L005_peak_19	76	.	2.81447	10.1997	7.66509	87
chr1	5019290	5019564	20_CGTACTAG_L005_peak_20	186	.	3.77262	21.5108	18.6991	117
chr1	5022775	5023225	20_CGTACTAG_L005_peak_21	1236	.	10.3158	127.448	123.603	186
chr1	5033381	5033541	20_CGTACTAG_L005_peak_22	52	.	2.75116	7.68854	5.23769	74
chr1	5070274	5070543	20_CGTACTAG_L005_peak_23	687	.	9.01768	72.166	68.771	133
chr1	5082957	5083232	20_CGTACTAG_L005_peak_24a	619	.	8.48273	65.3143	61.9805	153
chr1	5083232	5083551	20_CGTACTAG_L005_peak_24b	250	.	5.19663	27.966	25.0487	123
chr1	5183609	5183828	20_CGTACTAG_L005_peak_25	207	.	4.7381	23.5542	20.7063	117
chr1	5220721	5221057	20_CGTACTAG_L005_peak_26	1455	.	13.9181	149.525	145.522	165
chr1	5221073	5221389	20_CGTACTAG_L005_peak_27	290	.	5.40348	32.0446	29.0714	175
chr1	5232865	5233250	20_CGTACTAG_L005_peak_28	265	.	5.34947	29.488	26.5487	159
chr1	5534189	5534436	20_CGTACTAG_L005_peak_29	166	.	4.27958	19.3909	16.618	129
chr1	5588272	5588526	20_CGTACTAG_L005_peak_30	228	.	4.96737	25.7305	22.8472	131
chr1	5915409	5915573	20_CGTACTAG_L005_peak_31	153	.	4.12674	18.0627	15.3163	85
chr1	6214310	6214793	20_CGTACTAG_L005_peak_32a	908	.	9.81107	94.4654	90.8816	337
chr1	6214793	6215071	20_CGTACTAG_L005_peak_32b	692	.	8.34437	72.646	69.2476	146
chr1	6215071	6215328	20_CGTACTAG_L005_peak_32c	110	.	3.39774	13.6715	11.0254	133
chr1	6272343	6272506	20_CGTACTAG_L005_peak_33	122	.	3.74463	14.8826	12.2064	89
chr1	6382797	6383075	20_CGTACTAG_L005_peak_34	159	.	4.20316	18.7229	15.9631	104
chr1	6410196	6410378	20_CGTACTAG_L005_peak_35	110	.	3.59179	13.67	11.0239	93
chr1	6483463	6483642	20_CGTACTAG_L005_peak_36a	47	.	2.67474	7.20889	4.7794	73
chr1	6483642	6483860	20_CGTACTAG_L005_peak_36b	172	.	4.356	20.0665	17.2806	106
chr1	6805339	6805569	20_CGTACTAG_L005_peak_37	93	.	3.36252	11.9191	9.32084	111
chr1	6866880	6867247	20_CGTACTAG_L005_peak_38	335	.	6.03726	36.6307	33.5971	121
chr1	7010259	7010468	20_CGTACTAG_L005_peak_39	179	.	4.43242	20.7496	17.9511	110
chr1	7088467	7089276	20_CGTACTAG_L005_peak_40	3721	.	15.4047	376.968	372.153	351
chr1	7105093	7105311	20_CGTACTAG_L005_peak_41	39	.	2.52189	6.28545	3.90115	101
chr1	7139208	7139442	20_CGTACTAG_L005_peak_42	140	.	3.97389	16.766	14.047	117
chr1	7204848	7205059	20_CGTACTAG_L005_peak_43	93	.	3.36252	11.9191	9.32084	104
chr1	7397328	7397490	20_CGTACTAG_L005_peak_44	150	.	3.24206	17.767	15.031	87
chr1	7397594	7397778	20_CGTACTAG_L005_peak_45	554	.	5.87212	58.703	55.4314	89
chr1	7397819	7398497	20_CGTACTAG_L005_peak_46	1900	.	11.9165	194.329	190.037	282
chr1	8123063	8123173	20_CGTACTAG_L005_peak_47a	16	.	2.06337	3.82679	1.62004	70
chr1	8123173	8123230	20_CGTACTAG_L005_peak_47b	30	.	2.36905	5.41201	3.07792	41
chr1	8583192	8583411	20_CGTACTAG_L005_peak_48	179	.	4.43242	20.7496	17.9511	116
chr1	8798027	8798236	20_CGTACTAG_L005_peak_49	110	.	3.59179	13.67	11.0239	89
chr1	8948309	8948515	20_CGTACTAG_L005_peak_50	207	.	4.7381	23.5542	20.7063	101
chr1	9238498	9238674	20_CGTACTAG_L005_peak_51	30	.	2.36905	5.41201	3.07792	73
chr1	9248502	9248836	20_CGTACTAG_L005_peak_52	737	.	9.39979	77.1705	73.7311	184
chr1	9248914	9249218	20_CGTACTAG_L005_peak_53	352	.	6.1901	38.2796	35.2256	105
chr1	9298482	9298707	20_CGTACTAG_L005_peak_54	344	.	6.11368	37.4524	34.4087	109
chr1	9521897	9522220	20_CGTACTAG_L005_peak_55	166	.	4.27958	19.3909	16.618	185
chr1	9541309	9541548	20_CGTACTAG_L005_peak_56	477	.	5.61485	50.9027	47.7109	129
chr1	9545119	9545537	20_CGTACTAG_L005_peak_57	2604	.	14.3517	265.05	260.445	173
chr1	9545617	9545804	20_CGTACTAG_L005_peak_58	46	.	2.19595	7.02464	4.61293	84
chr1	9545808	9546026	20_CGTACTAG_L005_peak_59	49	.	2.23818	7.39893	4.96669	118
chr1	9554476	9554837	20_CGTACTAG_L005_peak_60	200	.	4.66168	22.8424	20.0066	163
chr1	9564287	9564444	20_CGTACTAG_L005_peak_61	24	.	2.0442	4.69137	2.41296	76
chr1	9564449	9564882	20_CGTACTAG_L005_peak_62	3221	.	19.7199	326.895	322.145	206
chr1	9570152	9570512	20_CGTACTAG_L005_peak_63	172	.	4.356	20.0665	17.2806	146
chr1	9607865	9608199	20_CGTACTAG_L005_peak_64	452	.	7.07224	48.4143	45.2494	167
chr1	9619535	9619787	20_CGTACTAG_L005_peak_65	111	.	3.56877	13.8064	11.159	152
chr1	9621491	9621831	20_CGTACTAG_L005_peak_66	540	.	7.70656	57.3238	54.0669	123
chr1	9622560	9622720	20_CGTACTAG_L005_peak_67	69	.	2.88204	9.48683	6.97314	90
chr1	9627430	9627919	20_CGTACTAG_L005_peak_68	437	.	6.06775	46.9069	43.7557	249
chr1	9630099	9630647	20_CGTACTAG_L005_peak_69	414	.	5.90145	44.5579	41.4332	261
chr1	9658972	9659377	20_CGTACTAG_L005_peak_70	296	.	5.65516	32.6047	29.6227	209
chr1	9700103	9700882	20_CGTACTAG_L005_peak_71	1444	.	11.9531	148.455	144.459	280
chr1	9747844	9748022	20_CGTACTAG_L005_peak_72	109	.	3.10409	13.5371	10.9018	84
chr1	9748116	9748730	20_CGTACTAG_L005_peak_73	2713	.	17.0246	276.036	271.395	359
chr1	9772851	9773012	20_CGTACTAG_L005_peak_74	186	.	4.50884	21.44	18.6288	81
chr1	9797811	9798067	20_CGTACTAG_L005_peak_75a	153	.	4.12674	18.0627	15.3163	161
chr1	9798067	9798585	20_CGTACTAG_L005_peak_75b	134	.	3.89747	16.1298	13.4248	95
chr1	9804604	9804870	20_CGTACTAG_L005_peak_76	214	.	4.81452	24.2729	21.4129	140
chr1	9859279	9859448	20_CGTACTAG_L005_peak_77a	47	.	2.67474	7.20889	4.7794	88
chr1	9859448	9859632	20_CGTACTAG_L005_peak_77b	66	.	2.98042	9.19568	6.68561	82
chr1	9943971	9944320	20_CGTACTAG_L005_peak_78	1607	.	15.3606	164.887	160.78	182
chr1	10007340	10007504	20_CGTACTAG_L005_peak_79	146	.	4.05031	17.4103	14.6775	79
chr1	10009012	10009296	20_CGTACTAG_L005_peak_80	228	.	4.96737	25.7305	22.8472	165
chr1	10014503	10014743	20_CGTACTAG_L005_peak_81	140	.	3.97389	16.766	14.047	110
chr1	10037835	10038042	20_CGTACTAG_L005_peak_82	462	.	6.12418	49.4043	46.2291	105
chr1	10038068	10038262	20_CGTACTAG_L005_peak_83	232	.	4.34415	26.1219	23.2356	109
chr1	10039542	10039937	20_CGTACTAG_L005_peak_84a	971	.	9.26966	100.808	97.171	179
chr1	10039937	10040297	20_CGTACTAG_L005_peak_84b	285	.	4.77528	31.5005	28.5362	216
chr1	10056481	10056634	20_CGTACTAG_L005_peak_85	26	.	2.29263	4.99491	2.68852	73
chr1	10232502	10232704	20_CGTACTAG_L005_peak_86	86	.	3.207	11.2085	8.63932	97
chr1	10232761	10233251	20_CGTACTAG_L005_peak_87	709	.	8.81621	74.4065	70.9919	328
chr1	10477578	10477888	20_CGTACTAG_L005_peak_88	257	.	5.27305	28.7238	25.7955	132
chr1	10877473	10877924	20_CGTACTAG_L005_peak_89	140	.	3.97389	16.766	14.047	127
chr1	10899223	10899735	20_CGTACTAG_L005_peak_90	454	.	7.10716	48.6019	45.4325	291
chr1	10943048	10943232	20_CGTACTAG_L005_peak_91	122	.	3.74463	14.8826	12.2064	93
chr1	10990983	10991372	20_CGTACTAG_L005_peak_92	480	.	7.33642	51.2902	48.0927	162
chr1	10993442	10993772	20_CGTACTAG_L005_peak_93a	39	.	2.52189	6.28545	3.90115	251
chr1	10993772	10993939	20_CGTACTAG_L005_peak_93b	52	.	2.75116	7.68854	5.23769	79
chr1	11044998	11045158	20_CGTACTAG_L005_peak_94	47	.	2.67474	7.20889	4.7794	88
chr1	11045774	11046055	20_CGTACTAG_L005_peak_95	166	.	4.27958	19.3909	16.618	91
chr1	11056436	11056822	20_CGTACTAG_L005_peak_96	250	.	5.19663	27.966	25.0487	203
chr1	11089593	11089942	20_CGTACTAG_L005_peak_97	159	.	4.20316	18.7229	15.9631	150
chr1	11151660	11151898	20_CGTACTAG_L005_peak_98	200	.	4.66168	22.8424	20.0066	105
chr1	11177649	11177909	20_CGTACTAG_L005_peak_99a	214	.	4.81452	24.2729	21.4129	176
chr1	11177909	11178093	20_CGTACTAG_L005_peak_99b	30	.	2.36905	5.41201	3.07792	85
chr1	11179699	11179910	20_CGTACTAG_L005_peak_100	134	.	3.89747	16.1298	13.4248	110
chr1	11180090	11180350	20_CGTACTAG_L005_peak_101	39	.	2.52189	6.28545	3.90115	140
chr1	11263343	11263494	20_CGTACTAG_L005_peak_102	43	.	2.59831	6.74108	4.33374	73
chr1	11329565	11329717	20_CGTACTAG_L005_peak_103	57	.	2.82758	8.17975	5.70855	75
chr1	11414079	11414522	20_CGTACTAG_L005_peak_104	727	.	9.32337	76.1624	72.732	152
chr1	11657858	11658013	20_CGTACTAG_L005_peak_105	82	.	3.20968	10.7995	8.23501	72
chr1	11795761	11795988	20_CGTACTAG_L005_peak_106	235	.	5.04379	26.4692	23.5745	106
chr1	12000576	12000935	20_CGTACTAG_L005_peak_107	402	.	6.64863	43.3517	40.239	202
chr1	12029608	12029781	20_CGTACTAG_L005_peak_108	116	.	3.66821	14.2719	11.6107	91
chr1	12029883	12030041	20_CGTACTAG_L005_peak_109	57	.	2.82758	8.17975	5.70855	74
chr1	12055877	12056256	20_CGTACTAG_L005_peak_110	489	.	7.41284	52.1954	48.9884	141
chr1	12291954	12292133	20_CGTACTAG_L005_peak_111	47	.	2.67474	7.20889	4.7794	94
chr1	12410284	12410455	20_CGTACTAG_L005_peak_112	122	.	3.74463	14.8826	12.2064	90
chr1	12489274	12489548	20_CGTACTAG_L005_peak_113	66	.	2.98042	9.19568	6.68561	138
chr1	12500254	12500759	20_CGTACTAG_L005_peak_114	288	.	5.57873	31.8166	28.8451	282
chr1	12641019	12641454	20_CGTACTAG_L005_peak_115	489	.	7.41284	52.1954	48.9884	176
chr1	12657400	12657883	20_CGTACTAG_L005_peak_116	360	.	6.26652	39.112	36.048	241
chr1	12718117	12718317	20_CGTACTAG_L005_peak_117	61	.	2.904	8.68222	6.19118	100
chr1	12836907	12837078	20_CGTACTAG_L005_peak_118	140	.	3.97389	16.766	14.047	83
chr1	12852156	12852340	20_CGTACTAG_L005_peak_119	39	.	2.52189	6.28545	3.90115	96
chr1	12864116	12864359	20_CGTACTAG_L005_peak_120	257	.	5.27305	28.7238	25.7955	119
chr1	12877792	12877976	20_CGTACTAG_L005_peak_121	26	.	2.29263	4.99491	2.68852	145
chr1	12992146	12992303	20_CGTACTAG_L005_peak_122	47	.	2.67474	7.20889	4.7794	75
chr1	12992311	12992596	20_CGTACTAG_L005_peak_123a	61	.	2.904	8.68222	6.19118	124
chr1	12992596	12992865	20_CGTACTAG_L005_peak_123b	77	.	3.13326	10.2546	7.70767	161
chr1	13018501	13018749	20_CGTACTAG_L005_peak_124	122	.	3.74463	14.8826	12.2064	131
chr1	13021714	13022059	20_CGTACTAG_L005_peak_125	30	.	2.36905	5.41201	3.07792	91
chr1	13134406	13134630	20_CGTACTAG_L005_peak_126	87	.	3.2861	11.3544	8.77281	109
chr1	13142532	13142764	20_CGTACTAG_L005_peak_127	82	.	3.20968	10.7995	8.23501	92
chr1	13152786	13152947	20_CGTACTAG_L005_peak_128	26	.	2.29263	4.99491	2.68852	72
chr1	13171259	13171520	20_CGTACTAG_L005_peak_129	116	.	3.66821	14.2719	11.6107	141
chr1	13188228	13188409	20_CGTACTAG_L005_peak_130	71	.	3.05684	9.71988	7.19115	90
chr1	13314591	13314778	20_CGTACTAG_L005_peak_131	87	.	3.2861	11.3544	8.77281	84
chr1	13372349	13372706	20_CGTACTAG_L005_peak_132a	1813	.	11.4967	185.54	181.3	199
chr1	13372706	13372977	20_CGTACTAG_L005_peak_132b	661	.	6.41412	69.4715	66.1011	159
chr1	13372977	13373257	20_CGTACTAG_L005_peak_132c	108	.	2.85776	13.4359	10.8017	113
chr1	13373279	13373559	20_CGTACTAG_L005_peak_133	56	.	2.33969	8.15696	5.69941	90
chr1	13373562	13373839	20_CGTACTAG_L005_peak_134	49	.	2.24865	7.35066	4.91915	72
chr1	13374013	13374258	20_CGTACTAG_L005_peak_135	250	.	3.98873	27.9395	25.0278	121
chr1	13416653	13416825	20_CGTACTAG_L005_peak_136	71	.	3.05684	9.71988	7.19115	90
chr1	13426488	13426676	20_CGTACTAG_L005_peak_137	166	.	4.27958	19.3909	16.618	96
chr1	13531605	13531821	20_CGTACTAG_L005_peak_138	87	.	3.2861	11.3544	8.77281	101
chr1	13589311	13589577	20_CGTACTAG_L005_peak_139	112	.	3.58878	13.9007	11.2523	148
chr1	13589742	13589943	20_CGTACTAG_L005_peak_140a	311	.	5.7313	34.1994	31.1965	113
chr1	13589943	13590185	20_CGTACTAG_L005_peak_140b	432	.	6.79468	46.4346	43.2901	89
chr1	13659869	13660034	20_CGTACTAG_L005_peak_141	140	.	3.81679	16.8008	14.0815	81
chr1	13660385	13660762	20_CGTACTAG_L005_peak_142	354	.	5.92335	38.5086	35.453	229
chr1	13683068	13683413	20_CGTACTAG_L005_peak_143	368	.	6.34295	39.9497	36.8759	194
chr1	13696756	13696909	20_CGTACTAG_L005_peak_144	61	.	2.904	8.68222	6.19118	103
chr1	13752583	13752851	20_CGTACTAG_L005_peak_145	66	.	2.98042	9.19568	6.68561	153
chr1	13789334	13789498	20_CGTACTAG_L005_peak_146	134	.	3.89747	16.1298	13.4248	79
chr1	13935907	13936235	20_CGTACTAG_L005_peak_147a	385	.	6.49579	41.6406	38.5472	219
chr1	13936235	13936546	20_CGTACTAG_L005_peak_147b	472	.	7.26	50.3896	47.2014	109
chr1	14001531	14001718	20_CGTACTAG_L005_peak_148	128	.	3.82105	15.502	12.8111	86
chr1	14108585	14108897	20_CGTACTAG_L005_peak_149a	214	.	4.81452	24.2729	21.4129	143
chr1	14108897	14109201	20_CGTACTAG_L005_peak_149b	146	.	4.05031	17.4103	14.6775	169
chr1	14109213	14109387	20_CGTACTAG_L005_peak_150	47	.	2.67474	7.20889	4.7794	83
chr1	14139791	14140032	20_CGTACTAG_L005_peak_151	104	.	3.51537	13.0771	10.4465	121
chr1	14180377	14180600	20_CGTACTAG_L005_peak_152	98	.	3.43895	12.4934	9.87878	112
chr1	14181586	14181877	20_CGTACTAG_L005_peak_153	257	.	5.27305	28.7238	25.7955	154
chr1	14198827	14199369	20_CGTACTAG_L005_peak_154	572	.	8.10063	60.5362	57.2469	234
chr1	14218788	14219155	20_CGTACTAG_L005_peak_155	179	.	4.43242	20.7496	17.9511	254
chr1	14291984	14292312	20_CGTACTAG_L005_peak_156a	217	.	4.62547	24.6228	21.7601	145
chr1	14292312	14292749	20_CGTACTAG_L005_peak_156b	545	.	7.44058	57.806	54.5433	184
chr1	14309599	14310049	20_CGTACTAG_L005_peak_157	517	.	7.6421	54.9372	51.7026	230
chr1	14513673	14513934	20_CGTACTAG_L005_peak_158	57	.	2.82758	8.17975	5.70855	116
chr1	14643765	14643959	20_CGTACTAG_L005_peak_159	134	.	3.89747	16.1298	13.4248	95
chr1	14740092	14740316	20_CGTACTAG_L005_peak_160	250	.	5.19663	27.966	25.0487	114
chr1	15286515	15286731	20_CGTACTAG_L005_peak_161a	30	.	2.36905	5.41201	3.07792	92
chr1	15286731	15287103	20_CGTACTAG_L005_peak_161b	193	.	4.58526	22.1376	19.314	124
chr1	15296435	15296716	20_CGTACTAG_L005_peak_162a	296	.	5.65516	32.6047	29.6227	157
chr1	15296716	15296930	20_CGTACTAG_L005_peak_162b	128	.	3.82105	15.502	12.8111	124
chr1	15446605	15446793	20_CGTACTAG_L005_peak_163a	57	.	2.82758	8.17975	5.70855	80
chr1	15446793	15447107	20_CGTACTAG_L005_peak_163b	166	.	4.27958	19.3909	16.618	109
chr1	15566590	15566742	20_CGTACTAG_L005_peak_164	34	.	2.44547	5.84231	3.48244	74
chr1	15622013	15622166	20_CGTACTAG_L005_peak_165	98	.	3.43895	12.4934	9.87878	80
chr1	15683738	15683888	20_CGTACTAG_L005_peak_166	98	.	3.43895	12.4934	9.87878	74
chr1	15805404	15805769	20_CGTACTAG_L005_peak_167a	1739	.	14.088	178.122	173.928	182
chr1	15805769	15806129	20_CGTACTAG_L005_peak_167b	172	.	3.97392	20.0854	17.2994	183
chr1	15806129	15806391	20_CGTACTAG_L005_peak_167c	69	.	2.8125	9.49879	6.98494	178
chr1	15892508	15892760	20_CGTACTAG_L005_peak_168	61	.	2.904	8.68222	6.19118	104
chr1	16092994	16093482	20_CGTACTAG_L005_peak_169	146	.	4.05031	17.4103	14.6775	329
chr1	16104299	16104536	20_CGTACTAG_L005_peak_170	478	.	5.27392	51.0267	47.8339	127
chr1	16104617	16104875	20_CGTACTAG_L005_peak_171a	516	.	5.4918	54.9045	51.6727	117
chr1	16104875	16105182	20_CGTACTAG_L005_peak_171b	445	.	5.11024	47.7213	44.5613	141
chr1	16105182	16105545	20_CGTACTAG_L005_peak_171c	870	.	7.28095	90.5519	87.0007	166
chr1	16105637	16105933	20_CGTACTAG_L005_peak_172	431	.	5.02782	46.2698	43.1264	146
chr1	16111751	16112067	20_CGTACTAG_L005_peak_173	243	.	5.12021	27.2144	24.3083	156
chr1	16122817	16123157	20_CGTACTAG_L005_peak_174	600	.	8.32989	63.3912	60.075	201
chr1	16148500	16148650	20_CGTACTAG_L005_peak_175	43	.	2.59831	6.74108	4.33374	72
chr1	16202248	16202362	20_CGTACTAG_L005_peak_176a	26	.	2.29263	4.99491	2.68852	80
chr1	16202362	16202422	20_CGTACTAG_L005_peak_176b	52	.	2.75116	7.68854	5.23769	35
chr1	16212613	16212768	20_CGTACTAG_L005_peak_177	47	.	2.67474	7.20889	4.7794	74
chr1	16249236	16249394	20_CGTACTAG_L005_peak_178	57	.	2.82758	8.17975	5.70855	94
chr1	16272156	16272484	20_CGTACTAG_L005_peak_179	186	.	4.50884	21.44	18.6288	176
chr1	16304963	16305142	20_CGTACTAG_L005_peak_180	93	.	3.36252	11.9191	9.32084	99
chr1	16342840	16343228	20_CGTACTAG_L005_peak_181	922	.	10.7754	95.8895	92.293	185
chr1	16440322	16440472	20_CGTACTAG_L005_peak_182	110	.	3.59179	13.67	11.0239	77
chr1	16519030	16519439	20_CGTACTAG_L005_peak_183	385	.	6.49579	41.6406	38.5472	270
chr1	16519722	16520108	20_CGTACTAG_L005_peak_184	66	.	2.96917	9.14711	6.64994	118
chr1	16546641	16546990	20_CGTACTAG_L005_peak_185	179	.	4.43242	20.7496	17.9511	202
chr1	16618551	16618706	20_CGTACTAG_L005_peak_186	37	.	2.37232	6.06611	3.70247	111
chr1	16619162	16619519	20_CGTACTAG_L005_peak_187	1496	.	13.0823	153.655	149.624	181
chr1	16656527	16656851	20_CGTACTAG_L005_peak_188a	159	.	3.53665	18.6884	15.9364	153
chr1	16656851	16657330	20_CGTACTAG_L005_peak_188b	1313	.	10.5102	135.265	131.363	172
chr1	16657355	16657552	20_CGTACTAG_L005_peak_189	136	.	3.31887	16.3495	13.6425	96
chr1	16665046	16665647	20_CGTACTAG_L005_peak_190	517	.	7.6421	54.9372	51.7026	160
chr1	16688324	16688474	20_CGTACTAG_L005_peak_191	66	.	2.98042	9.19568	6.68561	91
chr1	16688617	16688818	20_CGTACTAG_L005_peak_192	352	.	6.1901	38.2796	35.2256	103
chr1	16700245	16700438	20_CGTACTAG_L005_peak_193	104	.	3.51537	13.0771	10.4465	102
chr1	16746117	16746276	20_CGTACTAG_L005_peak_194	66	.	2.98042	9.19568	6.68561	78
chr1	16964594	16964793	20_CGTACTAG_L005_peak_195	47	.	2.67474	7.20889	4.7794	108
chr1	16964956	16965106	20_CGTACTAG_L005_peak_196	43	.	2.59831	6.74108	4.33374	106
chr1	17060634	17060799	20_CGTACTAG_L005_peak_197	82	.	3.20968	10.7995	8.23501	92
chr1	17097642	17098110	20_CGTACTAG_L005_peak_198	697	.	9.0941	73.1597	69.7558	256
chr1	17123496	17123743	20_CGTACTAG_L005_peak_199	463	.	7.18358	49.4935	46.3146	121
chr1	17145270	17145493	20_CGTACTAG_L005_peak_200a	193	.	4.58526	22.1376	19.314	98
chr1	17145493	17145824	20_CGTACTAG_L005_peak_200b	697	.	9.0941	73.1597	69.7558	125
chr1	17449358	17449661	20_CGTACTAG_L005_peak_201	214	.	4.81452	24.2729	21.4129	137
chr1	17727315	17727477	20_CGTACTAG_L005_peak_202	71	.	3.05684	9.71988	7.19115	78
chr1	17838493	17838718	20_CGTACTAG_L005_peak_203	221	.	4.89095	24.9983	22.1268	110
chr1	17980709	17980873	20_CGTACTAG_L005_peak_204	140	.	3.97389	16.766	14.047	88
chr1	18181279	18181446	20_CGTACTAG_L005_peak_205	57	.	2.82758	8.17975	5.70855	76
chr1	18639452	18639849	20_CGTACTAG_L005_peak_206	235	.	5.04379	26.4692	23.5745	165
chr1	19176218	19176404	20_CGTACTAG_L005_peak_207	360	.	6.26652	39.112	36.048	91
chr1	19441811	19442154	20_CGTACTAG_L005_peak_208	472	.	7.26	50.3896	47.2014	193
chr1	19777145	19777576	20_CGTACTAG_L005_peak_209	1686	.	15.7815	172.831	168.671	216
chr1	19849943	19850236	20_CGTACTAG_L005_peak_210	128	.	3.82105	15.502	12.8111	168
chr1	19927807	19928036	20_CGTACTAG_L005_peak_211a	207	.	4.7381	23.5542	20.7063	148
chr1	19928036	19928256	20_CGTACTAG_L005_peak_211b	207	.	4.7381	23.5542	20.7063	82
chr1	19973411	19973602	20_CGTACTAG_L005_peak_212	82	.	3.20968	10.7995	8.23501	101
chr1	20058330	20058519	20_CGTACTAG_L005_peak_213	110	.	3.59179	13.67	11.0239	94
chr1	20069753	20070076	20_CGTACTAG_L005_peak_214	104	.	3.51537	13.0771	10.4465	136
chr1	20116987	20117855	20_CGTACTAG_L005_peak_215	833	.	8.91211	86.8327	83.312	483
chr1	20139470	20139810	20_CGTACTAG_L005_peak_216	419	.	6.80147	45.0825	41.9508	130
chr1	20176307	20176839	20_CGTACTAG_L005_peak_217	610	.	8.40631	64.3508	61.0257	321
chr1	20302538	20302905	20_CGTACTAG_L005_peak_218a	257	.	4.75455	28.6763	25.7536	169
chr1	20302905	20303315	20_CGTACTAG_L005_peak_218b	971	.	9.77259	100.827	97.1898	198
chr1	20311582	20311792	20_CGTACTAG_L005_peak_219	159	.	4.20316	18.7229	15.9631	103
chr1	20450165	20450384	20_CGTACTAG_L005_peak_220	393	.	6.57221	42.4936	39.3906	115
chr1	20499004	20499273	20_CGTACTAG_L005_peak_221	200	.	4.66168	22.8424	20.0066	135
chr1	20554506	20554666	20_CGTACTAG_L005_peak_222	134	.	3.89747	16.1298	13.4248	84
chr1	20679619	20679769	20_CGTACTAG_L005_peak_223	61	.	2.904	8.68222	6.19118	73
chr1	20820159	20820584	20_CGTACTAG_L005_peak_224	2435	.	16.6998	248.081	243.535	229
chr1	20845594	20846116	20_CGTACTAG_L005_peak_225	2220	.	16.6408	226.493	222.036	245
chr1	20867418	20867922	20_CGTACTAG_L005_peak_226	1207	.	11.3243	124.587	120.763	225
chr1	20890402	20890810	20_CGTACTAG_L005_peak_227	1110	.	9.953	114.809	111.06	144
chr1	20890960	20891238	20_CGTACTAG_L005_peak_228	439	.	5.90529	47.0538	43.9017	144
chr1	20900651	20900808	20_CGTACTAG_L005_peak_229	113	.	3.45646	13.9705	11.3214	84
chr1	20905416	20906151	20_CGTACTAG_L005_peak_230	945	.	8.62905	98.1629	94.5477	415
chr1	20906264	20906443	20_CGTACTAG_L005_peak_231	80	.	2.76762	10.6169	8.06581	90
chr1	20908607	20908959	20_CGTACTAG_L005_peak_232	169	.	3.68984	19.6842	16.9089	170
chr1	20919629	20920050	20_CGTACTAG_L005_peak_233	720	.	9.10437	75.5087	72.0844	264
chr1	20933565	20933781	20_CGTACTAG_L005_peak_234	166	.	4.27958	19.3909	16.618	99
chr1	20939115	20939267	20_CGTACTAG_L005_peak_235	52	.	2.75116	7.68854	5.23769	76
chr1	20951290	20951856	20_CGTACTAG_L005_peak_236	1845	.	13.4553	188.858	184.599	330
chr1	20995360	20995537	20_CGTACTAG_L005_peak_237	71	.	3.05684	9.71988	7.19115	85
chr1	21002857	21003105	20_CGTACTAG_L005_peak_238	98	.	3.38609	12.4787	9.87423	130
chr1	21008916	21009164	20_CGTACTAG_L005_peak_239	122	.	3.74463	14.8826	12.2064	118
chr1	21014529	21014743	20_CGTACTAG_L005_peak_240	116	.	3.66821	14.2719	11.6107	95
chr1	21052578	21052995	20_CGTACTAG_L005_peak_241a	293	.	5.38838	32.3414	29.3659	275
chr1	21052995	21053251	20_CGTACTAG_L005_peak_241b	66	.	2.88428	9.13782	6.64078	142
chr1	21068575	21068782	20_CGTACTAG_L005_peak_242	93	.	3.36252	11.9191	9.32084	107
chr1	21074288	21074598	20_CGTACTAG_L005_peak_243	429	.	5.88735	46.1076	42.9654	168
chr1	21079114	21079738	20_CGTACTAG_L005_peak_244	1273	.	10.6309	131.178	127.305	212
chr1	21161897	21162054	20_CGTACTAG_L005_peak_245	110	.	3.59179	13.67	11.0239	78
chr1	21166259	21166680	20_CGTACTAG_L005_peak_246	581	.	8.17705	61.4839	58.1856	148
chr1	21218479	21218853	20_CGTACTAG_L005_peak_247	461	.	6.89655	49.3325	46.1579	130
chr1	21226004	21226194	20_CGTACTAG_L005_peak_248	71	.	3.05684	9.71988	7.19115	91
chr1	21271374	21271542	20_CGTACTAG_L005_peak_249	61	.	2.904	8.68222	6.19118	73
chr1	21271544	21271702	20_CGTACTAG_L005_peak_250	98	.	3.43895	12.4934	9.87878	79
chr1	21411286	21411595	20_CGTACTAG_L005_peak_251a	377	.	6.41937	40.7926	37.709	135
chr1	21411595	21411927	20_CGTACTAG_L005_peak_251b	463	.	7.18358	49.4935	46.3146	175
chr1	21434931	21435193	20_CGTACTAG_L005_peak_252	311	.	5.808	34.1982	31.1954	130
chr1	21531718	21531936	20_CGTACTAG_L005_peak_253	179	.	4.43242	20.7496	17.9511	100
chr1	21632675	21633059	20_CGTACTAG_L005_peak_254	402	.	6.64863	43.3517	40.239	212
chr1	21801995	21802189	20_CGTACTAG_L005_peak_255	57	.	2.82758	8.17975	5.70855	90
chr1	21804942	21805532	20_CGTACTAG_L005_peak_256	1150	.	12.3476	118.792	115.013	254
chr1	21829917	21830218	20_CGTACTAG_L005_peak_257a	419	.	6.80147	45.0825	41.9508	191
chr1	21830218	21830481	20_CGTACTAG_L005_peak_257b	335	.	6.03726	36.6307	33.5971	111
chr1	21901341	21901541	20_CGTACTAG_L005_peak_258	128	.	3.82105	15.502	12.8111	96
chr1	21961217	21961779	20_CGTACTAG_L005_peak_259	375	.	6.00135	40.6185	37.5398	246
chr1	22266532	22266770	20_CGTACTAG_L005_peak_260	360	.	6.26652	39.112	36.048	122
chr1	22269060	22269290	20_CGTACTAG_L005_peak_261	265	.	5.34947	29.488	26.5487	105
chr1	22327546	22327885	20_CGTACTAG_L005_peak_262	658	.	8.78842	69.207	65.8384	134
chr1	22327900	22328062	20_CGTACTAG_L005_peak_263	122	.	3.74463	14.8826	12.2064	73
chr1	22533590	22533779	20_CGTACTAG_L005_peak_264	43	.	2.59831	6.74108	4.33374	113
chr1	22594942	22595139	20_CGTACTAG_L005_peak_265	200	.	4.66168	22.8424	20.0066	103
chr1	22640681	22640893	20_CGTACTAG_L005_peak_266	110	.	3.59179	13.67	11.0239	91
chr1	22805787	22806357	20_CGTACTAG_L005_peak_267	344	.	6.11368	37.4524	34.4087	288
chr1	22862989	22863555	20_CGTACTAG_L005_peak_268	1063	.	11.7688	110.035	106.323	196
chr1	22893349	22893619	20_CGTACTAG_L005_peak_269	98	.	3.43895	12.4934	9.87878	171
chr1	23062055	23062336	20_CGTACTAG_L005_peak_270	385	.	6.49579	41.6406	38.5472	132
chr1	23088194	23088425	20_CGTACTAG_L005_peak_271	66	.	2.98042	9.19568	6.68561	116
chr1	23255930	23256296	20_CGTACTAG_L005_peak_272a	2323	.	15.0152	236.899	232.396	191
chr1	23256296	23256677	20_CGTACTAG_L005_peak_272b	246	.	4.24028	27.5326	24.6241	176
chr1	23256677	23256981	20_CGTACTAG_L005_peak_272c	46	.	2.32735	7.09848	4.6856	206
chr1	23286803	23287045	20_CGTACTAG_L005_peak_273	472	.	7.26	50.3896	47.2014	125
chr1	23321408	23321558	20_CGTACTAG_L005_peak_274	34	.	2.44547	5.84231	3.48244	72
chr1	23382822	23382972	20_CGTACTAG_L005_peak_275	32	.	2.1511	5.60349	3.26595	74
chr1	23383026	23383611	20_CGTACTAG_L005_peak_276	2314	.	15.4623	235.942	231.443	392
chr1	23493149	23493353	20_CGTACTAG_L005_peak_277	207	.	4.7381	23.5542	20.7063	97
chr1	23705620	23705770	20_CGTACTAG_L005_peak_278	66	.	2.98042	9.19568	6.68561	82
chr1	23761731	23762000	20_CGTACTAG_L005_peak_279	64	.	2.73973	8.96608	6.4714	124
chr1	23762807	23763158	20_CGTACTAG_L005_peak_280	693	.	8.11576	72.7905	69.391	179
chr1	23764782	23765095	20_CGTACTAG_L005_peak_281	292	.	5.11525	32.2452	29.2705	189
chr1	23792836	23793039	20_CGTACTAG_L005_peak_282	134	.	3.89747	16.1298	13.4248	93
chr1	23827186	23827378	20_CGTACTAG_L005_peak_283	122	.	3.74463	14.8826	12.2064	95
chr1	23834877	23835231	20_CGTACTAG_L005_peak_284	235	.	5.04379	26.4692	23.5745	198
chr1	23884993	23885269	20_CGTACTAG_L005_peak_285	82	.	3.20968	10.7995	8.23501	128
chr1	23921751	23922114	20_CGTACTAG_L005_peak_286	92	.	3.35366	11.8791	9.29158	130
chr1	23922225	23922547	20_CGTACTAG_L005_peak_287	717	.	9.24694	75.1579	71.7364	151
chr1	24005367	24005807	20_CGTACTAG_L005_peak_288	445	.	7.03073	47.715	44.5551	295
chr1	24074443	24074716	20_CGTACTAG_L005_peak_289	110	.	3.59179	13.67	11.0239	145
chr1	24086189	24086397	20_CGTACTAG_L005_peak_290	43	.	2.59831	6.74108	4.33374	117
chr1	24099835	24100182	20_CGTACTAG_L005_peak_291a	135	.	3.767	16.2852	13.5787	124
chr1	24100182	24100643	20_CGTACTAG_L005_peak_291b	770	.	9.07528	80.4896	77.0223	224
chr1	24134952	24135103	20_CGTACTAG_L005_peak_292	66	.	2.98042	9.19568	6.68561	90
chr1	24171586	24171748	20_CGTACTAG_L005_peak_293	116	.	3.66821	14.2719	11.6107	79
chr1	24195919	24196137	20_CGTACTAG_L005_peak_294a	214	.	4.75306	24.3005	21.4403	115
chr1	24196137	24196348	20_CGTACTAG_L005_peak_294b	293	.	5.52079	32.2928	29.3177	103
chr1	24196348	24196563	20_CGTACTAG_L005_peak_294c	205	.	4.64259	23.4036	20.5631	108
chr1	24212110	24212314	20_CGTACTAG_L005_peak_295	122	.	3.74463	14.8826	12.2064	99
chr1	24226123	24226325	20_CGTACTAG_L005_peak_296	116	.	3.66821	14.2719	11.6107	102
chr1	24230460	24230709	20_CGTACTAG_L005_peak_297	243	.	5.12021	27.2144	24.3083	109
chr1	24231549	24231792	20_CGTACTAG_L005_peak_298	153	.	4.12674	18.0627	15.3163	126
chr1	24249214	24249386	20_CGTACTAG_L005_peak_299	179	.	4.43242	20.7496	17.9511	88
chr1	24302787	24302969	20_CGTACTAG_L005_peak_300	159	.	4.20316	18.7229	15.9631	89
chr1	24378598	24378748	20_CGTACTAG_L005_peak_301	71	.	3.05684	9.71988	7.19115	70
chr1	24586477	24586826	20_CGTACTAG_L005_peak_302	122	.	3.74463	14.8826	12.2064	107
chr1	24587391	24587548	20_CGTACTAG_L005_peak_303	47	.	2.67474	7.20889	4.7794	80
chr1	24611584	24612058	20_CGTACTAG_L005_peak_304a	7389	.	1.99036	743.977	738.915	334
chr1	24612058	24612425	20_CGTACTAG_L005_peak_304b	3647	.	1.67313	369.508	364.703	140
chr1	24612980	24613282	20_CGTACTAG_L005_peak_304e	19223	.	2.70368	1927.98	1922.39	166
chr1	24613282	24613482	20_CGTACTAG_L005_peak_304f	21956	.	2.8409	2201.31	2195.65	137
chr1	24613482	24613691	20_CGTACTAG_L005_peak_304g	14880	.	2.46966	1493.45	1488.02	63
chr1	24613691	24613887	20_CGTACTAG_L005_peak_304h	13364	.	2.38204	1341.76	1336.41	146
chr1	24613887	24614045	20_CGTACTAG_L005_peak_304i	20417	.	2.76444	2047.34	2041.72	51
chr1	24614045	24614249	20_CGTACTAG_L005_peak_304j	15373	.	2.49735	1542.76	1537.3	107
chr1	24614249	24614446	20_CGTACTAG_L005_peak_304k	16199	.	2.54312	1625.46	1619.98	98
chr1	24614446	24614662	20_CGTACTAG_L005_peak_304l	12100	.	2.30608	1215.38	1210.08	100
chr1	24614662	24614912	20_CGTACTAG_L005_peak_304m	9599	.	2.14606	965.161	959.983	117
chr1	24614912	24615158	20_CGTACTAG_L005_peak_304n	11805	.	2.28788	1185.79	1180.51	133
chr1	24615158	24615387	20_CGTACTAG_L005_peak_304o	14541	.	2.45035	1459.6	1454.19	113
chr1	24615387	24615726	20_CGTACTAG_L005_peak_304p	11167	.	2.24801	1122.03	1116.77	117
chr1	24615726	24616156	20_CGTACTAG_L005_peak_304q	10260	.	2.18972	1031.27	1026.06	223
chr1	24678386	24678684	20_CGTACTAG_L005_peak_305a	845	.	9.54654	88.0341	84.5035	131
chr1	24678684	24678982	20_CGTACTAG_L005_peak_305b	306	.	5.4823	33.6292	30.6349	167
chr1	24683999	24684327	20_CGTACTAG_L005_peak_306	472	.	7.26	50.3896	47.2014	172
chr1	24938386	24938674	20_CGTACTAG_L005_peak_307a	419	.	6.80147	45.0825	41.9508	120
chr1	24938674	24938893	20_CGTACTAG_L005_peak_307b	23	.	2.21621	4.59141	2.31496	168
chr1	25008648	25009270	20_CGTACTAG_L005_peak_308	757	.	9.55263	79.197	75.7403	318
chr1	25057787	25057937	20_CGTACTAG_L005_peak_309	61	.	2.904	8.68222	6.19118	101
chr1	25060259	25060493	20_CGTACTAG_L005_peak_310	228	.	4.96737	25.7305	22.8472	116
chr1	25061126	25061304	20_CGTACTAG_L005_peak_311	43	.	2.59831	6.74108	4.33374	72
chr1	25105420	25105715	20_CGTACTAG_L005_peak_312	280	.	5.50231	31.0344	28.0736	152
chr1	25107806	25108038	20_CGTACTAG_L005_peak_313	122	.	3.74463	14.8826	12.2064	118
chr1	25228671	25228939	20_CGTACTAG_L005_peak_314	472	.	7.26	50.3896	47.2014	121
chr1	25281517	25281694	20_CGTACTAG_L005_peak_315	52	.	2.75116	7.68854	5.23769	85
chr1	25462902	25463083	20_CGTACTAG_L005_peak_316	93	.	3.36252	11.9191	9.32084	75
chr1	25504356	25504665	20_CGTACTAG_L005_peak_317	553	.	7.94779	58.6532	55.3819	152
chr1	25794092	25794355	20_CGTACTAG_L005_peak_318	71	.	3.05684	9.71988	7.19115	117
chr1	25824610	25824980	20_CGTACTAG_L005_peak_319	221	.	4.89095	24.9983	22.1268	157
chr1	25828986	25829167	20_CGTACTAG_L005_peak_320	31	.	2.13431	5.51877	3.18279	101
chr1	25829925	25830427	20_CGTACTAG_L005_peak_321a	780	.	8.29948	81.507	78.0312	299
chr1	25830427	25830794	20_CGTACTAG_L005_peak_321b	126	.	3.40176	15.2871	12.607	203
chr1	25892431	25892700	20_CGTACTAG_L005_peak_322	428	.	6.87789	45.9553	42.8141	122
chr1	25893078	25893274	20_CGTACTAG_L005_peak_323	273	.	5.42589	30.2582	27.308	105
chr1	25996687	25997062	20_CGTACTAG_L005_peak_324	250	.	5.19663	27.966	25.0487	196
chr1	26047919	26048089	20_CGTACTAG_L005_peak_325	82	.	3.20968	10.7995	8.23501	86
chr1	26282820	26283085	20_CGTACTAG_L005_peak_326a	172	.	4.356	20.0665	17.2806	144
chr1	26283085	26283340	20_CGTACTAG_L005_peak_326b	419	.	6.80147	45.0825	41.9508	121
chr1	26394351	26394524	20_CGTACTAG_L005_peak_327	116	.	3.66821	14.2719	11.6107	88
chr1	26686071	26686352	20_CGTACTAG_L005_peak_328	102	.	2.87503	12.8451	10.2267	130
chr1	26686388	26686577	20_CGTACTAG_L005_peak_329	55	.	2.3732	7.98639	5.53141	91
chr1	26686865	26687152	20_CGTACTAG_L005_peak_330a	234	.	3.99628	26.3324	23.4445	174
chr1	26687152	26687406	20_CGTACTAG_L005_peak_330b	261	.	4.20856	29.0773	26.1463	114
chr1	26687406	26687844	20_CGTACTAG_L005_peak_330c	334	.	4.71963	36.4646	33.4364	141
chr1	26687844	26688421	20_CGTACTAG_L005_peak_330d	259	.	4.17633	28.8328	25.9037	297
chr1	28045709	28045886	20_CGTACTAG_L005_peak_331	87	.	3.2861	11.3544	8.77281	130
chr1	28047483	28047712	20_CGTACTAG_L005_peak_332	228	.	4.96737	25.7305	22.8472	132
chr1	29610239	29610444	20_CGTACTAG_L005_peak_333	39	.	2.52189	6.28545	3.90115	95
chr1	30700491	30700690	20_CGTACTAG_L005_peak_334	140	.	3.97389	16.766	14.047	97
chr1	30771907	30772076	20_CGTACTAG_L005_peak_335	77	.	3.13326	10.2546	7.70767	86
chr1	30776257	30776508	20_CGTACTAG_L005_peak_336	26	.	2.29263	4.99491	2.68852	89
chr1	30872912	30873062	20_CGTACTAG_L005_peak_337	65	.	2.64099	9.09284	6.59644	71
chr1	30873269	30873806	20_CGTACTAG_L005_peak_338a	1043	.	9.60577	107.998	104.302	386
chr1	30873806	30874263	20_CGTACTAG_L005_peak_338b	1182	.	10.3486	122.101	118.296	151
chr1	30920809	30921145	20_CGTACTAG_L005_peak_339	591	.	8.25347	62.4355	59.1283	201
chr1	30949145	30949406	20_CGTACTAG_L005_peak_340	101	.	2.86308	12.7657	10.1482	122
chr1	30949615	30949975	20_CGTACTAG_L005_peak_341a	2125	.	13.3456	216.937	212.525	223
chr1	30949975	30950223	20_CGTACTAG_L005_peak_341b	433	.	5.30892	46.4843	43.3394	138
chr1	30950223	30950416	20_CGTACTAG_L005_peak_341c	128	.	3.10573	15.5506	12.8594	110
chr1	31033883	31034049	20_CGTACTAG_L005_peak_342	98	.	3.43895	12.4934	9.87878	81
chr1	31034685	31034941	20_CGTACTAG_L005_peak_343	304	.	5.73158	33.3986	30.4061	128
chr1	31059055	31059268	20_CGTACTAG_L005_peak_344	61	.	2.904	8.68222	6.19118	97
chr1	31101530	31102060	20_CGTACTAG_L005_peak_345	713	.	8.78426	74.7774	71.3601	241
chr1	31102955	31103211	20_CGTACTAG_L005_peak_346	149	.	3.87887	17.6551	14.9201	123
chr1	31154075	31154263	20_CGTACTAG_L005_peak_347	128	.	3.82105	15.502	12.8111	92
chr1	31233437	31234023	20_CGTACTAG_L005_peak_348	311	.	5.808	34.1982	31.1954	425
chr1	32172478	32173017	20_CGTACTAG_L005_peak_349	1884	.	16.7098	192.771	188.489	196
chr1	32467237	32467608	20_CGTACTAG_L005_peak_350	207	.	4.7381	23.5542	20.7063	208
chr1	32554002	32554269	20_CGTACTAG_L005_peak_351	344	.	6.11368	37.4524	34.4087	141
chr1	33007135	33007309	20_CGTACTAG_L005_peak_352	77	.	3.13326	10.2546	7.70767	90
chr1	33042522	33042764	20_CGTACTAG_L005_peak_353	280	.	5.50231	31.0344	28.0736	119
chr1	33214877	33215183	20_CGTACTAG_L005_peak_354	377	.	6.41937	40.7926	37.709	134
chr1	33334174	33334380	20_CGTACTAG_L005_peak_355	98	.	3.43895	12.4934	9.87878	99
chr1	33384142	33384377	20_CGTACTAG_L005_peak_356	296	.	5.65516	32.6047	29.6227	109
chr1	33494894	33495072	20_CGTACTAG_L005_peak_357	193	.	4.58526	22.1376	19.314	89
chr1	33531485	33531678	20_CGTACTAG_L005_peak_358	66	.	2.98042	9.19568	6.68561	92
chr1	33591111	33591411	20_CGTACTAG_L005_peak_359	228	.	4.96737	25.7305	22.8472	112
chr1	33645731	33646027	20_CGTACTAG_L005_peak_360	92	.	3.35366	11.8791	9.29158	99
chr1	33647235	33647477	20_CGTACTAG_L005_peak_361	579	.	8.12761	61.213	57.9189	120
chr1	33669686	33669934	20_CGTACTAG_L005_peak_362	409	.	6.53832	44.1083	40.9902	118
chr1	33670169	33670587	20_CGTACTAG_L005_peak_363	162	.	4.14094	19.0009	16.2388	282
chr1	33672611	33672779	20_CGTACTAG_L005_peak_364	96	.	3.34181	12.271	9.66888	77
chr1	33719745	33719995	20_CGTACTAG_L005_peak_365a	344	.	6.11368	37.4524	34.4087	147
chr1	33719995	33720270	20_CGTACTAG_L005_peak_365b	368	.	6.34295	39.9497	36.8759	103
chr1	33720274	33720424	20_CGTACTAG_L005_peak_366	23	.	2.21621	4.59141	2.31496	75
chr1	33739407	33739591	20_CGTACTAG_L005_peak_367	153	.	4.12674	18.0627	15.3163	100
chr1	33757651	33757907	20_CGTACTAG_L005_peak_368	98	.	3.43895	12.4934	9.87878	131
chr1	33814130	33814709	20_CGTACTAG_L005_peak_369	1189	.	11.979	122.785	118.975	411
chr1	33907431	33907858	20_CGTACTAG_L005_peak_370a	439	.	6.1557	47.0604	43.9081	287
chr1	33907858	33908261	20_CGTACTAG_L005_peak_370b	394	.	5.77553	42.5102	39.4071	140
chr1	33912473	33912715	20_CGTACTAG_L005_peak_371	133	.	3.67156	16.0483	13.3522	106
chr1	33931820	33932127	20_CGTACTAG_L005_peak_372	207	.	4.7381	23.5542	20.7063	169
chr1	33932279	33932475	20_CGTACTAG_L005_peak_373	19	.	2.13979	4.2019	1.95833	118
chr1	33940512	33940732	20_CGTACTAG_L005_peak_374	122	.	3.74463	14.8826	12.2064	107
chr1	33964725	33964918	20_CGTACTAG_L005_peak_375	71	.	3.05684	9.71988	7.19115	98
chr1	34005160	34005310	20_CGTACTAG_L005_peak_376	23	.	2.21621	4.59141	2.31496	73
chr1	34005513	34005728	20_CGTACTAG_L005_peak_377a	66	.	2.98042	9.19568	6.68561	106
chr1	34005728	34005959	20_CGTACTAG_L005_peak_377b	146	.	4.05031	17.4103	14.6775	109
chr1	34011031	34011348	20_CGTACTAG_L005_peak_378a	544	.	7.68668	57.7214	54.4592	127
chr1	34011348	34011705	20_CGTACTAG_L005_peak_378b	245	.	5.10128	27.4786	24.5705	190
chr1	34021642	34021877	20_CGTACTAG_L005_peak_379	172	.	4.356	20.0665	17.2806	108
chr1	34028838	34028988	20_CGTACTAG_L005_peak_380	39	.	2.52189	6.28545	3.90115	131
chr1	34121166	34121586	20_CGTACTAG_L005_peak_381	104	.	3.51537	13.0771	10.4465	273
chr1	34121803	34121958	20_CGTACTAG_L005_peak_382	30	.	2.36905	5.41201	3.07792	73
chr1	34140860	34141028	20_CGTACTAG_L005_peak_383	87	.	3.2861	11.3544	8.77281	81
chr1	34150776	34151011	20_CGTACTAG_L005_peak_384	77	.	3.13326	10.2546	7.70767	93
chr1	34166060	34166321	20_CGTACTAG_L005_peak_385	166	.	4.27958	19.3909	16.618	113
chr1	34236279	34236588	20_CGTACTAG_L005_peak_386a	61	.	2.904	8.68222	6.19118	226
chr1	34236588	34236763	20_CGTACTAG_L005_peak_386b	77	.	3.13326	10.2546	7.70767	84
chr1	34304421	34304578	20_CGTACTAG_L005_peak_387	39	.	2.52189	6.28545	3.90115	97
chr1	34399623	34399803	20_CGTACTAG_L005_peak_388a	47	.	2.67474	7.20889	4.7794	92
chr1	34399803	34399983	20_CGTACTAG_L005_peak_388b	71	.	3.05684	9.71988	7.19115	89
chr1	34439262	34439613	20_CGTACTAG_L005_peak_389a	1864	.	11.9673	190.739	186.469	164
chr1	34439613	34439972	20_CGTACTAG_L005_peak_389b	1769	.	11.6006	181.207	176.994	188
chr1	34459409	34459822	20_CGTACTAG_L005_peak_390	553	.	7.94779	58.6532	55.3819	266
chr1	34579508	34579796	20_CGTACTAG_L005_peak_391	462	.	6.99709	49.4289	46.2535	137
chr1	34583764	34584022	20_CGTACTAG_L005_peak_392a	209	.	4.59202	23.7924	20.9426	136
chr1	34584022	34584289	20_CGTACTAG_L005_peak_392b	216	.	4.66761	24.5208	21.6589	122
chr1	34602463	34602660	20_CGTACTAG_L005_peak_393	103	.	3.30797	12.9895	10.3696	103
chr1	34642528	34642779	20_CGTACTAG_L005_peak_394	179	.	4.43242	20.7496	17.9511	132
chr1	34664145	34664306	20_CGTACTAG_L005_peak_395	74	.	2.51385	9.95468	7.42311	77
chr1	34665207	34665609	20_CGTACTAG_L005_peak_396	594	.	6.00423	62.7728	59.4632	184
chr1	34666168	34666815	20_CGTACTAG_L005_peak_397	837	.	7.19064	87.2647	83.7409	362
chr1	34675641	34676019	20_CGTACTAG_L005_peak_398	140	.	3.81283	16.7805	14.0613	260
chr1	34678035	34678245	20_CGTACTAG_L005_peak_399	175	.	4.22982	20.3363	17.5482	108
chr1	34678769	34678982	20_CGTACTAG_L005_peak_400	39	.	2.45184	6.2772	3.90115	78
chr1	34690414	34690758	20_CGTACTAG_L005_peak_401	52	.	2.75116	7.68854	5.23769	101
chr1	34696516	34696954	20_CGTACTAG_L005_peak_402	737	.	9.39979	77.1705	73.7311	200
chr1	34700735	34700932	20_CGTACTAG_L005_peak_403	82	.	3.20968	10.7995	8.23501	110
chr1	34720122	34720305	20_CGTACTAG_L005_peak_404a	34	.	2.44547	5.84231	3.48244	97
chr1	34720305	34720516	20_CGTACTAG_L005_peak_404b	66	.	2.9624	9.11786	6.62108	86
chr1	34749364	34749639	20_CGTACTAG_L005_peak_405a	78	.	3.10881	10.3482	7.80023	172
chr1	34749639	34749954	20_CGTACTAG_L005_peak_405b	223	.	4.8105	25.2728	22.3991	104
chr1	34799239	34799480	20_CGTACTAG_L005_peak_406	171	.	4.31982	19.8896	17.1124	126
chr1	34801628	34801861	20_CGTACTAG_L005_peak_407	107	.	3.47197	13.3462	10.7129	115
chr1	34811480	34811791	20_CGTACTAG_L005_peak_408a	61	.	2.904	8.68222	6.19118	218
chr1	34811791	34811965	20_CGTACTAG_L005_peak_408b	52	.	2.75116	7.68854	5.23769	93
chr1	34842636	34842912	20_CGTACTAG_L005_peak_409a	185	.	4.09811	21.3635	18.5597	132
chr1	34842912	34843248	20_CGTACTAG_L005_peak_409b	1153	.	10.9994	119.129	115.346	145
chr1	34849849	34850047	20_CGTACTAG_L005_peak_410	193	.	4.58526	22.1376	19.314	98
chr1	34867288	34867540	20_CGTACTAG_L005_peak_411	327	.	5.96084	35.8143	32.7908	123
chr1	34891675	34891835	20_CGTACTAG_L005_peak_412	98	.	3.43895	12.4934	9.87878	78
chr1	34893937	34894180	20_CGTACTAG_L005_peak_413	173	.	4.19434	20.1512	17.3647	126
chr1	34897043	34897196	20_CGTACTAG_L005_peak_414	82	.	3.11504	10.7801	8.22694	74
chr1	35106646	35106982	20_CGTACTAG_L005_peak_415	146	.	4.05031	17.4103	14.6775	226
chr1	35212440	35212696	20_CGTACTAG_L005_peak_416	116	.	3.66821	14.2719	11.6107	100
chr1	35469191	35469465	20_CGTACTAG_L005_peak_417	153	.	4.12674	18.0627	15.3163	131
chr1	35562682	35563135	20_CGTACTAG_L005_peak_418	93	.	3.36252	11.9191	9.32084	336
chr1	35605404	35605640	20_CGTACTAG_L005_peak_419	61	.	2.904	8.68222	6.19118	155
chr1	35869665	35870070	20_CGTACTAG_L005_peak_420	472	.	7.26	50.3896	47.2014	231
chr1	35879367	35879661	20_CGTACTAG_L005_peak_421a	87	.	3.2861	11.3544	8.77281	191
chr1	35879661	35879894	20_CGTACTAG_L005_peak_421b	93	.	3.36252	11.9191	9.32084	103
chr1	36030298	36030882	20_CGTACTAG_L005_peak_422	674	.	8.39642	70.8016	67.4199	292
chr1	36064967	36065225	20_CGTACTAG_L005_peak_423	481	.	5.98647	51.365	48.1669	137
chr1	36068123	36068727	20_CGTACTAG_L005_peak_424	1340	.	10.7672	137.981	134.059	197
chr1	36095549	36095712	20_CGTACTAG_L005_peak_425	61	.	2.904	8.68222	6.19118	69
chr1	36244027	36244485	20_CGTACTAG_L005_peak_426	717	.	9.24694	75.1579	71.7364	286
chr1	36252904	36253126	20_CGTACTAG_L005_peak_427	311	.	5.808	34.1982	31.1954	115
chr1	36279334	36279511	20_CGTACTAG_L005_peak_428	98	.	3.43895	12.4934	9.87878	77
chr1	36287701	36287987	20_CGTACTAG_L005_peak_429	61	.	2.904	8.68222	6.19118	134
chr1	36307529	36307881	20_CGTACTAG_L005_peak_430	617	.	7.07182	65.1274	61.797	168
chr1	36309487	36309940	20_CGTACTAG_L005_peak_431	408	.	5.69673	43.9894	40.8723	204
chr1	36324113	36324289	20_CGTACTAG_L005_peak_432	149	.	4	17.7263	14.9907	85
chr1	36368828	36369065	20_CGTACTAG_L005_peak_433a	110	.	3.59179	13.67	11.0239	105
chr1	36369065	36369333	20_CGTACTAG_L005_peak_433b	507	.	7.56568	54.0189	50.7935	133
chr1	36379527	36379733	20_CGTACTAG_L005_peak_434a	116	.	3.66821	14.2719	11.6107	119
chr1	36379733	36379927	20_CGTACTAG_L005_peak_434b	179	.	4.43242	20.7496	17.9511	87
chr1	36444970	36445120	20_CGTACTAG_L005_peak_435	34	.	2.44461	5.83893	3.48244	69
chr1	36445133	36445498	20_CGTACTAG_L005_peak_436	785	.	9.73384	81.9941	78.5148	171
chr1	36461949	36462099	20_CGTACTAG_L005_peak_437	47	.	2.67474	7.20889	4.7794	71
chr1	36471333	36471659	20_CGTACTAG_L005_peak_438a	419	.	6.24593	45.0518	41.9235	240
chr1	36471659	36471897	20_CGTACTAG_L005_peak_438b	390	.	5.97494	42.1279	39.0311	87
chr1	36478257	36478417	20_CGTACTAG_L005_peak_439	54	.	2.75093	7.85454	5.40142	107
chr1	36492363	36492736	20_CGTACTAG_L005_peak_440	304	.	5.73158	33.3986	30.4061	204
chr1	36511627	36512056	20_CGTACTAG_L005_peak_441	1214	.	9.89011	125.23	121.401	197
chr1	36512314	36512519	20_CGTACTAG_L005_peak_442	49	.	2.36003	7.40338	4.97106	127
chr1	36513467	36513624	20_CGTACTAG_L005_peak_443	65	.	2.57467	9.0262	6.53075	73
chr1	36523646	36523846	20_CGTACTAG_L005_peak_444	66	.	2.98042	9.19568	6.68561	111
chr1	36547077	36547540	20_CGTACTAG_L005_peak_445	1273	.	11.5231	131.243	127.37	250
chr1	36556586	36556868	20_CGTACTAG_L005_peak_446	67	.	2.76328	9.25083	6.74007	151
chr1	36557148	36557422	20_CGTACTAG_L005_peak_447	185	.	4.05446	21.3932	18.5892	104
chr1	36557840	36557998	20_CGTACTAG_L005_peak_448	28	.	2.17064	5.16958	2.85988	80
chr1	36596170	36596468	20_CGTACTAG_L005_peak_449	311	.	5.808	34.1982	31.1954	141
chr1	36603526	36603811	20_CGTACTAG_L005_peak_450	228	.	4.96737	25.7305	22.8472	112
chr1	36628257	36628412	20_CGTACTAG_L005_peak_451	43	.	2.59831	6.74108	4.33374	74
chr1	36628664	36629037	20_CGTACTAG_L005_peak_452	122	.	3.74463	14.8826	12.2064	161
chr1	36636558	36636936	20_CGTACTAG_L005_peak_453	33	.	2.40601	5.68664	3.34753	117
chr1	36684196	36684391	20_CGTACTAG_L005_peak_454	146	.	4.05031	17.4103	14.6775	90
chr1	36691289	36691648	20_CGTACTAG_L005_peak_455	600	.	8.31744	63.3229	60.0094	200
chr1	36709647	36709877	20_CGTACTAG_L005_peak_456a	69	.	2.87337	9.44547	6.93229	94
chr1	36709877	36710242	20_CGTACTAG_L005_peak_456b	992	.	10.362	102.875	99.2209	137
chr1	36737428	36737578	20_CGTACTAG_L005_peak_457	66	.	2.98042	9.19568	6.68561	73
chr1	36920222	36920372	20_CGTACTAG_L005_peak_458	82	.	3.20968	10.7995	8.23501	76
chr1	36939120	36939286	20_CGTACTAG_L005_peak_459	49	.	2.63345	7.34884	4.91733	73
chr1	36939514	36939755	20_CGTACTAG_L005_peak_460	514	.	7.23982	54.6573	51.4274	124
chr1	36939797	36940092	20_CGTACTAG_L005_peak_461	597	.	7.90763	63.1082	59.7962	149
chr1	36949591	36949838	20_CGTACTAG_L005_peak_462a	128	.	3.82105	15.502	12.8111	114
chr1	36949838	36950119	20_CGTACTAG_L005_peak_462b	186	.	4.50884	21.44	18.6288	134
chr1	36996680	36996835	20_CGTACTAG_L005_peak_463	30	.	2.36905	5.41201	3.07792	73
chr1	37029153	37029491	20_CGTACTAG_L005_peak_464	235	.	5.04379	26.4692	23.5745	140
chr1	37218486	37218660	20_CGTACTAG_L005_peak_465	110	.	3.59179	13.67	11.0239	83
chr1	37220163	37220555	20_CGTACTAG_L005_peak_466	200	.	4.66168	22.8424	20.0066	156
chr1	37232846	37233188	20_CGTACTAG_L005_peak_467	104	.	3.51537	13.0771	10.4465	181
chr1	37241839	37241991	20_CGTACTAG_L005_peak_468	34	.	2.44547	5.84231	3.48244	74
chr1	37299701	37300205	20_CGTACTAG_L005_peak_469	228	.	4.96737	25.7305	22.8472	168
chr1	37300209	37300361	20_CGTACTAG_L005_peak_470	57	.	2.82758	8.17975	5.70855	93
chr1	37316972	37317284	20_CGTACTAG_L005_peak_471	206	.	4.59935	23.5065	20.6651	169
chr1	37332892	37333121	20_CGTACTAG_L005_peak_472	199	.	4.65471	22.8078	19.9786	101
chr1	37347360	37347704	20_CGTACTAG_L005_peak_473	70	.	2.75418	9.53837	7.02398	185
chr1	37350845	37351239	20_CGTACTAG_L005_peak_474	805	.	8.58165	84.02	80.5234	230
chr1	37351427	37351577	20_CGTACTAG_L005_peak_475	57	.	2.60124	8.27003	5.79765	74
chr1	37386623	37386861	20_CGTACTAG_L005_peak_476	98	.	3.43895	12.4934	9.87878	144
chr1	37405163	37405369	20_CGTACTAG_L005_peak_477	61	.	2.904	8.68222	6.19118	120
chr1	37419479	37419661	20_CGTACTAG_L005_peak_478	110	.	3.59179	13.67	11.0239	90
chr1	37429900	37430305	20_CGTACTAG_L005_peak_479	909	.	9.7322	94.5616	90.9771	218
chr1	37512116	37512293	20_CGTACTAG_L005_peak_480	71	.	3.05684	9.71988	7.19115	78
chr1	37540887	37541514	20_CGTACTAG_L005_peak_481	1041	.	11.616	107.827	104.132	229
chr1	37565120	37565413	20_CGTACTAG_L005_peak_482a	98	.	3.32743	12.4246	9.82074	89
chr1	37565413	37565798	20_CGTACTAG_L005_peak_482b	659	.	8.42478	69.3423	65.9728	204
chr1	37585832	37586124	20_CGTACTAG_L005_peak_483	87	.	3.2861	11.3544	8.77281	87
chr1	37639225	37639449	20_CGTACTAG_L005_peak_484	257	.	5.27305	28.7238	25.7955	114
chr1	37719787	37720079	20_CGTACTAG_L005_peak_485	186	.	4.50884	21.44	18.6288	149
chr1	37864667	37865126	20_CGTACTAG_L005_peak_486a	1035	.	8.65092	107.195	103.506	341
chr1	37865126	37865436	20_CGTACTAG_L005_peak_486b	1332	.	10.075	137.162	133.246	118
chr1	37872084	37872301	20_CGTACTAG_L005_peak_487	273	.	5.42589	30.2582	27.308	108
chr1	37890223	37890606	20_CGTACTAG_L005_peak_488	464	.	6.94842	49.6274	46.4476	146
chr1	37903281	37903459	20_CGTACTAG_L005_peak_489	87	.	3.2861	11.3544	8.77281	92
chr1	37922633	37922862	20_CGTACTAG_L005_peak_490	82	.	3.20968	10.7995	8.23501	114
chr1	37996930	37997085	20_CGTACTAG_L005_peak_491	88	.	2.9781	11.4515	8.86888	72
chr1	37997120	37997460	20_CGTACTAG_L005_peak_492	1031	.	9.77444	106.847	103.16	178
chr1	37997893	37998224	20_CGTACTAG_L005_peak_493	642	.	7.48821	67.5673	64.2138	162
chr1	38094742	38094920	20_CGTACTAG_L005_peak_494	43	.	2.59831	6.74108	4.33374	86
chr1	38129205	38129524	20_CGTACTAG_L005_peak_495	48	.	2.4547	7.24558	4.81558	209
chr1	38129526	38129945	20_CGTACTAG_L005_peak_496a	969	.	9.48478	100.61	96.9742	245
chr1	38129945	38130262	20_CGTACTAG_L005_peak_496b	567	.	6.9489	59.9941	56.711	174
chr1	38185649	38185799	20_CGTACTAG_L005_peak_497	57	.	2.82758	8.17975	5.70855	69
chr1	38198526	38198739	20_CGTACTAG_L005_peak_498	43	.	2.59831	6.74108	4.33374	110
chr1	38202942	38203103	20_CGTACTAG_L005_peak_499	82	.	3.20968	10.7995	8.23501	73
chr1	38292918	38293153	20_CGTACTAG_L005_peak_500	214	.	4.81452	24.2729	21.4129	108
chr1	38308011	38308467	20_CGTACTAG_L005_peak_501	200	.	4.66168	22.8424	20.0066	287
chr1	38334249	38334639	20_CGTACTAG_L005_peak_502	265	.	5.34947	29.488	26.5487	192
chr1	38401859	38402194	20_CGTACTAG_L005_peak_503	360	.	6.26652	39.112	36.048	145
chr1	38410488	38410747	20_CGTACTAG_L005_peak_504	250	.	5.19663	27.966	25.0487	128
chr1	38436451	38436667	20_CGTACTAG_L005_peak_505	39	.	2.52189	6.28545	3.90115	116
chr1	38450643	38451104	20_CGTACTAG_L005_peak_506	1312	.	13.1039	135.179	131.277	248
chr1	38627375	38627712	20_CGTACTAG_L005_peak_507	140	.	3.97389	16.766	14.047	180
chr1	38653296	38653469	20_CGTACTAG_L005_peak_508	77	.	3.13326	10.2546	7.70767	88
chr1	38787549	38787745	20_CGTACTAG_L005_peak_509	82	.	3.20968	10.7995	8.23501	92
chr1	38836041	38836257	20_CGTACTAG_L005_peak_510	56	.	2.81048	8.10754	5.65072	119
chr1	38836271	38836421	20_CGTACTAG_L005_peak_511	13	.	1.98398	3.45623	1.30156	72
chr1	38836499	38836666	20_CGTACTAG_L005_peak_512	52	.	2.74077	7.64522	5.20913	72
chr1	38877043	38877279	20_CGTACTAG_L005_peak_513	104	.	3.51537	13.0771	10.4465	111
chr1	38897852	38898247	20_CGTACTAG_L005_peak_514	235	.	5.04379	26.4692	23.5745	185
chr1	38987516	38987888	20_CGTACTAG_L005_peak_515	750	.	9.12006	78.4667	75.0166	161
chr1	38987918	38988079	20_CGTACTAG_L005_peak_516	97	.	3.30288	12.3063	9.70379	77
chr1	39010779	39010961	20_CGTACTAG_L005_peak_517	104	.	3.51537	13.0771	10.4465	96
chr1	39086368	39086650	20_CGTACTAG_L005_peak_518	57	.	2.82758	8.17975	5.70855	121
chr1	39193907	39194104	20_CGTACTAG_L005_peak_519	34	.	2.44547	5.84231	3.48244	92
chr1	39317968	39318335	20_CGTACTAG_L005_peak_520	134	.	3.89747	16.1298	13.4248	232
chr1	39367633	39368015	20_CGTACTAG_L005_peak_521	1430	.	13.058	147.056	143.07	163
chr1	39387497	39387844	20_CGTACTAG_L005_peak_522	315	.	5.72267	34.5542	31.5487	187
chr1	39443904	39444054	20_CGTACTAG_L005_peak_523	61	.	2.904	8.68222	6.19118	73
chr1	39478323	39478634	20_CGTACTAG_L005_peak_524a	87	.	3.2861	11.3544	8.77281	156
chr1	39478634	39479003	20_CGTACTAG_L005_peak_524b	619	.	8.47005	65.2446	61.9133	156
chr1	39499511	39499757	20_CGTACTAG_L005_peak_525	34	.	2.44547	5.84231	3.48244	73
chr1	39535466	39536058	20_CGTACTAG_L005_peak_526	928	.	9.83393	96.4195	92.8191	227
chr1	39568171	39568389	20_CGTACTAG_L005_peak_527	110	.	3.59179	13.67	11.0239	110
chr1	39576917	39577315	20_CGTACTAG_L005_peak_528a	83	.	3.19346	10.9367	8.37059	241
chr1	39577315	39577641	20_CGTACTAG_L005_peak_528b	586	.	8.0681	61.9391	58.6376	158
chr1	39646464	39646663	20_CGTACTAG_L005_peak_529	112	.	3.58075	13.8629	11.2149	101
chr1	39650848	39651072	20_CGTACTAG_L005_peak_530	153	.	4.12674	18.0627	15.3163	122
chr1	39685930	39686120	20_CGTACTAG_L005_peak_531	116	.	3.66821	14.2719	11.6107	94
chr1	39714255	39714482	20_CGTACTAG_L005_peak_532	66	.	2.98042	9.19568	6.68561	106
chr1	39749724	39749910	20_CGTACTAG_L005_peak_533	43	.	2.59831	6.74108	4.33374	87
chr1	39756037	39756202	20_CGTACTAG_L005_peak_534	47	.	2.67474	7.20889	4.7794	84
chr1	39756274	39756555	20_CGTACTAG_L005_peak_535	87	.	3.2861	11.3544	8.77281	168
chr1	39761515	39761670	20_CGTACTAG_L005_peak_536	82	.	3.20968	10.7995	8.23501	74
chr1	39762038	39762298	20_CGTACTAG_L005_peak_537	335	.	6.03726	36.6307	33.5971	139
chr1	39770411	39770749	20_CGTACTAG_L005_peak_538	166	.	4.27958	19.3909	16.618	201
chr1	39774155	39774381	20_CGTACTAG_L005_peak_539	153	.	4.12674	18.0627	15.3163	122
chr1	39900588	39901143	20_CGTACTAG_L005_peak_540	218	.	4.83932	24.7386	21.8749	277
chr1	39922705	39922972	20_CGTACTAG_L005_peak_541	87	.	3.2861	11.3544	8.77281	143
chr1	39931191	39931356	20_CGTACTAG_L005_peak_542	71	.	3.05684	9.71988	7.19115	81
chr1	39932754	39932914	20_CGTACTAG_L005_peak_543	26	.	2.29263	4.99491	2.68852	99
chr1	39936565	39936750	20_CGTACTAG_L005_peak_544	132	.	3.85196	15.9138	13.219	83
chr1	39941717	39942170	20_CGTACTAG_L005_peak_545	704	.	8.36875	73.8799	70.4708	269
chr1	39944486	39944688	20_CGTACTAG_L005_peak_546	96	.	2.92383	12.2527	9.65081	88
chr1	39947649	39948229	20_CGTACTAG_L005_peak_547	754	.	8.72131	78.8549	75.4021	242
chr1	39970099	39970287	20_CGTACTAG_L005_peak_548	43	.	2.59831	6.74108	4.33374	93
chr1	39977201	39977458	20_CGTACTAG_L005_peak_549a	418	.	6.69145	44.9499	41.8223	184
chr1	39977458	39977719	20_CGTACTAG_L005_peak_549b	428	.	6.78851	45.9383	42.8004	73
chr1	40031341	40031491	20_CGTACTAG_L005_peak_550	39	.	2.52189	6.28545	3.90115	110
chr1	40033834	40034251	20_CGTACTAG_L005_peak_551	153	.	4.12674	18.0627	15.3163	175
chr1	40139716	40140128	20_CGTACTAG_L005_peak_552	335	.	6.03726	36.6307	33.5971	163
chr1	40301384	40301551	20_CGTACTAG_L005_peak_553a	30	.	2.36905	5.41201	3.07792	79
chr1	40301551	40301789	20_CGTACTAG_L005_peak_553b	43	.	2.59831	6.74108	4.33374	89
chr1	40311318	40311468	20_CGTACTAG_L005_peak_554	30	.	2.36905	5.41201	3.07792	76
chr1	40681263	40681413	20_CGTACTAG_L005_peak_555	43	.	2.59831	6.74108	4.33374	74
chr1	40681533	40681716	20_CGTACTAG_L005_peak_556	71	.	3.05684	9.71988	7.19115	98
chr1	40790589	40790832	20_CGTACTAG_L005_peak_557	186	.	4.50884	21.44	18.6288	130
chr1	40797423	40797662	20_CGTACTAG_L005_peak_558	228	.	4.96737	25.7305	22.8472	105
chr1	41001638	41001838	20_CGTACTAG_L005_peak_559	200	.	4.66168	22.8424	20.0066	100
chr1	41027527	41028001	20_CGTACTAG_L005_peak_560	610	.	8.40631	64.3508	61.0257	180
chr1	41152643	41152859	20_CGTACTAG_L005_peak_561	134	.	3.89747	16.1298	13.4248	103
chr1	41157757	41157925	20_CGTACTAG_L005_peak_562	57	.	2.82758	8.17975	5.70855	85
chr1	41271082	41271296	20_CGTACTAG_L005_peak_563	172	.	4.356	20.0665	17.2806	110
chr1	41361662	41361821	20_CGTACTAG_L005_peak_564	66	.	2.98042	9.19568	6.68561	78
chr1	41380054	41380369	20_CGTACTAG_L005_peak_565	179	.	4.43242	20.7496	17.9511	150
chr1	41390153	41390583	20_CGTACTAG_L005_peak_566	880	.	10.4697	91.6391	88.0779	179
chr1	41555708	41555949	20_CGTACTAG_L005_peak_567	153	.	4.12674	18.0627	15.3163	119
chr1	41652726	41652917	20_CGTACTAG_L005_peak_568	153	.	4.12674	18.0627	15.3163	90
chr1	41708623	41708959	20_CGTACTAG_L005_peak_569	82	.	3.20968	10.7995	8.23501	113
chr1	41810395	41810631	20_CGTACTAG_L005_peak_570	402	.	6.64863	43.3517	40.239	122
chr1	41897866	41898031	20_CGTACTAG_L005_peak_571	77	.	3.13326	10.2546	7.70767	81
chr1	42096015	42096204	20_CGTACTAG_L005_peak_572	93	.	3.36252	11.9191	9.32084	98
chr1	42096224	42096426	20_CGTACTAG_L005_peak_573	172	.	4.356	20.0665	17.2806	104
chr1	42145647	42145898	20_CGTACTAG_L005_peak_574	273	.	5.42589	30.2582	27.308	124
chr1	42152278	42152480	20_CGTACTAG_L005_peak_575	34	.	2.44547	5.84231	3.48244	127
chr1	42229749	42229916	20_CGTACTAG_L005_peak_576	47	.	2.67474	7.20889	4.7794	86
chr1	42539097	42539373	20_CGTACTAG_L005_peak_577	57	.	2.82758	8.17975	5.70855	124
chr1	42539618	42539834	20_CGTACTAG_L005_peak_578	66	.	2.98042	9.19568	6.68561	109
chr1	42540265	42540466	20_CGTACTAG_L005_peak_579	82	.	3.20968	10.7995	8.23501	100
chr1	42648414	42648852	20_CGTACTAG_L005_peak_580	167	.	4.0747	19.52	16.746	144
chr1	42648908	42649137	20_CGTACTAG_L005_peak_581	184	.	4.29363	21.2703	18.4674	119
chr1	42649510	42649666	20_CGTACTAG_L005_peak_582	37	.	2.42382	6.15806	3.7928	74
chr1	42649753	42649933	20_CGTACTAG_L005_peak_583	60	.	2.77874	8.48182	6.00655	91
chr1	42667603	42667890	20_CGTACTAG_L005_peak_584	265	.	5.34947	29.488	26.5487	142
chr1	42684403	42684681	20_CGTACTAG_L005_peak_585	193	.	4.58526	22.1376	19.314	143
chr1	42684847	42685131	20_CGTACTAG_L005_peak_586	393	.	6.57221	42.4936	39.3906	140
chr1	42691623	42691854	20_CGTACTAG_L005_peak_587	129	.	3.12285	15.6697	12.9773	129
chr1	42695365	42696048	20_CGTACTAG_L005_peak_588	971	.	7.82754	100.787	97.1505	334
chr1	42711076	42711342	20_CGTACTAG_L005_peak_589	196	.	4.19494	22.5076	19.6811	123
chr1	42714301	42714839	20_CGTACTAG_L005_peak_590	339	.	5.46924	37.0166	33.9803	393
chr1	42779894	42780062	20_CGTACTAG_L005_peak_591	110	.	3.59179	13.67	11.0239	79
chr1	42851006	42851338	20_CGTACTAG_L005_peak_592a	941	.	10.6618	97.7848	94.1731	183
chr1	42851338	42851567	20_CGTACTAG_L005_peak_592b	65	.	2.8996	9.0264	6.53092	149
chr1	42923933	42924263	20_CGTACTAG_L005_peak_593	98	.	3.43895	12.4934	9.87878	187
chr1	42950993	42951203	20_CGTACTAG_L005_peak_594	34	.	2.44547	5.84231	3.48244	106
chr1	43007872	43008022	20_CGTACTAG_L005_peak_595	34	.	2.44547	5.84231	3.48244	71
chr1	43065975	43066216	20_CGTACTAG_L005_peak_596	228	.	4.96737	25.7305	22.8472	121
chr1	43090621	43090771	20_CGTACTAG_L005_peak_597	55	.	2.73973	7.97247	5.51766	87
chr1	43092371	43092634	20_CGTACTAG_L005_peak_598a	389	.	6.4112	42.0739	38.9775	151
chr1	43092634	43092841	20_CGTACTAG_L005_peak_598b	173	.	4.31227	20.1559	17.3693	113
chr1	43092841	43093031	20_CGTACTAG_L005_peak_598c	83	.	3.19703	10.9528	8.38658	95
chr1	43098320	43098592	20_CGTACTAG_L005_peak_599a	455	.	7.03593	48.6941	45.5241	179
chr1	43098592	43099018	20_CGTACTAG_L005_peak_599b	534	.	7.6837	56.6876	53.4378	94
chr1	43139673	43139917	20_CGTACTAG_L005_peak_600	200	.	4.66168	22.8424	20.0066	108
chr1	43163774	43164104	20_CGTACTAG_L005_peak_601	122	.	3.74463	14.8826	12.2064	179
chr1	43266685	43266885	20_CGTACTAG_L005_peak_602	61	.	2.904	8.68222	6.19118	97
chr1	43299587	43299744	20_CGTACTAG_L005_peak_603	104	.	3.51537	13.0771	10.4465	78
chr1	43317078	43317775	20_CGTACTAG_L005_peak_604	385	.	6.49579	41.6406	38.5472	265
chr1	43337460	43337788	20_CGTACTAG_L005_peak_605	71	.	2.85261	9.69949	7.18297	110
chr1	43338053	43338586	20_CGTACTAG_L005_peak_606	1034	.	10.3426	107.11	103.422	182
chr1	43358255	43358539	20_CGTACTAG_L005_peak_607	93	.	3.36252	11.9191	9.32084	153
chr1	43396648	43396848	20_CGTACTAG_L005_peak_608	134	.	3.89747	16.1298	13.4248	103
chr1	43426543	43426928	20_CGTACTAG_L005_peak_609	445	.	7.03073	47.715	44.5551	178
chr1	43445582	43446040	20_CGTACTAG_L005_peak_610	517	.	7.6421	54.9372	51.7026	140
chr1	43504291	43504577	20_CGTACTAG_L005_peak_611	71	.	3.05684	9.71988	7.19115	121
chr1	43562130	43562306	20_CGTACTAG_L005_peak_612	47	.	2.67474	7.20889	4.7794	103
chr1	43583638	43584032	20_CGTACTAG_L005_peak_613	535	.	7.79494	56.7868	53.5337	180
chr1	43694748	43695242	20_CGTACTAG_L005_peak_614	1809	.	12.8277	185.193	180.956	227
chr1	43698532	43699043	20_CGTACTAG_L005_peak_615	722	.	7.50262	75.6605	72.2352	189
chr1	43730450	43730945	20_CGTACTAG_L005_peak_616	385	.	6.49579	41.6406	38.5472	165
chr1	43777744	43778016	20_CGTACTAG_L005_peak_617	70	.	2.7989	9.60177	7.08656	169
chr1	43778025	43778238	20_CGTACTAG_L005_peak_618	95	.	3.1003	12.1134	9.51307	118
chr1	43778335	43778937	20_CGTACTAG_L005_peak_619	181	.	4.03053	20.9707	18.1704	209
chr1	43827505	43828216	20_CGTACTAG_L005_peak_620	1505	.	10.9091	154.564	150.526	427
chr1	43933530	43934182	20_CGTACTAG_L005_peak_621	2513	.	16.456	255.905	251.332	374
chr1	44102280	44102678	20_CGTACTAG_L005_peak_622	1056	.	10.989	109.363	105.656	193
chr1	44118555	44119087	20_CGTACTAG_L005_peak_623	1441	.	11.3877	148.135	144.141	325
chr1	44119315	44119539	20_CGTACTAG_L005_peak_624	171	.	3.64757	19.9101	17.1327	97
chr1	44119586	44119741	20_CGTACTAG_L005_peak_625	68	.	2.60005	9.32199	6.81039	90
chr1	44119827	44120116	20_CGTACTAG_L005_peak_626	440	.	5.64598	47.2	44.0467	136
chr1	44147547	44148365	20_CGTACTAG_L005_peak_627	994	.	11.1402	103.128	99.4725	327
chr1	44201192	44201395	20_CGTACTAG_L005_peak_628	480	.	7.33642	51.2902	48.0927	102
chr1	44216817	44216974	20_CGTACTAG_L005_peak_629	83	.	3.18637	10.9044	8.33874	77
chr1	44218862	44219230	20_CGTACTAG_L005_peak_630	235	.	5.04379	26.4692	23.5745	199
chr1	44551477	44551747	20_CGTACTAG_L005_peak_631a	507	.	7.56568	54.0189	50.7935	138
chr1	44551747	44551982	20_CGTACTAG_L005_peak_631b	39	.	2.52189	6.28545	3.90115	133
chr1	44552420	44552651	20_CGTACTAG_L005_peak_632	179	.	4.43242	20.7496	17.9511	124
chr1	44553354	44553504	20_CGTACTAG_L005_peak_633	71	.	3.05684	9.71988	7.19115	73
chr1	44584869	44585031	20_CGTACTAG_L005_peak_634	87	.	3.2861	11.3544	8.77281	75
chr1	44591775	44592141	20_CGTACTAG_L005_peak_635	393	.	6.57221	42.4936	39.3906	164
chr1	45022247	45022414	20_CGTACTAG_L005_peak_636	128	.	3.82105	15.502	12.8111	79
chr1	45091207	45091534	20_CGTACTAG_L005_peak_637	166	.	4.27958	19.3909	16.618	207
chr1	45314050	45314263	20_CGTACTAG_L005_peak_638	280	.	5.50231	31.0344	28.0736	99
chr1	45432035	45432192	20_CGTACTAG_L005_peak_639	87	.	3.2861	11.3544	8.77281	72
chr1	45502942	45503246	20_CGTACTAG_L005_peak_640	544	.	7.87137	57.7179	54.4558	164
chr1	45597559	45597733	20_CGTACTAG_L005_peak_641	47	.	2.67474	7.20889	4.7794	79
chr1	45627995	45628163	20_CGTACTAG_L005_peak_642	98	.	3.43895	12.4934	9.87878	75
chr1	45672814	45673115	20_CGTACTAG_L005_peak_643	787	.	9.78189	82.2626	78.7801	133
chr1	45795026	45795268	20_CGTACTAG_L005_peak_644	1060	.	9.44297	109.71	106.001	112
chr1	45795287	45795569	20_CGTACTAG_L005_peak_645a	3142	.	18.9541	318.954	314.218	153
chr1	45795569	45795907	20_CGTACTAG_L005_peak_645b	161	.	3.60743	18.9059	16.1446	130
chr1	45825254	45825442	20_CGTACTAG_L005_peak_646	159	.	4.20316	18.7229	15.9631	97
chr1	45837737	45837983	20_CGTACTAG_L005_peak_647	159	.	4.20316	18.7229	15.9631	122
chr1	45925531	45925762	20_CGTACTAG_L005_peak_648	304	.	5.73158	33.3986	30.4061	107
chr1	46018494	46018676	20_CGTACTAG_L005_peak_649	110	.	3.59179	13.67	11.0239	78
chr1	46032346	46032522	20_CGTACTAG_L005_peak_650	34	.	2.44547	5.84231	3.48244	91
chr1	46066660	46066953	20_CGTACTAG_L005_peak_651	438	.	6.89397	46.9772	43.8255	157
chr1	46067000	46067299	20_CGTACTAG_L005_peak_652	307	.	5.71429	33.7091	30.7142	148
chr1	46075995	46076239	20_CGTACTAG_L005_peak_653	600	.	8.32989	63.3912	60.075	124
chr1	46394786	46394978	20_CGTACTAG_L005_peak_654	93	.	3.36252	11.9191	9.32084	114
chr1	46418946	46419399	20_CGTACTAG_L005_peak_655	581	.	8.17705	61.4839	58.1856	290
chr1	46732515	46732688	20_CGTACTAG_L005_peak_656	179	.	4.43242	20.7496	17.9511	84
chr1	46829991	46830446	20_CGTACTAG_L005_peak_657	335	.	6.03726	36.6307	33.5971	245
chr1	46830841	46831155	20_CGTACTAG_L005_peak_658	128	.	3.82105	15.502	12.8111	193
chr1	46845316	46845466	20_CGTACTAG_L005_peak_659	57	.	2.82758	8.17975	5.70855	95
chr1	46852797	46853021	20_CGTACTAG_L005_peak_660	30	.	1.93879	5.33403	3.02103	129
chr1	46853216	46853881	20_CGTACTAG_L005_peak_661a	1993	.	11.3336	203.7	199.356	370
chr1	46853881	46854300	20_CGTACTAG_L005_peak_661b	188	.	3.32462	21.6745	18.8615	296
chr1	46969842	46970048	20_CGTACTAG_L005_peak_662	116	.	3.66821	14.2719	11.6107	112
chr1	46970590	46970751	20_CGTACTAG_L005_peak_663	122	.	3.74463	14.8826	12.2064	76
chr1	47163926	47164287	20_CGTACTAG_L005_peak_664	140	.	3.97389	16.766	14.047	248
chr1	49082655	49082809	20_CGTACTAG_L005_peak_666	47	.	2.67474	7.20889	4.7794	77
chr1	50770152	50770306	20_CGTACTAG_L005_peak_667	39	.	2.52189	6.28545	3.90115	120
chr1	50770308	50770639	20_CGTACTAG_L005_peak_668	327	.	5.96084	35.8143	32.7908	175
chr1	50806417	50806570	20_CGTACTAG_L005_peak_669	71	.	3.05684	9.71988	7.19115	75
chr1	50865497	50865727	20_CGTACTAG_L005_peak_670	66	.	2.98042	9.19568	6.68561	110
chr1	50926812	50927244	20_CGTACTAG_L005_peak_671a	398	.	5.15102	42.9993	39.8927	273
chr1	50927244	50927573	20_CGTACTAG_L005_peak_671b	1898	.	12.5586	194.124	189.833	160
chr1	50927573	50927810	20_CGTACTAG_L005_peak_671c	28	.	2.0307	5.1759	2.86604	170
chr1	50940223	50940401	20_CGTACTAG_L005_peak_672a	393	.	6.57221	42.4936	39.3906	125
chr1	50940401	50940603	20_CGTACTAG_L005_peak_672b	335	.	6.03726	36.6307	33.5971	53
chr1	50940683	50940944	20_CGTACTAG_L005_peak_673	221	.	4.89095	24.9983	22.1268	127
chr1	50979414	50979730	20_CGTACTAG_L005_peak_674	110	.	3.59179	13.67	11.0239	154
chr1	51076271	51076638	20_CGTACTAG_L005_peak_675	257	.	5.27305	28.7238	25.7955	239
chr1	51090502	51090691	20_CGTACTAG_L005_peak_676	82	.	3.20968	10.7995	8.23501	106
chr1	51125755	51125912	20_CGTACTAG_L005_peak_677a	26	.	2.29263	4.99491	2.68852	80
chr1	51125912	51126070	20_CGTACTAG_L005_peak_677b	34	.	2.44547	5.84231	3.48244	78
chr1	51216320	51216707	20_CGTACTAG_L005_peak_678	610	.	8.40631	64.3508	61.0257	154
chr1	51290736	51291020	20_CGTACTAG_L005_peak_679	77	.	3.13326	10.2546	7.70767	100
chr1	51315546	51315783	20_CGTACTAG_L005_peak_680	77	.	3.13326	10.2546	7.70767	124
chr1	51334041	51334204	20_CGTACTAG_L005_peak_681	134	.	3.89747	16.1298	13.4248	96
chr1	51344277	51344508	20_CGTACTAG_L005_peak_682	87	.	3.2861	11.3544	8.77281	96
chr1	51346045	51346151	20_CGTACTAG_L005_peak_683a	26	.	2.29263	4.99491	2.68852	73
chr1	51346151	51346196	20_CGTACTAG_L005_peak_683b	19	.	2.13979	4.2019	1.95833	33
chr1	51478181	51478717	20_CGTACTAG_L005_peak_684	3531	.	21.7278	357.892	353.101	339
chr1	51515042	51515192	20_CGTACTAG_L005_peak_685	57	.	2.82758	8.17975	5.70855	81
chr1	51597030	51597286	20_CGTACTAG_L005_peak_686	436	.	6.95431	46.8328	43.6821	124
chr1	51617709	51617867	20_CGTACTAG_L005_peak_687	61	.	2.904	8.68222	6.19118	82
chr1	51617890	51618040	20_CGTACTAG_L005_peak_688	52	.	2.75116	7.68854	5.23769	78
chr1	51671499	51671696	20_CGTACTAG_L005_peak_689	110	.	3.59179	13.67	11.0239	101
chr1	51748364	51748607	20_CGTACTAG_L005_peak_690	110	.	3.59179	13.67	11.0239	100
chr1	51915070	51915235	20_CGTACTAG_L005_peak_691	66	.	2.98042	9.19568	6.68561	87
chr1	51915838	51916084	20_CGTACTAG_L005_peak_692	122	.	3.74463	14.8826	12.2064	131
chr1	51969112	51969262	20_CGTACTAG_L005_peak_693	71	.	3.05684	9.71988	7.19115	99
chr1	51996696	51996933	20_CGTACTAG_L005_peak_694a	146	.	3.93138	17.3827	14.6579	116
chr1	51996933	51997251	20_CGTACTAG_L005_peak_694b	491	.	7.17875	52.3662	49.158	122
chr1	51998647	51998836	20_CGTACTAG_L005_peak_695	148	.	3.91061	17.5495	14.8155	96
chr1	52004179	52004381	20_CGTACTAG_L005_peak_696	134	.	3.89747	16.1298	13.4248	102
chr1	52079799	52079983	20_CGTACTAG_L005_peak_697	98	.	3.43895	12.4934	9.87878	90
chr1	52111421	52111577	20_CGTACTAG_L005_peak_698	89	.	3.18229	11.5103	8.92699	73
chr1	52113641	52114076	20_CGTACTAG_L005_peak_699	978	.	10.5373	101.465	97.8224	294
chr1	52119189	52119634	20_CGTACTAG_L005_peak_700	707	.	9.07727	74.2103	70.7972	166
chr1	52146678	52146865	20_CGTACTAG_L005_peak_701	172	.	4.356	20.0665	17.2806	93
chr1	52232774	52233131	20_CGTACTAG_L005_peak_702a	38	.	2.23667	6.25966	3.89253	180
chr1	52233131	52233466	20_CGTACTAG_L005_peak_702b	2252	.	14.9922	229.768	225.296	178
chr1	52233466	52233706	20_CGTACTAG_L005_peak_702c	85	.	2.81543	11.0682	8.50069	157
chr1	52500212	52500846	20_CGTACTAG_L005_peak_703	337	.	5.98802	36.7894	33.7546	206
chr1	52571012	52571247	20_CGTACTAG_L005_peak_704	104	.	3.51537	13.0771	10.4465	131
chr1	52578553	52578731	20_CGTACTAG_L005_peak_705	116	.	3.66821	14.2719	11.6107	79
chr1	52597335	52597556	20_CGTACTAG_L005_peak_706	66	.	2.98042	9.19568	6.68561	130
chr1	52630474	52630970	20_CGTACTAG_L005_peak_707	839	.	10.164	87.4392	83.9129	174
chr1	52648207	52648443	20_CGTACTAG_L005_peak_708	489	.	7.41284	52.1954	48.9884	127
chr1	52718232	52718401	20_CGTACTAG_L005_peak_709	110	.	3.59179	13.67	11.0239	78
chr1	52752795	52753076	20_CGTACTAG_L005_peak_710	428	.	6.87789	45.9553	42.8141	142
chr1	52758249	52758531	20_CGTACTAG_L005_peak_711	116	.	3.66821	14.2719	11.6107	89
chr1	52764193	52764343	20_CGTACTAG_L005_peak_712	26	.	2.29263	4.99491	2.68852	74
chr1	52817008	52817325	20_CGTACTAG_L005_peak_713a	207	.	4.7381	23.5542	20.7063	108
chr1	52817325	52817670	20_CGTACTAG_L005_peak_713b	116	.	3.66821	14.2719	11.6107	210
chr1	52817670	52817923	20_CGTACTAG_L005_peak_713c	214	.	4.81452	24.2729	21.4129	136
chr1	52844680	52845198	20_CGTACTAG_L005_peak_714	2616	.	16.339	266.239	261.629	245
chr1	52852022	52852176	20_CGTACTAG_L005_peak_715	39	.	2.52189	6.28545	3.90115	131
chr1	52854142	52854317	20_CGTACTAG_L005_peak_716	77	.	3.13326	10.2546	7.70767	84
chr1	52951530	52951812	20_CGTACTAG_L005_peak_717	620	.	8.20144	65.349	62.0149	140
chr1	53079969	53080193	20_CGTACTAG_L005_peak_718	200	.	4.66168	22.8424	20.0066	119
chr1	53296696	53297365	20_CGTACTAG_L005_peak_719	1227	.	12.0383	126.562	122.723	356
chr1	53313520	53313753	20_CGTACTAG_L005_peak_720	377	.	6.41937	40.7926	37.709	130
chr1	53352299	53352590	20_CGTACTAG_L005_peak_721a	129	.	3.73697	15.6182	12.9263	150
chr1	53352590	53352923	20_CGTACTAG_L005_peak_721b	1416	.	13.5231	145.657	141.68	141
chr1	53713357	53713832	20_CGTACTAG_L005_peak_722	489	.	7.41284	52.1954	48.9884	184
chr1	53740342	53740688	20_CGTACTAG_L005_peak_723	93	.	3.36252	11.9191	9.32084	197
chr1	53741007	53741251	20_CGTACTAG_L005_peak_724	57	.	2.82758	8.17975	5.70855	144
chr1	53784809	53785473	20_CGTACTAG_L005_peak_725	1126	.	11.3877	116.428	112.667	448
chr1	53823715	53824201	20_CGTACTAG_L005_peak_726	639	.	8.63558	67.253	63.9018	236
chr1	53890498	53890658	20_CGTACTAG_L005_peak_727	140	.	3.97389	16.766	14.047	78
chr1	53940305	53940496	20_CGTACTAG_L005_peak_728	104	.	3.51537	13.0771	10.4465	78
chr1	53986321	53986489	20_CGTACTAG_L005_peak_729	34	.	2.44547	5.84231	3.48244	90
chr1	54194226	54194555	20_CGTACTAG_L005_peak_730a	52	.	2.75116	7.68854	5.23769	224
chr1	54194555	54194747	20_CGTACTAG_L005_peak_730b	66	.	2.98042	9.19568	6.68561	105
chr1	54194747	54194935	20_CGTACTAG_L005_peak_730c	98	.	3.43895	12.4934	9.87878	88
chr1	54250477	54250931	20_CGTACTAG_L005_peak_731	1510	.	14.1076	155.137	151.095	239
chr1	54356761	54356919	20_CGTACTAG_L005_peak_732	52	.	2.75116	7.68854	5.23769	82
chr1	54377537	54377900	20_CGTACTAG_L005_peak_733	193	.	4.58526	22.1376	19.314	147
chr1	54438880	54439138	20_CGTACTAG_L005_peak_734	410	.	6.72505	44.2147	41.0924	125
chr1	54485004	54485284	20_CGTACTAG_L005_peak_735	93	.	3.36252	11.9191	9.32084	113
chr1	54557510	54558056	20_CGTACTAG_L005_peak_736	1093	.	11.717	113.098	109.363	157
chr1	54741051	54741397	20_CGTACTAG_L005_peak_737	221	.	4.89095	24.9983	22.1268	151
chr1	54766020	54766238	20_CGTACTAG_L005_peak_738	23	.	2.21621	4.59141	2.31496	86
chr1	54826702	54826974	20_CGTACTAG_L005_peak_739	207	.	4.7381	23.5542	20.7063	147
chr1	54830233	54830511	20_CGTACTAG_L005_peak_740	179	.	4.43242	20.7496	17.9511	162
chr1	54882492	54882771	20_CGTACTAG_L005_peak_741a	77	.	3.13326	10.2546	7.70767	164
chr1	54882771	54883006	20_CGTACTAG_L005_peak_741b	61	.	2.904	8.68222	6.19118	115
chr1	54925788	54926114	20_CGTACTAG_L005_peak_742	40	.	2.52506	6.44233	4.05559	231
chr1	54926244	54926569	20_CGTACTAG_L005_peak_743	397	.	6.47059	42.8416	39.7362	165
chr1	55027303	55027763	20_CGTACTAG_L005_peak_744	987	.	11.2339	102.357	98.7062	175
chr1	55052461	55052926	20_CGTACTAG_L005_peak_745a	2247	.	15.1123	229.207	224.738	285
chr1	55052926	55053326	20_CGTACTAG_L005_peak_745b	130	.	3.32084	15.7012	13.0086	180
chr1	55087746	55088122	20_CGTACTAG_L005_peak_746a	1996	.	12.7952	204.011	199.665	262
chr1	55088122	55088459	20_CGTACTAG_L005_peak_746b	1077	.	8.75344	111.429	107.707	114
chr1	55130933	55131347	20_CGTACTAG_L005_peak_747a	1225	.	11.3964	126.395	122.558	240
chr1	55131347	55131744	20_CGTACTAG_L005_peak_747b	139	.	3.63864	16.6212	13.9116	174
chr1	55161076	55161519	20_CGTACTAG_L005_peak_748	758	.	8.88291	79.3073	75.8499	275
chr1	55193412	55193570	20_CGTACTAG_L005_peak_749	61	.	2.904	8.68222	6.19118	81
chr1	55201782	55202143	20_CGTACTAG_L005_peak_750	311	.	5.808	34.1982	31.1954	148
chr1	55221164	55221339	20_CGTACTAG_L005_peak_751	43	.	2.56223	6.74224	4.33483	90
chr1	55221411	55221688	20_CGTACTAG_L005_peak_752	318	.	5.70809	34.8755	31.8676	146
chr1	55226452	55226602	20_CGTACTAG_L005_peak_753	47	.	2.67474	7.20889	4.7794	116
chr1	55226724	55226874	20_CGTACTAG_L005_peak_754	61	.	2.904	8.68222	6.19118	92
chr1	55236966	55237417	20_CGTACTAG_L005_peak_755	1271	.	12.1011	131.063	127.191	216
chr1	55363415	55363580	20_CGTACTAG_L005_peak_756	47	.	2.67474	7.20889	4.7794	78
chr1	55363611	55363906	20_CGTACTAG_L005_peak_757	93	.	3.36252	11.9191	9.32084	174
chr1	55383233	55383431	20_CGTACTAG_L005_peak_758	172	.	4.356	20.0665	17.2806	103
chr1	55405649	55406246	20_CGTACTAG_L005_peak_759	1290	.	11.7721	132.954	129.069	172
chr1	55489309	55489643	20_CGTACTAG_L005_peak_760	697	.	9.0941	73.1597	69.7558	156
chr1	55618592	55619306	20_CGTACTAG_L005_peak_761	1148	.	11.4286	118.67	114.891	474
chr1	55659849	55660016	20_CGTACTAG_L005_peak_762	16	.	2.06337	3.82679	1.62004	76
chr1	55736464	55736649	20_CGTACTAG_L005_peak_763	140	.	3.97389	16.766	14.047	97
chr1	55848812	55849155	20_CGTACTAG_L005_peak_764	737	.	9.39979	77.1705	73.7311	193
chr1	55874262	55874414	20_CGTACTAG_L005_peak_765	110	.	3.59179	13.67	11.0239	77
chr1	56782237	56782452	20_CGTACTAG_L005_peak_766	1140	.	12.3038	117.851	114.078	105
chr1	56972290	56972485	20_CGTACTAG_L005_peak_767	52	.	2.75116	7.68854	5.23769	100
chr1	56972628	56972869	20_CGTACTAG_L005_peak_768	16	.	2.06337	3.82679	1.62004	146
chr1	56972993	56973302	20_CGTACTAG_L005_peak_769	222	.	4.83811	25.0745	22.2023	141
chr1	56973347	56973606	20_CGTACTAG_L005_peak_770	478	.	7.19585	51.0113	47.8186	120
chr1	56977239	56977403	20_CGTACTAG_L005_peak_771	82	.	3.20968	10.7995	8.23501	79
chr1	57214947	57215143	20_CGTACTAG_L005_peak_772	23	.	2.21621	4.59141	2.31496	95
chr1	57219142	57219294	20_CGTACTAG_L005_peak_773	34	.	2.44547	5.84231	3.48244	13
chr1	57224823	57225012	20_CGTACTAG_L005_peak_774	128	.	3.82105	15.502	12.8111	93
chr1	57269819	57270010	20_CGTACTAG_L005_peak_775	243	.	5.12021	27.2144	24.3083	96
chr1	57325867	57326035	20_CGTACTAG_L005_peak_776	30	.	2.36905	5.41201	3.07792	87
chr1	57377421	57377907	20_CGTACTAG_L005_peak_777	1390	.	13.4532	143.048	139.09	160
chr1	57378030	57378375	20_CGTACTAG_L005_peak_778	145	.	3.91042	17.277	14.5533	135
chr1	57387893	57388203	20_CGTACTAG_L005_peak_779	544	.	7.87137	57.7179	54.4558	165
chr1	57400524	57400740	20_CGTACTAG_L005_peak_780a	159	.	4.20316	18.7229	15.9631	99
chr1	57400740	57400941	20_CGTACTAG_L005_peak_780b	327	.	5.96084	35.8143	32.7908	117
chr1	57400941	57401170	20_CGTACTAG_L005_peak_780c	280	.	5.50231	31.0344	28.0736	85
chr1	57406375	57406637	20_CGTACTAG_L005_peak_781	146	.	4.05031	17.4103	14.6775	110
chr1	57406647	57406834	20_CGTACTAG_L005_peak_782	186	.	4.50884	21.44	18.6288	104
chr1	57428908	57429211	20_CGTACTAG_L005_peak_783	134	.	3.89747	16.1298	13.4248	196
chr1	57774453	57774604	20_CGTACTAG_L005_peak_784	93	.	3.36252	11.9191	9.32084	74
chr1	57774729	57775074	20_CGTACTAG_L005_peak_785	71	.	3.05684	9.71988	7.19115	102
chr1	57775146	57775391	20_CGTACTAG_L005_peak_786	265	.	5.34947	29.488	26.5487	116
chr1	57782407	57782696	20_CGTACTAG_L005_peak_787	47	.	2.67474	7.20889	4.7794	183
chr1	57789872	57790194	20_CGTACTAG_L005_peak_788	172	.	4.356	20.0665	17.2806	126
chr1	57857931	57858202	20_CGTACTAG_L005_peak_789	71	.	3.05684	9.71988	7.19115	111
chr1	57862125	57862327	20_CGTACTAG_L005_peak_790	39	.	2.52189	6.28545	3.90115	92
chr1	57873601	57873935	20_CGTACTAG_L005_peak_791	122	.	3.74463	14.8826	12.2064	231
chr1	57874057	57874208	20_CGTACTAG_L005_peak_792	19	.	2.13979	4.2019	1.95833	75
chr1	57884933	57885218	20_CGTACTAG_L005_peak_793	200	.	4.66168	22.8424	20.0066	139
chr1	57918576	57918885	20_CGTACTAG_L005_peak_794	146	.	4.05031	17.4103	14.6775	133
chr1	57969939	57970326	20_CGTACTAG_L005_peak_795	747	.	9.47621	78.182	74.7339	164
chr1	57995737	57996155	20_CGTACTAG_L005_peak_796	727	.	9.32337	76.1624	72.732	184
chr1	58029594	58030155	20_CGTACTAG_L005_peak_797	567	.	7.31707	60.0103	56.727	235
chr1	58030532	58030913	20_CGTACTAG_L005_peak_798	482	.	6.63717	51.4658	48.2671	162
chr1	58112936	58113113	20_CGTACTAG_L005_peak_799	87	.	3.2861	11.3544	8.77281	73
chr1	58290301	58290452	20_CGTACTAG_L005_peak_800	34	.	2.44547	5.84231	3.48244	72
chr1	58296416	58296605	20_CGTACTAG_L005_peak_801	159	.	4.20316	18.7229	15.9631	96
chr1	58304477	58304754	20_CGTACTAG_L005_peak_802	61	.	2.904	8.68222	6.19118	147
chr1	58392642	58392948	20_CGTACTAG_L005_peak_803a	635	.	7.7707	66.9107	63.5638	173
chr1	58392948	58393227	20_CGTACTAG_L005_peak_803b	1034	.	10.3426	107.11	103.422	133
chr1	58393272	58393611	20_CGTACTAG_L005_peak_804	107	.	3.2901	13.334	10.7009	103
chr1	58393620	58393793	20_CGTACTAG_L005_peak_805	30	.	2.2293	5.31943	3.0067	98
chr1	58423954	58424221	20_CGTACTAG_L005_peak_806	335	.	6.03726	36.6307	33.5971	125
chr1	58445116	58445357	20_CGTACTAG_L005_peak_807	204	.	4.44594	23.3232	20.4835	105
chr1	58445361	58445768	20_CGTACTAG_L005_peak_808	941	.	10.1351	97.7266	94.1154	195
chr1	58504571	58504848	20_CGTACTAG_L005_peak_809a	93	.	3.36252	11.9191	9.32084	111
chr1	58504848	58505231	20_CGTACTAG_L005_peak_809b	1346	.	13.6794	138.541	134.615	166
chr1	58586182	58586448	20_CGTACTAG_L005_peak_810	393	.	6.57221	42.4936	39.3906	141
chr1	58586514	58586669	20_CGTACTAG_L005_peak_811	98	.	3.43895	12.4934	9.87878	79
chr1	58711637	58711828	20_CGTACTAG_L005_peak_813	77	.	3.13326	10.2546	7.70767	92
chr1	58712661	58712822	20_CGTACTAG_L005_peak_814	61	.	2.904	8.68222	6.19118	77
chr1	58897686	58897845	20_CGTACTAG_L005_peak_815	93	.	3.36252	11.9191	9.32084	74
chr1	58973243	58973751	20_CGTACTAG_L005_peak_816	966	.	10.5522	100.296	96.663	293
chr1	58973754	58973950	20_CGTACTAG_L005_peak_817	52	.	2.68456	7.73018	5.27877	105
chr1	59037751	59038051	20_CGTACTAG_L005_peak_818	172	.	4.356	20.0665	17.2806	175
chr1	59119720	59119983	20_CGTACTAG_L005_peak_819a	383	.	6.37273	41.4243	38.3361	118
chr1	59119983	59120281	20_CGTACTAG_L005_peak_819b	707	.	9.06707	74.1528	70.7417	145
chr1	59120281	59120509	20_CGTACTAG_L005_peak_819c	51	.	2.72212	7.56726	5.13243	153
chr1	59236924	59237175	20_CGTACTAG_L005_peak_820a	69	.	2.99065	9.43003	6.91707	88
chr1	59237175	59237500	20_CGTACTAG_L005_peak_820b	569	.	7.94653	60.2099	56.9252	164
chr1	59346442	59346616	20_CGTACTAG_L005_peak_821	34	.	2.44547	5.84231	3.48244	83
chr1	59481599	59481754	20_CGTACTAG_L005_peak_822	74	.	2.86962	9.96246	7.4308	81
chr1	59481855	59482302	20_CGTACTAG_L005_peak_823	1116	.	10.8296	115.413	111.66	201
chr1	59482374	59482529	20_CGTACTAG_L005_peak_824	53	.	2.604	7.82864	5.37589	80
chr1	59516294	59516569	20_CGTACTAG_L005_peak_825	61	.	2.904	8.68222	6.19118	172
chr1	59524166	59524533	20_CGTACTAG_L005_peak_826	304	.	5.73158	33.3986	30.4061	151
chr1	59535456	59535741	20_CGTACTAG_L005_peak_827	153	.	4.12674	18.0627	15.3163	125
chr1	59553865	59554022	20_CGTACTAG_L005_peak_828	43	.	2.59831	6.74108	4.33374	73
chr1	59609962	59610160	20_CGTACTAG_L005_peak_829	52	.	2.75116	7.68854	5.23769	102
chr1	59623416	59623625	20_CGTACTAG_L005_peak_830	153	.	4.12674	18.0627	15.3163	106
chr1	59670690	59670929	20_CGTACTAG_L005_peak_831	186	.	4.50884	21.44	18.6288	112
chr1	59684856	59685102	20_CGTACTAG_L005_peak_832	273	.	5.42589	30.2582	27.308	125
chr1	59725749	59725906	20_CGTACTAG_L005_peak_833	19	.	2.13979	4.2019	1.95833	86
chr1	59734202	59734369	20_CGTACTAG_L005_peak_834	77	.	3.13326	10.2546	7.70767	82
chr1	59763176	59763580	20_CGTACTAG_L005_peak_835a	621	.	8.32719	65.532	62.1967	272
chr1	59763580	59763815	20_CGTACTAG_L005_peak_835b	103	.	3.45208	13.0183	10.3979	133
chr1	59763815	59764002	20_CGTACTAG_L005_peak_835c	72	.	3.02137	9.75807	7.22888	102
chr1	59833695	59834106	20_CGTACTAG_L005_peak_836	828	.	10.0876	86.3973	82.8798	186
chr1	59895555	59895792	20_CGTACTAG_L005_peak_837	104	.	3.51537	13.0771	10.4465	104
chr1	59912506	59912787	20_CGTACTAG_L005_peak_838a	190	.	4.4705	21.8815	19.0666	128
chr1	59912787	59913202	20_CGTACTAG_L005_peak_838b	1125	.	11.9118	116.267	112.507	153
chr1	60097592	60097746	20_CGTACTAG_L005_peak_839	110	.	3.59179	13.67	11.0239	83
chr1	60097849	60098023	20_CGTACTAG_L005_peak_840	235	.	5.04379	26.4692	23.5745	82
chr1	60098070	60098353	20_CGTACTAG_L005_peak_841a	767	.	9.62905	80.2155	76.7501	152
chr1	60098353	60098634	20_CGTACTAG_L005_peak_841b	134	.	3.89747	16.1298	13.4248	132
chr1	60180175	60180935	20_CGTACTAG_L005_peak_842	2017	.	14.9219	206.126	201.768	312
chr1	60343117	60343392	20_CGTACTAG_L005_peak_843a	463	.	7.18358	49.4935	46.3146	148
chr1	60343392	60343668	20_CGTACTAG_L005_peak_843b	280	.	5.50231	31.0344	28.0736	127
chr1	60409356	60409798	20_CGTACTAG_L005_peak_844	402	.	6.64863	43.3517	40.239	259
chr1	60409942	60410222	20_CGTACTAG_L005_peak_845	43	.	2.59831	6.74108	4.33374	153
chr1	60566572	60567159	20_CGTACTAG_L005_peak_846	526	.	7.71852	55.8599	52.6161	275
chr1	60851007	60851434	20_CGTACTAG_L005_peak_847	288	.	5.57873	31.8166	28.8451	181
chr1	61181186	61181358	20_CGTACTAG_L005_peak_848	87	.	3.2861	11.3544	8.77281	91
chr1	61198681	61198923	20_CGTACTAG_L005_peak_849	47	.	2.67474	7.20889	4.7794	74
chr1	61309768	61309946	20_CGTACTAG_L005_peak_850	71	.	3.05684	9.71988	7.19115	102
chr1	61310125	61310339	20_CGTACTAG_L005_peak_851	122	.	3.74463	14.8826	12.2064	95
chr1	61638718	61638997	20_CGTACTAG_L005_peak_852	104	.	3.51537	13.0771	10.4465	112
chr1	61913019	61913169	20_CGTACTAG_L005_peak_853	57	.	2.82758	8.17975	5.70855	101
chr1	61928178	61928336	20_CGTACTAG_L005_peak_854	39	.	2.52189	6.28545	3.90115	73
chr1	62261670	62261913	20_CGTACTAG_L005_peak_855	116	.	3.66821	14.2719	11.6107	111
chr1	62665419	62665574	20_CGTACTAG_L005_peak_856	43	.	2.59831	6.74108	4.33374	72
chr1	62682464	62682831	20_CGTACTAG_L005_peak_857	186	.	4.50884	21.44	18.6288	127
chr1	62701099	62701322	20_CGTACTAG_L005_peak_858	110	.	3.59179	13.67	11.0239	111
chr1	62703175	62703428	20_CGTACTAG_L005_peak_859	98	.	3.43895	12.4934	9.87878	107
chr1	62720320	62720553	20_CGTACTAG_L005_peak_860	140	.	3.97389	16.766	14.047	92
chr1	62743242	62743664	20_CGTACTAG_L005_peak_861	77	.	3.13326	10.2546	7.70767	180
chr1	62934138	62934288	20_CGTACTAG_L005_peak_862	71	.	3.05684	9.71988	7.19115	79
chr1	62951451	62951766	20_CGTACTAG_L005_peak_863	228	.	4.96737	25.7305	22.8472	117
chr1	62964397	62964601	20_CGTACTAG_L005_peak_864	116	.	3.66821	14.2719	11.6107	102
chr1	63113972	63114165	20_CGTACTAG_L005_peak_865a	61	.	2.904	8.68222	6.19118	78
chr1	63114165	63114528	20_CGTACTAG_L005_peak_865b	186	.	4.50884	21.44	18.6288	115
chr1	63114554	63114833	20_CGTACTAG_L005_peak_866	489	.	7.41284	52.1954	48.9884	143
chr1	63176607	63176908	20_CGTACTAG_L005_peak_867	596	.	7.8828	62.9617	59.6508	147
chr1	63176944	63177185	20_CGTACTAG_L005_peak_868	442	.	6.71853	47.3903	44.2357	108
chr1	63181122	63181374	20_CGTACTAG_L005_peak_869	426	.	6.5097	45.7376	42.6013	126
chr1	63190999	63191240	20_CGTACTAG_L005_peak_870	98	.	3.43895	12.4934	9.87878	115
chr1	63445672	63446038	20_CGTACTAG_L005_peak_871	179	.	4.43242	20.7496	17.9511	216
chr1	63458235	63458497	20_CGTACTAG_L005_peak_872	153	.	4.12674	18.0627	15.3163	134
chr1	63459158	63459497	20_CGTACTAG_L005_peak_873	344	.	6.11368	37.4524	34.4087	159
chr1	63479080	63479240	20_CGTACTAG_L005_peak_874	87	.	3.2861	11.3544	8.77281	100
chr1	63586973	63587192	20_CGTACTAG_L005_peak_875	39	.	2.52189	6.28545	3.90115	101
chr1	63629919	63630294	20_CGTACTAG_L005_peak_876a	144	.	3.93586	17.1317	14.4093	154
chr1	63630294	63630836	20_CGTACTAG_L005_peak_876b	643	.	8.51221	67.665	64.3109	221
chr1	63658116	63658287	20_CGTACTAG_L005_peak_877	98	.	3.43895	12.4934	9.87878	84
chr1	63668886	63669104	20_CGTACTAG_L005_peak_878	104	.	3.51537	13.0771	10.4465	115
chr1	63730517	63730738	20_CGTACTAG_L005_peak_879	221	.	4.89095	24.9983	22.1268	116
chr1	63763229	63763704	20_CGTACTAG_L005_peak_880	172	.	4.356	20.0665	17.2806	239
chr1	63764026	63764292	20_CGTACTAG_L005_peak_881	77	.	3.13326	10.2546	7.70767	105
chr1	63819953	63820168	20_CGTACTAG_L005_peak_882	128	.	3.82105	15.502	12.8111	114
chr1	63934914	63935206	20_CGTACTAG_L005_peak_883	166	.	4.27958	19.3909	16.618	170
chr1	63994311	63994521	20_CGTACTAG_L005_peak_884	77	.	3.13326	10.2546	7.70767	118
chr1	64121481	64121993	20_CGTACTAG_L005_peak_885	1682	.	11.6624	172.406	168.248	221
chr1	64122177	64122429	20_CGTACTAG_L005_peak_886	331	.	4.71921	36.1282	33.1024	129
chr1	64196185	64196494	20_CGTACTAG_L005_peak_887	43	.	2.59831	6.74108	4.33374	94
chr1	64198906	64199058	20_CGTACTAG_L005_peak_888	61	.	2.904	8.68222	6.19118	105
chr1	64220579	64220771	20_CGTACTAG_L005_peak_889	82	.	3.20968	10.7995	8.23501	92
chr1	64305392	64305650	20_CGTACTAG_L005_peak_890a	368	.	6.34295	39.9497	36.8759	131
chr1	64305650	64305972	20_CGTACTAG_L005_peak_890b	280	.	5.50231	31.0344	28.0736	127
chr1	64409269	64409568	20_CGTACTAG_L005_peak_891	228	.	4.96737	25.7305	22.8472	155
chr1	64446053	64446313	20_CGTACTAG_L005_peak_892	344	.	6.11368	37.4524	34.4087	148
chr1	64532574	64533155	20_CGTACTAG_L005_peak_893	1782	.	13.1016	182.438	178.218	255
chr1	64617071	64617417	20_CGTACTAG_L005_peak_894	378	.	6.126	40.9168	37.8323	166
chr1	64617449	64617606	20_CGTACTAG_L005_peak_895	55	.	2.71777	8.03979	5.58405	78
chr1	64617648	64617905	20_CGTACTAG_L005_peak_896	284	.	5.29064	31.4236	28.4598	131
chr1	64631660	64631841	20_CGTACTAG_L005_peak_897	66	.	2.98042	9.19568	6.68561	83
chr1	64690515	64691210	20_CGTACTAG_L005_peak_898	1577	.	13.1307	161.87	157.783	251
chr1	64717636	64717797	20_CGTACTAG_L005_peak_899	98	.	3.43895	12.4934	9.87878	76
chr1	64737420	64738106	20_CGTACTAG_L005_peak_900	1237	.	10.2551	127.586	123.74	484
chr1	64757349	64757499	20_CGTACTAG_L005_peak_901	47	.	2.67474	7.20889	4.7794	80
chr1	64791510	64791660	20_CGTACTAG_L005_peak_902	39	.	2.52189	6.28545	3.90115	79
chr1	64792274	64792484	20_CGTACTAG_L005_peak_903	57	.	2.82758	8.17975	5.70855	110
chr1	64795348	64795666	20_CGTACTAG_L005_peak_904	212	.	4.71629	24.1121	21.2595	167
chr1	64809159	64809319	20_CGTACTAG_L005_peak_905	66	.	2.98042	9.19568	6.68561	78
chr1	64839374	64839584	20_CGTACTAG_L005_peak_906	104	.	3.51537	13.0771	10.4465	116
chr1	64853672	64854058	20_CGTACTAG_L005_peak_907	186	.	4.50884	21.44	18.6288	136
chr1	64917028	64917180	20_CGTACTAG_L005_peak_908	39	.	2.52189	6.28545	3.90115	74
chr1	64956679	64956880	20_CGTACTAG_L005_peak_909	104	.	3.51537	13.0771	10.4465	100
chr1	65010254	65010422	20_CGTACTAG_L005_peak_910	71	.	3.05684	9.71988	7.19115	87
chr1	65112168	65112320	20_CGTACTAG_L005_peak_911	98	.	3.43895	12.4934	9.87878	68
chr1	65178256	65178602	20_CGTACTAG_L005_peak_912	830	.	8.18278	86.5361	83.0177	175
chr1	65178647	65178799	20_CGTACTAG_L005_peak_913	37	.	2.23345	6.12991	3.76515	70
chr1	65178873	65179492	20_CGTACTAG_L005_peak_914	1367	.	11.1052	140.661	136.72	386
chr1	65186312	65187050	20_CGTACTAG_L005_peak_915	1847	.	15.349	188.996	184.736	325
chr1	66164734	66164886	20_CGTACTAG_L005_peak_916	71	.	3.05684	9.71988	7.19115	92
chr1	66174963	66175377	20_CGTACTAG_L005_peak_917	1111	.	11.0381	114.853	111.104	224
chr1	66177884	66178093	20_CGTACTAG_L005_peak_918	125	.	3.56201	15.2271	12.5476	111
chr1	66226485	66226710	20_CGTACTAG_L005_peak_919	71	.	3.05684	9.71988	7.19115	102
chr1	66227011	66227226	20_CGTACTAG_L005_peak_920	122	.	3.74463	14.8826	12.2064	112
chr1	66321659	66321891	20_CGTACTAG_L005_peak_921	61	.	2.904	8.68222	6.19118	111
chr1	66321968	66322124	20_CGTACTAG_L005_peak_922	104	.	3.51537	13.0771	10.4465	81
chr1	66371471	66371725	20_CGTACTAG_L005_peak_923	128	.	3.82105	15.502	12.8111	136
chr1	66386761	66387049	20_CGTACTAG_L005_peak_924	507	.	7.56568	54.0189	50.7935	139
chr1	66395296	66395475	20_CGTACTAG_L005_peak_925	93	.	3.36252	11.9191	9.32084	98
chr1	66467929	66468461	20_CGTACTAG_L005_peak_926	535	.	7.79494	56.7868	53.5337	229
chr1	66495434	66495648	20_CGTACTAG_L005_peak_927	52	.	2.75116	7.68854	5.23769	124
chr1	66638217	66638664	20_CGTACTAG_L005_peak_928	454	.	7.10716	48.6019	45.4325	167
chr1	66655132	66655699	20_CGTACTAG_L005_peak_929	858	.	10.1911	89.4409	85.8989	168
chr1	66655832	66656002	20_CGTACTAG_L005_peak_930	98	.	3.43895	12.4934	9.87878	84
chr1	66689460	66689616	20_CGTACTAG_L005_peak_931	61	.	2.85505	8.64973	6.17202	78
chr1	66692389	66692626	20_CGTACTAG_L005_peak_932	166	.	4.27958	19.3909	16.618	115
chr1	66692668	66692956	20_CGTACTAG_L005_peak_933a	535	.	7.79494	56.7868	53.5337	187
chr1	66692956	66693167	20_CGTACTAG_L005_peak_933b	98	.	3.43895	12.4934	9.87878	102
chr1	66700640	66700973	20_CGTACTAG_L005_peak_934	1314	.	13.0058	135.306	131.403	176
chr1	66701021	66701224	20_CGTACTAG_L005_peak_935	118	.	3.60881	14.4871	11.8238	98
chr1	66777993	66778173	20_CGTACTAG_L005_peak_936	110	.	3.59179	13.67	11.0239	79
chr1	66816849	66817022	20_CGTACTAG_L005_peak_937a	127	.	3.50328	15.3915	12.7103	95
chr1	66817022	66817182	20_CGTACTAG_L005_peak_937b	42	.	2.41486	6.64998	4.2598	78
chr1	66817268	66817498	20_CGTACTAG_L005_peak_938a	201	.	4.22535	22.9817	20.1449	121
chr1	66817498	66817840	20_CGTACTAG_L005_peak_938b	654	.	7.66445	68.764	65.4003	110
chr1	66861819	66862061	20_CGTACTAG_L005_peak_939	129	.	3.74101	15.638	12.946	141
chr1	66862710	66863015	20_CGTACTAG_L005_peak_940	192	.	4.33751	22.1129	19.296	187
chr1	66863083	66863520	20_CGTACTAG_L005_peak_941	719	.	8.51766	75.3621	71.9389	294
chr1	66896244	66896430	20_CGTACTAG_L005_peak_942	98	.	3.43895	12.4934	9.87878	89
chr1	66941064	66941223	20_CGTACTAG_L005_peak_943	93	.	3.36252	11.9191	9.32084	81
chr1	66992866	66993301	20_CGTACTAG_L005_peak_944	250	.	5.19663	27.966	25.0487	253
chr1	67038704	67039052	20_CGTACTAG_L005_peak_945	393	.	6.57221	42.4936	39.3906	199
chr1	67049655	67049878	20_CGTACTAG_L005_peak_946a	87	.	3.2861	11.3544	8.77281	91
chr1	67049878	67050167	20_CGTACTAG_L005_peak_946b	214	.	4.81452	24.2729	21.4129	132
chr1	67061543	67061747	20_CGTACTAG_L005_peak_947	159	.	4.20316	18.7229	15.9631	107
chr1	67103490	67103763	20_CGTACTAG_L005_peak_948	166	.	4.27958	19.3909	16.618	140
chr1	67218393	67218616	20_CGTACTAG_L005_peak_949	172	.	4.356	20.0665	17.2806	95
chr1	67257693	67257886	20_CGTACTAG_L005_peak_950	71	.	3.05684	9.71988	7.19115	77
chr1	67397746	67398119	20_CGTACTAG_L005_peak_951a	1298	.	12.988	133.773	129.882	181
chr1	67398119	67398431	20_CGTACTAG_L005_peak_951b	81	.	3.14788	10.7288	8.17631	192
chr1	67482089	67482262	20_CGTACTAG_L005_peak_952	93	.	3.36252	11.9191	9.32084	86
chr1	67644682	67644858	20_CGTACTAG_L005_peak_953	30	.	2.36905	5.41201	3.07792	116
chr1	67803334	67803574	20_CGTACTAG_L005_peak_954	30	.	2.36905	5.41201	3.07792	96
chr1	67967839	67967994	20_CGTACTAG_L005_peak_955	71	.	3.05684	9.71988	7.19115	76
chr1	68046530	68046747	20_CGTACTAG_L005_peak_956	193	.	4.58526	22.1376	19.314	102
chr1	68142622	68142793	20_CGTACTAG_L005_peak_957	57	.	2.82758	8.17975	5.70855	100
chr1	68504012	68504176	20_CGTACTAG_L005_peak_958	66	.	2.98042	9.19568	6.68561	83
chr1	68773499	68773677	20_CGTACTAG_L005_peak_959	186	.	4.50884	21.44	18.6288	92
chr1	68955429	68955954	20_CGTACTAG_L005_peak_960	600	.	8.32989	63.3912	60.075	235
chr1	68961756	68962030	20_CGTACTAG_L005_peak_961	134	.	3.89747	16.1298	13.4248	147
chr1	68973784	68974100	20_CGTACTAG_L005_peak_962	385	.	6.49579	41.6406	38.5472	173
chr1	69106086	69106278	20_CGTACTAG_L005_peak_963	43	.	2.59831	6.74108	4.33374	117
chr1	69106921	69107160	20_CGTACTAG_L005_peak_964	30	.	2.36905	5.41201	3.07792	143
chr1	69107867	69108028	20_CGTACTAG_L005_peak_965	43	.	2.59831	6.74108	4.33374	86
chr1	69108491	69108671	20_CGTACTAG_L005_peak_966	140	.	3.97389	16.766	14.047	84
chr1	69157362	69157713	20_CGTACTAG_L005_peak_967	591	.	8.25347	62.4355	59.1283	157
chr1	69241866	69242134	20_CGTACTAG_L005_peak_968	193	.	4.58526	22.1376	19.314	112
chr1	69456678	69456931	20_CGTACTAG_L005_peak_969	658	.	8.78842	69.207	65.8384	134
chr1	69458775	69459155	20_CGTACTAG_L005_peak_970	445	.	7.03073	47.715	44.5551	170
chr1	69687164	69687427	20_CGTACTAG_L005_peak_971a	624	.	7.76197	65.8299	62.4924	138
chr1	69687427	69687886	20_CGTACTAG_L005_peak_971b	719	.	8.35193	75.3939	71.9705	126
chr1	69689077	69689319	20_CGTACTAG_L005_peak_972	336	.	5.40873	36.6406	33.6069	120
chr1	69829109	69829296	20_CGTACTAG_L005_peak_973	87	.	3.2861	11.3544	8.77281	91
chr1	70073628	70073778	20_CGTACTAG_L005_peak_974	34	.	2.44547	5.84231	3.48244	77
chr1	70475285	70475514	20_CGTACTAG_L005_peak_975a	368	.	6.34295	39.9497	36.8759	133
chr1	70475514	70475778	20_CGTACTAG_L005_peak_975b	658	.	8.78842	69.207	65.8384	97
chr1	70475778	70476048	20_CGTACTAG_L005_peak_975c	280	.	5.50231	31.0344	28.0736	167
chr1	70705884	70706100	20_CGTACTAG_L005_peak_976	57	.	2.82758	8.17975	5.70855	121
chr1	70725627	70725967	20_CGTACTAG_L005_peak_977	517	.	7.6421	54.9372	51.7026	139
chr1	71037101	71037298	20_CGTACTAG_L005_peak_978	77	.	3.13326	10.2546	7.70767	80
chr1	71079279	71079482	20_CGTACTAG_L005_peak_979	304	.	5.73158	33.3986	30.4061	102
chr1	71102398	71102597	20_CGTACTAG_L005_peak_980	282	.	5.06573	31.2308	28.2686	98
chr1	71102675	71102952	20_CGTACTAG_L005_peak_981a	104	.	3.27343	13.0293	10.4089	92
chr1	71102952	71103318	20_CGTACTAG_L005_peak_981b	910	.	9.65562	94.6631	91.0777	186
chr1	71266791	71266941	20_CGTACTAG_L005_peak_982	30	.	2.36905	5.41201	3.07792	71
chr1	71540612	71540763	20_CGTACTAG_L005_peak_983	26	.	2.29263	4.99491	2.68852	73
chr1	71556786	71557271	20_CGTACTAG_L005_peak_984a	986	.	10.7819	102.314	98.6651	334
chr1	71557271	71557622	20_CGTACTAG_L005_peak_984b	84	.	3.15865	10.984	8.41748	151
chr1	71575828	71576074	20_CGTACTAG_L005_peak_985a	108	.	3.49854	13.4733	10.8386	76
chr1	71576074	71576467	20_CGTACTAG_L005_peak_985b	325	.	5.76161	35.5688	32.5515	171
chr1	71579704	71579870	20_CGTACTAG_L005_peak_986	88	.	3.22004	11.4804	8.89744	74
chr1	71614970	71615226	20_CGTACTAG_L005_peak_987	265	.	5.34947	29.488	26.5487	124
chr1	71652748	71652902	20_CGTACTAG_L005_peak_988	57	.	2.82758	8.17975	5.70855	75
chr1	71653074	71653418	20_CGTACTAG_L005_peak_989	214	.	4.81452	24.2729	21.4129	208
chr1	71816394	71816649	20_CGTACTAG_L005_peak_990	39	.	2.52189	6.28545	3.90115	94
chr1	71898342	71898492	20_CGTACTAG_L005_peak_991	66	.	2.98042	9.19568	6.68561	75
chr1	72014589	72014786	20_CGTACTAG_L005_peak_992	43	.	2.59831	6.74108	4.33374	91
chr1	72069013	72069367	20_CGTACTAG_L005_peak_993	250	.	5.19663	27.966	25.0487	162
chr1	72123743	72123946	20_CGTACTAG_L005_peak_994	172	.	4.356	20.0665	17.2806	99
chr1	72142003	72142163	20_CGTACTAG_L005_peak_995	98	.	3.43895	12.4934	9.87878	72
chr1	72187597	72187787	20_CGTACTAG_L005_peak_996	66	.	2.98042	9.19568	6.68561	88
chr1	72211977	72212230	20_CGTACTAG_L005_peak_997a	58	.	2.81899	8.31715	5.84412	139
chr1	72212230	72212469	20_CGTACTAG_L005_peak_997b	228	.	4.89614	25.7165	22.8391	115
chr1	72214646	72215087	20_CGTACTAG_L005_peak_998	371	.	6.22939	40.2094	37.1337	155
chr1	72220079	72220304	20_CGTACTAG_L005_peak_999	304	.	5.73158	33.3986	30.4061	118
chr1	72225890	72226125	20_CGTACTAG_L005_peak_1000	126	.	3.68142	15.3429	12.6622	116
chr1	72226140	72226479	20_CGTACTAG_L005_peak_1001a	265	.	5.13542	29.4664	26.5324	223
chr1	72226479	72227013	20_CGTACTAG_L005_peak_1001b	232	.	4.83986	26.1098	23.2236	117
chr1	72236388	72236596	20_CGTACTAG_L005_peak_1002	122	.	3.74463	14.8826	12.2064	108
chr1	72236633	72236839	20_CGTACTAG_L005_peak_1003a	82	.	3.20968	10.7995	8.23501	120
chr1	72236839	72236998	20_CGTACTAG_L005_peak_1003b	77	.	3.13326	10.2546	7.70767	87
chr1	72236998	72237163	20_CGTACTAG_L005_peak_1003c	110	.	3.59179	13.67	11.0239	72
chr1	72243721	72244077	20_CGTACTAG_L005_peak_1004a	385	.	6.49579	41.6406	38.5472	221
chr1	72244077	72244334	20_CGTACTAG_L005_peak_1004b	200	.	4.66168	22.8424	20.0066	135
chr1	72244334	72244602	20_CGTACTAG_L005_peak_1004c	87	.	3.2861	11.3544	8.77281	123
chr1	72254682	72254881	20_CGTACTAG_L005_peak_1005	134	.	3.89747	16.1298	13.4248	94
chr1	72255088	72255350	20_CGTACTAG_L005_peak_1006a	43	.	2.59831	6.74108	4.33374	123
chr1	72255350	72255643	20_CGTACTAG_L005_peak_1006b	61	.	2.904	8.68222	6.19118	140
chr1	72284014	72284474	20_CGTACTAG_L005_peak_1007	507	.	7.56568	54.0189	50.7935	324
chr1	72307248	72307618	20_CGTACTAG_L005_peak_1008	757	.	9.55263	79.197	75.7403	132
chr1	72372503	72372886	20_CGTACTAG_L005_peak_1009	436	.	6.95431	46.8328	43.6821	147
chr1	72383144	72383315	20_CGTACTAG_L005_peak_1010	82	.	3.20968	10.7995	8.23501	85
chr1	72536966	72537268	20_CGTACTAG_L005_peak_1011	128	.	3.82105	15.502	12.8111	173
chr1	72558922	72559266	20_CGTACTAG_L005_peak_1012	128	.	3.82105	15.502	12.8111	237
chr1	72583000	72583365	20_CGTACTAG_L005_peak_1013	1375	.	13.0874	141.521	137.574	167
chr1	72583415	72583594	20_CGTACTAG_L005_peak_1014	133	.	3.72029	16.0471	13.351	90
chr1	72593439	72593619	20_CGTACTAG_L005_peak_1015	47	.	2.67474	7.20889	4.7794	103
chr1	72696386	72696591	20_CGTACTAG_L005_peak_1016	235	.	5.04379	26.4692	23.5745	101
chr1	72711131	72711396	20_CGTACTAG_L005_peak_1017	273	.	5.42589	30.2582	27.308	107
chr1	72718936	72719130	20_CGTACTAG_L005_peak_1018	66	.	2.98042	9.19568	6.68561	93
chr1	72739140	72739317	20_CGTACTAG_L005_peak_1019	101	.	3.45865	12.8161	10.1981	82
chr1	72739647	72739874	20_CGTACTAG_L005_peak_1020a	186	.	4.456	21.4933	18.6817	152
chr1	72739874	72740097	20_CGTACTAG_L005_peak_1020b	236	.	4.98141	26.5051	23.61	75
chr1	72746498	72746729	20_CGTACTAG_L005_peak_1021	87	.	3.2861	11.3544	8.77281	116
chr1	72751269	72751665	20_CGTACTAG_L005_peak_1022	221	.	4.89095	24.9983	22.1268	174
chr1	72824404	72824633	20_CGTACTAG_L005_peak_1023	82	.	3.20968	10.7995	8.23501	126
chr1	72827806	72828014	20_CGTACTAG_L005_peak_1024	48	.	2.65585	7.28852	4.85786	129
chr1	72832759	72833127	20_CGTACTAG_L005_peak_1025	71	.	3.05684	9.71988	7.19115	242
chr1	72835183	72835408	20_CGTACTAG_L005_peak_1026	93	.	3.36252	11.9191	9.32084	111
chr1	72839365	72839651	20_CGTACTAG_L005_peak_1027a	214	.	4.81452	24.2729	21.4129	159
chr1	72839651	72839913	20_CGTACTAG_L005_peak_1027b	47	.	2.67474	7.20889	4.7794	128
chr1	72854976	72855159	20_CGTACTAG_L005_peak_1028	60	.	2.87335	8.55113	6.07485	94
chr1	72871114	72871314	20_CGTACTAG_L005_peak_1029	133	.	3.81932	16.0218	13.326	87
chr1	72872608	72872758	20_CGTACTAG_L005_peak_1030	64	.	2.91916	8.93024	6.43602	73
chr1	72874894	72875044	20_CGTACTAG_L005_peak_1031	30	.	2.33747	5.41436	3.08016	73
chr1	72877949	72878099	20_CGTACTAG_L005_peak_1032	110	.	3.59179	13.67	11.0239	74
chr1	72963588	72963750	20_CGTACTAG_L005_peak_1033	52	.	2.75116	7.68854	5.23769	74
chr1	72970802	72971047	20_CGTACTAG_L005_peak_1034	57	.	2.82758	8.17975	5.70855	168
chr1	73270887	73271037	20_CGTACTAG_L005_peak_1035	61	.	2.904	8.68222	6.19118	77
chr1	73538600	73539019	20_CGTACTAG_L005_peak_1036	1135	.	12.0986	117.359	113.59	160
chr1	73641101	73641371	20_CGTACTAG_L005_peak_1037	66	.	2.98042	9.19568	6.68561	113
chr1	73642646	73643063	20_CGTACTAG_L005_peak_1038	354	.	6.15847	38.5401	35.4843	245
chr1	73673450	73673817	20_CGTACTAG_L005_peak_1039	243	.	5.12021	27.2144	24.3083	204
chr1	73826371	73826548	20_CGTACTAG_L005_peak_1040	71	.	3.05684	9.71988	7.19115	96
chr1	73862825	73863045	20_CGTACTAG_L005_peak_1041	186	.	4.50884	21.44	18.6288	123
chr1	73864453	73864608	20_CGTACTAG_L005_peak_1042	57	.	2.82758	8.17975	5.70855	77
chr1	73943787	73943957	20_CGTACTAG_L005_peak_1043	70	.	2.90835	9.61209	7.09675	84
chr1	73944420	73944823	20_CGTACTAG_L005_peak_1044	693	.	8.44595	72.7328	69.3337	190
chr1	73962928	73963389	20_CGTACTAG_L005_peak_1045	360	.	6.11576	39.1609	36.0965	156
chr1	73974001	73974326	20_CGTACTAG_L005_peak_1046	122	.	3.74463	14.8826	12.2064	110
chr1	73979298	73979522	20_CGTACTAG_L005_peak_1047	82	.	3.20968	10.7995	8.23501	122
chr1	73998635	73998785	20_CGTACTAG_L005_peak_1048	34	.	2.44547	5.84231	3.48244	140
chr1	74102761	74102947	20_CGTACTAG_L005_peak_1049	77	.	3.13326	10.2546	7.70767	94
chr1	74111434	74111739	20_CGTACTAG_L005_peak_1050	87	.	3.2861	11.3544	8.77281	152
chr1	74125259	74125414	20_CGTACTAG_L005_peak_1051	47	.	2.67474	7.20889	4.7794	71
chr1	74236265	74236620	20_CGTACTAG_L005_peak_1052	901	.	10.6225	93.7581	90.1793	186
chr1	74284594	74285134	20_CGTACTAG_L005_peak_1053	2087	.	13.2438	213.116	208.723	278
chr1	74290197	74290360	20_CGTACTAG_L005_peak_1054	34	.	2.44547	5.84231	3.48244	84
chr1	74295476	74296107	20_CGTACTAG_L005_peak_1055	837	.	8.97833	87.2778	83.7539	377
chr1	74332307	74332791	20_CGTACTAG_L005_peak_1056	678	.	8.04307	71.2629	67.8762	320
chr1	74361904	74362206	20_CGTACTAG_L005_peak_1057	134	.	3.89747	16.1298	13.4248	109
chr1	74386720	74387112	20_CGTACTAG_L005_peak_1058a	617	.	7.27379	65.1051	61.7748	262
chr1	74387112	74387341	20_CGTACTAG_L005_peak_1058b	151	.	3.60767	17.9246	15.1872	130
chr1	74391349	74391750	20_CGTACTAG_L005_peak_1059	556	.	6.663	58.9183	55.6452	190
chr1	74391976	74392143	20_CGTACTAG_L005_peak_1060	104	.	3.24392	13.0886	10.4579	88
chr1	74397272	74397500	20_CGTACTAG_L005_peak_1061a	87	.	3.2861	11.3544	8.77281	151
chr1	74397500	74397708	20_CGTACTAG_L005_peak_1061b	360	.	6.26652	39.112	36.048	78
chr1	74452770	74452984	20_CGTACTAG_L005_peak_1062	87	.	3.2861	11.3544	8.77281	124
chr1	74478380	74478546	20_CGTACTAG_L005_peak_1063	82	.	3.20968	10.7995	8.23501	80
chr1	74505560	74506154	20_CGTACTAG_L005_peak_1064	1383	.	12.4442	142.297	138.344	363
chr1	74542498	74542648	20_CGTACTAG_L005_peak_1065	34	.	2.44547	5.84231	3.48244	75
chr1	74542754	74542992	20_CGTACTAG_L005_peak_1066	166	.	4.27958	19.3909	16.618	100
chr1	74544280	74544435	20_CGTACTAG_L005_peak_1067	39	.	2.52189	6.28545	3.90115	80
chr1	74587735	74587998	20_CGTACTAG_L005_peak_1068a	136	.	3.21817	16.3266	13.6198	90
chr1	74587998	74588477	20_CGTACTAG_L005_peak_1068b	1843	.	12.485	188.581	184.324	174
chr1	74601289	74601564	20_CGTACTAG_L005_peak_1069	273	.	5.42589	30.2582	27.308	136
chr1	74661474	74662025	20_CGTACTAG_L005_peak_1070	519	.	7.59399	55.18	51.9436	232
chr1	74704257	74704412	20_CGTACTAG_L005_peak_1071	34	.	2.44547	5.84231	3.48244	72
chr1	74759950	74760104	20_CGTACTAG_L005_peak_1072	87	.	3.2861	11.3544	8.77281	76
chr1	74773147	74773413	20_CGTACTAG_L005_peak_1073	235	.	5.04379	26.4692	23.5745	143
chr1	74803164	74803321	20_CGTACTAG_L005_peak_1074	43	.	2.59831	6.74108	4.33374	85
chr1	74808200	74808420	20_CGTACTAG_L005_peak_1075	128	.	3.82105	15.502	12.8111	105
chr1	74816745	74817164	20_CGTACTAG_L005_peak_1076	377	.	6.41937	40.7926	37.709	230
chr1	74854734	74854989	20_CGTACTAG_L005_peak_1077	199	.	4.52749	22.8097	19.9805	135
chr1	75124562	75124830	20_CGTACTAG_L005_peak_1078a	377	.	6.41937	40.7926	37.709	133
chr1	75124830	75125119	20_CGTACTAG_L005_peak_1078b	489	.	7.41284	52.1954	48.9884	136
chr1	75125158	75125313	20_CGTACTAG_L005_peak_1079	104	.	3.51537	13.0771	10.4465	77
chr1	75142585	75142943	20_CGTACTAG_L005_peak_1080a	289	.	5.45455	31.9391	28.9667	140
chr1	75142943	75143246	20_CGTACTAG_L005_peak_1080b	44	.	2.56228	6.89037	4.48074	218
chr1	75168499	75168795	20_CGTACTAG_L005_peak_1081a	373	.	6.27075	40.4346	37.3572	150
chr1	75168795	75169075	20_CGTACTAG_L005_peak_1081b	178	.	4.34303	20.6145	17.824	146
chr1	75179685	75179995	20_CGTACTAG_L005_peak_1082	71	.	2.9703	9.71675	7.19115	107
chr1	75180011	75180171	20_CGTACTAG_L005_peak_1083	26	.	2.22997	4.9828	2.68852	85
chr1	75180186	75180549	20_CGTACTAG_L005_peak_1084	238	.	4.8226	26.6994	23.8029	206
chr1	75191652	75191805	20_CGTACTAG_L005_peak_1085	76	.	2.91324	10.183	7.64856	73
chr1	75191880	75192375	20_CGTACTAG_L005_peak_1086	1289	.	11.8542	132.836	128.951	181
chr1	75210660	75210948	20_CGTACTAG_L005_peak_1087	296	.	5.65516	32.6047	29.6227	144
chr1	75234715	75234889	20_CGTACTAG_L005_peak_1088	108	.	3.45801	13.5123	10.8773	82
chr1	75236346	75236616	20_CGTACTAG_L005_peak_1089	351	.	6.18085	38.231	35.1814	141
chr1	75236763	75237015	20_CGTACTAG_L005_peak_1090	127	.	3.80228	15.4136	12.7321	123
chr1	75244964	75245163	20_CGTACTAG_L005_peak_1091	134	.	3.89747	16.1298	13.4248	101
chr1	75317300	75318106	20_CGTACTAG_L005_peak_1092	2138	.	10.9091	218.292	213.874	335
chr1	75370410	75370591	20_CGTACTAG_L005_peak_1093	77	.	3.13326	10.2546	7.70767	93
chr1	75398772	75398969	20_CGTACTAG_L005_peak_1094	77	.	3.10536	10.3326	7.78485	102
chr1	75399927	75400189	20_CGTACTAG_L005_peak_1095	133	.	3.76822	16.0317	13.3357	128
chr1	75435836	75436102	20_CGTACTAG_L005_peak_1096	243	.	5.12021	27.2144	24.3083	134
chr1	75460756	75460934	20_CGTACTAG_L005_peak_1097	104	.	3.36538	13.0562	10.4354	88
chr1	75460979	75461131	20_CGTACTAG_L005_peak_1098	49	.	2.60989	7.39903	4.96678	74
chr1	75461172	75461324	20_CGTACTAG_L005_peak_1099	37	.	2.40881	6.09405	3.72991	71
chr1	75461954	75462119	20_CGTACTAG_L005_peak_1100	22	.	2.14459	4.53235	2.28126	80
chr1	75467665	75467853	20_CGTACTAG_L005_peak_1101	134	.	3.89747	16.1298	13.4248	101
chr1	75479058	75479713	20_CGTACTAG_L005_peak_1102	1514	.	11.2454	155.522	151.478	418
chr1	75487701	75487910	20_CGTACTAG_L005_peak_1103	55	.	2.66489	7.95963	5.50503	102
chr1	75487978	75488176	20_CGTACTAG_L005_peak_1104	73	.	2.92553	9.87738	7.34681	108
chr1	75506371	75506521	20_CGTACTAG_L005_peak_1105	52	.	2.75116	7.68854	5.23769	79
chr1	75521383	75521603	20_CGTACTAG_L005_peak_1106	243	.	5.12021	27.2144	24.3083	110
chr1	75546332	75546579	20_CGTACTAG_L005_peak_1107	179	.	4.43242	20.7496	17.9511	123
chr1	75559429	75559799	20_CGTACTAG_L005_peak_1108	500	.	7.17552	53.3137	50.0959	244
chr1	75610709	75611069	20_CGTACTAG_L005_peak_1109	153	.	4.12674	18.0627	15.3163	116
chr1	75680875	75681290	20_CGTACTAG_L005_peak_1110	47	.	2.67474	7.20889	4.7794	223
chr1	75925815	75926085	20_CGTACTAG_L005_peak_1111	179	.	4.43242	20.7496	17.9511	151
chr1	76039002	76039445	20_CGTACTAG_L005_peak_1112	563	.	8.02421	59.5927	56.3124	229
chr1	76246313	76246493	20_CGTACTAG_L005_peak_1113	122	.	3.74463	14.8826	12.2064	87
chr1	76570488	76570736	20_CGTACTAG_L005_peak_1114	93	.	3.36252	11.9191	9.32084	144
chr1	76942657	76942890	20_CGTACTAG_L005_peak_1115a	344	.	6.11368	37.4524	34.4087	147
chr1	76942890	76943185	20_CGTACTAG_L005_peak_1115b	377	.	6.41937	40.7926	37.709	86
chr1	77085148	77085298	20_CGTACTAG_L005_peak_1116	47	.	2.67474	7.20889	4.7794	79
chr1	77110461	77110703	20_CGTACTAG_L005_peak_1117	335	.	6.03726	36.6307	33.5971	125
chr1	77128490	77128702	20_CGTACTAG_L005_peak_1118	104	.	3.51537	13.0771	10.4465	108
chr1	77248246	77248396	20_CGTACTAG_L005_peak_1119	47	.	2.67474	7.20889	4.7794	71
chr1	77410203	77410490	20_CGTACTAG_L005_peak_1120	172	.	4.356	20.0665	17.2806	158
chr1	77427078	77427228	20_CGTACTAG_L005_peak_1121	47	.	2.67474	7.20889	4.7794	77
chr1	77429235	77429433	20_CGTACTAG_L005_peak_1122	47	.	2.67474	7.20889	4.7794	98
chr1	77496781	77497301	20_CGTACTAG_L005_peak_1123	410	.	6.72505	44.2147	41.0924	203
chr1	77515017	77515312	20_CGTACTAG_L005_peak_1124	863	.	10.0583	89.9033	86.3568	141
chr1	77516267	77516542	20_CGTACTAG_L005_peak_1125	98	.	3.38983	12.4962	9.88152	131
chr1	78013855	78014068	20_CGTACTAG_L005_peak_1126	47	.	2.67474	7.20889	4.7794	113
chr1	78371717	78371921	20_CGTACTAG_L005_peak_1127	66	.	2.98042	9.19568	6.68561	107
chr1	78419699	78419896	20_CGTACTAG_L005_peak_1128	146	.	4.05031	17.4103	14.6775	99
chr1	78422542	78422918	20_CGTACTAG_L005_peak_1129	202	.	4.57184	23.0397	20.2024	247
chr1	78426173	78426353	20_CGTACTAG_L005_peak_1130	34	.	2.44547	5.84231	3.48244	89
chr1	78437248	78437398	20_CGTACTAG_L005_peak_1131	82	.	3.20968	10.7995	8.23501	99
chr1	78488531	78488738	20_CGTACTAG_L005_peak_1132a	82	.	3.20488	10.7782	8.22502	94
chr1	78488738	78488982	20_CGTACTAG_L005_peak_1132b	756	.	9.52744	79.0567	75.6024	114
chr1	78489024	78489271	20_CGTACTAG_L005_peak_1133	428	.	6.87789	45.9553	42.8141	129
chr1	78536877	78537043	20_CGTACTAG_L005_peak_1134	98	.	3.43895	12.4934	9.87878	85
chr1	78537582	78537959	20_CGTACTAG_L005_peak_1135	200	.	4.66168	22.8424	20.0066	123
chr1	78548982	78549384	20_CGTACTAG_L005_peak_1136	228	.	4.96737	25.7305	22.8472	219
chr1	78574271	78574691	20_CGTACTAG_L005_peak_1137b	147	.	3.53884	17.5043	14.7707	275
chr1	78590541	78591102	20_CGTACTAG_L005_peak_1138	581	.	7.80042	61.4443	58.1485	278
chr1	78593901	78594200	20_CGTACTAG_L005_peak_1139	114	.	3.43348	14.0846	11.4343	116
chr1	78598541	78598870	20_CGTACTAG_L005_peak_1140	214	.	4.81452	24.2729	21.4129	135
chr1	78649342	78649701	20_CGTACTAG_L005_peak_1141	153	.	4.12674	18.0627	15.3163	137
chr1	78657572	78658208	20_CGTACTAG_L005_peak_1142	1012	.	10.2894	104.893	101.222	198
chr1	78724609	78724759	20_CGTACTAG_L005_peak_1143	93	.	3.36252	11.9191	9.32084	79
chr1	78745359	78745639	20_CGTACTAG_L005_peak_1144a	110	.	3.59179	13.67	11.0239	205
chr1	78745639	78745831	20_CGTACTAG_L005_peak_1144b	140	.	3.97389	16.766	14.047	75
chr1	78761075	78761249	20_CGTACTAG_L005_peak_1145	140	.	3.97389	16.766	14.047	85
chr1	78761287	78761595	20_CGTACTAG_L005_peak_1146	335	.	6.03726	36.6307	33.5971	135
chr1	78819784	78819946	20_CGTACTAG_L005_peak_1147	61	.	2.904	8.68222	6.19118	93
chr1	78852375	78852768	20_CGTACTAG_L005_peak_1148	619	.	8.48273	65.3143	61.9805	205
chr1	79439930	79440150	20_CGTACTAG_L005_peak_1149	304	.	5.73158	33.3986	30.4061	106
chr1	79450554	79450794	20_CGTACTAG_L005_peak_1150	168	.	4.209	19.6372	16.8622	113
chr1	79452461	79452742	20_CGTACTAG_L005_peak_1151	183	.	4.44612	21.1301	18.3284	119
chr1	79581488	79581695	20_CGTACTAG_L005_peak_1152	153	.	4.12674	18.0627	15.3163	104
chr1	79697427	79697694	20_CGTACTAG_L005_peak_1153	43	.	2.59831	6.74108	4.33374	126
chr1	79710883	79711033	20_CGTACTAG_L005_peak_1154	52	.	2.75116	7.68854	5.23769	74
chr1	79761609	79761906	20_CGTACTAG_L005_peak_1155	638	.	8.63254	67.2363	63.887	163
chr1	79775922	79776407	20_CGTACTAG_L005_peak_1156	1531	.	14.7037	157.204	153.148	151
chr1	79803036	79803395	20_CGTACTAG_L005_peak_1157	377	.	6.41937	40.7926	37.709	198
chr1	79832761	79833127	20_CGTACTAG_L005_peak_1158	243	.	5.12021	27.2144	24.3083	133
chr1	79858547	79858762	20_CGTACTAG_L005_peak_1159	96	.	3.20052	12.2274	9.62578	90
chr1	79860567	79860773	20_CGTACTAG_L005_peak_1160a	60	.	2.71143	8.49967	6.02412	84
chr1	79860773	79861039	20_CGTACTAG_L005_peak_1160b	301	.	5.27001	33.1666	30.1803	123
chr1	79861342	79861604	20_CGTACTAG_L005_peak_1161a	88	.	3.12189	11.4196	8.83732	147
chr1	79861604	79861801	20_CGTACTAG_L005_peak_1161b	63	.	2.77319	8.79445	6.30204	115
chr1	80159667	80159887	20_CGTACTAG_L005_peak_1162a	110	.	3.59179	13.67	11.0239	156
chr1	80159887	80160086	20_CGTACTAG_L005_peak_1162b	77	.	3.13326	10.2546	7.70767	64
chr1	80221256	80221446	20_CGTACTAG_L005_peak_1163	71	.	3.05684	9.71988	7.19115	84
chr1	80224921	80225150	20_CGTACTAG_L005_peak_1164	82	.	3.20968	10.7995	8.23501	118
chr1	80238803	80238977	20_CGTACTAG_L005_peak_1165	66	.	2.98042	9.19568	6.68561	86
chr1	80340446	80341193	20_CGTACTAG_L005_peak_1166	1393	.	12.496	143.342	139.382	503
chr1	80371983	80372264	20_CGTACTAG_L005_peak_1167	71	.	3.05684	9.71988	7.19115	185
chr1	80384268	80384425	20_CGTACTAG_L005_peak_1168	47	.	2.67474	7.20889	4.7794	142
chr1	80408609	80408818	20_CGTACTAG_L005_peak_1169	93	.	3.36252	11.9191	9.32084	109
chr1	80483473	80483754	20_CGTACTAG_L005_peak_1170	179	.	4.43242	20.7496	17.9511	110
chr1	80637153	80637577	20_CGTACTAG_L005_peak_1171	954	.	11.0046	99.1095	95.4862	249
chr1	80756107	80756257	20_CGTACTAG_L005_peak_1172	47	.	2.67474	7.20889	4.7794	105
chr1	80757161	80757325	20_CGTACTAG_L005_peak_1173	82	.	3.20968	10.7995	8.23501	71
chr1	80758214	80758482	20_CGTACTAG_L005_peak_1174	43	.	2.59831	6.74108	4.33374	154
chr1	80758496	80758797	20_CGTACTAG_L005_peak_1175	128	.	3.82105	15.502	12.8111	167
chr1	80854389	80854720	20_CGTACTAG_L005_peak_1176	311	.	5.808	34.1982	31.1954	133
chr1	80900720	80901225	20_CGTACTAG_L005_peak_1177	507	.	7.55437	53.9577	50.7352	232
chr1	81281076	81281292	20_CGTACTAG_L005_peak_1178	122	.	3.74463	14.8826	12.2064	111
chr1	81287183	81287459	20_CGTACTAG_L005_peak_1179	71	.	3.05684	9.71988	7.19115	156
chr1	81301807	81301962	20_CGTACTAG_L005_peak_1180	93	.	3.36252	11.9191	9.32084	79
chr1	81523056	81523222	20_CGTACTAG_L005_peak_1181	93	.	3.36252	11.9191	9.32084	75
chr1	81593679	81593894	20_CGTACTAG_L005_peak_1182	128	.	3.82105	15.502	12.8111	101
chr1	81967482	81967632	20_CGTACTAG_L005_peak_1183	43	.	2.59831	6.74108	4.33374	87
chr1	82008538	82008774	20_CGTACTAG_L005_peak_1184a	273	.	5.42589	30.2582	27.308	124
chr1	82008774	82009028	20_CGTACTAG_L005_peak_1184b	159	.	4.20316	18.7229	15.9631	112
chr1	82093190	82093478	20_CGTACTAG_L005_peak_1185	179	.	4.43242	20.7496	17.9511	148
chr1	82150864	82151141	20_CGTACTAG_L005_peak_1186	193	.	4.58526	22.1376	19.314	149
chr1	82189592	82189948	20_CGTACTAG_L005_peak_1187	166	.	4.27958	19.3909	16.618	198
chr1	82199998	82200382	20_CGTACTAG_L005_peak_1188	250	.	5.19663	27.966	25.0487	174
chr1	82243355	82243667	20_CGTACTAG_L005_peak_1189	116	.	3.66821	14.2719	11.6107	146
chr1	82283114	82283703	20_CGTACTAG_L005_peak_1190	999	.	10.9938	103.574	99.9135	317
chr1	82290935	82291445	20_CGTACTAG_L005_peak_1191a	551	.	5.98775	58.4579	55.1904	339
chr1	82291445	82291805	20_CGTACTAG_L005_peak_1191b	1385	.	10.1226	142.495	138.541	171
chr1	82316347	82316911	20_CGTACTAG_L005_peak_1192	1185	.	12.6095	122.377	118.569	230
chr1	82324224	82324374	20_CGTACTAG_L005_peak_1193	110	.	3.59179	13.67	11.0239	90
chr1	82324520	82324680	20_CGTACTAG_L005_peak_1194	61	.	2.904	8.68222	6.19118	94
chr1	82358889	82359151	20_CGTACTAG_L005_peak_1195	93	.	3.36252	11.9191	9.32084	120
chr1	82395629	82395833	20_CGTACTAG_L005_peak_1196	98	.	3.43895	12.4934	9.87878	101
chr1	82433446	82433648	20_CGTACTAG_L005_peak_1197	172	.	4.356	20.0665	17.2806	98
chr1	82476371	82476585	20_CGTACTAG_L005_peak_1198	97	.	3.41038	12.3632	9.7601	105
chr1	82476768	82477168	20_CGTACTAG_L005_peak_1199	296	.	5.65516	32.6047	29.6227	163
chr1	82634488	82634896	20_CGTACTAG_L005_peak_1200	526	.	7.71852	55.8599	52.6161	182
chr1	82688067	82688217	20_CGTACTAG_L005_peak_1201	26	.	2.29263	4.99491	2.68852	72
chr1	82724741	82725018	20_CGTACTAG_L005_peak_1202	1208	.	12.7623	124.656	120.831	139
chr1	82725031	82725233	20_CGTACTAG_L005_peak_1203	385	.	6.49579	41.6406	38.5472	108
chr1	82787417	82787802	20_CGTACTAG_L005_peak_1204	385	.	6.49579	41.6406	38.5472	133
chr1	82839248	82839726	20_CGTACTAG_L005_peak_1205	311	.	5.808	34.1982	31.1954	170
chr1	83038147	83038305	20_CGTACTAG_L005_peak_1206	82	.	3.20968	10.7995	8.23501	72
chr1	83076247	83076412	20_CGTACTAG_L005_peak_1207	110	.	3.59179	13.67	11.0239	77
chr1	83159603	83159799	20_CGTACTAG_L005_peak_1208a	280	.	5.50231	31.0344	28.0736	94
chr1	83159799	83159980	20_CGTACTAG_L005_peak_1208b	71	.	3.05684	9.71988	7.19115	103
chr1	83408018	83408448	20_CGTACTAG_L005_peak_1209	393	.	6.57221	42.4936	39.3906	243
chr1	83631742	83632110	20_CGTACTAG_L005_peak_1210	166	.	4.27958	19.3909	16.618	184
chr1	83717161	83717312	20_CGTACTAG_L005_peak_1211	47	.	2.67474	7.20889	4.7794	74
chr1	83736545	83736695	20_CGTACTAG_L005_peak_1212	77	.	3.13326	10.2546	7.70767	75
chr1	83796964	83797119	20_CGTACTAG_L005_peak_1213	87	.	3.2861	11.3544	8.77281	73
chr1	83906733	83907461	20_CGTACTAG_L005_peak_1214	619	.	8.48273	65.3143	61.9805	385
chr1	84145740	84145999	20_CGTACTAG_L005_peak_1215	146	.	4.05031	17.4103	14.6775	121
chr1	84155269	84155545	20_CGTACTAG_L005_peak_1216	128	.	3.82105	15.502	12.8111	155
chr1	84155636	84155842	20_CGTACTAG_L005_peak_1217	98	.	3.43895	12.4934	9.87878	112
chr1	84177136	84177484	20_CGTACTAG_L005_peak_1218	288	.	5.57873	31.8166	28.8451	204
chr1	84222064	84222542	20_CGTACTAG_L005_peak_1219	1100	.	11.1827	113.824	110.083	196
chr1	84284428	84284730	20_CGTACTAG_L005_peak_1220	273	.	5.42589	30.2582	27.308	175
chr1	84286947	84287116	20_CGTACTAG_L005_peak_1221	122	.	3.74463	14.8826	12.2064	81
chr1	84387570	84387856	20_CGTACTAG_L005_peak_1222	166	.	4.27958	19.3909	16.618	131
chr1	84443582	84444020	20_CGTACTAG_L005_peak_1223	553	.	7.94779	58.6532	55.3819	267
chr1	84464928	84465078	20_CGTACTAG_L005_peak_1224	43	.	2.59831	6.74108	4.33374	72
chr1	84518425	84518636	20_CGTACTAG_L005_peak_1225	34	.	2.44547	5.84231	3.48244	122
chr1	84523460	84523743	20_CGTACTAG_L005_peak_1226	221	.	4.89095	24.9983	22.1268	132
chr1	84535951	84536554	20_CGTACTAG_L005_peak_1227	207	.	4.7381	23.5542	20.7063	299
chr1	84585330	84585840	20_CGTACTAG_L005_peak_1228	760	.	8.82548	79.5116	76.0528	171
chr1	84621311	84621635	20_CGTACTAG_L005_peak_1229	639	.	8.63558	67.253	63.9018	156
chr1	84646932	84647155	20_CGTACTAG_L005_peak_1230	98	.	3.43895	12.4934	9.87878	100
chr1	84695122	84695340	20_CGTACTAG_L005_peak_1231	151	.	3.82372	17.8934	15.1562	110
chr1	84695518	84695674	20_CGTACTAG_L005_peak_1232	73	.	2.8911	9.89089	7.36014	75
chr1	84695711	84696112	20_CGTACTAG_L005_peak_1233	508	.	6.90768	54.0848	50.8589	150
chr1	84696148	84696463	20_CGTACTAG_L005_peak_1234	693	.	8.192	72.7532	69.3539	165
chr1	84838632	84838789	20_CGTACTAG_L005_peak_1235	39	.	2.24543	6.3053	3.92073	145
chr1	84839273	84839701	20_CGTACTAG_L005_peak_1236	1702	.	12.6288	174.403	170.232	268
chr1	84839738	84839965	20_CGTACTAG_L005_peak_1237	513	.	6.25497	54.6224	51.3928	119
chr1	84840008	84840190	20_CGTACTAG_L005_peak_1238	139	.	3.40607	16.6803	13.9701	94
chr1	84934523	84934884	20_CGTACTAG_L005_peak_1239	168	.	4.27607	19.6744	16.8992	127
chr1	84935146	84935337	20_CGTACTAG_L005_peak_1240	92	.	3.34601	11.8445	9.25746	106
chr1	84935753	84935992	20_CGTACTAG_L005_peak_1241	277	.	5.43191	30.6711	27.7178	112
chr1	84956695	84956917	20_CGTACTAG_L005_peak_1242a	84	.	2.87531	11.0633	8.49587	121
chr1	84956917	84957061	20_CGTACTAG_L005_peak_1242b	57	.	2.52678	8.17738	5.70855	102
chr1	84962890	84963119	20_CGTACTAG_L005_peak_1243	81	.	2.48354	10.7206	8.16822	127
chr1	84963858	84964037	20_CGTACTAG_L005_peak_1244a	39	.	2.04584	6.27207	3.90115	90
chr1	84964037	84964248	20_CGTACTAG_L005_peak_1244b	87	.	2.55141	11.3696	8.78786	89
chr1	84965894	84966058	20_CGTACTAG_L005_peak_1245	44	.	2.14705	6.82383	4.41522	72
chr1	84975842	84976020	20_CGTACTAG_L005_peak_1246a	127	.	3.43195	15.46	12.7781	87
chr1	84976020	84976193	20_CGTACTAG_L005_peak_1246b	59	.	2.62687	8.39989	5.92572	92
chr1	84991138	84991383	20_CGTACTAG_L005_peak_1247	39	.	2.04195	6.33846	3.95341	163
chr1	84993349	84993514	20_CGTACTAG_L005_peak_1248	27	.	1.94657	5.05602	2.74848	153
chr1	84995015	84995170	20_CGTACTAG_L005_peak_1249	114	.	2.98097	14.1078	11.4573	78
chr1	85007644	85007873	20_CGTACTAG_L005_peak_1250	80	.	2.3731	10.6513	8.09982	133
chr1	85008611	85008761	20_CGTACTAG_L005_peak_1251	47	.	2.06391	7.14024	4.72669	74
chr1	85008794	85008947	20_CGTACTAG_L005_peak_1252	47	.	2.06495	7.14782	4.73413	91
chr1	85025989	85026153	20_CGTACTAG_L005_peak_1253	91	.	2.7863	11.7437	9.15777	74
chr1	85026423	85026605	20_CGTACTAG_L005_peak_1254	56	.	2.39493	8.11609	5.6592	90
chr1	85029412	85029836	20_CGTACTAG_L005_peak_1255	88	.	2.63874	11.4019	8.81977	109
chr1	85063325	85063595	20_CGTACTAG_L005_peak_1256	29	.	2.2317	5.21661	2.90594	113
chr1	85074934	85075402	20_CGTACTAG_L005_peak_1257	282	.	3.89658	31.2414	28.2791	264
chr1	85080817	85081002	20_CGTACTAG_L005_peak_1258a	83	.	2.51476	10.9529	8.38667	100
chr1	85081002	85081178	20_CGTACTAG_L005_peak_1258b	42	.	2.09086	6.66082	4.27043	85
chr1	85086326	85086481	20_CGTACTAG_L005_peak_1259	22	.	1.72068	4.4986	2.24834	91
chr1	85090230	85090471	20_CGTACTAG_L005_peak_1260	87	.	2.24118	11.3586	8.7769	111
chr1	85092325	85092490	20_CGTACTAG_L005_peak_1261	45	.	1.92308	6.96218	4.55143	78
chr1	85105443	85105710	20_CGTACTAG_L005_peak_1262	185	.	3.16872	21.3392	18.5356	153
chr1	85106101	85106268	20_CGTACTAG_L005_peak_1263	25	.	1.83051	4.87	2.5878	107
chr1	85111481	85111791	20_CGTACTAG_L005_peak_1264	139	.	2.70074	16.6436	13.9338	106
chr1	85113063	85113324	20_CGTACTAG_L005_peak_1265	77	.	2.2417	10.2409	7.7057	155
chr1	85114250	85114660	20_CGTACTAG_L005_peak_1266	65	.	2.16136	8.99908	6.50397	165
chr1	85114830	85114980	20_CGTACTAG_L005_peak_1267	77	.	2.27852	10.3375	7.78974	73
chr1	85128432	85128617	20_CGTACTAG_L005_peak_1268	74	.	2.65931	9.97786	7.44603	97
chr1	85147551	85147720	20_CGTACTAG_L005_peak_1269	52	.	2.75116	7.68854	5.23769	75
chr1	85147741	85148071	20_CGTACTAG_L005_peak_1270	87	.	3.2861	11.3544	8.77281	181
chr1	85155091	85155427	20_CGTACTAG_L005_peak_1271	74	.	2.79802	9.93948	7.40809	103
chr1	85179679	85179896	20_CGTACTAG_L005_peak_1272	145	.	3.39498	17.2916	14.5677	115
chr1	85182820	85183008	20_CGTACTAG_L005_peak_1273	49	.	2.25743	7.40484	4.9725	84
chr1	85198332	85198482	20_CGTACTAG_L005_peak_1274	67	.	2.42932	9.25241	6.74165	104
chr1	85198968	85199146	20_CGTACTAG_L005_peak_1275a	37	.	2.08638	6.1486	3.78352	93
chr1	85199146	85199357	20_CGTACTAG_L005_peak_1275b	101	.	2.7644	12.7728	10.1552	85
chr1	85199383	85199543	20_CGTACTAG_L005_peak_1276	49	.	2.23818	7.39893	4.96669	90
chr1	85206546	85206900	20_CGTACTAG_L005_peak_1277	96	.	2.89277	12.2428	9.64101	221
chr1	85215066	85215311	20_CGTACTAG_L005_peak_1278	118	.	3.16308	14.5082	11.8446	110
chr1	85216170	85216384	20_CGTACTAG_L005_peak_1279	42	.	2.28334	6.62054	4.23086	89
chr1	85234602	85234813	20_CGTACTAG_L005_peak_1280	69	.	2.38967	9.50222	6.98832	120
chr1	85247555	85247685	20_CGTACTAG_L005_peak_1281a	60	.	1.96499	8.47564	6.00045	82
chr1	85247685	85247836	20_CGTACTAG_L005_peak_1281b	66	.	2.01289	9.13395	6.63695	49
chr1	85258757	85258995	20_CGTACTAG_L005_peak_1282	43	.	1.88277	6.76369	4.35602	99
chr1	85289378	85289528	20_CGTACTAG_L005_peak_1283	44	.	2.38163	6.88043	4.47095	107
chr1	85306944	85307141	20_CGTACTAG_L005_peak_1284	74	.	2.74876	10.0083	7.47613	105
chr1	85339878	85340301	20_CGTACTAG_L005_peak_1285	139	.	2.96769	16.634	13.9242	180
chr1	85344796	85344947	20_CGTACTAG_L005_peak_1286a	41	.	2.06612	6.49785	4.11024	71
chr1	85344947	85345106	20_CGTACTAG_L005_peak_1286b	35	.	2.02177	5.93671	3.57528	80
chr1	85345806	85346081	20_CGTACTAG_L005_peak_1287	43	.	2.20324	6.74207	4.33469	169
chr1	85346121	85346273	20_CGTACTAG_L005_peak_1288	52	.	2.35294	7.73995	5.28842	121
chr1	85346777	85346964	20_CGTACTAG_L005_peak_1289	78	.	2.73548	10.4284	7.87954	95
chr1	85448299	85448498	20_CGTACTAG_L005_peak_1290	113	.	3.60902	13.9957	11.3464	100
chr1	85448501	85448696	20_CGTACTAG_L005_peak_1291	168	.	4.20442	19.614	16.8392	101
chr1	85454185	85454372	20_CGTACTAG_L005_peak_1292	75	.	2.48473	10.0366	7.50406	135
chr1	85454732	85454960	20_CGTACTAG_L005_peak_1293	24	.	1.88793	4.71836	2.4394	117
chr1	85460292	85460640	20_CGTACTAG_L005_peak_1294	167	.	3.22142	19.512	16.7381	204
chr1	85478993	85479213	20_CGTACTAG_L005_peak_1295	109	.	3.02429	13.6317	10.9953	128
chr1	85479238	85479415	20_CGTACTAG_L005_peak_1296a	44	.	2.26125	6.85068	4.44167	102
chr1	85479415	85479585	20_CGTACTAG_L005_peak_1296b	49	.	2.31078	7.37037	4.93854	75
chr1	85481420	85481717	20_CGTACTAG_L005_peak_1297	49	.	2.19342	7.33316	4.90191	103
chr1	85500118	85500270	20_CGTACTAG_L005_peak_1298	48	.	2.12307	7.2738	4.84342	84
chr1	85506396	85506555	20_CGTACTAG_L005_peak_1299a	44	.	2.1306	6.82075	4.41219	82
chr1	85506555	85506734	20_CGTACTAG_L005_peak_1299b	75	.	2.46521	10.0378	7.50518	77
chr1	85522925	85523192	20_CGTACTAG_L005_peak_1300	82	.	2.93589	10.8508	8.28578	137
chr1	85525920	85526077	20_CGTACTAG_L005_peak_1301	32	.	2.10681	5.5785	3.24144	76
chr1	85549682	85549860	20_CGTACTAG_L005_peak_1302	73	.	2.51955	9.85048	7.3202	95
chr1	85550573	85550804	20_CGTACTAG_L005_peak_1303	61	.	2.38767	8.58801	6.1112	119
chr1	85551652	85552075	20_CGTACTAG_L005_peak_1304	205	.	3.71448	23.4078	20.5673	272
chr1	85553294	85553518	20_CGTACTAG_L005_peak_1305	87	.	2.65014	11.3258	8.75515	93
chr1	85555317	85555554	20_CGTACTAG_L005_peak_1306	89	.	2.81343	11.5733	8.98932	120
chr1	85563136	85563341	20_CGTACTAG_L005_peak_1307	21	.	1.99225	4.3623	2.11524	108
chr1	85565331	85565526	20_CGTACTAG_L005_peak_1308a	96	.	2.97942	12.2133	9.61179	101
chr1	85565526	85565730	20_CGTACTAG_L005_peak_1308b	30	.	2.13732	5.43127	3.09684	95
chr1	85565753	85565959	20_CGTACTAG_L005_peak_1309	37	.	2.23523	6.13902	3.77408	106
chr1	85573687	85573866	20_CGTACTAG_L005_peak_1310	54	.	2.40078	7.89034	5.43672	88
chr1	85582921	85583090	20_CGTACTAG_L005_peak_1311	57	.	2.30785	8.19591	5.7245	74
chr1	85588755	85589035	20_CGTACTAG_L005_peak_1312	61	.	2.40332	8.68787	6.19679	175
chr1	85595030	85595215	20_CGTACTAG_L005_peak_1313	85	.	2.44532	11.1064	8.53844	88
chr1	85598365	85598523	20_CGTACTAG_L005_peak_1314	58	.	2.11098	8.27508	5.80264	74
chr1	85600911	85601213	20_CGTACTAG_L005_peak_1315	50	.	1.97676	7.50655	5.07265	102
chr1	85603763	85603945	20_CGTACTAG_L005_peak_1316	96	.	2.36637	12.23	9.62838	76
chr1	85604396	85604682	20_CGTACTAG_L005_peak_1317	124	.	2.57644	15.1	12.4217	142
chr1	85604730	85604889	20_CGTACTAG_L005_peak_1318	89	.	2.33153	11.53	8.94647	73
chr1	85609829	85610042	20_CGTACTAG_L005_peak_1319	23	.	1.81248	4.61905	2.34207	123
chr1	85610700	85610873	20_CGTACTAG_L005_peak_1320	50	.	2.17025	7.49808	5.0643	91
chr1	85624852	85625173	20_CGTACTAG_L005_peak_1321	67	.	2.36235	9.30728	6.79587	119
chr1	85625186	85625592	20_CGTACTAG_L005_peak_1322	118	.	2.81797	14.5328	11.869	244
chr1	85653330	85653534	20_CGTACTAG_L005_peak_1323	36	.	2.22463	5.97282	3.61079	90
chr1	85657907	85658104	20_CGTACTAG_L005_peak_1324	67	.	2.82523	9.2147	6.70437	96
chr1	85703630	85703839	20_CGTACTAG_L005_peak_1325	114	.	3.62949	14.0915	11.4412	116
chr1	85720526	85720676	20_CGTACTAG_L005_peak_1326	57	.	2.82758	8.17975	5.70855	73
chr1	85736563	85736793	20_CGTACTAG_L005_peak_1327	243	.	5.12021	27.2144	24.3083	113
chr1	85742905	85743195	20_CGTACTAG_L005_peak_1328a	319	.	5.88442	35.0035	31.9903	168
chr1	85743195	85743399	20_CGTACTAG_L005_peak_1328b	61	.	2.904	8.68222	6.19118	123
chr1	85751633	85751855	20_CGTACTAG_L005_peak_1329	57	.	2.82758	8.17975	5.70855	123
chr1	85793250	85793575	20_CGTACTAG_L005_peak_1330a	887	.	9.56409	92.2876	88.7218	172
chr1	85793575	85793854	20_CGTACTAG_L005_peak_1330b	89	.	3.1078	11.5506	8.96687	154
chr1	85793854	85794070	20_CGTACTAG_L005_peak_1330c	51	.	2.57732	7.55199	5.1174	125
chr1	85825041	85825235	20_CGTACTAG_L005_peak_1331	61	.	2.904	8.68222	6.19118	97
chr1	85851975	85852271	20_CGTACTAG_L005_peak_1332	172	.	4.356	20.0665	17.2806	151
chr1	85853394	85853611	20_CGTACTAG_L005_peak_1333	296	.	5.65516	32.6047	29.6227	106
chr1	85894405	85894709	20_CGTACTAG_L005_peak_1334	342	.	5.99556	37.2467	34.2086	139
chr1	85902113	85902346	20_CGTACTAG_L005_peak_1335	122	.	3.74463	14.8826	12.2064	107
chr1	85917101	85917274	20_CGTACTAG_L005_peak_1336	66	.	2.98042	9.19568	6.68561	104
chr1	85921770	85922156	20_CGTACTAG_L005_peak_1337a	279	.	5.32949	30.8876	27.9326	172
chr1	85922156	85922565	20_CGTACTAG_L005_peak_1337b	391	.	6.53247	42.2826	39.1846	214
chr1	85922565	85922880	20_CGTACTAG_L005_peak_1337c	47	.	2.67474	7.20889	4.7794	195
chr1	85928310	85928651	20_CGTACTAG_L005_peak_1338	697	.	9.0941	73.1597	69.7558	171
chr1	85940295	85940460	20_CGTACTAG_L005_peak_1339	47	.	2.67474	7.20889	4.7794	79
chr1	85969472	85969892	20_CGTACTAG_L005_peak_1340	658	.	8.78842	69.207	65.8384	253
chr1	86007878	86008077	20_CGTACTAG_L005_peak_1341	82	.	3.20968	10.7995	8.23501	108
chr1	86018222	86018473	20_CGTACTAG_L005_peak_1342	47	.	2.67474	7.20889	4.7794	83
chr1	86032188	86032777	20_CGTACTAG_L005_peak_1343	1939	.	14.4869	198.294	193.98	257
chr1	86045870	86046048	20_CGTACTAG_L005_peak_1344	52	.	2.75116	7.68854	5.23769	75
chr1	86046119	86046502	20_CGTACTAG_L005_peak_1345	66	.	2.98042	9.19568	6.68561	265
chr1	86053194	86053587	20_CGTACTAG_L005_peak_1346a	1053	.	10.0895	109.088	105.383	298
chr1	86053587	86053925	20_CGTACTAG_L005_peak_1346b	725	.	8.11054	75.9306	72.5034	95
chr1	86059472	86059684	20_CGTACTAG_L005_peak_1347	134	.	3.89747	16.1298	13.4248	101
chr1	86064229	86064488	20_CGTACTAG_L005_peak_1348	1101	.	11.848	113.863	110.121	128
chr1	86064530	86064752	20_CGTACTAG_L005_peak_1349	591	.	8.25347	62.4355	59.1283	103
chr1	86064794	86064945	20_CGTACTAG_L005_peak_1350	26	.	2.29263	4.99491	2.68852	73
chr1	86111891	86112044	20_CGTACTAG_L005_peak_1351	61	.	2.904	8.68222	6.19118	80
chr1	86154553	86154910	20_CGTACTAG_L005_peak_1352	1019	.	11.1273	105.659	101.982	174
chr1	86178917	86179117	20_CGTACTAG_L005_peak_1353	116	.	3.66821	14.2719	11.6107	98
chr1	86358745	86358897	20_CGTACTAG_L005_peak_1354	76	.	2.57149	10.1914	7.65688	76
chr1	86358952	86359298	20_CGTACTAG_L005_peak_1355a	605	.	6.17744	63.8918	60.5721	137
chr1	86359298	86359759	20_CGTACTAG_L005_peak_1355b	1925	.	12.1839	196.899	192.592	209
chr1	86424844	86425021	20_CGTACTAG_L005_peak_1356	30	.	2.36905	5.41201	3.07792	85
chr1	86434388	86435042	20_CGTACTAG_L005_peak_1357	1340	.	10.4533	137.935	134.013	215
chr1	86435450	86435784	20_CGTACTAG_L005_peak_1358	232	.	4.08766	26.1566	23.2701	120
chr1	86440567	86440798	20_CGTACTAG_L005_peak_1359	186	.	4.164	21.4509	18.6397	106
chr1	86442166	86442462	20_CGTACTAG_L005_peak_1360	74	.	2.94314	9.96241	7.43077	102
chr1	86442464	86442867	20_CGTACTAG_L005_peak_1361	222	.	4.59694	25.1169	22.2444	156
chr1	86487162	86488009	20_CGTACTAG_L005_peak_1362	1767	.	12.7484	181.003	176.791	354
chr1	86501674	86501899	20_CGTACTAG_L005_peak_1363	100	.	3.16977	12.6907	10.0739	114
chr1	86504012	86504605	20_CGTACTAG_L005_peak_1364	558	.	7.10754	59.1516	55.8768	245
chr1	86509494	86509709	20_CGTACTAG_L005_peak_1365	71	.	3.05684	9.71988	7.19115	103
chr1	86525268	86525546	20_CGTACTAG_L005_peak_1366	882	.	6.92721	91.7969	88.2346	134
chr1	86526117	86526502	20_CGTACTAG_L005_peak_1367a	641	.	5.81096	67.4985	64.1456	258
chr1	86526502	86526802	20_CGTACTAG_L005_peak_1367b	905	.	7.01107	94.0954	90.5143	127
chr1	86528186	86528405	20_CGTACTAG_L005_peak_1368	40	.	2.02487	6.40503	4.0189	140
chr1	86532445	86532700	20_CGTACTAG_L005_peak_1369	166	.	4.27958	19.3909	16.618	136
chr1	86582436	86582711	20_CGTACTAG_L005_peak_1370a	1030	.	10.2839	106.719	103.034	144
chr1	86582711	86582968	20_CGTACTAG_L005_peak_1370b	1140	.	10.8954	117.782	114.01	132
chr1	86586996	86587176	20_CGTACTAG_L005_peak_1371	189	.	4.16404	21.7429	18.9293	93
chr1	86669553	86669797	20_CGTACTAG_L005_peak_1372	342	.	6.00222	37.2824	34.2441	110
chr1	86670460	86670617	20_CGTACTAG_L005_peak_1373	30	.	2.33236	5.39396	3.07792	71
chr1	86703641	86704054	20_CGTACTAG_L005_peak_1374	98	.	3.43895	12.4934	9.87878	197
chr1	86742907	86743084	20_CGTACTAG_L005_peak_1375	77	.	3.13326	10.2546	7.70767	87
chr1	87010733	87010909	20_CGTACTAG_L005_peak_1376	116	.	3.66821	14.2719	11.6107	81
chr1	87035658	87035886	20_CGTACTAG_L005_peak_1377a	60	.	2.87009	8.53717	6.06111	88
chr1	87035886	87036139	20_CGTACTAG_L005_peak_1377b	82	.	3.20968	10.7995	8.23501	141
chr1	87042220	87042370	20_CGTACTAG_L005_peak_1378	52	.	2.75116	7.68854	5.23769	68
chr1	87098694	87098913	20_CGTACTAG_L005_peak_1379	89	.	3.27869	11.5382	8.95462	82
chr1	87175825	87176098	20_CGTACTAG_L005_peak_1380	243	.	5.12021	27.2144	24.3083	130
chr1	87187110	87187324	20_CGTACTAG_L005_peak_1381	164	.	4.23921	19.1944	16.4305	116
chr1	87213751	87214111	20_CGTACTAG_L005_peak_1382	771	.	8.40336	80.6082	77.14	164
chr1	87214155	87214406	20_CGTACTAG_L005_peak_1383	324	.	5.27913	35.4528	32.4364	120
chr1	87246263	87246425	20_CGTACTAG_L005_peak_1384	87	.	3.2861	11.3544	8.77281	139
chr1	87273522	87273937	20_CGTACTAG_L005_peak_1385	537	.	7.39461	57.0385	53.7837	198
chr1	87292910	87293147	20_CGTACTAG_L005_peak_1386	159	.	4.20316	18.7229	15.9631	124
chr1	87326711	87327074	20_CGTACTAG_L005_peak_1387a	572	.	8.10063	60.5362	57.2469	235
chr1	87327074	87327326	20_CGTACTAG_L005_peak_1387b	104	.	3.51537	13.0771	10.4465	128
chr1	87327367	87327524	20_CGTACTAG_L005_peak_1388	52	.	2.75116	7.68854	5.23769	95
chr1	87493528	87493866	20_CGTACTAG_L005_peak_1389	61	.	2.904	8.68222	6.19118	245
chr1	87510263	87510646	20_CGTACTAG_L005_peak_1390	228	.	4.96737	25.7305	22.8472	127
chr1	87574918	87575123	20_CGTACTAG_L005_peak_1391	47	.	2.67474	7.20889	4.7794	98
chr1	87607827	87608141	20_CGTACTAG_L005_peak_1392	273	.	5.42589	30.2582	27.308	188
chr1	87622077	87622318	20_CGTACTAG_L005_peak_1393	66	.	2.98042	9.19568	6.68561	132
chr1	87721522	87721676	20_CGTACTAG_L005_peak_1394	52	.	2.75116	7.68854	5.23769	76
chr1	87755801	87756144	20_CGTACTAG_L005_peak_1395	757	.	9.55263	79.197	75.7403	144
chr1	87785746	87786009	20_CGTACTAG_L005_peak_1396	179	.	4.43242	20.7496	17.9511	125
chr1	87786372	87786628	20_CGTACTAG_L005_peak_1397	71	.	3.05684	9.71988	7.19115	91
chr1	87853066	87853374	20_CGTACTAG_L005_peak_1398	726	.	8.72826	76.1141	72.6856	140
chr1	87853428	87853676	20_CGTACTAG_L005_peak_1399	112	.	3.44246	13.8994	11.2511	106
chr1	87879914	87880070	20_CGTACTAG_L005_peak_1400	26	.	2.29263	4.99491	2.68852	70
chr1	87929829	87930126	20_CGTACTAG_L005_peak_1401	382	.	6.27932	41.349	38.2613	161
chr1	88008185	88008442	20_CGTACTAG_L005_peak_1402	304	.	5.73158	33.3986	30.4061	117
chr1	88008479	88008655	20_CGTACTAG_L005_peak_1403	200	.	4.66168	22.8424	20.0066	87
chr1	88120650	88120871	20_CGTACTAG_L005_peak_1404	110	.	3.59179	13.67	11.0239	102
chr1	88144352	88144621	20_CGTACTAG_L005_peak_1405	159	.	4.20316	18.7229	15.9631	113
chr1	88205619	88205888	20_CGTACTAG_L005_peak_1406	288	.	5.57873	31.8166	28.8451	143
chr1	88211934	88212210	20_CGTACTAG_L005_peak_1407	85	.	2.12463	11.078	8.51032	102
chr1	88212425	88212713	20_CGTACTAG_L005_peak_1408	80	.	2.06918	10.6476	8.09611	70
chr1	88213099	88213249	20_CGTACTAG_L005_peak_1409	37	.	1.72718	6.13962	3.77466	74
chr1	88213809	88213970	20_CGTACTAG_L005_peak_1410	54	.	1.82944	7.91723	5.46322	73
chr1	88214664	88214899	20_CGTACTAG_L005_peak_1411	105	.	2.07883	13.2061	10.5742	96
chr1	88277140	88277460	20_CGTACTAG_L005_peak_1413a	187	.	2.28127	21.6048	18.7923	113
chr1	88277460	88277847	20_CGTACTAG_L005_peak_1413b	8744	.	14.921	879.592	874.456	208
chr1	88290071	88290228	20_CGTACTAG_L005_peak_1414	142	.	2.36812	17.0111	14.2898	73
chr1	88296202	88296391	20_CGTACTAG_L005_peak_1415	53	.	1.88499	7.81496	5.36241	101
chr1	88309155	88309327	20_CGTACTAG_L005_peak_1416	91	.	2.28917	11.7217	9.13608	95
chr1	88309617	88309738	20_CGTACTAG_L005_peak_1417a	25	.	1.75166	4.8386	2.55706	74
chr1	88309738	88309803	20_CGTACTAG_L005_peak_1417b	13	.	1.60046	3.47785	1.3126	48
chr1	88310458	88310610	20_CGTACTAG_L005_peak_1418	129	.	2.70866	15.5962	12.9045	69
chr1	88357527	88357747	20_CGTACTAG_L005_peak_1419	87	.	3.2861	11.3544	8.77281	110
chr1	88478241	88478534	20_CGTACTAG_L005_peak_1420	146	.	4.05031	17.4103	14.6775	168
chr1	88562472	88562632	20_CGTACTAG_L005_peak_1421	82	.	3.20968	10.7995	8.23501	72
chr1	88658358	88658702	20_CGTACTAG_L005_peak_1422	265	.	5.34947	29.488	26.5487	136
chr1	88701594	88701752	20_CGTACTAG_L005_peak_1423	26	.	2.29263	4.99491	2.68852	117
chr1	88702049	88702274	20_CGTACTAG_L005_peak_1424	280	.	5.50231	31.0344	28.0736	109
chr1	88705907	88706117	20_CGTACTAG_L005_peak_1425	153	.	4.07106	18.0784	15.3318	95
chr1	88739638	88739793	20_CGTACTAG_L005_peak_1426	104	.	3.51537	13.0771	10.4465	83
chr1	88745300	88745567	20_CGTACTAG_L005_peak_1427	288	.	5.57873	31.8166	28.8451	132
chr1	88840185	88840400	20_CGTACTAG_L005_peak_1428	61	.	2.904	8.68222	6.19118	105
chr1	88840465	88840616	20_CGTACTAG_L005_peak_1429	26	.	2.29263	4.99491	2.68852	73
chr1	88924271	88924543	20_CGTACTAG_L005_peak_1430	128	.	3.82105	15.502	12.8111	148
chr1	89069921	89070591	20_CGTACTAG_L005_peak_1431	1792	.	12.2988	183.473	179.246	262
chr1	89136074	89136295	20_CGTACTAG_L005_peak_1432	93	.	3.36252	11.9191	9.32084	102
chr1	89167523	89167681	20_CGTACTAG_L005_peak_1433	34	.	2.44547	5.84231	3.48244	84
chr1	89235386	89235738	20_CGTACTAG_L005_peak_1434	250	.	5.19663	27.966	25.0487	135
chr1	89400542	89401255	20_CGTACTAG_L005_peak_1435	492	.	7.28745	52.4918	49.2828	331
chr1	89454510	89455093	20_CGTACTAG_L005_peak_1436	686	.	8.15933	72.0116	68.6194	235
chr1	89471171	89471321	20_CGTACTAG_L005_peak_1437	43	.	2.59831	6.74108	4.33374	72
chr1	89503401	89503556	20_CGTACTAG_L005_peak_1438	52	.	2.71162	7.68628	5.23769	72
chr1	89510100	89510373	20_CGTACTAG_L005_peak_1439	207	.	4.7381	23.5542	20.7063	145
chr1	89517769	89518058	20_CGTACTAG_L005_peak_1440	179	.	4.43242	20.7496	17.9511	156
chr1	89577003	89577155	20_CGTACTAG_L005_peak_1441	61	.	2.77872	8.65123	6.1735	109
chr1	89577157	89577351	20_CGTACTAG_L005_peak_1442	76	.	2.97901	10.1349	7.60104	103
chr1	89580023	89580248	20_CGTACTAG_L005_peak_1443	129	.	3.73295	15.5983	12.9066	106
chr1	89602828	89602990	20_CGTACTAG_L005_peak_1444	16	.	2.06337	3.82679	1.62004	74
chr1	89676537	89676758	20_CGTACTAG_L005_peak_1445	128	.	3.82105	15.502	12.8111	116
chr1	89706038	89706244	20_CGTACTAG_L005_peak_1446	42	.	2.58261	6.67727	4.28659	87
chr1	89708596	89708847	20_CGTACTAG_L005_peak_1447	172	.	4.356	20.0665	17.2806	97
chr1	89721199	89721681	20_CGTACTAG_L005_peak_1448	315	.	5.72898	34.5881	31.5823	245
chr1	89739120	89739377	20_CGTACTAG_L005_peak_1449	47	.	2.67474	7.20889	4.7794	85
chr1	89781888	89782148	20_CGTACTAG_L005_peak_1450	104	.	3.51537	13.0771	10.4465	152
chr1	89849959	89850188	20_CGTACTAG_L005_peak_1451	26	.	2.29263	4.99491	2.68852	140
chr1	89876710	89876929	20_CGTACTAG_L005_peak_1452	140	.	3.97389	16.766	14.047	111
chr1	89892386	89892574	20_CGTACTAG_L005_peak_1453	71	.	3.05684	9.71988	7.19115	107
chr1	89931128	89931431	20_CGTACTAG_L005_peak_1454	77	.	3.13326	10.2546	7.70767	174
chr1	89934745	89934896	20_CGTACTAG_L005_peak_1455	82	.	3.20968	10.7995	8.23501	76
chr1	89968337	89968554	20_CGTACTAG_L005_peak_1456	66	.	2.98042	9.19568	6.68561	88
chr1	90060726	90060886	20_CGTACTAG_L005_peak_1457	61	.	2.904	8.68222	6.19118	74
chr1	90153420	90153645	20_CGTACTAG_L005_peak_1458	104	.	3.51537	13.0771	10.4465	115
chr1	90202217	90202377	20_CGTACTAG_L005_peak_1459	58	.	2.7758	8.29917	5.82642	77
chr1	90203839	90204070	20_CGTACTAG_L005_peak_1460	230	.	4.73901	25.9032	23.0187	121
chr1	90205376	90205632	20_CGTACTAG_L005_peak_1461	418	.	6.53409	44.9817	41.8539	117
chr1	90279119	90279414	20_CGTACTAG_L005_peak_1462	207	.	4.7381	23.5542	20.7063	115
chr1	90290847	90291242	20_CGTACTAG_L005_peak_1463	296	.	5.65516	32.6047	29.6227	259
chr1	90440781	90440931	20_CGTACTAG_L005_peak_1464	23	.	2.21621	4.59141	2.31496	118
chr1	90447562	90447738	20_CGTACTAG_L005_peak_1465	100	.	3.24359	12.6597	10.0433	143
chr1	90447874	90448038	20_CGTACTAG_L005_peak_1466	31	.	2.27494	5.51793	3.18196	81
chr1	90505350	90505565	20_CGTACTAG_L005_peak_1467	57	.	2.82758	8.17975	5.70855	112
chr1	90603264	90603589	20_CGTACTAG_L005_peak_1468	818	.	10.0112	85.3587	81.8499	147
chr1	90660757	90661083	20_CGTACTAG_L005_peak_1469	159	.	4.20316	18.7229	15.9631	148
chr1	90734107	90734293	20_CGTACTAG_L005_peak_1470	39	.	2.52189	6.28545	3.90115	86
chr1	90789578	90789750	20_CGTACTAG_L005_peak_1471	19	.	2.13979	4.2019	1.95833	82
chr1	90797388	90797581	20_CGTACTAG_L005_peak_1472	61	.	2.904	8.68222	6.19118	110
chr1	90906454	90906652	20_CGTACTAG_L005_peak_1473	159	.	4.20316	18.7229	15.9631	101
chr1	90926045	90926289	20_CGTACTAG_L005_peak_1474	122	.	3.74463	14.8826	12.2064	104
chr1	90973363	90973550	20_CGTACTAG_L005_peak_1475	164	.	4.0255	19.257	16.4926	90
chr1	90974895	90975321	20_CGTACTAG_L005_peak_1476	501	.	7.1108	53.4173	50.1989	238
chr1	90998588	90998854	20_CGTACTAG_L005_peak_1477	279	.	5.48154	30.9276	27.9723	136
chr1	91017195	91017394	20_CGTACTAG_L005_peak_1478	77	.	3.13326	10.2546	7.70767	76
chr1	91038784	91038967	20_CGTACTAG_L005_peak_1479	52	.	2.75116	7.68854	5.23769	96
chr1	91052745	91053212	20_CGTACTAG_L005_peak_1480a	265	.	5.34947	29.488	26.5487	333
chr1	91053212	91053463	20_CGTACTAG_L005_peak_1480b	104	.	3.51537	13.0771	10.4465	135
chr1	91062358	91062721	20_CGTACTAG_L005_peak_1481	306	.	5.55753	33.6583	30.6638	140
chr1	91065139	91065383	20_CGTACTAG_L005_peak_1482	114	.	3.52113	14.058	11.408	111
chr1	91098990	91099151	20_CGTACTAG_L005_peak_1483	61	.	2.904	8.68222	6.19118	82
chr1	91179182	91179349	20_CGTACTAG_L005_peak_1484	80	.	3.07263	10.5804	8.0297	78
chr1	91181932	91182135	20_CGTACTAG_L005_peak_1485a	84	.	3.16889	11.0317	8.46461	81
chr1	91182135	91182423	20_CGTACTAG_L005_peak_1485b	246	.	5.04018	27.5191	24.6106	122
chr1	91209261	91209743	20_CGTACTAG_L005_peak_1486a	733	.	6.7753	76.802	73.3668	307
chr1	91209743	91210224	20_CGTACTAG_L005_peak_1486b	759	.	6.91284	79.4507	75.9922	175
chr1	91211567	91211744	20_CGTACTAG_L005_peak_1487a	67	.	2.43085	9.2626	6.75175	79
chr1	91211744	91212035	20_CGTACTAG_L005_peak_1487b	280	.	4.11814	30.977	28.0214	98
chr1	91239224	91239420	20_CGTACTAG_L005_peak_1488	122	.	3.74463	14.8826	12.2064	99
chr1	91249959	91250428	20_CGTACTAG_L005_peak_1489	1371	.	11.782	141.111	137.166	231
chr1	91272300	91272458	20_CGTACTAG_L005_peak_1490	77	.	3.13326	10.2546	7.70767	77
chr1	91297927	91298443	20_CGTACTAG_L005_peak_1491	929	.	10.1439	96.5516	92.9502	330
chr1	91313381	91313531	20_CGTACTAG_L005_peak_1492	30	.	2.36905	5.41201	3.07792	77
chr1	91347018	91347212	20_CGTACTAG_L005_peak_1493	105	.	3.49053	13.1991	10.5672	92
chr1	91366244	91366435	20_CGTACTAG_L005_peak_1494	111	.	3.5648	13.7876	11.1405	93
chr1	91380529	91380752	20_CGTACTAG_L005_peak_1495	231	.	4.95124	25.9991	23.1138	121
chr1	91398413	91398680	20_CGTACTAG_L005_peak_1496a	222	.	4.84894	25.1299	22.2573	152
chr1	91398680	91399012	20_CGTACTAG_L005_peak_1496b	533	.	7.66654	56.5925	53.3434	115
chr1	91412950	91413251	20_CGTACTAG_L005_peak_1497	869	.	8.6351	90.4702	86.9195	300
chr1	91413254	91413514	20_CGTACTAG_L005_peak_1498	1064	.	9.73304	110.142	106.429	74
chr1	91414014	91414400	20_CGTACTAG_L005_peak_1499a	173	.	3.75306	20.0881	17.3021	267
chr1	91414400	91414611	20_CGTACTAG_L005_peak_1499b	67	.	2.64793	9.28668	6.77552	120
chr1	91436339	91436581	20_CGTACTAG_L005_peak_1500	243	.	5.12021	27.2144	24.3083	123
chr1	91458200	91458636	20_CGTACTAG_L005_peak_1501	178	.	3.57143	20.6137	17.8232	137
chr1	91459085	91459760	20_CGTACTAG_L005_peak_1502	1020	.	8.48429	105.738	102.06	339
chr1	91465367	91465539	20_CGTACTAG_L005_peak_1503	26	.	2.29263	4.99491	2.68852	113
chr1	91494423	91494771	20_CGTACTAG_L005_peak_1504	967	.	10.5634	100.364	96.7301	187
chr1	91523845	91524058	20_CGTACTAG_L005_peak_1505	153	.	4.12674	18.0627	15.3163	102
chr1	91540271	91540909	20_CGTACTAG_L005_peak_1506	1116	.	10.1976	115.398	111.645	189
chr1	91563276	91563559	20_CGTACTAG_L005_peak_1507	39	.	2.52189	6.28545	3.90115	132
chr1	91574321	91574528	20_CGTACTAG_L005_peak_1508	179	.	4.43242	20.7496	17.9511	97
chr1	91600687	91601001	20_CGTACTAG_L005_peak_1509	419	.	6.80147	45.0825	41.9508	172
chr1	91903757	91903966	20_CGTACTAG_L005_peak_1510	61	.	2.904	8.68222	6.19118	121
chr1	91962390	91962565	20_CGTACTAG_L005_peak_1511	153	.	4.12674	18.0627	15.3163	81
chr1	91969120	91969270	20_CGTACTAG_L005_peak_1512	98	.	3.43895	12.4934	9.87878	74
chr1	91978527	91978752	20_CGTACTAG_L005_peak_1513	98	.	3.43895	12.4934	9.87878	128
chr1	92015234	92015500	20_CGTACTAG_L005_peak_1514	122	.	3.74463	14.8826	12.2064	144
chr1	92030590	92030740	20_CGTACTAG_L005_peak_1515	52	.	2.75116	7.68854	5.23769	73
chr1	92075509	92075666	20_CGTACTAG_L005_peak_1516	52	.	2.75116	7.68854	5.23769	74
chr1	92100359	92100554	20_CGTACTAG_L005_peak_1517	104	.	3.51537	13.0771	10.4465	93
chr1	92100609	92100879	20_CGTACTAG_L005_peak_1518	77	.	3.13326	10.2546	7.70767	139
chr1	92130400	92130918	20_CGTACTAG_L005_peak_1519	273	.	5.42589	30.2582	27.308	200
chr1	92137225	92137462	20_CGTACTAG_L005_peak_1520	200	.	4.66168	22.8424	20.0066	122
chr1	92180184	92180727	20_CGTACTAG_L005_peak_1521	1846	.	11.1799	188.941	184.682	310
chr1	92180747	92181054	20_CGTACTAG_L005_peak_1522	626	.	5.99281	66.0046	62.6659	162
chr1	92195782	92196140	20_CGTACTAG_L005_peak_1523	288	.	5.57873	31.8166	28.8451	182
chr1	92216136	92216340	20_CGTACTAG_L005_peak_1524	128	.	3.82105	15.502	12.8111	97
chr1	92258110	92258399	20_CGTACTAG_L005_peak_1525	128	.	3.82105	15.502	12.8111	151
chr1	92264258	92264443	20_CGTACTAG_L005_peak_1526	52	.	2.75116	7.68854	5.23769	82
chr1	92270694	92270859	20_CGTACTAG_L005_peak_1527	46	.	2.63753	7.0554	4.64322	88
chr1	92437698	92438021	20_CGTACTAG_L005_peak_1528a	496	.	6.50888	52.8855	49.6736	167
chr1	92438021	92438433	20_CGTACTAG_L005_peak_1528b	367	.	5.55227	39.8669	36.7973	157
chr1	92473488	92474025	20_CGTACTAG_L005_peak_1529	707	.	9.17052	74.157	70.7443	304
chr1	92635040	92635305	20_CGTACTAG_L005_peak_1530a	366	.	5.84757	39.7108	36.6424	148
chr1	92635305	92635522	20_CGTACTAG_L005_peak_1530b	118	.	3.46179	14.4641	11.8009	117
chr1	92641850	92642143	20_CGTACTAG_L005_peak_1531	416	.	6.50637	44.8246	41.698	160
chr1	92647808	92648083	20_CGTACTAG_L005_peak_1532	199	.	4.57903	22.7535	19.9248	132
chr1	92648848	92649033	20_CGTACTAG_L005_peak_1533	122	.	3.69276	14.8925	12.2163	97
chr1	92742999	92743156	20_CGTACTAG_L005_peak_1534	30	.	2.36905	5.41201	3.07792	80
chr1	92831514	92831939	20_CGTACTAG_L005_peak_1535	160	.	3.75367	18.801	16.0405	172
chr1	92834089	92834261	20_CGTACTAG_L005_peak_1536	116	.	3.34957	14.3171	11.6554	89
chr1	92895162	92895373	20_CGTACTAG_L005_peak_1537	146	.	4.05031	17.4103	14.6775	105
chr1	92906792	92907113	20_CGTACTAG_L005_peak_1538	248	.	4.70514	27.712	24.802	186
chr1	92910586	92910869	20_CGTACTAG_L005_peak_1539	353	.	5.32578	38.371	35.3164	150
chr1	92911082	92911271	20_CGTACTAG_L005_peak_1540	108	.	3.12843	13.4807	10.846	98
chr1	92934212	92934529	20_CGTACTAG_L005_peak_1541a	424	.	5.87062	45.5834	42.448	161
chr1	92934529	92934897	20_CGTACTAG_L005_peak_1541b	1455	.	11.9243	149.598	145.594	157
chr1	92956771	92956937	20_CGTACTAG_L005_peak_1542	77	.	3.13326	10.2546	7.70767	78
chr1	93014570	93014748	20_CGTACTAG_L005_peak_1543	87	.	3.2861	11.3544	8.77281	91
chr1	93036087	93036237	20_CGTACTAG_L005_peak_1544	73	.	3.04833	9.87847	7.34783	74
chr1	93072399	93072762	20_CGTACTAG_L005_peak_1545	147	.	3.95683	17.5106	14.7769	114
chr1	93085208	93085660	20_CGTACTAG_L005_peak_1546	243	.	5.12021	27.2144	24.3083	150
chr1	93101010	93101356	20_CGTACTAG_L005_peak_1547	89	.	3.05963	11.5017	8.91851	107
chr1	93101742	93102107	20_CGTACTAG_L005_peak_1548	502	.	6.80229	53.4245	50.206	198
chr1	93115124	93115408	20_CGTACTAG_L005_peak_1549	360	.	6.26652	39.112	36.048	153
chr1	93174488	93174704	20_CGTACTAG_L005_peak_1550	124	.	3.68897	15.1274	12.4489	116
chr1	93210294	93210619	20_CGTACTAG_L005_peak_1551	188	.	4.3662	21.6533	18.8405	186
chr1	93220939	93221108	20_CGTACTAG_L005_peak_1552	47	.	2.67474	7.20889	4.7794	79
chr1	93235617	93236008	20_CGTACTAG_L005_peak_1553	187	.	4.28717	21.5374	18.7254	123
chr1	93236272	93236422	20_CGTACTAG_L005_peak_1554	43	.	2.48991	6.71919	4.32777	76
chr1	93272649	93272815	20_CGTACTAG_L005_peak_1555	47	.	2.67474	7.20889	4.7794	79
chr1	93289764	93289964	20_CGTACTAG_L005_peak_1556	158	.	4.11311	18.5728	15.8219	86
chr1	93305771	93305994	20_CGTACTAG_L005_peak_1557	304	.	5.73158	33.3986	30.4061	119
chr1	93342686	93343023	20_CGTACTAG_L005_peak_1558	1351	.	11.2341	139.045	135.116	176
chr1	93343417	93343825	20_CGTACTAG_L005_peak_1559	951	.	9.07582	98.7964	95.1765	158
chr1	93389279	93389441	20_CGTACTAG_L005_peak_1560	33	.	2.3741	5.68869	3.34953	78
chr1	93444807	93445052	20_CGTACTAG_L005_peak_1561	457	.	6.90648	48.9203	45.7486	125
chr1	93445121	93445320	20_CGTACTAG_L005_peak_1562a	66	.	2.89344	9.17967	6.68205	88
chr1	93445320	93445561	20_CGTACTAG_L005_peak_1562b	72	.	2.97345	9.73128	7.2024	111
chr1	93445561	93445827	20_CGTACTAG_L005_peak_1562c	392	.	6.2942	42.3009	39.2028	131
chr1	93445885	93446057	20_CGTACTAG_L005_peak_1563	97	.	3.31336	12.3568	9.75378	75
chr1	93478160	93478665	20_CGTACTAG_L005_peak_1564	1493	.	9.74551	153.406	149.376	328
chr1	93478681	93479162	20_CGTACTAG_L005_peak_1565	995	.	7.70453	103.177	99.5204	251
chr1	93511550	93511741	20_CGTACTAG_L005_peak_1566	52	.	2.54391	7.68655	5.23769	103
chr1	93511754	93512325	20_CGTACTAG_L005_peak_1567	1346	.	11.9084	138.626	134.7	221
chr1	93512378	93512622	20_CGTACTAG_L005_peak_1568	100	.	3.20251	12.6572	10.0408	137
chr1	93567102	93567272	20_CGTACTAG_L005_peak_1569	30	.	2.36905	5.41201	3.07792	77
chr1	93635576	93636133	20_CGTACTAG_L005_peak_1570	2499	.	15.8069	254.55	249.981	259
chr1	93668715	93669228	20_CGTACTAG_L005_peak_1571	492	.	7.27941	52.447	49.2383	164
chr1	93682821	93682974	20_CGTACTAG_L005_peak_1572	26	.	2.29263	4.99491	2.68852	99
chr1	93685433	93685609	20_CGTACTAG_L005_peak_1573a	97	.	3.41815	12.3987	9.79517	96
chr1	93685609	93685795	20_CGTACTAG_L005_peak_1573b	81	.	3.19028	10.7132	8.16088	80
chr1	93694980	93695140	20_CGTACTAG_L005_peak_1574	43	.	2.59831	6.74108	4.33374	136
chr1	93721283	93721475	20_CGTACTAG_L005_peak_1575	105	.	3.49053	13.1991	10.5672	105
chr1	93727024	93727245	20_CGTACTAG_L005_peak_1576	140	.	3.97389	16.766	14.047	115
chr1	93754516	93754782	20_CGTACTAG_L005_peak_1577a	365	.	5.5722	39.6053	36.5376	163
chr1	93754782	93755034	20_CGTACTAG_L005_peak_1577b	549	.	6.8945	58.2164	54.9507	104
chr1	93755034	93755364	20_CGTACTAG_L005_peak_1577c	133	.	3.49112	16.0321	13.3361	148
chr1	93801805	93802123	20_CGTACTAG_L005_peak_1578	628	.	6.492	66.1539	62.8142	174
chr1	93803677	93804113	20_CGTACTAG_L005_peak_1579	1817	.	11.8914	185.951	181.709	246
chr1	93804124	93804420	20_CGTACTAG_L005_peak_1580	649	.	6.48045	68.2836	64.9233	142
chr1	93825099	93825354	20_CGTACTAG_L005_peak_1581a	377	.	6.41937	40.7926	37.709	134
chr1	93825354	93825565	20_CGTACTAG_L005_peak_1581b	134	.	3.89747	16.1298	13.4248	121
chr1	93846053	93846279	20_CGTACTAG_L005_peak_1582	319	.	5.88442	35.0035	31.9903	116
chr1	93911956	93912148	20_CGTACTAG_L005_peak_1583	159	.	4.20316	18.7229	15.9631	96
chr1	93981014	93981220	20_CGTACTAG_L005_peak_1584	214	.	4.81452	24.2729	21.4129	104
chr1	94006265	94006417	20_CGTACTAG_L005_peak_1585	52	.	2.75116	7.68854	5.23769	73
chr1	94027533	94027801	20_CGTACTAG_L005_peak_1586a	699	.	7.46309	73.367	69.9618	162
chr1	94027801	94028073	20_CGTACTAG_L005_peak_1586b	1308	.	10.8444	134.751	130.852	107
chr1	94034951	94035223	20_CGTACTAG_L005_peak_1587a	493	.	6.74515	52.6032	49.3933	128
chr1	94035223	94035587	20_CGTACTAG_L005_peak_1587b	543	.	7.0931	57.6214	54.3624	144
chr1	94053613	94053902	20_CGTACTAG_L005_peak_1588	97	.	3.41426	12.381	9.77762	167
chr1	94079138	94079425	20_CGTACTAG_L005_peak_1589	891	.	10.5461	92.697	89.1272	142
chr1	94413052	94413385	20_CGTACTAG_L005_peak_1590	463	.	7.18358	49.4935	46.3146	178
chr1	94469845	94470089	20_CGTACTAG_L005_peak_1591	377	.	6.41937	40.7926	37.709	118
chr1	94503663	94504135	20_CGTACTAG_L005_peak_1592	480	.	7.33642	51.2902	48.0927	287
chr1	94511291	94511502	20_CGTACTAG_L005_peak_1593	153	.	4.12674	18.0627	15.3163	111
chr1	94990127	94990334	20_CGTACTAG_L005_peak_1594	193	.	4.58526	22.1376	19.314	110
chr1	95218933	95219278	20_CGTACTAG_L005_peak_1595	658	.	8.78842	69.207	65.8384	187
chr1	95313430	95313729	20_CGTACTAG_L005_peak_1596a	1430	.	12.736	147.06	143.074	162
chr1	95313729	95313973	20_CGTACTAG_L005_peak_1596b	388	.	6.00914	41.9183	38.823	137
chr1	95313973	95314229	20_CGTACTAG_L005_peak_1596c	142	.	3.74507	16.9467	14.226	108
chr1	95451872	95452112	20_CGTACTAG_L005_peak_1597	489	.	7.41284	52.1954	48.9884	109
chr1	95667374	95667815	20_CGTACTAG_L005_peak_1598	526	.	7.71852	55.8599	52.6161	282
chr1	95830810	95831119	20_CGTACTAG_L005_peak_1599	122	.	3.74463	14.8826	12.2064	96
chr1	95969670	95969827	20_CGTACTAG_L005_peak_1600	34	.	2.44547	5.84231	3.48244	83
chr1	97038655	97038808	20_CGTACTAG_L005_peak_1601	128	.	3.82105	15.502	12.8111	81
chr1	97300148	97300647	20_CGTACTAG_L005_peak_1602	572	.	8.10063	60.5362	57.2469	321
chr1	97476185	97476553	20_CGTACTAG_L005_peak_1603	257	.	5.27305	28.7238	25.7955	194
chr1	97540660	97541010	20_CGTACTAG_L005_peak_1604	200	.	4.66168	22.8424	20.0066	239
chr1	97553628	97554425	20_CGTACTAG_L005_peak_1605	1501	.	12.2601	154.158	150.123	273
chr1	97623185	97623538	20_CGTACTAG_L005_peak_1606	402	.	6.64863	43.3517	40.239	188
chr1	97650171	97650347	20_CGTACTAG_L005_peak_1607	61	.	2.904	8.68222	6.19118	86
chr1	97660438	97660628	20_CGTACTAG_L005_peak_1608a	67	.	2.41358	9.27865	6.76757	70
chr1	97660628	97660975	20_CGTACTAG_L005_peak_1608b	449	.	5.11666	48.1396	44.9766	121
chr1	97661353	97661538	20_CGTACTAG_L005_peak_1609	53	.	2.25826	7.75501	5.30327	92
chr1	97661565	97661859	20_CGTACTAG_L005_peak_1610a	250	.	3.89584	28.0002	25.0827	133
chr1	97661859	97662269	20_CGTACTAG_L005_peak_1610b	1135	.	8.43693	117.288	113.52	161
chr1	97688861	97689084	20_CGTACTAG_L005_peak_1611	207	.	4.7381	23.5542	20.7063	99
chr1	97769935	97770279	20_CGTACTAG_L005_peak_1612	2420	.	16.0021	246.629	242.088	178
chr1	97770300	97770585	20_CGTACTAG_L005_peak_1613	1091	.	9.69566	112.85	109.117	148
chr1	97833790	97834029	20_CGTACTAG_L005_peak_1614	280	.	5.50231	31.0344	28.0736	114
chr1	97976880	97977217	20_CGTACTAG_L005_peak_1615a	535	.	7.79494	56.7868	53.5337	198
chr1	97977217	97977473	20_CGTACTAG_L005_peak_1615b	159	.	4.20316	18.7229	15.9631	139
chr1	98047707	98048024	20_CGTACTAG_L005_peak_1616	288	.	5.57873	31.8166	28.8451	137
chr1	98073192	98073414	20_CGTACTAG_L005_peak_1617	87	.	3.2861	11.3544	8.77281	95
chr1	98088257	98088638	20_CGTACTAG_L005_peak_1618	214	.	4.81452	24.2729	21.4129	221
chr1	98094840	98095138	20_CGTACTAG_L005_peak_1619	135	.	3.65774	16.2261	13.5202	137
chr1	98095160	98095463	20_CGTACTAG_L005_peak_1620a	84	.	3.04601	11.0403	8.4731	153
chr1	98095463	98095795	20_CGTACTAG_L005_peak_1620b	1229	.	11.7608	126.819	122.979	150
chr1	98190246	98190494	20_CGTACTAG_L005_peak_1621	243	.	5.12021	27.2144	24.3083	129
chr1	98589269	98589529	20_CGTACTAG_L005_peak_1622	214	.	4.81452	24.2729	21.4129	140
chr1	98748957	98749134	20_CGTACTAG_L005_peak_1623	104	.	3.51537	13.0771	10.4465	87
chr1	99772236	99772463	20_CGTACTAG_L005_peak_1624	221	.	4.89095	24.9983	22.1268	115
chr1	100180063	100180425	20_CGTACTAG_L005_peak_1625	591	.	8.25347	62.4355	59.1283	115
chr1	100223938	100224182	20_CGTACTAG_L005_peak_1626	294	.	5.54529	32.4228	29.4467	119
chr1	100231495	100231844	20_CGTACTAG_L005_peak_1627	455	.	6.083	48.6977	45.5277	199
chr1	100231917	100232238	20_CGTACTAG_L005_peak_1628	801	.	8.44496	83.6142	80.1206	164
chr1	100369801	100370059	20_CGTACTAG_L005_peak_1629	243	.	5.12021	27.2144	24.3083	104
chr1	100738835	100739001	20_CGTACTAG_L005_peak_1630	134	.	3.89747	16.1298	13.4248	83
chr1	100781510	100781666	20_CGTACTAG_L005_peak_1631	26	.	2.29263	4.99491	2.68852	74
chr1	102628119	102628390	20_CGTACTAG_L005_peak_1632	5412	.	32.8358	546.178	541.235	143
chr1	103038268	103038435	20_CGTACTAG_L005_peak_1633a	98	.	3.43895	12.4934	9.87878	93
chr1	103038435	103038599	20_CGTACTAG_L005_peak_1633b	34	.	2.44547	5.84231	3.48244	75
chr1	104625682	104625840	20_CGTACTAG_L005_peak_1634	110	.	3.59179	13.67	11.0239	78
chr1	104652515	104652732	20_CGTACTAG_L005_peak_1635	153	.	4.12674	18.0627	15.3163	110
chr1	104746797	104747179	20_CGTACTAG_L005_peak_1636	116	.	3.66821	14.2719	11.6107	189
chr1	104754612	104754795	20_CGTACTAG_L005_peak_1637	77	.	3.13326	10.2546	7.70767	103
chr1	104756009	104756163	20_CGTACTAG_L005_peak_1638	71	.	3.05684	9.71988	7.19115	113
chr1	104768349	104768558	20_CGTACTAG_L005_peak_1639a	78	.	2.96392	10.4373	7.88833	101
chr1	104768558	104768808	20_CGTACTAG_L005_peak_1639b	78	.	2.9525	10.3802	7.83188	108
chr1	104769294	104769562	20_CGTACTAG_L005_peak_1640	153	.	3.80349	18.0455	15.3069	145
chr1	104770368	104770550	20_CGTACTAG_L005_peak_1641	81	.	2.98223	10.7179	8.16552	83
chr1	104771996	104772294	20_CGTACTAG_L005_peak_1642	466	.	6.58489	49.7811	46.6002	143
chr1	104807310	104807521	20_CGTACTAG_L005_peak_1643	153	.	4.12674	18.0627	15.3163	113
chr1	104815257	104815595	20_CGTACTAG_L005_peak_1644	410	.	6.72505	44.2147	41.0924	154
chr1	104838226	104838630	20_CGTACTAG_L005_peak_1645	880	.	9.19399	91.594	88.0342	190
chr1	104838698	104838863	20_CGTACTAG_L005_peak_1646	27	.	2.17122	5.06546	2.75772	78
chr1	104838901	104839248	20_CGTACTAG_L005_peak_1647a	273	.	4.90988	30.2982	27.3478	214
chr1	104839248	104839518	20_CGTACTAG_L005_peak_1647b	301	.	5.13932	33.1153	30.1293	134
chr1	104848327	104848521	20_CGTACTAG_L005_peak_1648	110	.	3.59179	13.67	11.0239	97
chr1	104903547	104903707	20_CGTACTAG_L005_peak_1649	34	.	2.44547	5.84231	3.48244	73
chr1	104944797	104945057	20_CGTACTAG_L005_peak_1650	228	.	4.96737	25.7305	22.8472	120
chr1	105092583	105092801	20_CGTACTAG_L005_peak_1651	288	.	5.57873	31.8166	28.8451	108
chr1	105111244	105111622	20_CGTACTAG_L005_peak_1652	368	.	6.34295	39.9497	36.8759	237
chr1	105179451	105179728	20_CGTACTAG_L005_peak_1653	221	.	4.89095	24.9983	22.1268	107
chr1	105341062	105341212	20_CGTACTAG_L005_peak_1654	61	.	2.904	8.68222	6.19118	74
chr1	105347001	105347161	20_CGTACTAG_L005_peak_1655	43	.	2.59831	6.74108	4.33374	76
chr1	105356215	105356376	20_CGTACTAG_L005_peak_1656	23	.	2.21621	4.59141	2.31496	79
chr1	105356379	105356604	20_CGTACTAG_L005_peak_1657	82	.	3.20968	10.7995	8.23501	121
chr1	105384209	105384538	20_CGTACTAG_L005_peak_1658	364	.	6.02452	39.4968	36.4301	121
chr1	105384552	105384900	20_CGTACTAG_L005_peak_1659	198	.	4.44136	22.6719	19.8439	193
chr1	105487102	105487335	20_CGTACTAG_L005_peak_1660	172	.	4.356	20.0665	17.2806	110
chr1	105663215	105663367	20_CGTACTAG_L005_peak_1661	100	.	3.12224	12.6354	10.0193	74
chr1	105663554	105664013	20_CGTACTAG_L005_peak_1662	2077	.	15.3127	212.128	207.74	194
chr1	105780536	105780760	20_CGTACTAG_L005_peak_1663	186	.	4.50884	21.44	18.6288	118
chr1	105814646	105814913	20_CGTACTAG_L005_peak_1664	43	.	2.59831	6.74108	4.33374	155
chr1	105881131	105881285	20_CGTACTAG_L005_peak_1665	57	.	2.82758	8.17975	5.70855	78
chr1	105887346	105887499	20_CGTACTAG_L005_peak_1666	34	.	2.44547	5.84231	3.48244	77
chr1	105891119	105891329	20_CGTACTAG_L005_peak_1667	146	.	4.05031	17.4103	14.6775	103
chr1	105906138	105906437	20_CGTACTAG_L005_peak_1668a	332	.	5.17781	36.2731	33.2463	134
chr1	105906437	105906773	20_CGTACTAG_L005_peak_1668b	915	.	8.9628	95.1142	91.5246	166
chr1	105908099	105908306	20_CGTACTAG_L005_peak_1669	59	.	2.57992	8.46002	5.98503	87
chr1	105947283	105947450	20_CGTACTAG_L005_peak_1670	77	.	3.13326	10.2546	7.70767	80
chr1	105948526	105948676	20_CGTACTAG_L005_peak_1671	61	.	2.904	8.68222	6.19118	74
chr1	105990046	105990744	20_CGTACTAG_L005_peak_1672	1807	.	11.5056	184.962	180.726	354
chr1	105993951	105994106	20_CGTACTAG_L005_peak_1673	111	.	2.87677	13.7479	11.1011	79
chr1	106013826	106014069	20_CGTACTAG_L005_peak_1674	61	.	2.904	8.68222	6.19118	128
chr1	106039113	106039523	20_CGTACTAG_L005_peak_1675	67	.	2.70426	9.27464	6.76364	141
chr1	106039548	106039726	20_CGTACTAG_L005_peak_1676	78	.	2.84635	10.3719	7.82366	93
chr1	106043187	106043388	20_CGTACTAG_L005_peak_1677a	131	.	3.63156	15.838	13.144	88
chr1	106043388	106043619	20_CGTACTAG_L005_peak_1677b	96	.	3.23996	12.2143	9.61281	113
chr1	106061877	106062165	20_CGTACTAG_L005_peak_1678	39	.	2.52189	6.28545	3.90115	136
chr1	106152979	106153292	20_CGTACTAG_L005_peak_1679	235	.	4.60568	26.4666	23.5745	153
chr1	106155326	106155687	20_CGTACTAG_L005_peak_1680	956	.	9.81441	99.3045	95.6799	176
chr1	106171231	106171851	20_CGTACTAG_L005_peak_1681	3358	.	15.3074	340.646	335.877	233
chr1	106199630	106200044	20_CGTACTAG_L005_peak_1682	1123	.	11.1257	116.07	112.311	224
chr1	106212700	106212860	20_CGTACTAG_L005_peak_1683	43	.	2.59831	6.74108	4.33374	77
chr1	106232520	106232783	20_CGTACTAG_L005_peak_1684	71	.	3.05684	9.71988	7.19115	107
chr1	106237169	106237319	20_CGTACTAG_L005_peak_1685	62	.	2.76771	8.7684	6.27631	72
chr1	106240921	106241411	20_CGTACTAG_L005_peak_1686	915	.	10.2221	95.1791	91.5888	280
chr1	106274802	106274952	20_CGTACTAG_L005_peak_1687	47	.	2.67474	7.20889	4.7794	72
chr1	106279857	106280019	20_CGTACTAG_L005_peak_1688	30	.	2.36905	5.41201	3.07792	74
chr1	106380473	106380664	20_CGTACTAG_L005_peak_1689	104	.	3.51537	13.0771	10.4465	101
chr1	106395568	106395798	20_CGTACTAG_L005_peak_1690	186	.	4.50884	21.44	18.6288	103
chr1	106400828	106401033	20_CGTACTAG_L005_peak_1691	66	.	2.98042	9.19568	6.68561	120
chr1	106403043	106403226	20_CGTACTAG_L005_peak_1692a	93	.	3.36252	11.9191	9.32084	139
chr1	106403226	106403385	20_CGTACTAG_L005_peak_1692b	87	.	3.2861	11.3544	8.77281	44
chr1	106403385	106403575	20_CGTACTAG_L005_peak_1692c	47	.	2.67474	7.20889	4.7794	115
chr1	106511659	106511893	20_CGTACTAG_L005_peak_1693	352	.	6.1901	38.2796	35.2256	115
chr1	106584859	106585135	20_CGTACTAG_L005_peak_1694	116	.	3.66821	14.2719	11.6107	157
chr1	106603051	106603338	20_CGTACTAG_L005_peak_1695	207	.	4.7381	23.5542	20.7063	125
chr1	106629939	106630100	20_CGTACTAG_L005_peak_1696	82	.	3.20968	10.7995	8.23501	76
chr1	106630167	106630380	20_CGTACTAG_L005_peak_1697	159	.	4.20316	18.7229	15.9631	104
chr1	106702806	106703018	20_CGTACTAG_L005_peak_1698	140	.	3.97389	16.766	14.047	99
chr1	106713749	106713899	20_CGTACTAG_L005_peak_1699	50	.	2.61798	7.43509	5.00229	77
chr1	106713906	106714167	20_CGTACTAG_L005_peak_1700a	54	.	2.6841	7.88828	5.43466	115
chr1	106714167	106714530	20_CGTACTAG_L005_peak_1700b	259	.	5.02409	28.8542	25.9248	147
chr1	106714594	106714751	20_CGTACTAG_L005_peak_1701a	16	.	2	3.77841	1.60496	78
chr1	106714751	106714908	20_CGTACTAG_L005_peak_1701b	54	.	2.68688	7.90079	5.44699	79
chr1	106759501	106760072	20_CGTACTAG_L005_peak_1702	2428	.	14.1566	247.372	242.829	279
chr1	106796183	106796430	20_CGTACTAG_L005_peak_1703	223	.	4.73833	25.2298	22.3563	106
chr1	106796539	106796889	20_CGTACTAG_L005_peak_1704	1122	.	11.6353	115.963	112.205	168
chr1	106822423	106822581	20_CGTACTAG_L005_peak_1705	98	.	3.43895	12.4934	9.87878	79
chr1	106869996	106870189	20_CGTACTAG_L005_peak_1706a	299	.	5.64546	32.9504	29.9657	120
chr1	106870189	106870422	20_CGTACTAG_L005_peak_1706b	662	.	8.76133	69.6158	66.2443	73
chr1	106883852	106884116	20_CGTACTAG_L005_peak_1707	200	.	4.66168	22.8424	20.0066	146
chr1	107481606	107481756	20_CGTACTAG_L005_peak_1708	87	.	3.2861	11.3544	8.77281	92
chr1	107589887	107590072	20_CGTACTAG_L005_peak_1709	110	.	3.59179	13.67	11.0239	87
chr1	107598582	107598770	20_CGTACTAG_L005_peak_1710	193	.	4.58526	22.1376	19.314	96
chr1	107811105	107811305	20_CGTACTAG_L005_peak_1711	128	.	3.82105	15.502	12.8111	106
chr1	107901043	107901224	20_CGTACTAG_L005_peak_1712	57	.	2.82758	8.17975	5.70855	89
chr1	107917159	107917320	20_CGTACTAG_L005_peak_1713	66	.	2.98042	9.19568	6.68561	83
chr1	107950457	107950740	20_CGTACTAG_L005_peak_1714	454	.	7.10716	48.6019	45.4325	161
chr1	107975917	107976181	20_CGTACTAG_L005_peak_1715	82	.	3.20968	10.7995	8.23501	106
chr1	108082739	108082929	20_CGTACTAG_L005_peak_1716	57	.	2.82758	8.17975	5.70855	92
chr1	108102172	108102676	20_CGTACTAG_L005_peak_1717	311	.	5.808	34.1982	31.1954	233
chr1	108577874	108578167	20_CGTACTAG_L005_peak_1718	179	.	4.43242	20.7496	17.9511	127
chr1	109481451	109481691	20_CGTACTAG_L005_peak_1719	66	.	2.98042	9.19568	6.68561	121
chr1	109538962	109539200	20_CGTACTAG_L005_peak_1720	179	.	4.43242	20.7496	17.9511	119
chr1	109985529	109985793	20_CGTACTAG_L005_peak_1721	428	.	6.87789	45.9553	42.8141	128
chr1	110177115	110177272	20_CGTACTAG_L005_peak_1722	39	.	2.52189	6.28545	3.90115	80
chr1	110975150	110975348	20_CGTACTAG_L005_peak_1723	43	.	2.59831	6.74108	4.33374	83
chr1	110977291	110977580	20_CGTACTAG_L005_peak_1724	344	.	6.11368	37.4524	34.4087	137
chr1	111020529	111020694	20_CGTACTAG_L005_peak_1725	57	.	2.82758	8.17975	5.70855	84
chr1	111020728	111020987	20_CGTACTAG_L005_peak_1726	360	.	6.26652	39.112	36.048	135
chr1	111864066	111864245	20_CGTACTAG_L005_peak_1727	230	.	3.94405	25.9391	23.0543	90
chr1	111864322	111864730	20_CGTACTAG_L005_peak_1728a	156	.	3.35478	18.3665	15.6175	129
chr1	111864730	111865190	20_CGTACTAG_L005_peak_1728b	2890	.	16.1818	293.766	289.081	280
chr1	112378756	112378944	20_CGTACTAG_L005_peak_1729	134	.	3.89747	16.1298	13.4248	93
chr1	112379938	112380263	20_CGTACTAG_L005_peak_1730	385	.	6.49579	41.6406	38.5472	175
chr1	112389802	112390081	20_CGTACTAG_L005_peak_1731	214	.	4.81452	24.2729	21.4129	116
chr1	112395805	112396011	20_CGTACTAG_L005_peak_1732	93	.	3.36252	11.9191	9.32084	95
chr1	112416813	112417030	20_CGTACTAG_L005_peak_1733	146	.	4.05031	17.4103	14.6775	111
chr1	112439196	112439516	20_CGTACTAG_L005_peak_1734	172	.	4.356	20.0665	17.2806	130
chr1	112451767	112451994	20_CGTACTAG_L005_peak_1735	159	.	4.20316	18.7229	15.9631	105
chr1	113358042	113358653	20_CGTACTAG_L005_peak_1736	1184	.	12.4671	122.257	118.451	448
chr1	113633382	113633579	20_CGTACTAG_L005_peak_1737	66	.	2.98042	9.19568	6.68561	109
chr1	118275275	118275457	20_CGTACTAG_L005_peak_1738	134	.	3.89747	16.1298	13.4248	87
chr1	118311104	118311348	20_CGTACTAG_L005_peak_1739a	1063	.	11.7688	110.035	106.323	125
chr1	118311348	118311597	20_CGTACTAG_L005_peak_1739b	257	.	5.27305	28.7238	25.7955	119
chr1	118321617	118321964	20_CGTACTAG_L005_peak_1740	655	.	8.73528	68.9133	65.5486	202
chr1	118359264	118359695	20_CGTACTAG_L005_peak_1741	134	.	3.89747	16.1298	13.4248	263
chr1	118388791	118389119	20_CGTACTAG_L005_peak_1742a	249	.	4.78191	27.8274	24.9165	131
chr1	118389119	118389538	20_CGTACTAG_L005_peak_1742b	1491	.	13.119	153.185	149.157	197
chr1	118398886	118399168	20_CGTACTAG_L005_peak_1743	128	.	3.82105	15.502	12.8111	109
chr1	118437826	118438130	20_CGTACTAG_L005_peak_1744	352	.	6.1901	38.2796	35.2256	163
chr1	118457379	118457566	20_CGTACTAG_L005_peak_1745	59	.	2.63158	8.42373	5.94925	102
chr1	118458908	118459315	20_CGTACTAG_L005_peak_1746	740	.	8.18644	77.5104	74.0687	127
chr1	118459423	118459686	20_CGTACTAG_L005_peak_1747	188	.	4.04882	21.6424	18.8297	111
chr1	118476923	118477195	20_CGTACTAG_L005_peak_1748	273	.	5.42589	30.2582	27.308	149
chr1	118481472	118481738	20_CGTACTAG_L005_peak_1749	74	.	2.74876	10.0083	7.47613	182
chr1	118485610	118485953	20_CGTACTAG_L005_peak_1750	1067	.	9.53401	110.416	106.701	175
chr1	118486007	118486382	20_CGTACTAG_L005_peak_1751	151	.	3.52094	17.8706	15.1336	229
chr1	118498405	118498650	20_CGTACTAG_L005_peak_1752	207	.	4.7381	23.5542	20.7063	131
chr1	118608925	118609075	20_CGTACTAG_L005_peak_1753	43	.	2.59831	6.74108	4.33374	46
chr1	118627788	118628019	20_CGTACTAG_L005_peak_1754	93	.	3.36252	11.9191	9.32084	105
chr1	118672158	118672496	20_CGTACTAG_L005_peak_1755	93	.	3.36252	11.9191	9.32084	202
chr1	118759658	118759866	20_CGTACTAG_L005_peak_1756	104	.	3.51537	13.0771	10.4465	104
chr1	118772377	118772611	20_CGTACTAG_L005_peak_1757	146	.	4.05031	17.4103	14.6775	101
chr1	118895054	118895385	20_CGTACTAG_L005_peak_1758a	146	.	4.05031	17.4103	14.6775	153
chr1	118895385	118895668	20_CGTACTAG_L005_peak_1758b	98	.	3.43895	12.4934	9.87878	179
chr1	118905373	118905669	20_CGTACTAG_L005_peak_1759	301	.	5.45836	33.111	30.1251	166
chr1	118909202	118909507	20_CGTACTAG_L005_peak_1760	112	.	3.40314	13.9272	11.2786	185
chr1	118910716	118910886	20_CGTACTAG_L005_peak_1761a	96	.	3.33817	12.2538	9.65192	83
chr1	118910886	118911080	20_CGTACTAG_L005_peak_1761b	91	.	3.26916	11.7108	9.12525	87
chr1	118916591	118916741	20_CGTACTAG_L005_peak_1762	47	.	2.67474	7.20889	4.7794	72
chr1	118936137	118936467	20_CGTACTAG_L005_peak_1763	77	.	3.13326	10.2546	7.70767	107
chr1	118976429	118977039	20_CGTACTAG_L005_peak_1764	355	.	6.02366	38.6542	35.5975	305
chr1	118980696	118980887	20_CGTACTAG_L005_peak_1765	77	.	2.98013	10.3293	7.78154	81
chr1	118982611	118982783	20_CGTACTAG_L005_peak_1766	47	.	2.67474	7.20889	4.7794	82
chr1	119025664	119025932	20_CGTACTAG_L005_peak_1767	52	.	2.75116	7.68854	5.23769	127
chr1	119033850	119034227	20_CGTACTAG_L005_peak_1768	134	.	3.89747	16.1298	13.4248	246
chr1	119049917	119050148	20_CGTACTAG_L005_peak_1769	115	.	3.41165	14.2003	11.5488	100
chr1	119050278	119050595	20_CGTACTAG_L005_peak_1770	254	.	4.81386	28.3526	25.4324	183
chr1	119053582	119053821	20_CGTACTAG_L005_peak_1771	402	.	6.24788	43.3351	40.2261	115
chr1	119083737	119083894	20_CGTACTAG_L005_peak_1772	57	.	2.82758	8.17975	5.70855	102
chr1	119255525	119255675	20_CGTACTAG_L005_peak_1773	84	.	2.94031	11.0593	8.49185	73
chr1	119256715	119257269	20_CGTACTAG_L005_peak_1774	1394	.	12.0108	143.428	139.467	261
chr1	119328968	119329232	20_CGTACTAG_L005_peak_1775	128	.	3.82105	15.502	12.8111	135
chr1	119388732	119388967	20_CGTACTAG_L005_peak_1776	252	.	5.15888	28.1379	25.2193	117
chr1	119390200	119390389	20_CGTACTAG_L005_peak_1777	128	.	3.72894	15.5785	12.887	100
chr1	119421886	119422152	20_CGTACTAG_L005_peak_1778	43	.	2.53521	6.77421	4.36638	84
[truncated: 50,076 more rows]

## Sheet: 1D
chr1	3121421	3121653	19_TAAGGCGA_L005_peak_1	108	.	4.50939	13.4919	10.8802	124
chr1	3395625	3395794	19_TAAGGCGA_L005_peak_2	51	.	3.31573	7.5176	5.10104	72
chr1	3670637	3670873	19_TAAGGCGA_L005_peak_3	152	.	4.28932	17.9302	15.2195	117
chr1	3671166	3671317	19_TAAGGCGA_L005_peak_4	30	.	2.42983	5.37714	3.06925	73
chr1	3671397	3672037	19_TAAGGCGA_L005_peak_5	713	.	9.73154	74.7968	71.3033	369
chr1	4412542	4412783	19_TAAGGCGA_L005_peak_6	218	.	6.3662	24.7249	21.8822	117
chr1	4414283	4414471	19_TAAGGCGA_L005_peak_7	169	.	5.57042	19.6628	16.9117	90
chr1	4426907	4427182	19_TAAGGCGA_L005_peak_8	153	.	5.30517	18.0541	15.3357	111
chr1	4492125	4492275	19_TAAGGCGA_L005_peak_9	34	.	2.91784	5.80589	3.47064	125
chr1	4571509	4571906	19_TAAGGCGA_L005_peak_10a	198	.	5.98179	22.61	19.8065	290
chr1	4571906	4572165	19_TAAGGCGA_L005_peak_10b	114	.	4.57816	14.0248	11.4049	107
chr1	4785390	4785613	19_TAAGGCGA_L005_peak_11a	175	.	5.40865	20.2789	17.5199	90
chr1	4785613	4785895	19_TAAGGCGA_L005_peak_11b	864	.	13.6556	90.0923	86.4276	133
chr1	4807624	4807958	19_TAAGGCGA_L005_peak_12a	727	.	11.9075	76.2678	72.7578	191
chr1	4807958	4808229	19_TAAGGCGA_L005_peak_12b	198	.	5.65493	22.6999	19.8953	143
chr1	4857383	4857897	19_TAAGGCGA_L005_peak_13	2167	.	17.1031	221.468	216.74	331
chr1	4857917	4858142	19_TAAGGCGA_L005_peak_14a	109	.	3.38421	13.6022	10.9889	112
chr1	4858142	4858405	19_TAAGGCGA_L005_peak_14b	109	.	3.37748	13.5678	10.9549	114
chr1	4926349	4926558	19_TAAGGCGA_L005_peak_15	130	.	4.90728	15.7215	13.0545	98
chr1	4926668	4926854	19_TAAGGCGA_L005_peak_16	51	.	3.31573	7.5176	5.10104	93
chr1	4970619	4970929	19_TAAGGCGA_L005_peak_17	271	.	7.16197	30.1081	27.1792	140
chr1	5015429	5015644	19_TAAGGCGA_L005_peak_18	121	.	3.84144	14.8	12.1609	122
chr1	5017940	5018179	19_TAAGGCGA_L005_peak_19	240	.	4.47674	26.9641	24.0863	132
chr1	5019310	5019606	19_TAAGGCGA_L005_peak_20	240	.	4.08163	26.9681	24.0903	114
chr1	5022802	5023187	19_TAAGGCGA_L005_peak_21a	1166	.	9.63257	120.694	116.696	169
chr1	5023187	5023549	19_TAAGGCGA_L005_peak_21b	258	.	4.41757	28.7678	25.8612	216
chr1	5070264	5070543	19_TAAGGCGA_L005_peak_22	271	.	7.16197	30.1081	27.1792	146
chr1	5082972	5083240	19_TAAGGCGA_L005_peak_23a	574	.	11.1409	60.8183	57.4874	135
chr1	5083240	5083511	19_TAAGGCGA_L005_peak_23b	153	.	5.30517	18.0541	15.3357	133
chr1	5220721	5221026	19_TAAGGCGA_L005_peak_24	476	.	9.73111	50.8736	47.6649	148
chr1	5221160	5221332	19_TAAGGCGA_L005_peak_25	65	.	3.60592	9.06056	6.58937	76
chr1	5228796	5229194	19_TAAGGCGA_L005_peak_26	274	.	6.15234	30.4052	27.4731	243
chr1	5232782	5233221	19_TAAGGCGA_L005_peak_27	440	.	7.96116	47.2488	44.0856	230
chr1	5311202	5311382	19_TAAGGCGA_L005_peak_28	24	.	2.65258	4.75666	2.48358	73
chr1	5493121	5493294	19_TAAGGCGA_L005_peak_29	51	.	3.31573	7.5176	5.10104	97
chr1	5588281	5588691	19_TAAGGCGA_L005_peak_30	185	.	5.83568	21.312	18.5296	147
chr1	6214468	6214798	19_TAAGGCGA_L005_peak_31a	958	.	12.8306	99.5784	95.8088	178
chr1	6214798	6215068	19_TAAGGCGA_L005_peak_31b	426	.	7.85855	45.762	42.6186	152
chr1	6215068	6215308	19_TAAGGCGA_L005_peak_31c	133	.	4.33498	15.9977	13.3269	118
chr1	6272324	6272495	19_TAAGGCGA_L005_peak_32	94	.	4.24413	12.0671	9.49452	90
chr1	6359249	6359492	19_TAAGGCGA_L005_peak_33	56	.	3.44836	8.12217	5.68071	157
chr1	6382789	6383147	19_TAAGGCGA_L005_peak_34	253	.	6.89671	28.2804	25.3796	133
chr1	6441224	6441532	19_TAAGGCGA_L005_peak_35	68	.	3.71362	9.37869	6.89064	117
chr1	6483405	6483884	19_TAAGGCGA_L005_peak_36	680	.	11.3858	71.5425	68.0863	168
chr1	6729267	6729534	19_TAAGGCGA_L005_peak_37	88	.	4.1115	11.3742	8.8219	139
chr1	6760665	6760864	19_TAAGGCGA_L005_peak_38	153	.	5.30517	18.0541	15.3357	105
chr1	6866909	6867182	19_TAAGGCGA_L005_peak_39	193	.	5.96831	22.1512	19.3533	153
chr1	7088427	7089276	19_TAAGGCGA_L005_peak_40	2728	.	15.5697	277.682	272.838	409
chr1	7397316	7397476	19_TAAGGCGA_L005_peak_41	99	.	3.14675	12.5662	9.98566	147
chr1	7397585	7397783	19_TAAGGCGA_L005_peak_42	670	.	7.77109	70.5032	67.059	95
chr1	7397793	7398444	19_TAAGGCGA_L005_peak_43	1580	.	13.0149	162.476	158.082	190
chr1	8410722	8410931	19_TAAGGCGA_L005_peak_44	56	.	3.44836	8.12217	5.68071	126
chr1	8744916	8745312	19_TAAGGCGA_L005_peak_45	161	.	5.43779	18.8533	16.1183	272
chr1	8747416	8747640	19_TAAGGCGA_L005_peak_46	138	.	5.03991	16.488	13.8034	113
chr1	8948277	8948530	19_TAAGGCGA_L005_peak_47	280	.	7.2946	31.034	28.0913	133
chr1	9248569	9248781	19_TAAGGCGA_L005_peak_48	101	.	4.37676	12.7731	10.1807	96
chr1	9298468	9298702	19_TAAGGCGA_L005_peak_49	159	.	5.39474	18.7156	15.9883	120
chr1	9521969	9522166	19_TAAGGCGA_L005_peak_50	75	.	3.84624	10.0296	7.51948	111
chr1	9541345	9541547	19_TAAGGCGA_L005_peak_51	250	.	4.73634	27.8968	25.0042	102
chr1	9545122	9545542	19_TAAGGCGA_L005_peak_52	2040	.	14.8568	208.706	204.026	197
chr1	9545601	9545751	19_TAAGGCGA_L005_peak_53	40	.	2.319	6.44269	4.07715	72
chr1	9545766	9545994	19_TAAGGCGA_L005_peak_54	83	.	2.87486	10.8823	8.34762	109
chr1	9564474	9564881	19_TAAGGCGA_L005_peak_55	2240	.	20.6661	228.798	224.048	189
chr1	9570049	9570573	19_TAAGGCGA_L005_peak_56	615	.	10.0779	64.9203	61.5411	307
chr1	9611664	9611909	19_TAAGGCGA_L005_peak_57	185	.	5.83568	21.312	18.5296	128
chr1	9621478	9621811	19_TAAGGCGA_L005_peak_58	192	.	5.92105	21.9977	19.2065	124
chr1	9627409	9627917	19_TAAGGCGA_L005_peak_59	325	.	5.82811	35.5237	32.5183	222
chr1	9630103	9630419	19_TAAGGCGA_L005_peak_60a	189	.	4.57542	21.7659	18.9778	213
chr1	9630419	9630662	19_TAAGGCGA_L005_peak_60b	263	.	5.38222	29.276	26.3601	104
chr1	9641392	9641549	19_TAAGGCGA_L005_peak_61	20	.	2.51995	4.26198	2.02384	72
chr1	9649321	9649584	19_TAAGGCGA_L005_peak_62	94	.	4.24413	12.0671	9.49452	105
chr1	9659092	9659279	19_TAAGGCGA_L005_peak_63	115	.	4.64202	14.2231	11.5926	86
chr1	9700117	9700840	19_TAAGGCGA_L005_peak_64	1679	.	14.8123	172.382	167.912	240
chr1	9748131	9748748	19_TAAGGCGA_L005_peak_65	2536	.	19.9288	258.5	253.687	324
chr1	9772840	9773030	19_TAAGGCGA_L005_peak_66	236	.	6.63146	26.4856	23.6134	91
chr1	9797815	9798070	19_TAAGGCGA_L005_peak_67a	135	.	4.96084	16.238	13.5637	148
chr1	9798070	9798375	19_TAAGGCGA_L005_peak_67b	239	.	6.60622	26.8533	23.9768	107
chr1	9798375	9798718	19_TAAGGCGA_L005_peak_67c	78	.	3.85604	10.3251	7.80986	198
chr1	9944004	9944314	19_TAAGGCGA_L005_peak_68	1640	.	20.4532	168.507	164.066	152
chr1	10009031	10009297	19_TAAGGCGA_L005_peak_69	346	.	8.22301	37.7255	34.6876	137
chr1	10037814	10038042	19_TAAGGCGA_L005_peak_70	428	.	6.55052	45.9733	42.8259	112
chr1	10038098	10038263	19_TAAGGCGA_L005_peak_71	255	.	5.01218	28.434	25.5314	83
chr1	10039535	10039914	19_TAAGGCGA_L005_peak_72a	1084	.	11.362	112.31	108.402	181
chr1	10039914	10040279	19_TAAGGCGA_L005_peak_72b	609	.	8.02817	64.3398	60.9672	199
chr1	10232262	10232447	19_TAAGGCGA_L005_peak_73	48	.	2.97131	7.27062	4.87264	100
chr1	10232549	10233286	19_TAAGGCGA_L005_peak_74	679	.	10.5745	71.4061	67.9515	527
chr1	10300635	10300821	19_TAAGGCGA_L005_peak_75	75	.	3.84624	10.0296	7.51948	88
chr1	10328058	10328229	19_TAAGGCGA_L005_peak_76	101	.	4.37676	12.7731	10.1807	76
chr1	10477565	10478000	19_TAAGGCGA_L005_peak_77	774	.	12.231	80.964	77.401	181
chr1	10478025	10478319	19_TAAGGCGA_L005_peak_78	94	.	3.95034	11.9819	9.41957	151
chr1	10592673	10592879	19_TAAGGCGA_L005_peak_79	81	.	3.97887	10.6949	8.16335	102
chr1	10880438	10880594	19_TAAGGCGA_L005_peak_80	51	.	3.31573	7.5176	5.10104	73
chr1	10991019	10991335	19_TAAGGCGA_L005_peak_81	271	.	7.16197	30.1081	27.1792	109
chr1	10993559	10993726	19_TAAGGCGA_L005_peak_82	62	.	3.58099	8.74271	6.27737	91
chr1	10993785	10993982	19_TAAGGCGA_L005_peak_83	101	.	4.37676	12.7731	10.1807	94
chr1	11045008	11045258	19_TAAGGCGA_L005_peak_84	101	.	4.37676	12.7731	10.1807	107
chr1	11413907	11414102	19_TAAGGCGA_L005_peak_85a	64	.	3.57143	8.95763	6.4884	74
chr1	11414102	11414496	19_TAAGGCGA_L005_peak_85b	693	.	12.2684	72.8549	69.3834	122
chr1	12000609	12000912	19_TAAGGCGA_L005_peak_86	253	.	6.89671	28.2804	25.3796	159
chr1	12016800	12017048	19_TAAGGCGA_L005_peak_87	145	.	5.17254	17.2656	14.564	143
chr1	12291823	12292166	19_TAAGGCGA_L005_peak_88	346	.	8.22301	37.7255	34.6876	182
chr1	12577021	12577252	19_TAAGGCGA_L005_peak_89	193	.	5.96831	22.1512	19.3533	119
chr1	12657461	12657678	19_TAAGGCGA_L005_peak_90a	34	.	2.91784	5.80589	3.47064	121
chr1	12657678	12657876	19_TAAGGCGA_L005_peak_90b	39	.	3.05047	6.35881	3.99509	96
chr1	12718117	12718372	19_TAAGGCGA_L005_peak_91	210	.	6.23357	23.8579	21.03	118
chr1	12836053	12836266	19_TAAGGCGA_L005_peak_92	106	.	4.44735	13.3004	10.6997	102
chr1	12836921	12837104	19_TAAGGCGA_L005_peak_93	103	.	4.34505	12.9812	10.3856	84
chr1	12864125	12864342	19_TAAGGCGA_L005_peak_94	153	.	5.30517	18.0541	15.3357	115
chr1	12905361	12905606	19_TAAGGCGA_L005_peak_95	81	.	3.97887	10.6949	8.16335	130
chr1	12992142	12992629	19_TAAGGCGA_L005_peak_96a	206	.	5.17321	23.4663	20.6477	361
chr1	12992629	12992882	19_TAAGGCGA_L005_peak_96b	535	.	8.64765	56.8095	53.527	126
chr1	13004988	13005487	19_TAAGGCGA_L005_peak_97	161	.	5.43779	18.8533	16.1183	276
chr1	13042472	13042627	19_TAAGGCGA_L005_peak_98	51	.	3.31573	7.5176	5.10104	72
chr1	13171214	13171364	19_TAAGGCGA_L005_peak_99	51	.	3.31573	7.5176	5.10104	83
chr1	13183444	13183639	19_TAAGGCGA_L005_peak_100	123	.	4.77465	14.9664	12.3175	95
chr1	13372367	13372713	19_TAAGGCGA_L005_peak_101a	1107	.	9.47529	114.67	110.737	210
chr1	13372713	13373005	19_TAAGGCGA_L005_peak_101b	677	.	7.11021	71.159	67.7071	136
chr1	13373005	13373463	19_TAAGGCGA_L005_peak_101c	164	.	3.57965	19.2136	16.4741	156
chr1	13373560	13373716	19_TAAGGCGA_L005_peak_102a	27	.	2.06292	5.06275	2.78156	76
chr1	13373716	13373890	19_TAAGGCGA_L005_peak_102b	107	.	3.04516	13.3753	10.7734	80
chr1	13373998	13374263	19_TAAGGCGA_L005_peak_103	229	.	4.15477	25.7617	22.9024	116
chr1	13426488	13426694	19_TAAGGCGA_L005_peak_104	271	.	7.16197	30.1081	27.1792	100
chr1	13531637	13531791	19_TAAGGCGA_L005_peak_105	94	.	4.24413	12.0671	9.49452	73
chr1	13589349	13589655	19_TAAGGCGA_L005_peak_106a	106	.	3.92927	13.2755	10.6752	120
chr1	13589655	13589940	19_TAAGGCGA_L005_peak_106b	510	.	8.82648	54.2721	51.0203	186
chr1	13589940	13590194	19_TAAGGCGA_L005_peak_106c	454	.	8.27447	48.6073	45.4272	100
chr1	13614560	13614908	19_TAAGGCGA_L005_peak_107	177	.	5.70305	20.4824	17.7156	160
chr1	13660431	13660735	19_TAAGGCGA_L005_peak_108	280	.	7.2946	31.034	28.0913	171
chr1	13683130	13683389	19_TAAGGCGA_L005_peak_109	299	.	7.55986	32.9089	29.9388	135
chr1	13752578	13752731	19_TAAGGCGA_L005_peak_110	39	.	3.05047	6.35881	3.99509	74
chr1	13861087	13861378	19_TAAGGCGA_L005_peak_111	434	.	9.18367	46.5909	43.4366	138
chr1	13935920	13936549	19_TAAGGCGA_L005_peak_112	318	.	7.82512	34.8138	31.8165	305
chr1	14002529	14002844	19_TAAGGCGA_L005_peak_113	396	.	8.74036	42.7705	39.6641	184
chr1	14016999	14017231	19_TAAGGCGA_L005_peak_114	130	.	4.90728	15.7215	13.0545	111
chr1	14098001	14098167	19_TAAGGCGA_L005_peak_115	56	.	3.44836	8.12217	5.68071	81
chr1	14139727	14140056	19_TAAGGCGA_L005_peak_116	153	.	5.30517	18.0541	15.3357	192
chr1	14181324	14181502	19_TAAGGCGA_L005_peak_117	76	.	3.81922	10.213	7.69973	81
chr1	14181537	14182028	19_TAAGGCGA_L005_peak_118	525	.	10.2727	55.845	52.5746	200
chr1	14198927	14199211	19_TAAGGCGA_L005_peak_119	145	.	5.17254	17.2656	14.564	110
chr1	14218731	14218967	19_TAAGGCGA_L005_peak_120a	397	.	8.75724	42.8295	39.7226	181
chr1	14218967	14219177	19_TAAGGCGA_L005_peak_120b	378	.	8.53264	40.9446	37.8631	55
chr1	14292003	14292163	19_TAAGGCGA_L005_peak_121	29	.	2.78521	5.27158	2.96624	69
chr1	14309575	14310132	19_TAAGGCGA_L005_peak_122	641	.	11.9366	67.5788	64.168	258
chr1	14513606	14513848	19_TAAGGCGA_L005_peak_123a	336	.	7.92332	36.6979	33.6764	146
chr1	14513848	14514198	19_TAAGGCGA_L005_peak_123b	301	.	7.48387	33.1504	30.1776	97
chr1	14626845	14626995	19_TAAGGCGA_L005_peak_124	68	.	3.71362	9.37869	6.89064	77
chr1	14740099	14740332	19_TAAGGCGA_L005_peak_125	218	.	6.3662	24.7249	21.8822	131
chr1	14755350	14755630	19_TAAGGCGA_L005_peak_126a	135	.	4.97057	16.2689	13.5942	139
chr1	14755630	14755927	19_TAAGGCGA_L005_peak_126b	98	.	4.26632	12.4334	9.855	141
chr1	15286554	15287123	19_TAAGGCGA_L005_peak_127	330	.	7.61329	36.1089	33.0942	326
chr1	15446799	15447077	19_TAAGGCGA_L005_peak_128	123	.	4.77465	14.9664	12.3175	122
chr1	15621995	15622156	19_TAAGGCGA_L005_peak_129	94	.	4.24413	12.0671	9.49452	85
chr1	15805417	15805816	19_TAAGGCGA_L005_peak_130a	1243	.	15.0579	128.393	124.313	189
chr1	15805816	15806157	19_TAAGGCGA_L005_peak_130b	135	.	4.32484	16.2625	13.5878	210
chr1	15892492	15892640	19_TAAGGCGA_L005_peak_131a	20	.	2.51995	4.26198	2.02384	102
chr1	15892640	15892766	19_TAAGGCGA_L005_peak_131b	34	.	2.91784	5.80589	3.47064	46
chr1	15958759	15958931	19_TAAGGCGA_L005_peak_132	51	.	3.31573	7.5176	5.10104	105
chr1	15993708	15993858	19_TAAGGCGA_L005_peak_133	88	.	4.1115	11.3742	8.8219	84
chr1	16093112	16093460	19_TAAGGCGA_L005_peak_134	145	.	5.17254	17.2656	14.564	226
chr1	16104299	16104536	19_TAAGGCGA_L005_peak_135	463	.	6.27776	49.5837	46.3909	124
chr1	16104598	16104879	19_TAAGGCGA_L005_peak_136a	708	.	7.95724	74.3573	70.8692	144
chr1	16104879	16105148	19_TAAGGCGA_L005_peak_136b	384	.	5.68047	41.49	38.4022	137
chr1	16105148	16105465	19_TAAGGCGA_L005_peak_136c	384	.	5.69564	41.5888	38.4999	133
chr1	16105661	16105972	19_TAAGGCGA_L005_peak_137	378	.	5.65645	40.9365	37.8552	139
chr1	16122805	16123116	19_TAAGGCGA_L005_peak_138	366	.	8.48826	39.7014	36.6363	159
chr1	16130028	16130398	19_TAAGGCGA_L005_peak_139	467	.	9.81456	49.9683	46.7697	187
chr1	16186543	16186803	19_TAAGGCGA_L005_peak_140	81	.	3.97887	10.6949	8.16335	143
chr1	16212560	16212793	19_TAAGGCGA_L005_peak_141	51	.	3.31573	7.5176	5.10104	132
chr1	16249188	16249375	19_TAAGGCGA_L005_peak_142	29	.	2.78521	5.27158	2.96624	74
chr1	16304985	16305135	19_TAAGGCGA_L005_peak_143	94	.	4.24413	12.0671	9.49452	77
chr1	16342866	16343174	19_TAAGGCGA_L005_peak_144	185	.	5.83568	21.312	18.5296	180
chr1	16399431	16399601	19_TAAGGCGA_L005_peak_145	51	.	3.31573	7.5176	5.10104	72
chr1	16519030	16519450	19_TAAGGCGA_L005_peak_146	362	.	7.29853	39.348	36.2892	276
chr1	16519647	16520047	19_TAAGGCGA_L005_peak_147	232	.	5.72577	26.1565	23.2923	124
chr1	16546663	16546913	19_TAAGGCGA_L005_peak_148	161	.	5.43779	18.8533	16.1183	133
chr1	16618717	16618934	19_TAAGGCGA_L005_peak_149a	133	.	4.11919	16.008	13.337	129
chr1	16618934	16619132	19_TAAGGCGA_L005_peak_149b	73	.	3.23427	9.84288	7.34652	89
chr1	16619164	16619554	19_TAAGGCGA_L005_peak_150	1245	.	14.0275	128.627	124.545	180
chr1	16656506	16656842	19_TAAGGCGA_L005_peak_151a	160	.	4.27723	18.7782	16.05	133
chr1	16656842	16657316	19_TAAGGCGA_L005_peak_151b	997	.	11.5644	103.535	99.7222	203
chr1	16665043	16665305	19_TAAGGCGA_L005_peak_152a	290	.	7.42723	31.9676	29.0112	169
chr1	16665305	16665670	19_TAAGGCGA_L005_peak_152b	185	.	5.83568	21.312	18.5296	93
chr1	16688602	16688828	19_TAAGGCGA_L005_peak_153	356	.	8.35564	38.7101	35.6584	105
chr1	17009777	17009928	19_TAAGGCGA_L005_peak_154	34	.	2.91784	5.80589	3.47064	79
chr1	17097659	17098111	19_TAAGGCGA_L005_peak_155	694	.	11.7299	72.8819	69.4102	247
chr1	17123469	17123743	19_TAAGGCGA_L005_peak_156	327	.	7.95775	35.7773	32.7664	140
chr1	17145265	17145456	19_TAAGGCGA_L005_peak_157	244	.	6.76409	27.3788	24.4923	94
chr1	17145509	17145780	19_TAAGGCGA_L005_peak_158	130	.	4.90728	15.7215	13.0545	104
chr1	17449314	17449653	19_TAAGGCGA_L005_peak_159	299	.	7.55986	32.9089	29.9388	154
chr1	17657445	17657738	19_TAAGGCGA_L005_peak_160	153	.	5.30517	18.0541	15.3357	166
chr1	17838466	17838802	19_TAAGGCGA_L005_peak_161	864	.	14.4566	90.0764	86.412	148
chr1	18058384	18058534	19_TAAGGCGA_L005_peak_162	56	.	3.44836	8.12217	5.68071	84
chr1	18106288	18106473	19_TAAGGCGA_L005_peak_163	138	.	5.03991	16.488	13.8034	90
chr1	18106842	18106992	19_TAAGGCGA_L005_peak_164	94	.	4.24413	12.0671	9.49452	79
chr1	19176218	19176403	19_TAAGGCGA_L005_peak_165	337	.	8.09038	36.7479	33.7234	90
chr1	19849945	19850276	19_TAAGGCGA_L005_peak_166	346	.	8.22301	37.7255	34.6876	207
chr1	19927820	19928072	19_TAAGGCGA_L005_peak_167	130	.	4.90728	15.7215	13.0545	129
chr1	20058260	20058612	19_TAAGGCGA_L005_peak_168	244	.	6.76409	27.3788	24.4923	170
chr1	20117383	20117559	19_TAAGGCGA_L005_peak_169	51	.	3.31573	7.5176	5.10104	98
chr1	20302938	20303242	19_TAAGGCGA_L005_peak_170	101	.	4.37676	12.7731	10.1807	163
chr1	20450194	20450358	19_TAAGGCGA_L005_peak_171	145	.	5.17254	17.2656	14.564	86
chr1	20513799	20513978	19_TAAGGCGA_L005_peak_172	81	.	3.97887	10.6949	8.16335	95
chr1	20554509	20554662	19_TAAGGCGA_L005_peak_173	108	.	4.50939	13.4919	10.8802	81
chr1	20677993	20678357	19_TAAGGCGA_L005_peak_174	572	.	9.7561	60.5385	57.2116	155
chr1	20820169	20820585	19_TAAGGCGA_L005_peak_175	1509	.	15.4605	155.29	150.954	234
chr1	20845663	20846066	19_TAAGGCGA_L005_peak_176	436	.	9.41667	46.8234	43.665	164
chr1	20867423	20867851	19_TAAGGCGA_L005_peak_177	819	.	12.1758	85.542	81.9281	228
chr1	20890407	20890827	19_TAAGGCGA_L005_peak_178a	924	.	11.9619	96.1723	92.4405	144
chr1	20890827	20891197	19_TAAGGCGA_L005_peak_178b	122	.	4.05904	14.8998	12.2591	276
chr1	20905585	20906115	19_TAAGGCGA_L005_peak_179	186	.	5.41761	21.4516	18.6673	263
chr1	20933554	20933784	19_TAAGGCGA_L005_peak_180	201	.	6.10094	22.9999	20.1869	111
chr1	20939156	20939318	19_TAAGGCGA_L005_peak_181	88	.	4.1115	11.3742	8.8219	77
chr1	20951295	20951868	19_TAAGGCGA_L005_peak_182	1536	.	14.8372	157.984	153.627	339
chr1	20995370	20995551	19_TAAGGCGA_L005_peak_183	20	.	2.51995	4.26198	2.02384	93
chr1	21002890	21003095	19_TAAGGCGA_L005_peak_184	68	.	3.71362	9.37869	6.89064	105
chr1	21008930	21009149	19_TAAGGCGA_L005_peak_185	138	.	5.03991	16.488	13.8034	107
chr1	21014487	21014867	19_TAAGGCGA_L005_peak_186	630	.	11.804	66.4398	63.0424	151
chr1	21052660	21052965	19_TAAGGCGA_L005_peak_187	422	.	8.15246	45.4317	42.2921	169
chr1	21052972	21053147	19_TAAGGCGA_L005_peak_188a	67	.	3.36134	9.21807	6.74381	101
chr1	21053147	21053306	19_TAAGGCGA_L005_peak_188b	45	.	2.94118	6.98331	4.59144	75
chr1	21068552	21068725	19_TAAGGCGA_L005_peak_189	75	.	3.84624	10.0296	7.51948	88
chr1	21074307	21074555	19_TAAGGCGA_L005_peak_190	253	.	5.40762	28.2617	25.3647	132
chr1	21079135	21079488	19_TAAGGCGA_L005_peak_191a	1038	.	11.2604	107.754	103.894	177
chr1	21079488	21079791	19_TAAGGCGA_L005_peak_191b	241	.	5.15424	27.0225	24.1439	177
chr1	21161881	21162057	19_TAAGGCGA_L005_peak_192	130	.	4.69597	15.7139	13.0539	91
chr1	21166236	21166643	19_TAAGGCGA_L005_peak_193	335	.	7.75385	36.615	33.5944	171
chr1	21218493	21218695	19_TAAGGCGA_L005_peak_194a	396	.	8.88615	42.7154	39.6097	112
chr1	21218695	21218916	19_TAAGGCGA_L005_peak_194b	145	.	5.17254	17.2656	14.564	90
chr1	21229500	21229681	19_TAAGGCGA_L005_peak_195	29	.	2.78521	5.27158	2.96624	108
chr1	21276244	21276394	19_TAAGGCGA_L005_peak_196	24	.	2.65258	4.75666	2.48358	136
chr1	21411261	21411527	19_TAAGGCGA_L005_peak_197	366	.	8.48826	39.7014	36.6363	125
chr1	21411567	21411893	19_TAAGGCGA_L005_peak_198	346	.	8.22301	37.7255	34.6876	162
chr1	21616656	21616991	19_TAAGGCGA_L005_peak_199	130	.	4.90728	15.7215	13.0545	210
chr1	21632692	21633017	19_TAAGGCGA_L005_peak_200	218	.	6.3662	24.7249	21.8822	138
chr1	21804942	21805362	19_TAAGGCGA_L005_peak_201	1172	.	16.1327	121.303	117.298	253
chr1	21829889	21830502	19_TAAGGCGA_L005_peak_202	593	.	10.9317	62.6536	59.3016	265
chr1	21960691	21960869	19_TAAGGCGA_L005_peak_203	57	.	3.01921	8.2039	5.76092	89
chr1	21961183	21961835	19_TAAGGCGA_L005_peak_204	783	.	10.931	81.9488	78.3748	245
chr1	22070242	22070456	19_TAAGGCGA_L005_peak_205	138	.	5.03991	16.488	13.8034	108
chr1	22266505	22266765	19_TAAGGCGA_L005_peak_206	302	.	7.49838	33.2	30.2266	125
chr1	22327572	22327830	19_TAAGGCGA_L005_peak_207	318	.	7.82512	34.8138	31.8165	109
chr1	22327903	22328055	19_TAAGGCGA_L005_peak_208	75	.	3.84624	10.0296	7.51948	69
chr1	22533566	22533918	19_TAAGGCGA_L005_peak_209	88	.	4.1115	11.3742	8.8219	140
chr1	22594975	22595146	19_TAAGGCGA_L005_peak_210	81	.	3.97887	10.6949	8.16335	84
chr1	22640627	22640893	19_TAAGGCGA_L005_peak_211	327	.	7.95775	35.7773	32.7664	123
chr1	22805740	22806473	19_TAAGGCGA_L005_peak_212	455	.	8.69565	48.71	45.5286	341
chr1	23062055	23062297	19_TAAGGCGA_L005_peak_213	138	.	5.03991	16.488	13.8034	119
chr1	23117545	23117696	19_TAAGGCGA_L005_peak_214	75	.	3.84624	10.0296	7.51948	72
chr1	23202829	23203098	19_TAAGGCGA_L005_peak_215	94	.	4.24413	12.0671	9.49452	123
chr1	23214591	23214741	19_TAAGGCGA_L005_peak_216	45	.	3.1831	6.9296	4.53879	89
chr1	23255956	23256326	19_TAAGGCGA_L005_peak_217a	1350	.	12.6168	139.244	135.057	205
chr1	23256326	23256670	19_TAAGGCGA_L005_peak_217b	294	.	5.26842	32.4145	29.4528	166
chr1	23256670	23257023	19_TAAGGCGA_L005_peak_217c	259	.	4.95979	28.8467	25.9392	178
chr1	23286803	23287053	19_TAAGGCGA_L005_peak_218	193	.	5.96831	22.1512	19.3533	116
chr1	23321371	23321523	19_TAAGGCGA_L005_peak_219	39	.	3.05047	6.35881	3.99509	95
chr1	23383031	23383596	19_TAAGGCGA_L005_peak_220	1394	.	13.8008	143.657	139.426	378
chr1	23490699	23490940	19_TAAGGCGA_L005_peak_221	161	.	5.43779	18.8533	16.1183	104
chr1	23761725	23761968	19_TAAGGCGA_L005_peak_222	95	.	3.40821	12.1246	9.55115	128
chr1	23762816	23763202	19_TAAGGCGA_L005_peak_223	672	.	8.95407	70.6801	67.2338	167
chr1	23764862	23765085	19_TAAGGCGA_L005_peak_224	133	.	3.98536	15.9875	13.3169	113
chr1	23792832	23793053	19_TAAGGCGA_L005_peak_225	244	.	6.76409	27.3788	24.4923	95
chr1	23834872	23835007	19_TAAGGCGA_L005_peak_226a	51	.	3.31573	7.5176	5.10104	74
chr1	23835007	23835160	19_TAAGGCGA_L005_peak_226b	24	.	2.65258	4.75666	2.48358	61
chr1	23846376	23846663	19_TAAGGCGA_L005_peak_227	299	.	7.55986	32.9089	29.9388	139
chr1	23921748	23921980	19_TAAGGCGA_L005_peak_228a	44	.	3.00058	6.79444	4.42076	117
chr1	23921980	23922241	19_TAAGGCGA_L005_peak_228b	110	.	4.27005	13.6435	11.0295	116
chr1	23922241	23922559	19_TAAGGCGA_L005_peak_228c	556	.	10.1281	58.9999	55.691	145
chr1	24005383	24005807	19_TAAGGCGA_L005_peak_229	472	.	9.29124	50.4458	47.2419	277
chr1	24074379	24074652	19_TAAGGCGA_L005_peak_230	94	.	4.24413	12.0671	9.49452	194
chr1	24086206	24086402	19_TAAGGCGA_L005_peak_231	45	.	3.1831	6.9296	4.53879	114
chr1	24099788	24099992	19_TAAGGCGA_L005_peak_232a	86	.	3.45898	11.1847	8.64496	123
chr1	24099992	24100253	19_TAAGGCGA_L005_peak_232b	87	.	3.47749	11.2587	8.7177	82
chr1	24100253	24100653	19_TAAGGCGA_L005_peak_232c	911	.	11.6918	94.8436	91.1268	179
chr1	24212120	24212280	19_TAAGGCGA_L005_peak_233	101	.	4.37676	12.7731	10.1807	82
chr1	24219150	24219316	19_TAAGGCGA_L005_peak_234	138	.	5.03991	16.488	13.8034	81
chr1	24226175	24226532	19_TAAGGCGA_L005_peak_235	88	.	4.1115	11.3742	8.8219	132
chr1	24230508	24230661	19_TAAGGCGA_L005_peak_236	45	.	3.1831	6.9296	4.53879	81
chr1	24249228	24249394	19_TAAGGCGA_L005_peak_237	153	.	5.30517	18.0541	15.3357	84
chr1	24302811	24302976	19_TAAGGCGA_L005_peak_238	145	.	5.17254	17.2656	14.564	78
chr1	24378568	24378733	19_TAAGGCGA_L005_peak_239	145	.	5.17254	17.2656	14.564	77
chr1	24551947	24552097	19_TAAGGCGA_L005_peak_240	45	.	3.1831	6.9296	4.53879	72
chr1	24553667	24553817	19_TAAGGCGA_L005_peak_241	51	.	3.31573	7.5176	5.10104	72
chr1	24586477	24586781	19_TAAGGCGA_L005_peak_242	169	.	5.57042	19.6628	16.9117	110
chr1	24586934	24587084	19_TAAGGCGA_L005_peak_243	39	.	3.05047	6.35881	3.99509	73
chr1	24611581	24611883	19_TAAGGCGA_L005_peak_244a	6962	.	2.03913	701.393	696.201	261
chr1	24611883	24612054	19_TAAGGCGA_L005_peak_244b	7723	.	2.10109	777.59	772.355	41
chr1	24612054	24612430	19_TAAGGCGA_L005_peak_244c	5633	.	1.92412	568.5	563.397	130
chr1	24612914	24613276	19_TAAGGCGA_L005_peak_244e	16812	.	2.7153	1686.93	1681.24	238
chr1	24613276	24613674	19_TAAGGCGA_L005_peak_244f	15622	.	2.64384	1567.88	1562.25	125
chr1	24613674	24614051	19_TAAGGCGA_L005_peak_244g	15370	.	2.62843	1542.66	1537.04	273
chr1	24614051	24614252	19_TAAGGCGA_L005_peak_244h	11797	.	2.3988	1185.19	1179.72	104
chr1	24614252	24614453	19_TAAGGCGA_L005_peak_244i	13202	.	2.49186	1325.79	1320.26	98
chr1	24614453	24614665	19_TAAGGCGA_L005_peak_244j	12006	.	2.41294	1206.16	1200.69	104
chr1	24614665	24614905	19_TAAGGCGA_L005_peak_244k	10861	.	2.33452	1091.59	1086.18	108
chr1	24614905	24615151	19_TAAGGCGA_L005_peak_244l	8723	.	2.17892	877.672	872.375	132
chr1	24615151	24615393	19_TAAGGCGA_L005_peak_244m	11172	.	2.35606	1122.66	1117.23	115
chr1	24615393	24615664	19_TAAGGCGA_L005_peak_244n	8649	.	2.17324	870.206	864.913	128
chr1	24615664	24615881	19_TAAGGCGA_L005_peak_244o	5924	.	1.95011	597.547	592.426	144
chr1	24615881	24616155	19_TAAGGCGA_L005_peak_244p	8968	.	2.19744	902.175	896.862	73
chr1	24678227	24678456	19_TAAGGCGA_L005_peak_245a	94	.	3.81443	12.0429	9.47948	87
chr1	24678456	24678709	19_TAAGGCGA_L005_peak_245b	645	.	10.3573	67.9632	64.5482	142
chr1	24678709	24678972	19_TAAGGCGA_L005_peak_245c	359	.	7.33092	38.9931	35.9383	112
chr1	24683975	24684300	19_TAAGGCGA_L005_peak_246	396	.	8.88615	42.7154	39.6097	187
chr1	24901365	24901515	19_TAAGGCGA_L005_peak_247	62	.	3.58099	8.74271	6.27737	81
chr1	25008714	25009284	19_TAAGGCGA_L005_peak_248	376	.	8.62089	40.6995	37.6208	294
chr1	25085686	25085925	19_TAAGGCGA_L005_peak_249	169	.	5.57042	19.6628	16.9117	129
chr1	25105451	25105712	19_TAAGGCGA_L005_peak_250	227	.	6.49883	25.6009	22.7434	131
chr1	25107840	25107997	19_TAAGGCGA_L005_peak_251	74	.	3.82334	9.96169	7.46304	86
chr1	25228642	25228922	19_TAAGGCGA_L005_peak_252	446	.	9.5493	47.8657	44.6939	146
chr1	25474559	25474781	19_TAAGGCGA_L005_peak_253	94	.	4.24413	12.0671	9.49452	94
chr1	25778801	25779175	19_TAAGGCGA_L005_peak_254	290	.	7.42723	31.9676	29.0112	212
chr1	25824612	25824957	19_TAAGGCGA_L005_peak_255	114	.	4.30351	14.0594	11.4391	232
chr1	25828986	25829197	19_TAAGGCGA_L005_peak_256	70	.	2.85159	9.51783	7.02741	114
chr1	25830021	25830442	19_TAAGGCGA_L005_peak_257a	1027	.	10.9512	106.547	102.701	214
chr1	25830442	25830756	19_TAAGGCGA_L005_peak_257b	220	.	4.73288	24.8662	22.0218	208
chr1	25892106	25892314	19_TAAGGCGA_L005_peak_258	73	.	3.53982	9.82371	7.32766	120
chr1	25892419	25892702	19_TAAGGCGA_L005_peak_259	680	.	11.0443	71.4755	68.0201	137
chr1	25893074	25893249	19_TAAGGCGA_L005_peak_260	129	.	4.49069	15.6487	12.9897	88
chr1	25996609	25997056	19_TAAGGCGA_L005_peak_261	177	.	5.70305	20.4824	17.7156	252
chr1	26053539	26053689	19_TAAGGCGA_L005_peak_262	51	.	3.31573	7.5176	5.10104	75
chr1	26282845	26283097	19_TAAGGCGA_L005_peak_263a	108	.	4.50939	13.4919	10.8802	127
chr1	26283097	26283328	19_TAAGGCGA_L005_peak_263b	108	.	4.50939	13.4919	10.8802	125
chr1	26686399	26686575	19_TAAGGCGA_L005_peak_264	56	.	2.90336	8.13366	5.69199	89
chr1	26686890	26687161	19_TAAGGCGA_L005_peak_265a	154	.	4.27632	18.1727	15.4528	148
chr1	26687161	26687408	19_TAAGGCGA_L005_peak_265b	103	.	3.60508	12.9934	10.3976	123
chr1	26687408	26687653	19_TAAGGCGA_L005_peak_265c	209	.	4.93421	23.8196	20.9965	124
chr1	26687653	26687825	19_TAAGGCGA_L005_peak_265d	47	.	2.72727	7.09479	4.70063	121
chr1	26687828	26688090	19_TAAGGCGA_L005_peak_266a	117	.	3.80165	14.3602	11.7278	184
chr1	26688090	26688312	19_TAAGGCGA_L005_peak_266b	130	.	3.98175	15.6939	13.0342	78
chr1	30060893	30061045	19_TAAGGCGA_L005_peak_267	88	.	4.1115	11.3742	8.8219	86
chr1	30872892	30873264	19_TAAGGCGA_L005_peak_268	140	.	3.96341	16.7161	14.0286	234
chr1	30873296	30873810	19_TAAGGCGA_L005_peak_269a	687	.	9.03522	72.2629	68.7981	384
chr1	30873810	30874139	19_TAAGGCGA_L005_peak_269b	756	.	9.56023	79.2393	75.6956	131
chr1	30920909	30921100	19_TAAGGCGA_L005_peak_270	145	.	5.17254	17.2656	14.564	97
chr1	30949264	30949433	19_TAAGGCGA_L005_peak_271	35	.	2.31033	5.91426	3.57647	82
chr1	30949608	30949980	19_TAAGGCGA_L005_peak_272a	1644	.	13.7243	168.924	164.481	233
chr1	30949980	30950285	19_TAAGGCGA_L005_peak_272b	604	.	7.4511	63.8331	60.4668	140
chr1	31058989	31059373	19_TAAGGCGA_L005_peak_273	177	.	5.70305	20.4824	17.7156	157
chr1	31101641	31102055	19_TAAGGCGA_L005_peak_274	316	.	7.20824	34.6121	31.6197	294
chr1	31102941	31103283	19_TAAGGCGA_L005_peak_275	268	.	6.65888	29.7548	26.8333	165
chr1	31154063	31154241	19_TAAGGCGA_L005_peak_276	169	.	5.57042	19.6628	16.9117	89
chr1	31233662	31233948	19_TAAGGCGA_L005_peak_277	88	.	4.1115	11.3742	8.8219	123
chr1	32172474	32173187	19_TAAGGCGA_L005_peak_278	1178	.	15.8712	121.82	117.81	199
chr1	32836456	32836637	19_TAAGGCGA_L005_peak_279	75	.	3.84624	10.0296	7.51948	89
chr1	33042194	33042381	19_TAAGGCGA_L005_peak_280	100	.	4.32503	12.6146	10.0332	96
chr1	33042438	33042777	19_TAAGGCGA_L005_peak_281	789	.	13.5794	82.516	78.936	183
chr1	33494910	33495068	19_TAAGGCGA_L005_peak_282	101	.	4.37676	12.7731	10.1807	80
chr1	33531517	33531667	19_TAAGGCGA_L005_peak_283	29	.	2.78521	5.27158	2.96624	76
chr1	33591116	33591356	19_TAAGGCGA_L005_peak_284	138	.	5.03991	16.488	13.8034	112
chr1	33669688	33669898	19_TAAGGCGA_L005_peak_285	264	.	6.68258	29.3858	26.4685	109
chr1	33670243	33670611	19_TAAGGCGA_L005_peak_286	161	.	5.23433	18.933	16.1971	179
chr1	33672628	33672778	19_TAAGGCGA_L005_peak_287	46	.	3.09156	7.07123	4.67752	70
chr1	33719740	33719977	19_TAAGGCGA_L005_peak_288a	318	.	7.28324	34.8937	31.8955	129
chr1	33719977	33720439	19_TAAGGCGA_L005_peak_288b	351	.	7.77843	38.2385	35.1948	108
chr1	33739377	33739642	19_TAAGGCGA_L005_peak_289	271	.	7.16197	30.1081	27.1792	129
chr1	33757510	33757883	19_TAAGGCGA_L005_peak_290	138	.	5.03991	16.488	13.8034	254
chr1	33813921	33814272	19_TAAGGCGA_L005_peak_291a	63	.	3.24379	8.81025	6.34373	87
chr1	33814272	33814738	19_TAAGGCGA_L005_peak_291b	627	.	9.94036	66.1511	62.7576	264
chr1	33907481	33907870	19_TAAGGCGA_L005_peak_292a	822	.	10.5613	85.8459	82.2287	241
chr1	33907870	33908252	19_TAAGGCGA_L005_peak_292b	531	.	8.12941	56.4554	53.1769	149
chr1	33932953	33933116	19_TAAGGCGA_L005_peak_293	88	.	4.1115	11.3742	8.8219	75
chr1	33940559	33940751	19_TAAGGCGA_L005_peak_294	81	.	3.97887	10.6949	8.16335	95
chr1	34005315	34005495	19_TAAGGCGA_L005_peak_295a	46	.	3.08057	7.03799	4.64495	100
chr1	34005495	34005713	19_TAAGGCGA_L005_peak_295b	107	.	4.28062	13.3788	10.7769	81
chr1	34005713	34006000	19_TAAGGCGA_L005_peak_295c	377	.	8.04665	40.796	37.7162	137
chr1	34011028	34011331	19_TAAGGCGA_L005_peak_296a	517	.	8.75061	55.0573	51.7968	133
chr1	34011331	34011707	19_TAAGGCGA_L005_peak_296b	398	.	7.69231	42.9994	39.8906	170
chr1	34121126	34121276	19_TAAGGCGA_L005_peak_297	45	.	3.1831	6.9296	4.53879	110
chr1	34121319	34121490	19_TAAGGCGA_L005_peak_298	20	.	2.51995	4.26198	2.02384	74
chr1	34150549	34151104	19_TAAGGCGA_L005_peak_299	337	.	8.09038	36.7479	33.7234	385
chr1	34166052	34166369	19_TAAGGCGA_L005_peak_300	126	.	4.56407	15.2674	12.6141	180
chr1	34167274	34167590	19_TAAGGCGA_L005_peak_301	195	.	5.66706	22.3471	19.5469	144
chr1	34167614	34167844	19_TAAGGCGA_L005_peak_302	126	.	4.5721	15.2948	12.6411	127
chr1	34182973	34183145	19_TAAGGCGA_L005_peak_303	108	.	4.50939	13.4919	10.8802	88
chr1	34236275	34236731	19_TAAGGCGA_L005_peak_304	262	.	7.02934	29.1902	26.2753	218
chr1	34434794	34435181	19_TAAGGCGA_L005_peak_305	148	.	3.90652	17.5285	14.8234	137
chr1	34439262	34439586	19_TAAGGCGA_L005_peak_306	1096	.	11.0482	113.621	109.699	168
chr1	34439627	34439948	19_TAAGGCGA_L005_peak_307	1148	.	11.4517	118.817	114.839	160
chr1	34459544	34459873	19_TAAGGCGA_L005_peak_308	347	.	7.93552	37.7786	34.7401	160
chr1	34462884	34463080	19_TAAGGCGA_L005_peak_309	112	.	4.53368	13.8856	11.2679	95
chr1	34579551	34579777	19_TAAGGCGA_L005_peak_310	172	.	4.9445	20.0248	17.2692	121
chr1	34583744	34584276	19_TAAGGCGA_L005_peak_311	490	.	8.74936	52.2656	49.0388	244
chr1	34602458	34602623	19_TAAGGCGA_L005_peak_312	134	.	4.46058	16.169	13.4956	90
chr1	34642528	34642763	19_TAAGGCGA_L005_peak_313	130	.	4.90728	15.7215	13.0545	124
chr1	34664890	34665228	19_TAAGGCGA_L005_peak_314a	306	.	5.10204	33.6065	30.6284	204
chr1	34665228	34665613	19_TAAGGCGA_L005_peak_314b	922	.	9.32178	95.9498	92.2206	134
chr1	34666356	34666774	19_TAAGGCGA_L005_peak_315	426	.	5.96666	45.8167	42.6711	163
chr1	34677889	34678231	19_TAAGGCGA_L005_peak_316	258	.	6.37941	28.716	25.81	242
chr1	34690598	34690748	19_TAAGGCGA_L005_peak_317	29	.	2.78521	5.27158	2.96624	71
chr1	34696387	34696911	19_TAAGGCGA_L005_peak_318	242	.	6.55738	27.1375	24.2575	325
chr1	34700719	34700936	19_TAAGGCGA_L005_peak_319	81	.	3.97887	10.6949	8.16335	115
chr1	34720061	34720409	19_TAAGGCGA_L005_peak_320	130	.	4.90728	15.7215	13.0545	149
chr1	34749334	34749486	19_TAAGGCGA_L005_peak_321	48	.	3.15917	7.27457	4.87654	73
chr1	34750469	34750754	19_TAAGGCGA_L005_peak_322a	132	.	4.84694	15.8737	13.2046	119
chr1	34750754	34751012	19_TAAGGCGA_L005_peak_322b	52	.	3.27869	7.62915	5.21033	167
chr1	34801605	34801812	19_TAAGGCGA_L005_peak_323	174	.	5.62459	20.229	17.4707	102
chr1	34801848	34802041	19_TAAGGCGA_L005_peak_324	93	.	4.17755	11.8643	9.30399	113
chr1	34842588	34842891	19_TAAGGCGA_L005_peak_325a	148	.	4.66805	17.5971	14.891	142
chr1	34842891	34843233	19_TAAGGCGA_L005_peak_325b	878	.	12.591	91.4803	87.8004	161
chr1	34849892	34850053	19_TAAGGCGA_L005_peak_326	153	.	5.30517	18.0541	15.3357	80
chr1	34867323	34867509	19_TAAGGCGA_L005_peak_327	81	.	3.97887	10.6949	8.16335	95
chr1	34893946	34894179	19_TAAGGCGA_L005_peak_328	75	.	3.84624	10.0296	7.51948	114
chr1	35469239	35469741	19_TAAGGCGA_L005_peak_329	300	.	6.92737	33.0693	30.0974	170
chr1	35605435	35605691	19_TAAGGCGA_L005_peak_330	81	.	3.97887	10.6949	8.16335	126
chr1	35811466	35811754	19_TAAGGCGA_L005_peak_331	169	.	5.57042	19.6628	16.9117	123
chr1	35869671	35870070	19_TAAGGCGA_L005_peak_332	386	.	8.75352	41.7042	38.612	179
chr1	35879381	35879615	19_TAAGGCGA_L005_peak_333a	62	.	3.50438	8.75611	6.29056	118
chr1	35879615	35879880	19_TAAGGCGA_L005_peak_333b	87	.	4.00501	11.3301	8.78771	116
chr1	36030417	36030854	19_TAAGGCGA_L005_peak_334	417	.	8.86946	44.9035	41.7698	204
chr1	36064950	36065221	19_TAAGGCGA_L005_peak_335	341	.	6.14069	37.1678	34.1386	142
chr1	36068128	36068476	19_TAAGGCGA_L005_peak_336a	1225	.	12.7388	126.636	122.575	184
chr1	36068476	36068762	19_TAAGGCGA_L005_peak_336b	138	.	3.91419	16.4806	13.8027	165
chr1	36244055	36244466	19_TAAGGCGA_L005_peak_337	713	.	12.0627	74.8307	71.3368	259
chr1	36252942	36253102	19_TAAGGCGA_L005_peak_338	115	.	4.64202	14.2231	11.5926	78
chr1	36307531	36307868	19_TAAGGCGA_L005_peak_339	342	.	6.32444	37.2331	34.2032	154
chr1	36307975	36308157	19_TAAGGCGA_L005_peak_340	86	.	3.35928	11.2313	8.69074	93
chr1	36309560	36309820	19_TAAGGCGA_L005_peak_341	185	.	4.75779	21.298	18.5207	116
chr1	36324139	36324325	19_TAAGGCGA_L005_peak_342	108	.	4.50939	13.4919	10.8802	87
chr1	36368805	36369005	19_TAAGGCGA_L005_peak_343	75	.	3.84624	10.0296	7.51948	88
chr1	36369014	36369333	19_TAAGGCGA_L005_peak_344	416	.	9.15141	44.7569	41.6248	168
chr1	36445133	36445495	19_TAAGGCGA_L005_peak_345	608	.	11.5387	64.1763	60.8055	205
chr1	36471331	36471875	19_TAAGGCGA_L005_peak_346	373	.	7.1977	40.3745	37.3017	180
chr1	36492340	36492731	19_TAAGGCGA_L005_peak_347	290	.	7.42723	31.9676	29.0112	263
chr1	36511610	36512064	19_TAAGGCGA_L005_peak_348	999	.	11.0299	103.786	99.97	209
chr1	36512093	36512391	19_TAAGGCGA_L005_peak_349a	198	.	4.55882	22.6505	19.8466	174
chr1	36512391	36512640	19_TAAGGCGA_L005_peak_349b	116	.	3.61891	14.2891	11.6577	125
chr1	36528392	36528622	19_TAAGGCGA_L005_peak_350	101	.	4.37676	12.7731	10.1807	100
chr1	36547059	36547540	19_TAAGGCGA_L005_peak_351	1197	.	14.5576	123.743	119.712	274
chr1	36556533	36556880	19_TAAGGCGA_L005_peak_352	414	.	6.54676	44.6042	41.4757	193
chr1	36557102	36557453	19_TAAGGCGA_L005_peak_353	381	.	6.26575	41.2737	38.1886	131
chr1	36557457	36557669	19_TAAGGCGA_L005_peak_354	205	.	4.56491	23.3261	20.5092	100
chr1	36557759	36557951	19_TAAGGCGA_L005_peak_355	78	.	3.0605	10.3263	7.81101	94
chr1	36558123	36558396	19_TAAGGCGA_L005_peak_356	83	.	3.12833	10.8424	8.30847	146
chr1	36580424	36580598	19_TAAGGCGA_L005_peak_357	38	.	2.99674	6.2099	3.86488	77
chr1	36589288	36589461	19_TAAGGCGA_L005_peak_358	89	.	3.96635	11.4845	8.9304	82
chr1	36589559	36589809	19_TAAGGCGA_L005_peak_359	131	.	4.73014	15.8283	13.1598	105
chr1	36596110	36596557	19_TAAGGCGA_L005_peak_360	553	.	10.8756	58.6052	55.3006	188
chr1	36603453	36603897	19_TAAGGCGA_L005_peak_361	208	.	5.1444	23.7056	20.8839	148
chr1	36607008	36607495	19_TAAGGCGA_L005_peak_362	285	.	5.92851	31.5139	28.5657	295
chr1	36628649	36628971	19_TAAGGCGA_L005_peak_363	56	.	3.44836	8.12217	5.68071	110
chr1	36636466	36636976	19_TAAGGCGA_L005_peak_364	372	.	7.66325	40.342	37.2696	256
chr1	36646160	36646492	19_TAAGGCGA_L005_peak_365	168	.	5.22042	19.6209	16.8758	204
chr1	36647691	36647960	19_TAAGGCGA_L005_peak_366	429	.	8.73672	46.0925	42.9437	127
chr1	36684177	36684424	19_TAAGGCGA_L005_peak_367	244	.	6.76409	27.3788	24.4923	123
chr1	36691295	36691633	19_TAAGGCGA_L005_peak_368	566	.	10.5457	59.958	56.6376	151
chr1	36709631	36709875	19_TAAGGCGA_L005_peak_369a	131	.	4.46097	15.856	13.1872	96
chr1	36709875	36710223	19_TAAGGCGA_L005_peak_369b	675	.	10.7822	71.0281	67.5776	149
chr1	36831131	36831281	19_TAAGGCGA_L005_peak_370	51	.	3.31573	7.5176	5.10104	115
chr1	36861663	36862127	19_TAAGGCGA_L005_peak_371	137	.	5.02978	16.4561	13.7784	184
chr1	36920209	36920401	19_TAAGGCGA_L005_peak_372	88	.	4.1115	11.3742	8.8219	97
chr1	36939424	36939767	19_TAAGGCGA_L005_peak_373	627	.	10.2136	66.1116	62.7184	210
chr1	36939786	36940107	19_TAAGGCGA_L005_peak_374	514	.	9.06722	54.7326	51.4757	163
chr1	36949593	36949833	19_TAAGGCGA_L005_peak_375a	62	.	3.58099	8.74271	6.27737	105
chr1	36949833	36950085	19_TAAGGCGA_L005_peak_375b	145	.	5.17254	17.2656	14.564	136
chr1	36996673	36996824	19_TAAGGCGA_L005_peak_376	62	.	3.58099	8.74271	6.27737	72
chr1	37029111	37029463	19_TAAGGCGA_L005_peak_377	299	.	7.55968	32.9083	29.9388	178
chr1	37060927	37061237	19_TAAGGCGA_L005_peak_378	73	.	3.7859	9.85026	7.3536	120
chr1	37122389	37122638	19_TAAGGCGA_L005_peak_379	68	.	3.71362	9.37869	6.89064	99
chr1	37218505	37218682	19_TAAGGCGA_L005_peak_380	125	.	4.53225	15.1585	12.5067	95
chr1	37220087	37220577	19_TAAGGCGA_L005_peak_381	636	.	11.0784	67.0774	63.6727	258
chr1	37299703	37299986	19_TAAGGCGA_L005_peak_382	130	.	4.90728	15.7215	13.0545	163
chr1	37300206	37300372	19_TAAGGCGA_L005_peak_383	45	.	3.1831	6.9296	4.53879	85
chr1	37332808	37333192	19_TAAGGCGA_L005_peak_384	361	.	8.18125	39.1756	36.1188	188
chr1	37347378	37347704	19_TAAGGCGA_L005_peak_385	134	.	4.73093	16.1648	13.4915	205
chr1	37350899	37351226	19_TAAGGCGA_L005_peak_386	407	.	8.58006	43.8528	40.7326	153
chr1	37386416	37386632	19_TAAGGCGA_L005_peak_387a	68	.	3.71362	9.37869	6.89064	122
chr1	37386632	37386853	19_TAAGGCGA_L005_peak_387b	123	.	4.77465	14.9664	12.3175	94
chr1	37404997	37405189	19_TAAGGCGA_L005_peak_388a	34	.	2.91784	5.80589	3.47064	81
chr1	37405189	37405437	19_TAAGGCGA_L005_peak_388b	161	.	5.43779	18.8533	16.1183	111
chr1	37419516	37419730	19_TAAGGCGA_L005_peak_389	81	.	3.97887	10.6949	8.16335	107
chr1	37429914	37430332	19_TAAGGCGA_L005_peak_390	817	.	12.8102	85.3635	81.7514	214
chr1	37512050	37512251	19_TAAGGCGA_L005_peak_391	62	.	3.58099	8.74271	6.27737	97
chr1	37540887	37541327	19_TAAGGCGA_L005_peak_392	835	.	12.7374	87.1851	83.5531	213
chr1	37565451	37565697	19_TAAGGCGA_L005_peak_393	94	.	4.24413	12.0671	9.49452	133
chr1	37585759	37586037	19_TAAGGCGA_L005_peak_394	67	.	3.66252	9.22837	6.75389	139
chr1	37586051	37586465	19_TAAGGCGA_L005_peak_395	163	.	5.38807	19.0724	16.3346	301
chr1	37697089	37697252	19_TAAGGCGA_L005_peak_396	45	.	3.1831	6.9296	4.53879	73
chr1	37719712	37720089	19_TAAGGCGA_L005_peak_397	290	.	7.42723	31.9676	29.0112	175
chr1	37864541	37865135	19_TAAGGCGA_L005_peak_398a	834	.	8.9451	87.0547	83.4242	481
chr1	37865135	37865445	19_TAAGGCGA_L005_peak_398b	1073	.	10.4902	111.227	107.33	114
chr1	37872090	37872285	19_TAAGGCGA_L005_peak_399	108	.	4.50939	13.4919	10.8802	87
chr1	37890179	37890436	19_TAAGGCGA_L005_peak_400a	236	.	6.63146	26.4856	23.6134	186
chr1	37890436	37890637	19_TAAGGCGA_L005_peak_400b	308	.	7.69249	33.8576	30.8738	71
chr1	37959642	37960021	19_TAAGGCGA_L005_peak_401	101	.	4.37676	12.7731	10.1807	124
chr1	37996925	37997085	19_TAAGGCGA_L005_peak_402	114	.	3.67475	14.0503	11.4302	72
chr1	37997123	37997493	19_TAAGGCGA_L005_peak_403	1140	.	12.4514	117.992	114.023	183
chr1	37997859	37998231	19_TAAGGCGA_L005_peak_404	718	.	9.38233	75.3196	71.8204	194
chr1	38129171	38129463	19_TAAGGCGA_L005_peak_405	51	.	2.70982	7.51575	5.10104	172
chr1	38129544	38129943	19_TAAGGCGA_L005_peak_406a	708	.	9.10802	74.383	70.8946	249
chr1	38129943	38130265	19_TAAGGCGA_L005_peak_406b	713	.	9.09091	74.8594	71.3653	150
chr1	38198475	38198812	19_TAAGGCGA_L005_peak_407	130	.	4.90728	15.7215	13.0545	201
chr1	38222267	38222501	19_TAAGGCGA_L005_peak_408	101	.	4.37676	12.7731	10.1807	98
chr1	38293043	38293210	19_TAAGGCGA_L005_peak_409	45	.	3.1831	6.9296	4.53879	87
chr1	38307872	38308163	19_TAAGGCGA_L005_peak_410	75	.	3.84624	10.0296	7.51948	144
chr1	38308189	38308463	19_TAAGGCGA_L005_peak_411	153	.	5.30517	18.0541	15.3357	123
chr1	38334228	38334612	19_TAAGGCGA_L005_peak_412	145	.	5.17254	17.2656	14.564	209
chr1	38401901	38402160	19_TAAGGCGA_L005_peak_413	94	.	4.24413	12.0671	9.49452	143
chr1	38450627	38451129	19_TAAGGCGA_L005_peak_414	936	.	13.2979	97.358	93.6131	220
chr1	38627396	38627680	19_TAAGGCGA_L005_peak_415	210	.	6.23357	23.8579	21.03	152
chr1	38835698	38835979	19_TAAGGCGA_L005_peak_416	35	.	2.81856	5.88172	3.54465	160
chr1	38836097	38836413	19_TAAGGCGA_L005_peak_417	52	.	3.2162	7.6559	5.23653	202
chr1	38836490	38836702	19_TAAGGCGA_L005_peak_418	76	.	3.70592	10.1188	7.60716	96
chr1	38847944	38848395	19_TAAGGCGA_L005_peak_419	522	.	10.0183	55.5311	52.2643	307
chr1	38897839	38898270	19_TAAGGCGA_L005_peak_420	265	.	6.70659	29.472	26.5539	265
chr1	38987521	38987883	19_TAAGGCGA_L005_peak_421	987	.	14.5518	102.514	98.7116	168
chr1	39010792	39011003	19_TAAGGCGA_L005_peak_422	51	.	3.31573	7.5176	5.10104	100
chr1	39193794	39194014	19_TAAGGCGA_L005_peak_423a	44	.	3.13316	6.78926	4.41567	86
chr1	39194014	39194247	19_TAAGGCGA_L005_peak_423b	127	.	4.79275	15.3605	12.7059	134
chr1	39367645	39368017	19_TAAGGCGA_L005_peak_424	1123	.	14.7532	116.272	112.321	155
chr1	39443887	39444096	19_TAAGGCGA_L005_peak_425	130	.	4.90728	15.7215	13.0545	102
chr1	39478385	39478658	19_TAAGGCGA_L005_peak_426a	163	.	4.8	19.1112	16.373	109
chr1	39478658	39479021	19_TAAGGCGA_L005_peak_426b	706	.	10.7646	74.1406	70.6547	164
chr1	39499628	39499778	19_TAAGGCGA_L005_peak_427	51	.	3.31573	7.5176	5.10104	72
chr1	39535467	39535911	19_TAAGGCGA_L005_peak_428	703	.	11.4542	73.7954	70.3131	237
chr1	39568193	39568383	19_TAAGGCGA_L005_peak_429	94	.	4.24413	12.0671	9.49452	93
chr1	39576704	39576865	19_TAAGGCGA_L005_peak_430	68	.	3.45212	9.29541	6.81964	75
chr1	39576887	39577217	19_TAAGGCGA_L005_peak_431	73	.	3.55753	9.88293	7.38577	117
chr1	39577249	39577623	19_TAAGGCGA_L005_peak_432	523	.	9.56131	55.5831	52.3155	204
chr1	39650786	39651089	19_TAAGGCGA_L005_peak_433	233	.	6.54022	26.1838	23.3191	155
chr1	39685937	39686153	19_TAAGGCGA_L005_peak_434	123	.	4.77465	14.9664	12.3175	102
chr1	39701247	39701647	19_TAAGGCGA_L005_peak_435	434	.	8.86228	46.5616	43.4077	179
chr1	39710641	39710803	19_TAAGGCGA_L005_peak_436	62	.	3.58099	8.74271	6.27737	87
chr1	39714124	39714402	19_TAAGGCGA_L005_peak_437a	123	.	4.77465	14.9664	12.3175	134
chr1	39714402	39714638	19_TAAGGCGA_L005_peak_437b	51	.	3.31573	7.5176	5.10104	145
chr1	39735943	39736093	19_TAAGGCGA_L005_peak_438	39	.	3.05047	6.35881	3.99509	132
chr1	39736173	39736339	19_TAAGGCGA_L005_peak_439	45	.	3.1831	6.9296	4.53879	138
chr1	39741098	39741250	19_TAAGGCGA_L005_peak_440	51	.	3.31573	7.5176	5.10104	76
chr1	39749723	39750034	19_TAAGGCGA_L005_peak_441	604	.	11.4474	63.856	60.4895	126
chr1	39756032	39756209	19_TAAGGCGA_L005_peak_442	41	.	2.96736	6.50423	4.13728	89
chr1	39756225	39756494	19_TAAGGCGA_L005_peak_443	91	.	3.96501	11.7559	9.19743	154
chr1	39761430	39761675	19_TAAGGCGA_L005_peak_444	239	.	5.78265	26.791	23.9153	131
chr1	39761770	39761920	19_TAAGGCGA_L005_peak_445	69	.	3.36563	9.45786	6.96852	73
chr1	39762038	39762303	19_TAAGGCGA_L005_peak_446	496	.	8.77104	52.9153	49.6812	132
chr1	39774121	39774399	19_TAAGGCGA_L005_peak_447	88	.	4.1115	11.3742	8.8219	165
chr1	39805664	39805890	19_TAAGGCGA_L005_peak_448	51	.	3.31573	7.5176	5.10104	137
chr1	39838777	39839167	19_TAAGGCGA_L005_peak_449	472	.	9.29124	50.4458	47.2419	259
chr1	39900497	39901177	19_TAAGGCGA_L005_peak_450	545	.	9.0029	57.8709	54.5754	399
chr1	39918554	39918982	19_TAAGGCGA_L005_peak_451	185	.	5.83568	21.312	18.5296	230
chr1	39923466	39923693	19_TAAGGCGA_L005_peak_452	108	.	4.48253	13.4092	10.8067	113
chr1	39936545	39936779	19_TAAGGCGA_L005_peak_453	321	.	7.63454	35.1763	32.1749	125
chr1	39941867	39942170	19_TAAGGCGA_L005_peak_454	314	.	7.29412	34.4464	31.4559	142
chr1	39944514	39944698	19_TAAGGCGA_L005_peak_455	113	.	3.66615	14.0112	11.3915	86
chr1	39947598	39948016	19_TAAGGCGA_L005_peak_456a	709	.	10.0222	74.4386	70.9495	278
chr1	39948016	39948264	19_TAAGGCGA_L005_peak_456b	113	.	3.89669	13.9624	11.3436	140
chr1	39970187	39970369	19_TAAGGCGA_L005_peak_457	62	.	3.58099	8.74271	6.27737	101
chr1	39977000	39977439	19_TAAGGCGA_L005_peak_458a	431	.	7.75781	46.3453	43.1938	350
chr1	39977439	39977714	19_TAAGGCGA_L005_peak_458b	290	.	6.22642	32.0082	29.0513	89
chr1	40085846	40085997	19_TAAGGCGA_L005_peak_459	45	.	3.1831	6.9296	4.53879	74
chr1	40116494	40116666	19_TAAGGCGA_L005_peak_460	94	.	4.24413	12.0671	9.49452	94
chr1	40117631	40117929	19_TAAGGCGA_L005_peak_461	192	.	5.92105	21.9977	19.2065	123
chr1	40139842	40140098	19_TAAGGCGA_L005_peak_462	45	.	3.1831	6.9296	4.53879	84
chr1	40681532	40681743	19_TAAGGCGA_L005_peak_463	81	.	3.97887	10.6949	8.16335	97
chr1	40790591	40790832	19_TAAGGCGA_L005_peak_464	130	.	4.90728	15.7215	13.0545	130
chr1	40847599	40847749	19_TAAGGCGA_L005_peak_465	68	.	3.71362	9.37869	6.89064	80
chr1	41001653	41001815	19_TAAGGCGA_L005_peak_466	75	.	3.84624	10.0296	7.51948	79
chr1	41027534	41028013	19_TAAGGCGA_L005_peak_467	852	.	12.3061	88.8547	85.204	278
chr1	41157691	41157999	19_TAAGGCGA_L005_peak_468	530	.	9.7589	56.3578	53.0815	151
chr1	41158168	41158526	19_TAAGGCGA_L005_peak_469	318	.	7.25806	34.7995	31.8049	172
chr1	41271095	41271305	19_TAAGGCGA_L005_peak_470	115	.	4.64202	14.2231	11.5926	94
chr1	41380149	41380351	19_TAAGGCGA_L005_peak_471	94	.	4.24413	12.0671	9.49452	116
chr1	41390106	41390595	19_TAAGGCGA_L005_peak_472	1144	.	14.8914	118.408	114.434	234
chr1	41555677	41555944	19_TAAGGCGA_L005_peak_473	337	.	8.09038	36.7479	33.7234	139
chr1	41605192	41605354	19_TAAGGCGA_L005_peak_474	68	.	3.71362	9.37869	6.89064	79
chr1	41605832	41606117	19_TAAGGCGA_L005_peak_475	145	.	5.17254	17.2656	14.564	139
chr1	41651898	41652048	19_TAAGGCGA_L005_peak_476	45	.	3.1831	6.9296	4.53879	90
chr1	41652721	41652969	19_TAAGGCGA_L005_peak_477	236	.	6.63146	26.4856	23.6134	103
chr1	41810437	41810603	19_TAAGGCGA_L005_peak_478	108	.	4.50939	13.4919	10.8802	82
chr1	41888274	41888488	19_TAAGGCGA_L005_peak_479	45	.	3.1831	6.9296	4.53879	116
chr1	42229782	42229954	19_TAAGGCGA_L005_peak_480	34	.	2.91784	5.80589	3.47064	94
chr1	42230814	42230981	19_TAAGGCGA_L005_peak_481	88	.	4.1115	11.3742	8.8219	82
chr1	42257889	42258190	19_TAAGGCGA_L005_peak_482	201	.	6.10094	22.9999	20.1869	161
chr1	42538704	42538907	19_TAAGGCGA_L005_peak_483	64	.	3.10835	8.93602	6.46726	110
chr1	42538911	42539597	19_TAAGGCGA_L005_peak_484	500	.	8.13799	53.3188	50.0789	263
chr1	42539601	42539834	19_TAAGGCGA_L005_peak_485	91	.	3.52423	11.6838	9.1265	126
chr1	42684281	42684639	19_TAAGGCGA_L005_peak_486	140	.	4.16313	16.7782	14.0898	195
chr1	42684844	42685118	19_TAAGGCGA_L005_peak_487	320	.	6.22601	35.0213	32.0217	144
chr1	42686759	42686996	19_TAAGGCGA_L005_peak_488	117	.	3.49933	14.4236	11.7902	108
chr1	42691579	42691897	19_TAAGGCGA_L005_peak_489	508	.	5.8045	54.054	50.8058	170
chr1	42695377	42695890	19_TAAGGCGA_L005_peak_490	791	.	7.06184	82.7056	79.1234	320
chr1	42703713	42704140	19_TAAGGCGA_L005_peak_491	158	.	5.0171	18.5386	15.8139	281
chr1	42704292	42704541	19_TAAGGCGA_L005_peak_492	72	.	3.58382	9.72647	7.23218	108
chr1	42714291	42714838	19_TAAGGCGA_L005_peak_493	340	.	6.66971	37.0817	34.0535	236
chr1	42718660	42718853	19_TAAGGCGA_L005_peak_494	54	.	3.15046	7.86476	5.44114	93
chr1	42850999	42851385	19_TAAGGCGA_L005_peak_495	693	.	11.886	72.8041	69.3332	198
chr1	42851417	42851567	19_TAAGGCGA_L005_peak_496	33	.	2.81002	5.68351	3.36769	129
chr1	42915125	42915331	19_TAAGGCGA_L005_peak_497	153	.	5.30517	18.0541	15.3357	102
chr1	42952996	42953207	19_TAAGGCGA_L005_peak_498	123	.	4.77465	14.9664	12.3175	92
chr1	43065995	43066209	19_TAAGGCGA_L005_peak_499	169	.	5.57042	19.6628	16.9117	101
chr1	43092324	43092618	19_TAAGGCGA_L005_peak_500a	210	.	6.23357	23.8579	21.03	188
chr1	43092618	43092859	19_TAAGGCGA_L005_peak_500b	130	.	4.90728	15.7215	13.0545	106
chr1	43098324	43098574	19_TAAGGCGA_L005_peak_501a	554	.	9.91549	58.7781	55.4716	134
chr1	43098574	43098827	19_TAAGGCGA_L005_peak_501b	418	.	8.43786	44.9554	41.8212	116
chr1	43098827	43099067	19_TAAGGCGA_L005_peak_501c	59	.	3.31239	8.38835	5.94182	138
chr1	43139687	43139908	19_TAAGGCGA_L005_peak_502	108	.	4.50939	13.4919	10.8802	125
chr1	43163695	43164286	19_TAAGGCGA_L005_peak_503	274	.	6.96951	30.4033	27.4712	306
chr1	43299582	43299770	19_TAAGGCGA_L005_peak_504	123	.	4.77465	14.9664	12.3175	91
chr1	43317069	43317712	19_TAAGGCGA_L005_peak_505	946	.	14.0796	98.385	94.6289	316
chr1	43338164	43338326	19_TAAGGCGA_L005_peak_506	101	.	4.37676	12.7731	10.1807	81
chr1	43358228	43358554	19_TAAGGCGA_L005_peak_507	426	.	9.28404	45.7871	42.6418	171
chr1	43396623	43396843	19_TAAGGCGA_L005_peak_508	68	.	3.71362	9.37869	6.89064	130
chr1	43445605	43445847	19_TAAGGCGA_L005_peak_509a	314	.	7.03297	34.4205	31.4304	120
chr1	43445847	43446070	19_TAAGGCGA_L005_peak_509b	122	.	4.36681	14.8921	12.2515	123
chr1	43583648	43584056	19_TAAGGCGA_L005_peak_510	177	.	5.70305	20.4824	17.7156	209
chr1	43616062	43616272	19_TAAGGCGA_L005_peak_511	51	.	3.31573	7.5176	5.10104	115
chr1	43694820	43695174	19_TAAGGCGA_L005_peak_512	574	.	7.68698	60.7754	57.4458	157
chr1	43698535	43698813	19_TAAGGCGA_L005_peak_513a	1221	.	12.6677	126.221	122.164	184
chr1	43698813	43699098	19_TAAGGCGA_L005_peak_513b	607	.	8.262	64.0899	60.7208	95
chr1	43730469	43730903	19_TAAGGCGA_L005_peak_514	548	.	10.5665	58.1476	54.8491	171
chr1	43777732	43777986	19_TAAGGCGA_L005_peak_515	95	.	4.16141	12.1059	9.53277	126
chr1	43778390	43778613	19_TAAGGCGA_L005_peak_516a	61	.	3.44615	8.57953	6.12898	135
chr1	43778613	43778874	19_TAAGGCGA_L005_peak_516b	98	.	4.1769	12.447	9.86834	88
chr1	43827480	43828200	19_TAAGGCGA_L005_peak_517	2731	.	19.1602	277.976	273.132	420
chr1	43899069	43899299	19_TAAGGCGA_L005_peak_518	161	.	5.43779	18.8533	16.1183	123
chr1	43933541	43934151	19_TAAGGCGA_L005_peak_519	1985	.	16.6899	203.233	198.577	373
chr1	44102070	44102724	19_TAAGGCGA_L005_peak_520	1153	.	13.5147	119.383	115.399	397
chr1	44118695	44119095	19_TAAGGCGA_L005_peak_521	1612	.	14.7174	165.675	161.257	202
chr1	44119290	44119563	19_TAAGGCGA_L005_peak_522	305	.	5.52799	33.496	30.5192	114
chr1	44119829	44120116	19_TAAGGCGA_L005_peak_523	265	.	5.13001	29.4369	26.5191	128
chr1	44147632	44148473	19_TAAGGCGA_L005_peak_524	912	.	13.59	94.9455	91.2274	235
chr1	44201203	44201384	19_TAAGGCGA_L005_peak_525	314	.	7.71746	34.4498	31.4593	89
chr1	44551482	44551745	19_TAAGGCGA_L005_peak_526	358	.	7.54511	38.8655	35.8121	135
chr1	44551816	44552012	19_TAAGGCGA_L005_peak_527a	72	.	3.5107	9.72596	7.23174	90
chr1	44552012	44552330	19_TAAGGCGA_L005_peak_527b	39	.	2.83379	6.27739	3.93062	107
chr1	44552418	44552664	19_TAAGGCGA_L005_peak_528a	195	.	5.44959	22.3335	19.5334	129
chr1	44552664	44552877	19_TAAGGCGA_L005_peak_528b	82	.	3.67568	10.778	8.24516	117
chr1	44553294	44553504	19_TAAGGCGA_L005_peak_529	142	.	4.679	16.9779	14.2866	112
chr1	44585227	44585432	19_TAAGGCGA_L005_peak_530	138	.	5.03991	16.488	13.8034	97
chr1	44591775	44592146	19_TAAGGCGA_L005_peak_531	733	.	12.9977	76.8594	73.3425	162
chr1	45022200	45022456	19_TAAGGCGA_L005_peak_532	957	.	15.1671	99.5046	95.7359	137
chr1	45022534	45022800	19_TAAGGCGA_L005_peak_533	319	.	7.72698	34.9911	31.9918	108
chr1	45090916	45091133	19_TAAGGCGA_L005_peak_534	128	.	4.7205	15.463	12.8069	118
chr1	45091183	45091547	19_TAAGGCGA_L005_peak_535	369	.	8.27586	40.0435	36.9744	164
chr1	45314042	45314256	19_TAAGGCGA_L005_peak_536	280	.	7.2946	31.034	28.0913	105
chr1	45502398	45502555	19_TAAGGCGA_L005_peak_537	51	.	3.31573	7.5176	5.10104	68
chr1	45502942	45503233	19_TAAGGCGA_L005_peak_538	244	.	6.76409	27.3788	24.4923	157
chr1	45627995	45628147	19_TAAGGCGA_L005_peak_539	101	.	4.37676	12.7731	10.1807	77
chr1	45672850	45673000	19_TAAGGCGA_L005_peak_540	75	.	3.84624	10.0296	7.51948	81
chr1	45795039	45795264	19_TAAGGCGA_L005_peak_541	585	.	8.77797	61.8832	58.5406	105
chr1	45795287	45795571	19_TAAGGCGA_L005_peak_542a	1702	.	17.301	174.727	170.238	147
chr1	45795571	45795800	19_TAAGGCGA_L005_peak_542b	77	.	3.27869	10.2355	7.7218	138
chr1	45825227	45825440	19_TAAGGCGA_L005_peak_543	161	.	5.43779	18.8533	16.1183	102
chr1	45837692	45838007	19_TAAGGCGA_L005_peak_544	177	.	5.70305	20.4824	17.7156	169
chr1	45925519	45925756	19_TAAGGCGA_L005_peak_545	262	.	7.02934	29.1902	26.2753	104
chr1	46066684	46066960	19_TAAGGCGA_L005_peak_546	236	.	6.63146	26.4856	23.6134	131
chr1	46066974	46067268	19_TAAGGCGA_L005_peak_547	193	.	5.96831	22.1512	19.3533	165
chr1	46076005	46076241	19_TAAGGCGA_L005_peak_548	1037	.	16.3134	107.587	103.729	117
chr1	46343597	46343954	19_TAAGGCGA_L005_peak_549	108	.	4.50939	13.4919	10.8802	144
chr1	46418854	46419381	19_TAAGGCGA_L005_peak_550	425	.	9.09091	45.6907	42.5481	261
chr1	46425696	46425945	19_TAAGGCGA_L005_peak_551	81	.	3.97887	10.6949	8.16335	133
chr1	46732515	46732690	19_TAAGGCGA_L005_peak_552	193	.	5.96831	22.1512	19.3533	88
chr1	46852760	46853010	19_TAAGGCGA_L005_peak_553	111	.	2.87492	13.7347	11.1194	119
chr1	46853308	46854088	19_TAAGGCGA_L005_peak_554	1956	.	12.039	200.291	195.65	377
chr1	46854094	46854265	19_TAAGGCGA_L005_peak_555	98	.	2.73454	12.3946	9.81686	79
chr1	47164087	47164253	19_TAAGGCGA_L005_peak_556	101	.	4.37676	12.7731	10.1807	85
chr1	50770424	50770575	19_TAAGGCGA_L005_peak_558	75	.	3.84624	10.0296	7.51948	73
chr1	50897776	50898051	19_TAAGGCGA_L005_peak_559	376	.	8.62089	40.6995	37.6208	122
chr1	50926804	50927046	19_TAAGGCGA_L005_peak_560a	229	.	4.6589	25.791	22.9312	110
chr1	50927046	50927303	19_TAAGGCGA_L005_peak_560b	530	.	7.2024	56.3754	53.0989	133
chr1	50927303	50927669	19_TAAGGCGA_L005_peak_560c	1260	.	12.0707	130.183	126.085	124
chr1	50927671	50927825	19_TAAGGCGA_L005_peak_561	31	.	2.28341	5.43583	3.1265	91
chr1	50962407	50962605	19_TAAGGCGA_L005_peak_562	123	.	4.77465	14.9664	12.3175	94
chr1	51076324	51076638	19_TAAGGCGA_L005_peak_563	88	.	4.1115	11.3742	8.8219	213
chr1	51097026	51097176	19_TAAGGCGA_L005_peak_564	68	.	3.71362	9.37869	6.89064	69
chr1	51097338	51097528	19_TAAGGCGA_L005_peak_565	153	.	5.30517	18.0541	15.3357	97
chr1	51114741	51115093	19_TAAGGCGA_L005_peak_566	244	.	6.76409	27.3788	24.4923	193
chr1	51148563	51148727	19_TAAGGCGA_L005_peak_567	56	.	3.44836	8.12217	5.68071	83
chr1	51216307	51216599	19_TAAGGCGA_L005_peak_568	542	.	10.743	57.5065	54.2152	144
chr1	51290038	51290334	19_TAAGGCGA_L005_peak_569	75	.	3.84624	10.0296	7.51948	208
chr1	51290631	51291075	19_TAAGGCGA_L005_peak_570	227	.	6.49883	25.6009	22.7434	136
chr1	51315517	51315796	19_TAAGGCGA_L005_peak_571	153	.	5.30517	18.0541	15.3357	147
chr1	51334027	51334259	19_TAAGGCGA_L005_peak_572	185	.	5.83568	21.312	18.5296	101
chr1	51478199	51478695	19_TAAGGCGA_L005_peak_573	2060	.	19.271	210.689	206.001	307
chr1	51597044	51597290	19_TAAGGCGA_L005_peak_574	386	.	8.75352	41.7042	38.612	115
chr1	51636852	51637039	19_TAAGGCGA_L005_peak_575	56	.	3.44836	8.12217	5.68071	90
chr1	51789358	51789589	19_TAAGGCGA_L005_peak_576	51	.	3.31573	7.5176	5.10104	104
chr1	51852436	51852630	19_TAAGGCGA_L005_peak_577	51	.	3.31573	7.5176	5.10104	88
chr1	51879398	51879753	19_TAAGGCGA_L005_peak_578	101	.	4.37676	12.7731	10.1807	196
chr1	51915010	51915345	19_TAAGGCGA_L005_peak_579	364	.	7.00607	39.5256	36.4646	166
chr1	51915625	51915853	19_TAAGGCGA_L005_peak_580a	120	.	4.0797	14.6983	12.0608	108
chr1	51915853	51916133	19_TAAGGCGA_L005_peak_580b	537	.	8.82353	57.062	53.7768	121
chr1	51996657	51996933	19_TAAGGCGA_L005_peak_581a	116	.	4.3553	14.2381	11.6073	146
chr1	51996933	51997304	19_TAAGGCGA_L005_peak_581b	446	.	8.76494	47.8704	44.6984	131
chr1	52039261	52039426	19_TAAGGCGA_L005_peak_582	56	.	3.44836	8.12217	5.68071	78
chr1	52043256	52043431	19_TAAGGCGA_L005_peak_583	153	.	5.30517	18.0541	15.3357	94
chr1	52043620	52043804	19_TAAGGCGA_L005_peak_584	39	.	3.05047	6.35881	3.99509	94
chr1	52113544	52114076	19_TAAGGCGA_L005_peak_585	1111	.	14.8227	115.046	111.109	379
chr1	52119166	52119629	19_TAAGGCGA_L005_peak_586	432	.	8.96806	46.3872	43.2353	221
chr1	52232396	52232645	19_TAAGGCGA_L005_peak_587	179	.	4.5547	20.7001	17.9306	114
chr1	52232774	52233122	19_TAAGGCGA_L005_peak_588a	110	.	3.70981	13.6998	11.085	170
chr1	52233122	52233531	19_TAAGGCGA_L005_peak_588b	1538	.	15.7025	158.169	153.809	178
chr1	52280288	52280499	19_TAAGGCGA_L005_peak_589	101	.	4.37676	12.7731	10.1807	108
chr1	52354368	52354518	19_TAAGGCGA_L005_peak_590	39	.	3.05047	6.35881	3.99509	76
chr1	52500143	52500368	19_TAAGGCGA_L005_peak_591a	202	.	5.25803	23.0871	20.2731	129
chr1	52500368	52500780	19_TAAGGCGA_L005_peak_591b	299	.	6.42649	32.87	29.9031	96
chr1	52500792	52500983	19_TAAGGCGA_L005_peak_592	56	.	3.09536	8.08446	5.65601	79
chr1	52597297	52597619	19_TAAGGCGA_L005_peak_593	290	.	7.42723	31.9676	29.0112	162
chr1	52630476	52630814	19_TAAGGCGA_L005_peak_594	514	.	9.7852	54.6611	51.405	159
chr1	52630817	52630999	19_TAAGGCGA_L005_peak_595	64	.	3.49187	8.95427	6.48515	101
chr1	52631058	52631208	19_TAAGGCGA_L005_peak_596	60	.	3.43348	8.54088	6.09112	111
chr1	52648244	52648436	19_TAAGGCGA_L005_peak_597	218	.	6.3662	24.7249	21.8822	91
chr1	52713065	52713244	19_TAAGGCGA_L005_peak_598a	123	.	4.77465	14.9664	12.3175	112
chr1	52713244	52713483	19_TAAGGCGA_L005_peak_598b	115	.	4.64202	14.2231	11.5926	67
chr1	52718091	52718413	19_TAAGGCGA_L005_peak_599	419	.	9.08501	45.0994	41.9635	203
chr1	52718903	52719053	19_TAAGGCGA_L005_peak_600	68	.	3.71362	9.37869	6.89064	78
chr1	52727007	52727252	19_TAAGGCGA_L005_peak_601	62	.	3.58099	8.74271	6.27737	99
chr1	52758244	52758498	19_TAAGGCGA_L005_peak_602	201	.	6.10094	22.9999	20.1869	112
chr1	52764209	52764359	19_TAAGGCGA_L005_peak_603	51	.	3.31573	7.5176	5.10104	73
chr1	52817018	52817232	19_TAAGGCGA_L005_peak_604	93	.	4.18574	11.8894	9.32862	99
chr1	52817655	52817941	19_TAAGGCGA_L005_peak_605	174	.	5.61358	20.1932	17.4354	141
chr1	52844732	52845158	19_TAAGGCGA_L005_peak_606	1827	.	17.3387	187.359	182.787	222
chr1	52845170	52845320	19_TAAGGCGA_L005_peak_607	48	.	2.72873	7.26532	4.86742	72
chr1	52951598	52951774	19_TAAGGCGA_L005_peak_608	105	.	4.40415	13.1661	10.5676	94
chr1	53296738	53297352	19_TAAGGCGA_L005_peak_609	1297	.	16.0861	133.876	129.741	316
chr1	53313525	53313751	19_TAAGGCGA_L005_peak_610	145	.	5.17254	17.2656	14.564	117
chr1	53352343	53352576	19_TAAGGCGA_L005_peak_611a	109	.	4.25532	13.5933	10.9801	95
chr1	53352576	53352926	19_TAAGGCGA_L005_peak_611b	1116	.	15.6953	115.574	111.631	139
chr1	53422999	53423533	19_TAAGGCGA_L005_peak_612	332	.	7.94788	36.2635	33.2471	353
chr1	53713299	53713606	19_TAAGGCGA_L005_peak_613a	406	.	9.01878	43.733	40.6141	217
chr1	53713606	53713833	19_TAAGGCGA_L005_peak_613b	318	.	7.82512	34.8138	31.8165	90
chr1	53784814	53785448	19_TAAGGCGA_L005_peak_614	755	.	12.2879	79.1245	75.5825	416
chr1	53823693	53824133	19_TAAGGCGA_L005_peak_615	1046	.	14.37	108.556	104.688	225
chr1	53824167	53824376	19_TAAGGCGA_L005_peak_616	141	.	4.55722	16.8514	14.1619	110
chr1	53909227	53909416	19_TAAGGCGA_L005_peak_617	138	.	5.03991	16.488	13.8034	95
chr1	53927730	53927880	19_TAAGGCGA_L005_peak_618	62	.	3.58099	8.74271	6.27737	74
chr1	53940234	53940503	19_TAAGGCGA_L005_peak_619	308	.	7.69249	33.8576	30.8738	139
chr1	53940598	53940748	19_TAAGGCGA_L005_peak_620	39	.	3.05047	6.35881	3.99509	95
chr1	53940765	53940972	19_TAAGGCGA_L005_peak_621	115	.	4.64202	14.2231	11.5926	122
chr1	54194186	54194509	19_TAAGGCGA_L005_peak_622	115	.	4.53972	14.2243	11.5937	122
chr1	54194756	54194995	19_TAAGGCGA_L005_peak_623a	107	.	4.37227	13.3739	10.772	138
chr1	54194995	54195218	19_TAAGGCGA_L005_peak_623b	121	.	4.61347	14.7849	12.146	102
chr1	54250489	54250956	19_TAAGGCGA_L005_peak_624	1125	.	15.3506	116.512	112.56	211
chr1	54377634	54377795	19_TAAGGCGA_L005_peak_625	34	.	2.91784	5.80589	3.47064	79
chr1	54438888	54439138	19_TAAGGCGA_L005_peak_626	457	.	9.68193	48.9141	45.7289	120
chr1	54484926	54485300	19_TAAGGCGA_L005_peak_627	756	.	13.2629	79.2246	75.681	152
chr1	54557510	54558051	19_TAAGGCGA_L005_peak_628	1018	.	13.2239	105.67	101.833	157
chr1	54585472	54585838	19_TAAGGCGA_L005_peak_629	201	.	6.10094	22.9999	20.1869	192
chr1	54585970	54586187	19_TAAGGCGA_L005_peak_630	45	.	3.1831	6.9296	4.53879	126
chr1	54647335	54647485	19_TAAGGCGA_L005_peak_631	62	.	3.58099	8.74271	6.27737	72
chr1	54741070	54741257	19_TAAGGCGA_L005_peak_632	45	.	3.1831	6.9296	4.53879	77
chr1	54826723	54826984	19_TAAGGCGA_L005_peak_633	138	.	5.03991	16.488	13.8034	128
chr1	54922811	54922972	19_TAAGGCGA_L005_peak_634	40	.	2.88089	6.42467	4.05953	82
chr1	54925930	54926236	19_TAAGGCGA_L005_peak_635a	131	.	4.62428	15.7984	13.1304	144
chr1	54926236	54926532	19_TAAGGCGA_L005_peak_635b	427	.	8.53728	45.8843	42.7379	163
chr1	55027303	55027763	19_TAAGGCGA_L005_peak_636	1111	.	14.8227	115.046	111.109	171
chr1	55052534	55052969	19_TAAGGCGA_L005_peak_637a	1810	.	16.5969	185.6	181.039	233
chr1	55052969	55053309	19_TAAGGCGA_L005_peak_637b	104	.	3.51816	13.0899	10.4927	202
chr1	55087765	55088441	19_TAAGGCGA_L005_peak_638	1637	.	14.0534	168.201	163.763	257
chr1	55130955	55131404	19_TAAGGCGA_L005_peak_639	828	.	11.6166	86.4567	82.8325	257
chr1	55131418	55131792	19_TAAGGCGA_L005_peak_640	107	.	3.95257	13.3642	10.7625	162
chr1	55161116	55161532	19_TAAGGCGA_L005_peak_641	236	.	6.63146	26.4856	23.6134	244
chr1	55193374	55193697	19_TAAGGCGA_L005_peak_642	416	.	9.15141	44.7569	41.6248	160
chr1	55201845	55202143	19_TAAGGCGA_L005_peak_643	123	.	4.77465	14.9664	12.3175	105
chr1	55221364	55221647	19_TAAGGCGA_L005_peak_644	118	.	4.63619	14.5318	11.8967	157
chr1	55226452	55226602	19_TAAGGCGA_L005_peak_645	50	.	3.28299	7.42452	5.02306	80
chr1	55236985	55237455	19_TAAGGCGA_L005_peak_646	1069	.	13.5496	110.811	106.919	195
chr1	55363382	55363548	19_TAAGGCGA_L005_peak_647	81	.	3.97887	10.6949	8.16335	83
chr1	55363623	55363851	19_TAAGGCGA_L005_peak_648	94	.	4.24413	12.0671	9.49452	111
chr1	55383223	55383429	19_TAAGGCGA_L005_peak_649	193	.	5.96831	22.1512	19.3533	100
chr1	55405615	55405987	19_TAAGGCGA_L005_peak_650a	986	.	11.6129	102.465	98.6638	213
chr1	55405987	55406283	19_TAAGGCGA_L005_peak_650b	83	.	3.28657	10.9209	8.38563	160
chr1	55406285	55406447	19_TAAGGCGA_L005_peak_651	95	.	3.4552	12.1015	9.5284	73
chr1	55454148	55454427	19_TAAGGCGA_L005_peak_652	153	.	5.30517	18.0541	15.3357	128
chr1	55489291	55489804	19_TAAGGCGA_L005_peak_653	844	.	13.9031	88.0811	84.439	195
chr1	55505920	55506070	19_TAAGGCGA_L005_peak_654	39	.	3.05047	6.35881	3.99509	80
chr1	55528672	55529176	19_TAAGGCGA_L005_peak_655	352	.	8.22454	38.2631	35.219	239
chr1	55618634	55618981	19_TAAGGCGA_L005_peak_656a	361	.	8.19672	39.2302	36.1727	257
chr1	55618981	55619248	19_TAAGGCGA_L005_peak_656b	431	.	9.09665	46.2819	43.1311	91
chr1	55736469	55736645	19_TAAGGCGA_L005_peak_657	101	.	4.37676	12.7731	10.1807	88
chr1	55848841	55849139	19_TAAGGCGA_L005_peak_658	318	.	7.82512	34.8138	31.8165	171
chr1	55874239	55874407	19_TAAGGCGA_L005_peak_659	108	.	4.50939	13.4919	10.8802	85
chr1	56782234	56782443	19_TAAGGCGA_L005_peak_660	946	.	14.2857	98.4531	94.6962	104
chr1	56833363	56833558	19_TAAGGCGA_L005_peak_661	75	.	3.84624	10.0296	7.51948	110
chr1	56972174	56972458	19_TAAGGCGA_L005_peak_662a	189	.	4.69909	21.6991	18.9118	145
chr1	56972458	56972719	19_TAAGGCGA_L005_peak_662b	35	.	2.49698	5.90288	3.56537	139
chr1	56972719	56972986	19_TAAGGCGA_L005_peak_662c	61	.	2.92028	8.56807	6.11786	122
chr1	56972986	56973312	19_TAAGGCGA_L005_peak_662d	408	.	6.77043	43.994	40.8722	146
chr1	56973359	56973600	19_TAAGGCGA_L005_peak_663	364	.	6.33694	39.4808	36.4204	107
chr1	56977244	56977408	19_TAAGGCGA_L005_peak_664	110	.	3.81375	13.6223	11.0086	74
chr1	57100726	57100888	19_TAAGGCGA_L005_peak_665	45	.	3.1831	6.9296	4.53879	75
chr1	57174446	57174596	19_TAAGGCGA_L005_peak_666	45	.	3.1831	6.9296	4.53879	85
chr1	57224556	57224719	19_TAAGGCGA_L005_peak_667	101	.	4.37676	12.7731	10.1807	80
chr1	57224805	57225040	19_TAAGGCGA_L005_peak_668	299	.	7.55986	32.9089	29.9388	117
chr1	57269821	57269977	19_TAAGGCGA_L005_peak_669	108	.	4.50939	13.4919	10.8802	81
chr1	57377392	57377780	19_TAAGGCGA_L005_peak_670	805	.	13.2426	84.1805	80.5814	224
[truncated: 51,719 more rows]

## Sheet: 1E
chr1	3670682	3670898	25_TAAGGCGA_L008_peak_1	83	.	3.90244	11.0065	8.32409	124
[truncated: 41,479 more rows]

[truncated: 2 more sheets: 1F, 1G]
