# Supplementary material for: Changing and stable chromatin accessibility supports transcriptional overhaul during neural stem cell activation and is altered with age
Source: Aging Cell. 2021 Oct 23;20(11):e13499. doi: 10.1111/acel.13499 (PMC8590101; doi:10.1111/acel.13499)
Supplement: Supplementary file 3 — Table S2 [file ACEL-20-e13499-s013.xlsx]

## Sheet: Content
Table S2: Summary of DiffBind differential accessibility analysis
Contents:
	Tab 2A: Chromatin sites with dynamic accessibility (AQ + AA sites) between quiescent and activated NSPCs (output from DiffBind analysis)
	Tab 2B: Stable chromatin sites in quiescent and activated NSPCs (DiffBind analysis consensus sites)

## Sheet: 2A
chr	start	end	width	strand	Conc	Conc_Activated	Conc_Quiescent	Fold	p.value	FDR
chr1	24612897	24616156	3260	*	17.12	17.41	16.75	0.66	0	0
chr1	24611574	24612431	858	*	15.02	15.33	14.63	0.69	8.95e-117	2.07e-112
chr2	22587503	22588342	840	*	12.5	12.92	11.9	1.02	1.03e-49	1.58e-45
chr2	22589141	22590236	1096	*	12.91	13.3	12.36	0.94	2.34e-48	2.7e-44
chr18	5931935	5932936	1002	*	8.48	9.35	5.95	3.39	7.79e-45	7.2e-41
chr13	59925632	59926536	905	*	8.51	9.28	6.75	2.53	1.81e-30	1.39e-26
chr14	37005733	37006304	572	*	7.13	7.99	4.68	3.31	1.37e-28	9.03e-25
chr2	80851095	80851622	528	*	7.53	8.38	5.22	3.15	7.46e-26	4.31e-22
chr12	97061364	97061848	485	*	12.64	12.96	12.22	0.75	1.85e-25	9.47e-22
chr15	11179647	11180209	563	*	7.17	7.99	5.05	2.94	2.09e-25	9.64e-22
chr11	22698205	22698999	795	*	7.42	5.21	8.25	-3.04	2.3e-25	9.64e-22
chr3	122471040	122471646	607	*	7.24	8.05	5.2	2.85	4.52e-24	1.74e-20
chr4	24619865	24620747	883	*	7.42	5.25	8.25	-3	1.65e-23	5.85e-20
chr16	95092494	95093395	902	*	7.3	5.21	8.12	-2.91	2.41e-23	7.94e-20
chr2	21292662	21293200	539	*	7.44	8.23	5.6	2.62	3.46e-23	1.06e-19
chr14	38824602	38825328	727	*	7.12	4.98	7.95	-2.97	2.1e-22	6.05e-19
chr1	104746749	104747294	546	*	7.7	8.49	5.82	2.68	4.72e-22	1.28e-18
chr9	35335863	35336625	763	*	7.55	8.33	5.74	2.59	7.88e-22	2.02e-18
chr8	31120917	31121759	843	*	7.33	8.09	5.6	2.49	8.71e-22	2.12e-18
chr4	64002152	64002663	512	*	7.06	7.89	4.82	3.08	1.99e-21	4.39e-18
chr1	22862979	22863555	577	*	6.65	3.81	7.55	-3.74	2e-21	4.39e-18
chr2	93174044	93174658	615	*	6.99	7.79	5.01	2.78	2.46e-21	5.17e-18
chr17	49652204	49652862	659	*	7.65	5.76	8.44	-2.68	2.78e-21	5.59e-18
chr4	144936536	144937225	690	*	7.62	5.89	8.39	-2.49	4.46e-21	8.59e-18
chr15	63036176	63036732	557	*	6.92	7.76	4.67	3.09	5.24e-21	9.67e-18
chr4	124624045	124624654	610	*	7.37	8.12	5.73	2.39	5.8e-21	1.03e-17
chr17	64214338	64214977	640	*	7.13	4.9	7.96	-3.07	1.04e-20	1.78e-17
chr8	18939676	18940086	411	*	7.11	5.14	7.91	-2.77	1.87e-20	3.08e-17
chr2	24502997	24503574	578	*	7.31	8.09	5.49	2.6	2.27e-20	3.61e-17
chr3	137150386	137151005	620	*	6.93	7.78	4.53	3.25	2.61e-20	4.01e-17
chr2	21010222	21011239	1018	*	7.58	8.34	5.87	2.47	1e-19	1.5e-16
chr18	85633539	85634104	566	*	7.07	7.86	5.14	2.73	1.1e-19	1.59e-16
chr13	67864714	67865359	646	*	6.79	4.37	7.65	-3.28	1.51e-19	2.11e-16
chr1	94027533	94028097	565	*	7.18	5.13	8	-2.87	3.43e-19	4.66e-16
chr14	37003418	37003999	582	*	7.29	8.05	5.6	2.46	3.74e-19	4.93e-16
chr2	85319096	85319664	569	*	6.91	4.97	7.71	-2.74	4.68e-19	6e-16
chr10	121505096	121505903	808	*	7.75	8.49	6.17	2.32	5.91e-19	7.37e-16
chr12	26067995	26068836	842	*	7.51	8.25	5.87	2.38	9.31e-19	1.12e-15
chr11	16941200	16941785	586	*	7.41	8.18	5.63	2.55	9.49e-19	1.12e-15
chr18	66284047	66284733	687	*	7.44	8.19	5.78	2.4	1.16e-18	1.34e-15
chr17	73253560	73254088	529	*	6.81	7.63	4.74	2.89	1.84e-18	2.07e-15
chr7	46509018	46510381	1364	*	8.17	8.86	6.78	2.07	2.05e-18	2.26e-15
chr12	105973665	105974576	912	*	7.79	8.53	6.16	2.37	2.27e-18	2.44e-15
chr4	71765024	71765548	525	*	7.39	8.18	5.53	2.64	2.84e-18	2.98e-15
chr6	8174017	8174524	508	*	7.16	7.95	5.28	2.67	4.68e-18	4.8e-15
chr14	25317861	25318525	665	*	7.79	8.47	6.49	1.98	6.24e-18	6.26e-15
chr8	76088323	76088957	635	*	7.13	5.42	7.89	-2.47	7.31e-18	7.1e-15
chr2	166165242	166165795	554	*	6.83	7.66	4.71	2.95	7.39e-18	7.1e-15
chr10	37250859	37251529	671	*	7.31	8.03	5.83	2.2	9.31e-18	8.77e-15
chr2	16523353	16523830	478	*	6.84	4.91	7.64	-2.74	9.97e-18	9.2e-15
chr10	81597097	81597902	806	*	7.53	8.24	6.09	2.14	1.33e-17	1.21e-14
chr10	122884003	122884699	697	*	7.87	8.58	6.43	2.14	1.97e-17	1.75e-14
chr14	8480031	8480723	693	*	7.05	5.3	7.82	-2.52	2.18e-17	1.9e-14
chr4	142362171	142362861	691	*	6.98	5.03	7.78	-2.75	2.25e-17	1.92e-14
chr13	99099952	99101071	1120	*	8.33	8.98	7.13	1.85	2.99e-17	2.51e-14
chr2	113980567	113981074	508	*	7.73	8.45	6.24	2.2	3.34e-17	2.75e-14
chr7	72100533	72101071	539	*	6.78	7.58	4.83	2.74	3.77e-17	3.05e-14
chr6	5093358	5094020	663	*	6.99	7.75	5.3	2.45	4.26e-17	3.39e-14
chr13	46619592	46620088	497	*	6.69	7.48	4.8	2.68	4.53e-17	3.54e-14
chr4	65426477	65427017	541	*	6.63	4.51	7.46	-2.94	5.13e-17	3.95e-14
chr13	10636877	10637560	684	*	7.4	8.13	5.85	2.28	5.59e-17	4.22e-14
chr7	95925857	95927000	1144	*	8.5	7.35	9.14	-1.79	5.67e-17	4.22e-14
chr1	19777145	19777576	432	*	6.57	4.47	7.39	-2.93	6.1e-17	4.47e-14
chr6	93912495	93913404	910	*	7.79	8.51	6.31	2.2	9.34e-17	6.73e-14
chr5	90283321	90283736	416	*	6.84	7.6	5.14	2.46	1.36e-16	9.64e-14
chr16	91191264	91192341	1078	*	7.98	8.69	6.53	2.15	1.79e-16	1.25e-13
chr3	37896800	37897350	551	*	6.79	7.59	4.89	2.7	1.96e-16	1.35e-13
chr10	67965818	67966624	807	*	7.37	8.11	5.74	2.37	2.54e-16	1.73e-13
chr18	5978426	5978940	515	*	6.82	7.62	4.92	2.7	2.79e-16	1.87e-13
chr13	59927395	59927903	509	*	6.99	7.75	5.3	2.46	3.3e-16	2.18e-13
chr2	146884169	146885028	860	*	7.52	8.23	6.07	2.16	3.96e-16	2.58e-13
chr3	105585668	105586342	675	*	8.32	8.94	7.19	1.75	4.68e-16	2.97e-13
chr6	16212966	16213431	466	*	6.95	7.71	5.2	2.51	4.7e-16	2.97e-13
chr5	140611059	140611506	448	*	7.22	7.93	5.78	2.15	4.86e-16	3.03e-13
chr14	105483009	105483759	751	*	8.22	8.86	7.02	1.84	4.95e-16	3.04e-13
chr2	129529188	129530087	900	*	7.35	8.08	5.79	2.29	5.08e-16	3.05e-13
chr7	145111386	145112174	789	*	8.03	8.69	6.81	1.88	5.09e-16	3.05e-13
chr14	36203838	36204239	402	*	6.76	4.96	7.54	-2.58	5.31e-16	3.14e-13
chr14	99944206	99944737	532	*	6.89	7.66	5.18	2.48	6.04e-16	3.53e-13
chr14	118422307	118422833	527	*	7.06	7.8	5.42	2.38	6.18e-16	3.57e-13
chr17	75406191	75406702	512	*	6.98	5.31	7.74	-2.43	6.52e-16	3.72e-13
chr3	105054822	105055347	526	*	6.95	7.7	5.3	2.39	8.58e-16	4.83e-13
chr12	14152416	14152993	578	*	7	5.33	7.75	-2.43	8.84e-16	4.92e-13
chr4	15719856	15720469	614	*	6.98	7.72	5.38	2.34	9.09e-16	4.99e-13
chr18	38754388	38755082	695	*	7.75	8.44	6.4	2.04	9.24e-16	5.02e-13
chr6	141984554	141985125	572	*	6.38	4.13	7.22	-3.09	1.02e-15	5.46e-13
chr2	78189550	78190078	529	*	6.71	7.48	4.97	2.5	1.18e-15	6.27e-13
chr2	117017889	117018602	714	*	7.14	7.85	5.71	2.14	1.29e-15	6.78e-13
chr10	52742651	52743165	515	*	7.5	8.21	6.07	2.13	1.34e-15	6.89e-13
chr8	18711570	18712138	569	*	7.91	8.61	6.49	2.12	1.34e-15	6.89e-13
chr6	35334660	35335290	631	*	6.61	4.52	7.43	-2.91	1.4e-15	7.09e-13
chr11	16831830	16832234	405	*	7.12	7.86	5.55	2.31	1.57e-15	7.89e-13
chr12	109085154	109086112	959	*	7.52	8.21	6.15	2.07	1.71e-15	8.49e-13
chr13	63918787	63919621	835	*	7.64	6.29	8.32	-2.03	1.73e-15	8.49e-13
chr11	46065186	46066084	899	*	7.44	8.15	5.98	2.17	1.75e-15	8.5e-13
chr6	142867420	142867998	579	*	7.6	8.3	6.21	2.09	1.83e-15	8.82e-13
chr13	52564992	52565660	669	*	7.16	5.61	7.88	-2.27	1.91e-15	9.02e-13
chr17	84096306	84096940	635	*	7.49	8.2	6.07	2.13	1.91e-15	9.02e-13
chr10	99132103	99132585	483	*	6.96	7.7	5.38	2.32	2.14e-15	9.97e-13
chr2	22588616	22589091	476	*	11.09	11.48	10.55	0.93	2.68e-15	1.24e-12
chr6	100163016	100163610	595	*	7.97	8.6	6.84	1.76	2.71e-15	1.24e-12
chr6	73644652	73645330	679	*	6.82	7.61	4.89	2.73	2.94e-15	1.33e-12
chr5	60042685	60043150	466	*	10.1	10.56	9.43	1.14	3.25e-15	1.46e-12
chr1	126254155	126254918	764	*	7.33	5.9	8.03	-2.13	4.47e-15	1.98e-12
chr4	82435661	82436153	493	*	6.69	7.44	5.05	2.39	5.11e-15	2.25e-12
chr18	70697792	70698293	502	*	6.52	4.45	7.33	-2.88	5.36e-15	2.34e-12
chr16	14893857	14894270	414	*	6.25	4.11	7.08	-2.97	5.82e-15	2.51e-12
chr16	66137504	66138214	711	*	7.13	7.87	5.52	2.35	5.94e-15	2.52e-12
chr6	72988991	72989410	420	*	6.59	7.36	4.81	2.56	5.95e-15	2.52e-12
chr13	70891479	70892171	693	*	6.81	5.01	7.59	-2.57	7.17e-15	3.01e-12
chr12	83277523	83278442	920	*	7.25	7.93	5.93	2.01	7.59e-15	3.16e-12
chr9	41918700	41919479	780	*	7.01	7.71	5.6	2.11	8.9e-15	3.67e-12
chr10	67018809	67019314	506	*	6.64	7.41	4.88	2.53	1.02e-14	4.15e-12
chr9	96971928	96972389	462	*	7.45	8.12	6.15	1.98	1.08e-14	4.37e-12
chr4	94752449	94752948	500	*	6.67	7.45	4.86	2.59	1.17e-14	4.65e-12
chr10	12837584	12838070	487	*	6.39	4.44	7.19	-2.75	1.17e-14	4.65e-12
chr14	37002932	37003263	332	*	6.31	7.1	4.41	2.69	1.24e-14	4.91e-12
chr12	36258584	36259116	533	*	6.48	7.27	4.63	2.64	1.26e-14	4.94e-12
chr8	15947576	15948164	589	*	7.61	6.35	8.27	-1.92	1.38e-14	5.34e-12
chr3	105403477	105404356	880	*	7.7	8.37	6.41	1.97	1.48e-14	5.69e-12
chr1	134062685	134063761	1077	*	7.89	8.53	6.7	1.82	1.63e-14	6.23e-12
chr9	13699356	13699973	618	*	7.63	8.29	6.35	1.95	1.7e-14	6.43e-12
chr11	22584381	22584992	612	*	6.94	7.66	5.44	2.22	1.78e-14	6.67e-12
chr1	80900706	80901229	524	*	6.35	4.14	7.18	-3.04	1.85e-14	6.87e-12
chr7	18778987	18779814	828	*	7.47	8.17	6.06	2.11	1.97e-14	7.29e-12
chr14	37032426	37032969	544	*	7.02	7.72	5.61	2.11	2.07e-14	7.51e-12
chr2	35514014	35514553	540	*	7.06	7.75	5.68	2.07	2.07e-14	7.51e-12
chr11	16627629	16628233	605	*	7.52	8.23	6.07	2.16	2.08e-14	7.51e-12
chr5	142961907	142962351	445	*	6.9	7.63	5.39	2.23	2.28e-14	8.15e-12
chr13	12442115	12442642	528	*	7.51	6.19	8.19	-1.99	2.31e-14	8.2e-12
chr7	130835425	130835915	491	*	6.6	7.36	4.88	2.48	2.43e-14	8.57e-12
chr13	52234082	52234660	579	*	6.95	7.67	5.48	2.19	2.83e-14	9.88e-12
chr14	15978281	15978751	471	*	6.8	7.58	4.98	2.6	2.85e-14	9.88e-12
chr14	67135663	67136344	682	*	7.16	7.83	5.85	1.99	2.97e-14	1.02e-11
chr18	67311554	67312508	955	*	7.61	6.36	8.27	-1.91	3.1e-14	1.06e-11
chr8	103964472	103965169	698	*	7.11	7.85	5.49	2.36	3.33e-14	1.13e-11
chr14	10022302	10022795	494	*	6.56	7.32	4.84	2.48	3.44e-14	1.16e-11
chr3	107251907	107252481	575	*	6.45	7.21	4.77	2.44	3.87e-14	1.29e-11
chr15	37427745	37428594	850	*	7.48	8.18	6.1	2.08	3.88e-14	1.29e-11
chr1	72254923	72256036	1114	*	8.18	8.84	6.92	1.92	4.33e-14	1.43e-11
chr12	117169580	117170149	570	*	7.35	8.01	6.1	1.91	4.66e-14	1.53e-11
chr3	139860169	139860869	701	*	6.65	4.71	7.45	-2.75	4.76e-14	1.55e-11
chr7	117474225	117474713	489	*	6.88	7.6	5.38	2.21	4.96e-14	1.6e-11
chr12	12684817	12685462	646	*	6.81	7.54	5.25	2.3	5.09e-14	1.63e-11
chr18	14331130	14331986	857	*	7.37	8.04	6.05	1.99	5.22e-14	1.66e-11
chr19	47188508	47189037	530	*	7.17	7.86	5.8	2.06	5.71e-14	1.81e-11
chr6	39478483	39479070	588	*	7.34	8.07	5.79	2.27	7.12e-14	2.22e-11
chr16	11164521	11165159	639	*	6.85	5.33	7.58	-2.25	7.13e-14	2.22e-11
chr2	116975464	116976302	839	*	8.85	9.42	7.88	1.54	7.84e-14	2.43e-11
chr2	69355468	69355735	268	*	10.12	10.56	9.48	1.09	8.09e-14	2.49e-11
chr19	60178577	60179381	805	*	7.12	7.83	5.67	2.16	8.38e-14	2.56e-11
chr1	3292513	3292960	448	*	6.87	5.12	7.64	-2.52	8.46e-14	2.57e-11
chr11	55031764	55032239	476	*	6.3	7.07	4.53	2.54	8.73e-14	2.63e-11
chr4	136104732	136105281	550	*	6.61	7.35	5.05	2.3	8.99e-14	2.69e-11
chr2	154673737	154674338	602	*	6.74	5.14	7.48	-2.34	9.03e-14	2.69e-11
chr15	8896339	8896811	473	*	6.62	7.37	4.97	2.4	9.35e-14	2.77e-11
chr2	179537243	179537815	573	*	7.89	8.51	6.8	1.71	1.12e-13	3.29e-11
chr5	64541533	64542171	639	*	6.82	7.53	5.36	2.17	1.27e-13	3.71e-11
chr15	62078908	62079859	952	*	8.13	8.75	7.02	1.73	1.31e-13	3.81e-11
chr17	10335000	10335788	789	*	7.76	8.39	6.6	1.79	1.46e-13	4.22e-11
chr13	70685205	70685620	416	*	6.42	7.17	4.73	2.45	1.49e-13	4.27e-11
chr5	33010809	33011648	840	*	7.49	6.13	8.18	-2.05	1.5e-13	4.28e-11
chr2	93891347	93892312	966	*	8	8.64	6.81	1.83	1.62e-13	4.59e-11
chr8	115414067	115414595	529	*	6.83	7.56	5.28	2.27	1.75e-13	4.93e-11
chr2	148861277	148862077	801	*	7.14	5.79	7.82	-2.03	1.86e-13	5.2e-11
chr11	32044424	32044994	571	*	6.56	4.62	7.36	-2.73	2e-13	5.56e-11
chr2	136854502	136855168	667	*	6.64	7.39	4.98	2.41	2.1e-13	5.8e-11
chr11	35933486	35934141	656	*	7.07	7.74	5.76	1.99	2.12e-13	5.83e-11
chr12	104507561	104507936	376	*	6.42	4.66	7.19	-2.52	2.14e-13	5.85e-11
chr1	73850482	73851064	583	*	6.85	7.56	5.41	2.15	2.31e-13	6.27e-11
chr7	63956916	63957612	697	*	7.49	8.14	6.25	1.89	2.53e-13	6.83e-11
chr1	84222038	84222542	505	*	6.51	4.81	7.26	-2.45	2.55e-13	6.83e-11
chr2	79213764	79214439	676	*	6.87	7.57	5.48	2.09	2.58e-13	6.88e-11
chr11	30161033	30161596	564	*	6.63	7.35	5.14	2.21	2.7e-13	7.16e-11
chr4	69823306	69823729	424	*	6.21	4.21	7.01	-2.81	2.92e-13	7.7e-11
chr13	26699055	26699653	599	*	7.08	7.78	5.69	2.09	2.95e-13	7.74e-11
chr5	54100577	54101301	725	*	8.3	8.91	7.2	1.71	3.06e-13	7.96e-11
chr1	194739762	194740252	491	*	6.77	7.47	5.32	2.15	3.07e-13	7.96e-11
chr1	193338274	193338964	691	*	7.58	8.23	6.39	1.84	3.81e-13	9.83e-11
chr18	49480035	49480475	441	*	6.54	7.28	4.97	2.3	3.85e-13	9.88e-11
chr5	148344083	148344683	601	*	6.78	5.22	7.52	-2.3	4.16e-13	1.06e-10
chr10	96308980	96309519	540	*	7.47	8.16	6.1	2.06	4.49e-13	1.14e-10
chr13	31577500	31577975	476	*	6.43	4.69	7.2	-2.51	4.7e-13	1.19e-10
chr5	64389187	64389657	471	*	6.68	7.39	5.22	2.17	4.76e-13	1.19e-10
chr11	16832234	16832518	285	*	6.54	7.32	4.74	2.59	5.14e-13	1.28e-10
chr6	91347701	91348110	410	*	6.68	7.4	5.17	2.23	5.19e-13	1.29e-10
chr11	67586212	67586808	597	*	6.92	7.61	5.52	2.09	5.73e-13	1.41e-10
chr1	20176307	20176846	540	*	6.52	4.76	7.29	-2.53	5.75e-13	1.41e-10
chr7	49261991	49262665	675	*	7.47	8.11	6.29	1.82	6.52e-13	1.59e-10
chr1	131378533	131379160	628	*	7.06	7.77	5.6	2.17	6.81e-13	1.65e-10
chr9	37626071	37626595	525	*	6.74	7.48	5.18	2.3	7.07e-13	1.71e-10
chr17	8367796	8368324	529	*	6.67	7.4	5.12	2.28	7.12e-13	1.71e-10
chr17	79298653	79299300	648	*	6.75	5.15	7.49	-2.35	7.4e-13	1.77e-10
chr1	59516045	59516673	629	*	7.11	7.76	5.86	1.9	7.81e-13	1.86e-10
chr4	142336825	142337381	557	*	6.52	4.86	7.27	-2.41	8.08e-13	1.91e-10
chr12	27575568	27575983	416	*	6.3	7.07	4.53	2.54	8.23e-13	1.94e-10
chr9	95150765	95151629	865	*	7.14	5.77	7.83	-2.06	8.26e-13	1.94e-10
chr3	141621282	141621930	649	*	6.56	4.88	7.32	-2.44	8.75e-13	2.04e-10
chr1	85933486	85934311	826	*	6.98	7.66	5.66	2	8.98e-13	2.08e-10
chr2	85278129	85278634	506	*	6.9	5.35	7.63	-2.28	9.03e-13	2.08e-10
chr10	98857340	98857834	495	*	6.56	7.29	5	2.29	9.24e-13	2.12e-10
chr13	26464463	26464946	484	*	6	3.78	6.83	-3.05	9.51e-13	2.17e-10
chr9	43331575	43332533	959	*	7.59	6.36	8.25	-1.89	9.57e-13	2.18e-10
chr3	82652197	82652707	511	*	6.56	7.31	4.91	2.4	9.88e-13	2.24e-10
chr3	65922487	65922858	372	*	6.12	6.92	4.23	2.69	1.03e-12	2.32e-10
chr5	91104268	91104763	496	*	7.36	6.13	8.02	-1.89	1.04e-12	2.32e-10
chr10	66546510	66547029	520	*	6.53	4.94	7.26	-2.33	1.06e-12	2.35e-10
chr6	82401637	82402419	783	*	7.68	8.31	6.56	1.75	1.07e-12	2.37e-10
chr14	10526772	10527196	425	*	6.12	6.91	4.23	2.68	1.07e-12	2.37e-10
chr19	16425661	16426279	619	*	6.45	4.79	7.2	-2.41	1.09e-12	2.41e-10
chr11	75431214	75431824	611	*	7.19	5.73	7.9	-2.17	1.1e-12	2.41e-10
chr4	95353853	95354445	593	*	6.95	7.65	5.53	2.11	1.15e-12	2.51e-10
chr10	39659351	39660351	1001	*	8.09	8.71	6.98	1.73	1.17e-12	2.53e-10
chr7	76408012	76408639	628	*	6.79	7.52	5.28	2.24	1.22e-12	2.63e-10
chr14	71299450	71300349	900	*	7.43	8.07	6.25	1.82	1.27e-12	2.73e-10
chr11	114795104	114795758	655	*	7.47	8.1	6.32	1.77	1.39e-12	2.96e-10
chr9	89924830	89925286	457	*	5.96	3.84	6.79	-2.95	1.39e-12	2.96e-10
chr11	3483897	3484776	880	*	7.26	5.89	7.94	-2.06	1.43e-12	3.02e-10
chr13	85126657	85127453	797	*	9.44	9.92	8.71	1.21	1.43e-12	3.02e-10
chr18	47803076	47803488	413	*	6.62	7.39	4.87	2.52	1.44e-12	3.03e-10
chr4	8911141	8911988	848	*	7.48	8.17	6.11	2.06	1.51e-12	3.15e-10
chr4	87648322	87649005	684	*	7.23	7.89	6	1.89	1.51e-12	3.15e-10
chr4	65888267	65888849	583	*	6.85	7.54	5.5	2.04	1.52e-12	3.15e-10
chr7	109141711	109142223	513	*	7.02	7.72	5.6	2.12	1.59e-12	3.28e-10
chr9	64605685	64606385	701	*	7.75	8.37	6.65	1.72	1.64e-12	3.36e-10
chr10	44873492	44874313	822	*	7.48	6.28	8.13	-1.86	1.71e-12	3.5e-10
chr8	36155379	36156122	744	*	7.68	8.32	6.5	1.82	1.84e-12	3.74e-10
chr9	47226802	47227483	682	*	6.56	4.96	7.3	-2.33	1.9e-12	3.84e-10
chr8	47242578	47242954	377	*	7.1	7.75	5.88	1.87	2.14e-12	4.3e-10
chr16	86531912	86532418	507	*	6.11	4.19	6.9	-2.71	2.23e-12	4.47e-10
chr17	68770754	68771355	602	*	6.6	5.06	7.32	-2.26	2.24e-12	4.47e-10
chr18	5979994	5980358	365	*	6.61	7.33	5.1	2.23	2.28e-12	4.54e-10
chr10	54120063	54120773	711	*	6.61	5.07	7.34	-2.27	2.34e-12	4.64e-10
chr11	19523877	19524522	646	*	7.45	8.09	6.25	1.84	2.37e-12	4.68e-10
chr9	70834374	70835220	847	*	7.31	6.01	7.98	-1.97	2.41e-12	4.73e-10
chr14	34363710	34364597	888	*	7.21	5.83	7.9	-2.07	2.54e-12	4.96e-10
chr3	57079169	57079795	627	*	6.47	4.87	7.21	-2.34	2.6e-12	5.07e-10
chr3	108166452	108167046	595	*	6.58	7.31	5.06	2.25	2.62e-12	5.08e-10
chr4	59819442	59820068	627	*	6.86	7.54	5.51	2.03	2.82e-12	5.45e-10
chr5	113133078	113133644	567	*	6.47	7.23	4.76	2.47	2.87e-12	5.53e-10
chr10	13714612	13714935	324	*	6.19	6.98	4.3	2.68	2.97e-12	5.69e-10
chr9	112207737	112208255	519	*	7.9	8.53	6.77	1.76	3.1e-12	5.92e-10
chrX	42432130	42432575	446	*	5.61	6.47	3.19	3.28	3.14e-12	5.97e-10
chr7	44474258	44474913	656	*	7.57	8.17	6.53	1.64	3.17e-12	5.99e-10
chr10	111339241	111339957	717	*	6.6	5.09	7.32	-2.22	3.43e-12	6.46e-10
chr18	15421139	15421834	696	*	6.8	5.43	7.49	-2.06	3.44e-12	6.46e-10
chr8	56276394	56276890	497	*	6.26	4.47	7.03	-2.56	3.67e-12	6.86e-10
chr4	64003663	64004254	592	*	6.42	7.19	4.67	2.52	3.73e-12	6.95e-10
chr2	142988623	142989278	656	*	7.5	6.4	8.11	-1.71	3.88e-12	7.19e-10
chr10	66994505	66994904	400	*	6.08	6.88	4.15	2.73	4e-12	7.38e-10
chr14	118230340	118230851	512	*	7.22	7.87	5.99	1.88	4.16e-12	7.64e-10
chr2	44526257	44526791	535	*	7.35	7.98	6.19	1.79	4.22e-12	7.73e-10
chr1	184440967	184441624	658	*	6.93	7.66	5.39	2.28	4.31e-12	7.87e-10
chr11	8443533	8443933	401	*	6	6.79	4.12	2.67	4.49e-12	8.17e-10
chr10	105797559	105797963	405	*	5.99	6.78	4.13	2.65	4.59e-12	8.3e-10
chr10	28345322	28345803	482	*	6.25	4.47	7.02	-2.55	5e-12	8.99e-10
chr9	31857543	31857999	457	*	6.34	7.07	4.78	2.29	5.01e-12	8.99e-10
chr7	49525347	49525746	400	*	6.18	4.33	6.96	-2.63	5.04e-12	9.02e-10
chr4	96705244	96705852	609	*	6.64	5.14	7.35	-2.22	5.49e-12	9.79e-10
chr19	32269355	32269965	611	*	6.76	5.31	7.46	-2.15	5.62e-12	9.98e-10
chr3	50139741	50140303	563	*	6.16	4.13	6.97	-2.84	5.81e-12	1.03e-09
chr6	138420311	138420867	557	*	6.44	7.17	4.86	2.31	5.87e-12	1.03e-09
chr5	113872891	113873570	680	*	7.92	8.54	6.78	1.76	5.91e-12	1.04e-09
chr7	68085334	68085749	416	*	6.9	7.6	5.5	2.1	6.03e-12	1.05e-09
chr6	25087185	25087634	450	*	6.52	4.94	7.25	-2.32	6.23e-12	1.08e-09
chr12	52835020	52835752	733	*	6.66	7.38	5.17	2.2	6.24e-12	1.08e-09
chr12	112981953	112982497	545	*	6.74	5.3	7.44	-2.14	6.25e-12	1.08e-09
chr12	47275880	47276382	503	*	7.23	7.91	5.91	2	6.55e-12	1.13e-09
chr8	70129225	70130333	1109	*	8.54	7.55	9.12	-1.57	6.63e-12	1.14e-09
chr9	36821297	36822028	732	*	7.36	7.97	6.28	1.7	6.66e-12	1.14e-09
chr2	61747469	61747758	290	*	5.67	3.16	6.54	-3.38	6.7e-12	1.14e-09
chr2	6450587	6451092	506	*	7.07	5.79	7.74	-1.95	7e-12	1.19e-09
chr5	38532018	38532678	661	*	7.86	6.81	8.46	-1.65	7.23e-12	1.22e-09
chr4	154312939	154313675	737	*	6.97	5.68	7.64	-1.96	7.28e-12	1.23e-09
chr19	25439759	25440248	490	*	7.25	7.9	6.05	1.85	7.37e-12	1.24e-09
chr8	3220977	3221685	709	*	7.75	8.37	6.66	1.71	7.46e-12	1.25e-09
chr18	5978968	5979571	604	*	7.03	7.69	5.8	1.89	7.97e-12	1.33e-09
chr18	58432110	58432540	431	*	6.2	6.94	4.55	2.4	8.05e-12	1.34e-09
chr3	57530833	57531324	492	*	5.66	2.92	6.55	-3.63	8.38e-12	1.39e-09
chr15	25675870	25676467	598	*	6.92	7.59	5.61	1.98	8.65e-12	1.43e-09
chr10	8063542	8064149	608	*	6.74	5.35	7.43	-2.08	8.86e-12	1.46e-09
chr4	128715279	128716187	909	*	7.39	8.01	6.26	1.75	9.17e-12	1.5e-09
chr5	151218666	151219181	516	*	7.6	8.26	6.37	1.89	9.31e-12	1.52e-09
chr13	109752207	109752881	675	*	6.52	5.02	7.23	-2.21	9.44e-12	1.53e-09
chr18	15355127	15355960	834	*	6.72	5.29	7.43	-2.14	1.03e-11	1.66e-09
chr5	118321508	118322292	785	*	7.95	8.53	6.96	1.57	1.03e-11	1.66e-09
chr1	177623291	177623745	455	*	6.73	7.41	5.4	2.02	1.1e-11	1.77e-09
chr6	9889876	9890222	347	*	10.36	10.75	9.81	0.94	1.12e-11	1.79e-09
chr7	15962345	15963195	851	*	7.28	7.9	6.18	1.73	1.13e-11	1.8e-09
chr14	28958647	28959051	405	*	6.95	7.61	5.71	1.9	1.17e-11	1.86e-09
chr6	127466796	127467411	616	*	6.63	7.38	5	2.38	1.18e-11	1.87e-09
chr13	29610216	29610850	635	*	6.89	7.61	5.37	2.24	1.2e-11	1.89e-09
chr3	39082653	39083211	559	*	6.49	7.23	4.89	2.34	1.23e-11	1.94e-09
chr16	35613790	35614512	723	*	7.59	8.2	6.53	1.67	1.28e-11	2e-09
chr10	6007380	6008001	622	*	6.96	7.65	5.6	2.04	1.28e-11	2e-09
chr8	112922184	112922683	500	*	6.07	6.86	4.16	2.7	1.34e-11	2.08e-09
chr13	8584220	8584995	776	*	7.21	7.86	6	1.86	1.34e-11	2.08e-09
chr11	88180653	88181643	991	*	7.18	7.83	5.96	1.87	1.38e-11	2.13e-09
chr6	9790524	9790926	403	*	5.93	3.85	6.75	-2.9	1.39e-11	2.13e-09
chr1	172349738	172350643	906	*	8.54	9.12	7.57	1.54	1.39e-11	2.13e-09
chr11	77786139	77786651	513	*	6.61	7.31	5.17	2.14	1.39e-11	2.13e-09
chr11	34341783	34342260	478	*	6.16	4.37	6.93	-2.56	1.41e-11	2.16e-09
chr12	86823830	86824625	796	*	8.34	8.9	7.42	1.48	1.46e-11	2.22e-09
chr6	51730646	51731321	676	*	6.34	4.58	7.11	-2.53	1.48e-11	2.24e-09
chr1	118485610	118485953	344	*	6.45	4.91	7.18	-2.27	1.48e-11	2.24e-09
chr5	142961492	142961886	395	*	6.14	6.89	4.52	2.36	1.49e-11	2.25e-09
chr3	153277423	153277927	505	*	6.7	7.42	5.18	2.24	1.52e-11	2.28e-09
chr11	114795817	114796370	554	*	7.57	8.16	6.56	1.6	1.61e-11	2.41e-09
chr17	7521035	7521588	554	*	6.56	7.26	5.16	2.1	1.71e-11	2.55e-09
chr15	38384221	38385014	794	*	7.65	8.25	6.59	1.66	1.72e-11	2.55e-09
chr19	5345284	5345714	431	*	6.78	7.46	5.44	2.02	1.78e-11	2.65e-09
chr2	166353340	166354199	860	*	7.17	7.8	6.03	1.77	1.89e-11	2.8e-09
chr2	31088265	31088768	504	*	6.11	6.87	4.38	2.49	1.9e-11	2.8e-09
chr3	36551277	36551787	511	*	6.91	7.59	5.6	1.99	1.91e-11	2.8e-09
chr7	89796364	89796878	515	*	6.54	7.25	5.04	2.21	1.92e-11	2.81e-09
chr18	81051755	81052393	639	*	7.52	8.19	6.22	1.97	1.99e-11	2.91e-09
chr1	168384238	168384939	702	*	6.9	5.58	7.58	-2	2.03e-11	2.96e-09
chr4	33524460	33525156	697	*	7.77	8.39	6.66	1.73	2.06e-11	2.99e-09
chr2	51284751	51285300	550	*	6.93	7.61	5.58	2.03	2.09e-11	3.02e-09
chr10	96077545	96077947	403	*	9.5	9.96	8.83	1.13	2.12e-11	3.05e-09
chr12	79680271	79681011	741	*	7.72	8.35	6.58	1.78	2.12e-11	3.05e-09
chr1	191468896	191469541	646	*	6.84	5.51	7.51	-2	2.29e-11	3.28e-09
chr4	7429244	7429665	422	*	6.18	4.49	6.93	-2.44	2.37e-11	3.39e-09
chr8	120322913	120323512	600	*	7.24	7.85	6.15	1.7	2.46e-11	3.5e-09
chr16	39071422	39071964	543	*	6.05	4.23	6.83	-2.6	2.5e-11	3.55e-09
chr13	92703177	92704036	860	*	8.31	8.88	7.33	1.55	2.51e-11	3.55e-09
chr7	93067465	93068079	615	*	6.75	7.46	5.29	2.17	2.54e-11	3.58e-09
chr10	14332576	14333174	599	*	7.26	6.09	7.89	-1.8	2.57e-11	3.61e-09
chr7	135430798	135431317	520	*	6.19	4.49	6.95	-2.46	2.61e-11	3.67e-09
chr4	114386358	114386881	524	*	6.66	5.26	7.36	-2.1	2.63e-11	3.68e-09
chr7	96397878	96398391	514	*	6.39	4.81	7.12	-2.31	2.7e-11	3.76e-09
chr11	20923153	20923568	416	*	6.53	7.23	5.15	2.08	2.79e-11	3.87e-09
chr4	111690959	111691616	658	*	7.88	8.51	6.75	1.76	2.8e-11	3.88e-09
chr6	81771827	81772254	428	*	5.96	6.74	4.18	2.55	2.81e-11	3.88e-09
chr1	78590541	78591102	562	*	6.69	5.19	7.4	-2.21	2.92e-11	4.02e-09
chr6	105391760	105392185	426	*	6.33	7.06	4.76	2.3	2.94e-11	4.04e-09
chr3	126195487	126195840	354	*	5.3	1.79	6.24	-4.44	2.96e-11	4.05e-09
chr6	47015112	47015649	538	*	6.44	4.86	7.18	-2.32	3.04e-11	4.15e-09
chr7	134207876	134208438	563	*	7.12	7.76	5.95	1.82	3.05e-11	4.15e-09
chr4	34603120	34603651	532	*	5.88	3.94	6.68	-2.74	3.07e-11	4.17e-09
chr8	12126300	12126855	556	*	6.81	7.49	5.5	1.99	3.1e-11	4.2e-09
chr17	35027208	35027736	529	*	6.63	7.37	5.01	2.37	3.13e-11	4.23e-09
chr1	127239753	127240336	584	*	7.19	7.87	5.88	1.99	3.17e-11	4.27e-09
chr10	7605159	7605626	468	*	7.17	7.8	6.04	1.76	3.21e-11	4.31e-09
chr14	105851050	105851740	691	*	6.92	7.61	5.56	2.04	3.22e-11	4.31e-09
chr9	46052889	46053460	572	*	6.39	7.15	4.68	2.47	3.28e-11	4.38e-09
chr3	151913928	151914498	571	*	6.5	7.24	4.9	2.35	3.48e-11	4.63e-09
chr7	136393356	136393885	530	*	6.66	7.33	5.36	1.97	3.53e-11	4.68e-09
chr2	154583903	154584492	590	*	6.95	7.61	5.68	1.93	3.65e-11	4.83e-09
chr13	11455188	11455741	554	*	6.29	4.7	7.03	-2.33	3.74e-11	4.93e-09
chr1	20677993	20678357	365	*	6.25	6.98	4.67	2.32	3.86e-11	5.07e-09
chr9	56876710	56877100	391	*	6.14	6.87	4.56	2.32	3.91e-11	5.11e-09
chr10	93276314	93276814	501	*	7.59	8.2	6.52	1.68	3.91e-11	5.11e-09
chr19	36534423	36535388	966	*	8.23	8.85	7.11	1.75	3.99e-11	5.21e-09
chr15	9135113	9135591	479	*	6.36	7.07	4.89	2.19	4.1e-11	5.32e-09
chr2	138074027	138074586	560	*	6.59	5.08	7.31	-2.23	4.15e-11	5.38e-09
chr4	84028086	84028618	533	*	6.28	4.67	7.02	-2.35	4.24e-11	5.49e-09
chr8	78556823	78557355	533	*	6.61	7.29	5.27	2.02	4.69e-11	6.05e-09
chr15	39735094	39735575	482	*	6.6	5.14	7.31	-2.18	4.76e-11	6.11e-09
chr2	93176903	93177370	468	*	6.25	6.98	4.69	2.29	4.8e-11	6.15e-09
chr15	59154333	59155025	693	*	7.86	8.47	6.78	1.69	4.81e-11	6.15e-09
chr3	28185546	28186215	670	*	7.06	7.74	5.74	2	4.93e-11	6.28e-09
chr2	79030960	79031425	466	*	6.39	7.13	4.77	2.36	4.97e-11	6.32e-09
chr19	46523587	46524156	570	*	7.49	8.09	6.45	1.63	5.15e-11	6.52e-09
chr10	58600931	58601398	468	*	6.85	7.54	5.49	2.05	5.16e-11	6.52e-09
chr3	137785236	137785756	521	*	6.82	7.51	5.46	2.05	5.21e-11	6.55e-09
chr3	37723688	37724079	392	*	6.5	7.24	4.89	2.35	5.21e-11	6.55e-09
chr18	58872595	58873017	423	*	5.94	6.71	4.16	2.54	5.44e-11	6.82e-09
chr2	131847488	131848265	778	*	7.16	7.85	5.83	2.02	5.55e-11	6.94e-09
chr13	70883793	70884277	485	*	7.01	7.66	5.76	1.91	5.79e-11	7.23e-09
chr3	143807353	143807977	625	*	6.32	4.65	7.07	-2.42	5.87e-11	7.3e-09
chr1	82150611	82151257	647	*	7.29	7.93	6.11	1.82	5.96e-11	7.4e-09
chr6	28447991	28448379	389	*	5.67	3.51	6.5	-2.99	6.01e-11	7.43e-09
chr6	136113335	136113839	505	*	6.34	4.74	7.08	-2.35	6.1e-11	7.53e-09
chr15	90333337	90333736	400	*	5.95	6.71	4.27	2.44	6.22e-11	7.66e-09
chr5	135460193	135460986	794	*	7.25	7.86	6.17	1.7	6.45e-11	7.92e-09
chr9	47406874	47407511	638	*	7	7.62	5.87	1.75	6.51e-11	7.97e-09
chr7	139150938	139151393	456	*	6.47	7.21	4.9	2.3	6.56e-11	8.01e-09
chr13	54345853	54346313	461	*	6.78	7.44	5.53	1.91	6.63e-11	8.08e-09
chr7	65577083	65577529	447	*	6.67	5.34	7.35	-2	6.71e-11	8.15e-09
chr12	86652398	86653085	688	*	7.93	8.53	6.89	1.65	6.83e-11	8.27e-09
chr19	38448069	38448610	542	*	6.21	4.51	6.97	-2.47	6.86e-11	8.29e-09
chr3	38145434	38145907	474	*	6.12	4.32	6.9	-2.57	7.22e-11	8.7e-09
chr10	70686489	70687336	848	*	7.32	6.27	7.93	-1.66	7.27e-11	8.74e-09
chr11	90548474	90548989	516	*	6.85	7.5	5.64	1.86	7.5e-11	8.99e-09
chr5	135489095	135490142	1048	*	7.95	8.53	6.97	1.56	7.76e-11	9.28e-09
chr11	111766491	111767088	598	*	6.63	7.37	5.04	2.33	7.94e-11	9.46e-09
chr12	8386329	8386783	455	*	6.81	7.46	5.57	1.89	7.96e-11	9.46e-09
chr13	25750879	25751585	707	*	7.92	8.49	6.94	1.55	8e-11	9.49e-09
chr13	96660092	96660506	415	*	6.37	7.09	4.84	2.25	8.03e-11	9.5e-09
chr12	5425827	5426206	380	*	5.86	3.93	6.66	-2.73	8.11e-11	9.58e-09
chr10	22202675	22203345	671	*	6.84	7.53	5.46	2.06	8.23e-11	9.68e-09
chr1	92787126	92787554	429	*	6.15	6.87	4.63	2.25	8.24e-11	9.68e-09
chr15	97750659	97751058	400	*	6.72	7.38	5.49	1.88	8.27e-11	9.69e-09
chr11	31838328	31838939	612	*	7.64	8.22	6.63	1.59	8.55e-11	9.98e-09
chr3	144124355	144124824	470	*	6.97	7.63	5.73	1.9	8.56e-11	9.98e-09
chr1	166282566	166283087	522	*	7.59	8.21	6.48	1.73	8.9e-11	1.03e-08
chr10	130259462	130259897	436	*	6.55	7.26	5.08	2.19	8.98e-11	1.04e-08
chr3	31166171	31166884	714	*	7.9	8.53	6.73	1.81	9.07e-11	1.05e-08
chr18	75936192	75936652	461	*	6.63	7.33	5.21	2.11	9.13e-11	1.05e-08
chr13	5302140	5302497	358	*	6.63	7.32	5.29	2.03	9.59e-11	1.1e-08
chr1	152556116	152556887	772	*	7.45	8.07	6.33	1.74	9.62e-11	1.1e-08
chr13	56828360	56828999	640	*	6.84	5.43	7.54	-2.11	9.77e-11	1.12e-08
chr11	111818106	111818579	474	*	6.72	7.41	5.35	2.05	9.81e-11	1.12e-08
chr11	117949734	117950108	375	*	6.19	6.91	4.67	2.24	9.89e-11	1.13e-08
chr1	151250845	151251204	360	*	5.84	6.61	4.08	2.53	9.96e-11	1.13e-08
chr11	117478743	117479546	804	*	6.9	7.54	5.7	1.84	9.99e-11	1.13e-08
chr15	13284183	13284586	404	*	5.37	2.77	6.25	-3.48	1e-10	1.14e-08
chr4	16050095	16050480	386	*	5.92	4.11	6.7	-2.59	1.06e-10	1.2e-08
chr7	93006681	93007346	666	*	8.01	8.6	6.99	1.6	1.07e-10	1.21e-08
chr2	31262932	31263405	474	*	6.8	7.47	5.51	1.96	1.14e-10	1.28e-08
chr5	43392880	43393540	661	*	8.02	7.02	8.6	-1.57	1.15e-10	1.29e-08
chr8	48379893	48380315	423	*	5.83	3.9	6.62	-2.72	1.15e-10	1.29e-08
chr9	86701292	86701651	360	*	5.71	3.62	6.52	-2.9	1.19e-10	1.32e-08
chr9	89684538	89684891	354	*	5.99	4.04	6.79	-2.75	1.19e-10	1.32e-08
chr2	13413531	13413979	449	*	6.75	7.43	5.41	2.02	1.2e-10	1.33e-08
chr10	75898855	75899482	628	*	6.89	5.62	7.55	-1.93	1.2e-10	1.33e-08
chr7	97391512	97392064	553	*	7.34	7.93	6.33	1.6	1.23e-10	1.36e-08
chr15	25027200	25027522	323	*	6.3	7.03	4.75	2.28	1.25e-10	1.38e-08
chr8	25143873	25144365	493	*	7.17	7.81	6	1.81	1.28e-10	1.41e-08
chr16	35729205	35729668	464	*	6.72	7.39	5.43	1.97	1.29e-10	1.41e-08
chr17	31557404	31557818	415	*	6.77	7.42	5.52	1.9	1.3e-10	1.42e-08
chr6	17797107	17797904	798	*	7.9	8.51	6.81	1.7	1.34e-10	1.46e-08
chr17	84362675	84363268	594	*	6.32	4.68	7.07	-2.39	1.35e-10	1.47e-08
chr8	13454183	13454884	702	*	7.87	8.46	6.89	1.57	1.39e-10	1.51e-08
chr16	30184882	30185316	435	*	7.09	7.74	5.86	1.88	1.45e-10	1.57e-08
chr3	8866178	8866729	552	*	7.59	8.15	6.65	1.5	1.47e-10	1.59e-08
chr16	91222246	91223195	950	*	7.98	8.54	7.06	1.48	1.49e-10	1.61e-08
chr3	61396627	61397154	528	*	6.64	7.32	5.31	2.01	1.51e-10	1.63e-08
chr3	135516831	135517278	448	*	6.24	6.95	4.74	2.21	1.56e-10	1.67e-08
chr13	43684415	43685096	682	*	7.79	8.37	6.8	1.57	1.56e-10	1.67e-08
chr14	97588193	97588615	423	*	6.69	7.4	5.22	2.18	1.57e-10	1.68e-08
chr5	146287975	146288505	531	*	6.39	7.1	4.95	2.15	1.57e-10	1.68e-08
chr8	68392308	68393179	872	*	7.48	8.09	6.4	1.68	1.58e-10	1.68e-08
chr1	20302502	20303315	814	*	7.34	6.26	7.95	-1.69	1.59e-10	1.68e-08
chr2	14343055	14343443	389	*	5.66	3.45	6.5	-3.05	1.63e-10	1.72e-08
chr14	28502721	28503056	336	*	5.68	6.47	3.84	2.63	1.68e-10	1.77e-08
chr2	58711580	58711923	344	*	6.81	7.49	5.48	2.02	1.69e-10	1.78e-08
chr1	42648414	42649137	724	*	6.14	4.27	6.93	-2.66	1.7e-10	1.79e-08
chr7	121936780	121937710	931	*	7.23	6.12	7.85	-1.72	1.75e-10	1.84e-08
chr15	37432504	37432948	445	*	6.67	7.36	5.3	2.06	1.77e-10	1.85e-08
chr16	94561586	94562089	504	*	6.63	7.31	5.3	2	1.78e-10	1.86e-08
chr18	25657379	25658037	659	*	6.62	7.31	5.27	2.04	1.79e-10	1.86e-08
chr13	43182445	43183199	755	*	7.15	5.93	7.8	-1.86	1.79e-10	1.86e-08
chr13	43530943	43531817	875	*	8.26	8.8	7.39	1.41	1.79e-10	1.86e-08
chr17	65683500	65684132	633	*	6.71	5.37	7.4	-2.02	1.82e-10	1.88e-08
chr1	87786283	87786841	559	*	6.99	7.66	5.69	1.97	1.83e-10	1.88e-08
chr19	36677056	36678087	1032	*	7.61	6.5	8.22	-1.72	1.92e-10	1.97e-08
chrX	23556053	23556761	709	*	6.62	7.31	5.29	2.02	1.98e-10	2.04e-08
chr6	116227799	116228305	507	*	6.01	6.75	4.38	2.37	2.09e-10	2.15e-08
chr10	4107621	4108113	493	*	6.72	7.4	5.41	1.99	2.18e-10	2.23e-08
chr9	92360699	92361246	548	*	6.53	5.19	7.22	-2.03	2.21e-10	2.26e-08
chr11	62820028	62820551	524	*	6.69	7.36	5.44	1.91	2.23e-10	2.28e-08
chr19	46321459	46321894	436	*	6.2	6.94	4.59	2.35	2.25e-10	2.29e-08
chr7	64357194	64357854	661	*	6.7	5.37	7.38	-2.01	2.26e-10	2.29e-08
chr19	12486947	12487348	402	*	6.45	7.14	5.07	2.07	2.26e-10	2.29e-08
chr15	99420476	99421015	540	*	6.33	7.06	4.8	2.26	2.32e-10	2.34e-08
chr2	158799302	158799804	503	*	6.54	7.23	5.15	2.09	2.37e-10	2.39e-08
chr7	96865015	96865806	792	*	7.95	8.52	7.01	1.52	2.37e-10	2.39e-08
chr2	11429579	11430003	425	*	6.64	7.31	5.35	1.96	2.45e-10	2.45e-08
chr9	97011320	97011956	637	*	7.2	7.8	6.15	1.65	2.49e-10	2.49e-08
chr13	93399714	93400246	533	*	6.45	4.77	7.21	-2.44	2.49e-10	2.49e-08
chr8	25051747	25052305	559	*	7.23	7.85	6.14	1.71	2.57e-10	2.57e-08
chr5	45595430	45596128	699	*	6.89	5.7	7.53	-1.83	2.58e-10	2.57e-08
chr1	20919608	20920097	490	*	6.23	4.59	6.97	-2.39	2.67e-10	2.65e-08
chr2	76027820	76028282	463	*	5.9	4.1	6.68	-2.58	2.68e-10	2.66e-08
chr10	7582087	7582604	518	*	6.4	7.08	5.07	2.01	2.76e-10	2.73e-08
chr10	67954377	67954906	530	*	7.19	7.83	6.01	1.83	2.79e-10	2.75e-08
chr5	125268336	125268829	494	*	7.09	7.69	6.02	1.67	2.82e-10	2.78e-08
chr13	91753642	91754140	499	*	6.61	7.28	5.32	1.96	2.88e-10	2.83e-08
chr2	13398887	13399504	618	*	8.06	8.66	7.02	1.64	2.92e-10	2.86e-08
chr2	126450581	126451176	596	*	7.16	7.79	6.02	1.78	2.93e-10	2.86e-08
chr1	169051456	169051870	415	*	6.29	6.99	4.87	2.12	3e-10	2.92e-08
chr15	25020798	25021334	537	*	6.5	7.23	4.94	2.29	3.01e-10	2.93e-08
chr18	25662860	25663217	358	*	6.15	6.88	4.6	2.28	3.1e-10	3.01e-08
chr12	44498865	44499344	480	*	6.14	4.52	6.89	-2.37	3.18e-10	3.08e-08
chr1	127722231	127722677	447	*	6.17	4.56	6.91	-2.35	3.19e-10	3.08e-08
chr12	31191308	31191848	541	*	6.2	6.91	4.72	2.19	3.25e-10	3.14e-08
chr1	134232832	134233606	775	*	7.19	7.81	6.06	1.75	3.33e-10	3.21e-08
chr13	116973398	116973866	469	*	6.87	5.7	7.51	-1.81	3.38e-10	3.25e-08
chr19	16593303	16593768	466	*	6.19	4.51	6.95	-2.44	3.67e-10	3.52e-08
chr2	91467678	91468138	461	*	5.96	6.7	4.31	2.39	3.68e-10	3.52e-08
chr1	143145668	143146012	345	*	5.98	6.75	4.25	2.5	3.72e-10	3.55e-08
chr1	177307579	177307984	406	*	5.62	6.41	3.7	2.72	3.78e-10	3.6e-08
chr2	125723519	125724098	580	*	6.97	7.58	5.87	1.71	3.91e-10	3.72e-08
chr10	29493796	29494372	577	*	6.05	4.43	6.79	-2.36	4.01e-10	3.81e-08
chr16	32516016	32516613	598	*	7.04	7.67	5.9	1.76	4.21e-10	3.99e-08
chr7	101908429	101908847	419	*	5.75	3.88	6.54	-2.66	4.32e-10	4.09e-08
chr2	101462449	101463088	640	*	6.42	4.92	7.14	-2.22	4.33e-10	4.09e-08
chr11	88605145	88605567	423	*	6.42	7.13	4.96	2.17	4.35e-10	4.1e-08
chr9	73270071	73270737	667	*	6.31	4.77	7.03	-2.26	4.37e-10	4.1e-08
chr16	30063874	30064503	630	*	7.92	8.46	7.04	1.42	4.37e-10	4.1e-08
chr5	74716150	74716578	429	*	6.05	6.78	4.5	2.28	4.41e-10	4.12e-08
chr2	103209007	103209370	364	*	5.9	4.12	6.67	-2.55	4.41e-10	4.12e-08
chr8	126826319	126826980	662	*	7.66	8.26	6.63	1.63	4.51e-10	4.2e-08
chr8	124260061	124260487	427	*	6.16	6.87	4.68	2.19	4.51e-10	4.2e-08
chr11	29839809	29840212	404	*	6.26	6.96	4.81	2.15	4.53e-10	4.21e-08
chr9	90172851	90173276	426	*	5.46	6.27	3.43	2.84	4.54e-10	4.21e-08
chr2	148599526	148599887	362	*	5.6	6.39	3.75	2.63	4.59e-10	4.25e-08
chr5	92106335	92106845	511	*	6.26	6.99	4.74	2.25	4.63e-10	4.28e-08
chr15	78624373	78625098	726	*	7.44	8.01	6.5	1.51	4.7e-10	4.33e-08
chr4	80002695	80003057	363	*	9.6	10.02	9	1.02	4.73e-10	4.35e-08
chr15	79193120	79193881	762	*	6.99	7.63	5.82	1.81	4.76e-10	4.37e-08
chr10	96720254	96720799	546	*	6.04	4.39	6.79	-2.4	4.83e-10	4.43e-08
chr12	3247995	3248446	452	*	6.31	4.89	7.01	-2.12	5.03e-10	4.6e-08
chr2	139601501	139602201	701	*	7.16	7.8	5.98	1.81	5.24e-10	4.78e-08
chr12	33220400	33220920	521	*	6.82	7.48	5.55	1.93	5.25e-10	4.78e-08
chr18	38906335	38906822	488	*	6.89	7.53	5.71	1.82	5.42e-10	4.92e-08
chr3	105710010	105710709	700	*	8.29	8.82	7.44	1.38	5.44e-10	4.93e-08
chr4	98091375	98092062	688	*	6.49	5.01	7.21	-2.2	5.51e-10	4.99e-08
chr1	135158624	135159478	855	*	7.55	8.15	6.51	1.64	5.58e-10	5.04e-08
chr1	80709281	80709691	411	*	6.37	7.07	4.91	2.16	5.67e-10	5.12e-08
chr4	42943266	42943742	477	*	6.46	7.14	5.1	2.04	5.73e-10	5.15e-08
chr18	29362779	29363280	502	*	6.33	7.04	4.88	2.16	5.95e-10	5.34e-08
chr15	73446911	73447328	418	*	6.65	7.31	5.41	1.9	6.01e-10	5.38e-08
chr8	18694042	18694487	446	*	7.08	7.71	5.94	1.77	6.04e-10	5.4e-08
chr6	84806229	84806769	541	*	5.96	4.25	6.72	-2.47	6.1e-10	5.45e-08
chr2	30399578	30400121	544	*	6.63	7.29	5.39	1.9	6.12e-10	5.46e-08
chrX	77009384	77009764	381	*	6.11	6.82	4.65	2.17	6.27e-10	5.57e-08
chr17	76144947	76145417	471	*	5.79	3.93	6.58	-2.65	6.32e-10	5.61e-08
chr9	31315932	31316383	452	*	6.41	7.14	4.86	2.29	6.39e-10	5.66e-08
chr17	14702696	14703088	393	*	5.68	6.46	3.83	2.64	6.53e-10	5.77e-08
chr15	78670257	78670724	468	*	6.69	7.34	5.51	1.82	7.01e-10	6.19e-08
chr6	146127035	146127770	736	*	7.03	5.93	7.65	-1.72	7.12e-10	6.27e-08
chr9	122836760	122837267	508	*	7.03	7.64	5.94	1.7	7.15e-10	6.28e-08
chr4	118862461	118863122	662	*	7	7.63	5.84	1.79	7.18e-10	6.3e-08
chr9	56868114	56868689	576	*	7.36	7.93	6.41	1.52	7.21e-10	6.31e-08
chr14	87289770	87290160	391	*	5.78	3.98	6.56	-2.58	7.25e-10	6.33e-08
chr1	90775512	90776107	596	*	6.69	7.34	5.5	1.84	7.28e-10	6.36e-08
chr8	112735470	112735931	462	*	6.49	7.18	5.1	2.08	7.33e-10	6.37e-08
chr4	97647653	97648062	410	*	6.62	7.27	5.4	1.87	7.33e-10	6.37e-08
chr4	55294192	55294711	520	*	6.48	7.17	5.09	2.09	7.35e-10	6.37e-08
chr12	40112957	40113324	368	*	5.89	4.18	6.65	-2.47	7.37e-10	6.38e-08
chr12	99011155	99011704	550	*	6.83	7.47	5.67	1.79	7.41e-10	6.39e-08
chr10	61534621	61535181	561	*	5.9	6.66	4.15	2.51	7.41e-10	6.39e-08
chr11	112501774	112502223	450	*	6.82	7.47	5.61	1.86	7.73e-10	6.65e-08
chr6	136165449	136165998	550	*	6.85	7.47	5.72	1.76	7.8e-10	6.71e-08
chr11	107875878	107876459	582	*	6.88	7.52	5.71	1.81	7.89e-10	6.76e-08
chr3	68121298	68121726	429	*	6.31	7	4.95	2.05	7.89e-10	6.76e-08
chr16	22719781	22720510	730	*	7.18	7.78	6.11	1.68	7.98e-10	6.82e-08
chr19	5345714	5346115	402	*	6.41	7.11	5.02	2.09	8.04e-10	6.86e-08
chr16	31255706	31256170	465	*	5.96	4.28	6.72	-2.44	8.19e-10	6.97e-08
chr6	118965455	118966021	567	*	6.74	5.37	7.43	-2.06	8.41e-10	7.15e-08
chr15	86188132	86188597	466	*	6.46	7.12	5.2	1.92	8.43e-10	7.16e-08
chr13	63563032	63563573	542	*	7.29	7.92	6.16	1.76	8.48e-10	7.18e-08
chr1	39838777	39839184	408	*	6.23	6.93	4.85	2.08	8.73e-10	7.38e-08
chr4	11762147	11762708	562	*	6.42	4.93	7.14	-2.21	8.75e-10	7.38e-08
chr11	42581694	42582261	568	*	6.48	5.18	7.16	-1.97	8.78e-10	7.39e-08
chr9	24943812	24944392	581	*	6.7	7.39	5.33	2.07	8.84e-10	7.43e-08
chr7	110668364	110669181	818	*	6.86	7.48	5.74	1.75	8.97e-10	7.53e-08
chr3	148867591	148867964	374	*	5.9	6.66	4.19	2.47	9.08e-10	7.61e-08
chr3	105093400	105093905	506	*	5.61	3.53	6.43	-2.9	9.3e-10	7.78e-08
chr16	6986023	6986504	482	*	6.37	4.99	7.06	-2.08	9.49e-10	7.92e-08
chr17	73271929	73272276	348	*	6.17	6.89	4.66	2.23	9.53e-10	7.94e-08
chr3	142541178	142541696	519	*	6.37	7.04	5.08	1.97	9.69e-10	8.06e-08
chr9	92537789	92538145	357	*	5.87	6.63	4.16	2.47	9.7e-10	8.06e-08
chr1	166049005	166049428	424	*	6.22	6.92	4.84	2.08	9.79e-10	8.11e-08
chr7	49119918	49120772	855	*	7.95	8.51	7.01	1.49	9.95e-10	8.23e-08
chr9	117956693	117957035	343	*	6.1	6.82	4.58	2.24	1.01e-09	8.31e-08
chr8	125355116	125355535	420	*	6.33	7.01	5.02	1.99	1.01e-09	8.31e-08
chr1	42538911	42539597	687	*	7.09	7.74	5.9	1.84	1.02e-09	8.4e-08
chr14	16733529	16734172	644	*	6.84	7.47	5.72	1.74	1.04e-09	8.52e-08
chr18	5163152	5163651	500	*	7.2	7.81	6.12	1.7	1.07e-09	8.81e-08
chr12	90955060	90955508	449	*	6.2	6.92	4.7	2.23	1.11e-09	9.07e-08
chr7	134550372	134550760	389	*	6.5	7.17	5.21	1.96	1.15e-09	9.4e-08
chr12	119237931	119239300	1370	*	8.47	8.98	7.67	1.31	1.15e-09	9.4e-08
chr10	53537420	53538005	586	*	6.87	7.49	5.75	1.74	1.16e-09	9.45e-08
chr11	87828394	87828955	562	*	6.35	7.02	5.07	1.96	1.16e-09	9.45e-08
chr7	139139853	139140562	710	*	7.37	7.99	6.28	1.71	1.16e-09	9.45e-08
chr4	48842673	48843122	450	*	5.88	4.19	6.63	-2.44	1.17e-09	9.48e-08
chr10	99088059	99088402	344	*	5.7	6.45	4.01	2.44	1.18e-09	9.54e-08
chr1	173973130	173973555	426	*	6.24	4.82	6.94	-2.13	1.19e-09	9.59e-08
chr18	65640097	65640532	436	*	6.81	7.44	5.68	1.76	1.19e-09	9.59e-08
chr13	97565897	97566454	558	*	5.97	4.33	6.71	-2.38	1.23e-09	9.84e-08
chr8	31799691	31800115	425	*	6.7	7.35	5.48	1.87	1.23e-09	9.84e-08
chr5	48081329	48081851	523	*	6.47	7.17	5.04	2.13	1.25e-09	1e-07
chr9	94550443	94551022	580	*	7.35	7.93	6.35	1.58	1.26e-09	1.01e-07
chr13	97756978	97757474	497	*	6.78	7.46	5.47	1.99	1.26e-09	1.01e-07
chr1	167082632	167083081	450	*	6.23	6.95	4.73	2.22	1.27e-09	1.01e-07
chr14	55724519	55724873	355	*	5.61	6.38	3.84	2.54	1.28e-09	1.02e-07
chr4	155280403	155280750	348	*	6.14	6.84	4.72	2.12	1.29e-09	1.02e-07
chr5	98416768	98417267	500	*	6	4.4	6.74	-2.34	1.31e-09	1.04e-07
chr6	5832806	5833217	412	*	6.1	4.59	6.82	-2.23	1.31e-09	1.04e-07
chr7	96142990	96143836	847	*	7.85	6.89	8.42	-1.54	1.33e-09	1.05e-07
chr13	112001102	112001691	590	*	6.79	7.4	5.68	1.72	1.34e-09	1.06e-07
chr6	53545457	53546375	919	*	6.52	7.18	5.27	1.91	1.34e-09	1.06e-07
chr7	73595113	73595658	546	*	7.65	8.23	6.65	1.57	1.38e-09	1.09e-07
chr11	20231116	20231714	599	*	6.48	7.14	5.25	1.89	1.4e-09	1.1e-07
chr13	101801195	101801885	691	*	7.41	8.01	6.37	1.64	1.43e-09	1.12e-07
chr6	8956684	8957291	608	*	6.96	7.62	5.72	1.9	1.43e-09	1.12e-07
chr10	66994988	66995528	541	*	7.12	7.71	6.11	1.6	1.44e-09	1.13e-07
chr18	5838632	5839303	672	*	6.2	4.72	6.92	-2.2	1.45e-09	1.13e-07
chr11	31734090	31734542	453	*	6.27	6.96	4.89	2.07	1.47e-09	1.15e-07
chr10	61380150	61380727	578	*	6.92	7.52	5.87	1.65	1.49e-09	1.16e-07
chr10	78723400	78723807	408	*	6.04	6.77	4.52	2.25	1.51e-09	1.17e-07
chr1	126656197	126656792	596	*	7.3	7.87	6.37	1.5	1.53e-09	1.19e-07
chr1	152203222	152203578	357	*	5.91	6.64	4.37	2.27	1.57e-09	1.21e-07
chr9	68561890	68562597	708	*	6.91	7.56	5.71	1.85	1.58e-09	1.22e-07
chr6	13096526	13097038	513	*	6.29	4.75	7.01	-2.26	1.59e-09	1.23e-07
chr11	117312586	117313107	522	*	6.73	7.35	5.61	1.74	1.62e-09	1.25e-07
chr17	9905560	9905882	323	*	6.14	6.84	4.73	2.11	1.68e-09	1.29e-07
chr2	112591433	112591906	474	*	6.61	7.26	5.39	1.88	1.68e-09	1.29e-07
chr4	32176365	32176833	469	*	6.28	6.97	4.94	2.03	1.71e-09	1.31e-07
chr9	98190896	98191379	484	*	5.94	6.66	4.43	2.22	1.72e-09	1.31e-07
chr19	15692296	15692986	691	*	6.05	4.44	6.79	-2.35	1.72e-09	1.31e-07
chr6	64688162	64688788	627	*	6.74	5.47	7.41	-1.94	1.72e-09	1.31e-07
chr14	16200944	16201513	570	*	7.59	8.16	6.65	1.5	1.77e-09	1.34e-07
chr7	48995152	48995682	531	*	6.36	7.04	5.07	1.96	1.77e-09	1.34e-07
chr8	13530780	13531357	578	*	7.06	7.67	5.99	1.67	1.85e-09	1.4e-07
chr2	150808255	150808826	572	*	6.76	5.55	7.41	-1.86	1.86e-09	1.41e-07
chr9	8746098	8746359	262	*	5.1	2.23	6	-3.77	1.89e-09	1.43e-07
chr14	103795238	103795855	618	*	6.46	4.99	7.17	-2.18	1.92e-09	1.45e-07
chr1	11056436	11056822	387	*	5.36	3.19	6.19	-3.01	1.92e-09	1.45e-07
chr4	145017763	145018128	366	*	6.59	5.17	7.29	-2.13	1.93e-09	1.45e-07
chr9	41108325	41108898	574	*	6.32	7.01	4.94	2.06	1.96e-09	1.47e-07
chr16	91305435	91306220	786	*	8.24	8.8	7.32	1.48	2.05e-09	1.53e-07
chr9	62531785	62532336	552	*	7.35	7.92	6.38	1.53	2.07e-09	1.55e-07
chr5	44593667	44594205	539	*	6.53	5.23	7.21	-1.98	2.07e-09	1.55e-07
chr5	8116544	8117157	614	*	6.91	5.82	7.53	-1.71	2.09e-09	1.56e-07
chr9	4453908	4454314	407	*	5.69	3.9	6.47	-2.57	2.12e-09	1.58e-07
chr19	20836152	20836419	268	*	5.35	6.15	3.36	2.79	2.16e-09	1.61e-07
chr9	52492961	52493565	605	*	6.26	4.8	6.97	-2.17	2.18e-09	1.61e-07
chr10	22393007	22393512	506	*	6.59	7.24	5.37	1.88	2.18e-09	1.61e-07
chr1	43338053	43338586	534	*	6.92	5.82	7.54	-1.73	2.2e-09	1.63e-07
chr1	20139446	20139937	492	*	6.01	4.34	6.76	-2.42	2.2e-09	1.63e-07
chr2	4504369	4504903	535	*	6.7	7.34	5.55	1.79	2.23e-09	1.64e-07
chr1	3292973	3293368	396	*	6.29	4.88	6.99	-2.11	2.31e-09	1.7e-07
chr3	109533231	109533623	393	*	5.75	4.03	6.51	-2.48	2.35e-09	1.73e-07
chr3	120217679	120218126	448	*	5.9	4.3	6.64	-2.35	2.36e-09	1.73e-07
chr19	6975951	6976493	543	*	7.1	7.68	6.1	1.58	2.38e-09	1.75e-07
chr4	22835750	22836323	574	*	6.91	7.59	5.58	2.01	2.47e-09	1.8e-07
chr18	38631538	38632116	579	*	7.33	7.95	6.23	1.72	2.47e-09	1.8e-07
chr1	157039009	157039862	854	*	7.09	7.68	6.09	1.58	2.55e-09	1.86e-07
chr7	29317615	29317945	331	*	6.19	6.87	4.86	2.01	2.59e-09	1.88e-07
chr2	90489625	90490267	643	*	6.9	5.7	7.55	-1.85	2.64e-09	1.92e-07
chr16	49069467	49069918	452	*	6.41	7.1	5.06	2.04	2.65e-09	1.92e-07
chr3	41565296	41565846	551	*	7.1	7.7	6.05	1.65	2.68e-09	1.94e-07
chr16	11063267	11063683	417	*	6.59	7.25	5.37	1.87	2.69e-09	1.95e-07
chr9	63610921	63611361	441	*	6.61	7.29	5.29	2	2.7e-09	1.95e-07
chr3	95246707	95247273	567	*	6.58	5.33	7.24	-1.92	2.7e-09	1.95e-07
chr10	39646607	39647121	515	*	6.61	7.25	5.44	1.81	2.72e-09	1.96e-07
chr5	131643195	131643926	732	*	7.33	6.35	7.91	-1.56	2.84e-09	2.04e-07
chr2	110721735	110722098	364	*	5.9	4.29	6.65	-2.36	2.89e-09	2.07e-07
chr17	69631480	69631830	351	*	5.69	3.81	6.48	-2.67	2.89e-09	2.07e-07
chr4	140657752	140658505	754	*	8.01	8.52	7.21	1.32	2.91e-09	2.08e-07
chr5	21144512	21144888	377	*	6.12	6.86	4.54	2.32	2.96e-09	2.12e-07
chr5	118297225	118297687	463	*	5.77	4.06	6.53	-2.48	2.97e-09	2.12e-07
chr2	5181968	5182421	454	*	6.08	6.78	4.66	2.12	2.97e-09	2.12e-07
chr2	168678767	168679698	932	*	7.88	8.4	7.06	1.34	3e-09	2.14e-07
chr3	134611870	134612287	418	*	6.44	7.16	4.97	2.18	3.01e-09	2.14e-07
chr12	17213289	17213704	416	*	5.26	2.78	6.13	-3.35	3.11e-09	2.21e-07
chr17	34025711	34026198	488	*	6.57	7.23	5.32	1.91	3.17e-09	2.24e-07
chr10	21930822	21931347	526	*	6.12	4.62	6.84	-2.22	3.21e-09	2.27e-07
chr10	49790199	49790837	639	*	7.14	6.05	7.75	-1.69	3.26e-09	2.3e-07
chr4	47178376	47178910	535	*	6.25	6.94	4.9	2.03	3.28e-09	2.31e-07
chr6	120986068	120986473	406	*	5.97	4.43	6.7	-2.27	3.3e-09	2.32e-07
chr15	27571172	27571609	438	*	5.8	4.06	6.57	-2.51	3.35e-09	2.35e-07
chr3	62078338	62078866	529	*	6.07	4.59	6.79	-2.2	3.36e-09	2.35e-07
chr12	86556858	86557352	495	*	6.36	7.03	5.09	1.94	3.36e-09	2.35e-07
chr8	122233993	122234441	449	*	6.54	5.33	7.19	-1.87	3.38e-09	2.36e-07
chr9	92930520	92931105	586	*	7.19	7.81	6.05	1.76	3.42e-09	2.39e-07
chr12	15803860	15804494	635	*	6.32	4.89	7.02	-2.13	3.43e-09	2.39e-07
chr7	102031851	102032393	543	*	5.76	3.91	6.55	-2.63	3.44e-09	2.39e-07
chr5	144479628	144480227	600	*	6.75	7.38	5.62	1.75	3.45e-09	2.4e-07
chr1	174548388	174548879	492	*	6.3	4.94	6.99	-2.05	3.54e-09	2.46e-07
chr9	6986064	6986579	516	*	7.2	6.1	7.82	-1.72	3.62e-09	2.51e-07
chr10	99172006	99172520	515	*	7.11	7.68	6.14	1.55	3.63e-09	2.51e-07
chr3	21952676	21953231	556	*	6.64	7.29	5.45	1.84	3.73e-09	2.57e-07
chr5	122447851	122448309	459	*	6.23	4.73	6.95	-2.22	3.73e-09	2.57e-07
chr9	57420356	57421522	1167	*	8.14	8.65	7.34	1.32	3.75e-09	2.58e-07
chr2	19553809	19554569	761	*	7.51	8.11	6.45	1.66	3.79e-09	2.61e-07
chr14	45581225	45581861	637	*	8.18	7.32	8.71	-1.39	3.8e-09	2.61e-07
chr7	139368729	139369149	421	*	6.77	7.38	5.7	1.68	3.89e-09	2.66e-07
chr11	88583140	88583694	555	*	6.54	7.23	5.18	2.05	3.9e-09	2.67e-07
chr5	120235522	120236095	574	*	6.44	7.09	5.24	1.85	3.9e-09	2.67e-07
chr18	60606031	60606576	546	*	7.37	7.94	6.41	1.53	3.96e-09	2.7e-07
chr11	74866588	74867076	489	*	5.65	3.76	6.44	-2.68	4e-09	2.73e-07
chr17	62415215	62415592	378	*	6.24	4.89	6.93	-2.04	4.07e-09	2.77e-07
chr16	19884147	19884484	338	*	6.32	6.98	5.06	1.93	4.1e-09	2.79e-07
chr11	117345174	117345742	569	*	6.58	7.23	5.39	1.83	4.12e-09	2.79e-07
chr1	170512490	170513036	547	*	5.85	4.09	6.62	-2.53	4.12e-09	2.79e-07
chr6	93266856	93267311	456	*	5.8	6.55	4.12	2.44	4.18e-09	2.82e-07
chr17	90787282	90787758	477	*	5.87	6.62	4.21	2.41	4.18e-09	2.82e-07
chr2	172139919	172140504	586	*	6.17	6.86	4.83	2.03	4.18e-09	2.82e-07
chr7	16815255	16815747	493	*	6.48	7.15	5.21	1.93	4.35e-09	2.93e-07
chr12	117500773	117501520	748	*	6.69	5.42	7.36	-1.94	4.38e-09	2.94e-07
chr13	105411884	105412427	544	*	7.48	6.56	8.04	-1.48	4.38e-09	2.94e-07
chr3	38557381	38557855	475	*	6.05	4.32	6.81	-2.49	4.57e-09	3.06e-07
chr15	53068502	53069061	560	*	6.11	6.84	4.61	2.23	4.69e-09	3.14e-07
chr10	93275822	93276107	286	*	6.64	7.26	5.51	1.75	4.78e-09	3.2e-07
chr4	123252095	123252692	598	*	6.3	6.97	5.02	1.94	4.79e-09	3.2e-07
chr7	18949793	18950448	656	*	7.64	8.2	6.69	1.51	4.85e-09	3.23e-07
chr13	97763917	97764426	510	*	6.68	7.34	5.46	1.88	5.08e-09	3.38e-07
chr14	100749705	100750541	837	*	7.98	8.52	7.13	1.39	5.12e-09	3.4e-07
chr10	123577653	123578232	580	*	6.4	7.09	5.07	2.02	5.15e-09	3.42e-07
chr3	122200508	122200862	355	*	5.3	3.19	6.13	-2.94	5.18e-09	3.44e-07
chr6	83137418	83138441	1024	*	8.3	8.81	7.5	1.31	5.2e-09	3.44e-07
chr7	4124268	4124823	556	*	8.09	8.66	7.16	1.49	5.21e-09	3.44e-07
chr5	63872154	63872573	420	*	6.46	7.13	5.16	1.98	5.24e-09	3.46e-07
chr2	107813110	107813530	421	*	5.88	4.24	6.63	-2.39	5.3e-09	3.5e-07
chr16	77236886	77237484	599	*	7.73	8.29	6.8	1.48	5.37e-09	3.53e-07
chr1	128613077	128613508	432	*	6.2	4.79	6.91	-2.12	5.47e-09	3.59e-07
chr3	9629799	9630418	620	*	7.33	6.33	7.92	-1.59	5.49e-09	3.6e-07
chr10	104671862	104672387	526	*	6.06	4.61	6.77	-2.15	5.5e-09	3.61e-07
chr9	15955249	15955718	470	*	5.58	3.53	6.4	-2.87	5.52e-09	3.62e-07
chr13	111943826	111944375	550	*	6.59	7.25	5.36	1.88	5.6e-09	3.66e-07
chr17	87387008	87387388	381	*	6	6.72	4.52	2.2	5.69e-09	3.72e-07
chr2	118510386	118510942	557	*	6.94	7.54	5.9	1.64	5.75e-09	3.75e-07
chr2	49655513	49656035	523	*	7.19	7.76	6.24	1.53	5.82e-09	3.79e-07
chr4	64282425	64282924	500	*	6.5	5.25	7.15	-1.9	5.86e-09	3.81e-07
chr6	135744647	135745028	382	*	5.69	3.92	6.46	-2.54	5.97e-09	3.87e-07
chr7	145206038	145206690	653	*	7.92	8.44	7.1	1.34	6.01e-09	3.9e-07
chr8	96447318	96447729	412	*	5.5	3.59	6.29	-2.71	6.03e-09	3.9e-07
chr1	184066005	184066478	474	*	6.82	7.45	5.67	1.78	6.1e-09	3.94e-07
chr6	147145218	147145688	471	*	7.45	8	6.55	1.46	6.24e-09	4.03e-07
chr12	100305141	100305591	451	*	6.42	7.06	5.24	1.83	6.36e-09	4.1e-07
chr6	90534805	90535540	736	*	8.65	9.13	7.92	1.21	6.38e-09	4.11e-07
chr11	6000239	6000838	600	*	8.07	8.57	7.3	1.27	6.64e-09	4.27e-07
chr2	27222922	27223456	535	*	6.42	5.16	7.08	-1.92	6.65e-09	4.27e-07
chr14	24226324	24226849	526	*	5.96	4.4	6.69	-2.29	6.68e-09	4.28e-07
chr9	64066674	64067291	618	*	6.7	5.54	7.33	-1.79	6.73e-09	4.3e-07
chr15	96547819	96548393	575	*	6.64	7.3	5.4	1.9	6.73e-09	4.3e-07
chr2	181787721	181788223	503	*	6.21	6.89	4.89	2	6.74e-09	4.3e-07
chr10	57828610	57829070	461	*	7.34	7.94	6.32	1.61	6.75e-09	4.3e-07
chr2	161339286	161339623	338	*	5.71	6.44	4.13	2.31	6.77e-09	4.31e-07
chr13	77275208	77275674	467	*	6.17	4.82	6.86	-2.04	6.79e-09	4.32e-07
chr13	107743762	107744310	549	*	6.49	7.13	5.32	1.8	6.89e-09	4.37e-07
chr3	46701610	46701954	345	*	5.06	2.51	5.93	-3.43	6.9e-09	4.37e-07
chr11	117266023	117266476	454	*	6.74	7.36	5.64	1.72	6.95e-09	4.4e-07
chr3	51019603	51019985	383	*	6.25	6.92	4.96	1.97	7.01e-09	4.43e-07
chr4	22497346	22498023	678	*	6.8	7.4	5.74	1.66	7.28e-09	4.6e-07
chr7	46602040	46602572	533	*	8.14	8.64	7.36	1.28	7.32e-09	4.61e-07
chr1	131078722	131079252	531	*	7.29	7.88	6.28	1.6	7.32e-09	4.61e-07
chr2	179480775	179481267	493	*	6.64	7.28	5.47	1.82	7.43e-09	4.67e-07
chr19	21742044	21742582	539	*	6.56	7.24	5.21	2.03	7.44e-09	4.67e-07
chr15	74318629	74319156	528	*	6.1	6.8	4.7	2.11	7.48e-09	4.69e-07
chr9	85673995	85674380	386	*	5.78	6.53	4.13	2.4	7.51e-09	4.7e-07
chr17	80981642	80982285	644	*	6.85	7.48	5.71	1.78	7.55e-09	4.72e-07
chr4	97910748	97911266	519	*	6.92	7.56	5.73	1.84	7.62e-09	4.76e-07
chr15	95757119	95757534	416	*	6.29	6.95	5.02	1.93	7.69e-09	4.79e-07
chr8	108722776	108723510	735	*	6.86	7.48	5.77	1.71	7.69e-09	4.79e-07
chr3	8830872	8831217	346	*	6.63	7.27	5.44	1.84	7.84e-09	4.87e-07
chr7	90095797	90096217	421	*	5.79	4.19	6.53	-2.34	7.84e-09	4.87e-07
chr18	64933131	64933704	574	*	7.15	7.72	6.2	1.52	7.86e-09	4.88e-07
chr2	32621222	32621795	574	*	6.68	7.29	5.61	1.68	7.89e-09	4.89e-07
chr19	24016704	24017350	647	*	7	7.59	5.96	1.64	7.92e-09	4.9e-07
chr8	127675365	127675878	514	*	6	4.52	6.72	-2.19	7.95e-09	4.91e-07
chr5	112853159	112853778	620	*	6.84	7.45	5.77	1.68	8e-09	4.93e-07
chr5	33689170	33689651	482	*	6.42	7.06	5.21	1.85	8e-09	4.93e-07
chr12	40746106	40746702	597	*	6.3	4.9	7	-2.1	8.06e-09	4.96e-07
chr8	57455786	57456140	355	*	6.55	5.32	7.2	-1.89	8.16e-09	5.01e-07
chr1	184622507	184622896	390	*	5.45	3.53	6.24	-2.71	8.18e-09	5.02e-07
chrX	112255543	112255903	361	*	5.54	3.7	6.32	-2.62	8.19e-09	5.02e-07
chr14	16152684	16153133	450	*	6.23	4.84	6.92	-2.08	8.31e-09	5.09e-07
chr19	19246761	19247271	511	*	6.76	7.38	5.65	1.73	8.5e-09	5.19e-07
chr13	47335907	47336375	469	*	6.01	6.7	4.63	2.07	8.5e-09	5.19e-07
chr7	84029160	84029739	580	*	7.02	7.66	5.84	1.82	8.56e-09	5.22e-07
chr1	143053201	143053534	334	*	6.1	4.63	6.81	-2.18	8.68e-09	5.29e-07
chr19	36910522	36911074	553	*	6.97	7.58	5.89	1.69	8.79e-09	5.35e-07
chr1	50897776	50898053	278	*	5.49	6.26	3.71	2.55	8.83e-09	5.36e-07
chr13	16756192	16756613	422	*	6.17	6.86	4.81	2.05	8.9e-09	5.4e-07
chr10	111600214	111601123	910	*	7.84	8.36	7.01	1.34	8.92e-09	5.4e-07
chr9	77172052	77172467	416	*	6.35	7.05	4.95	2.1	9e-09	5.45e-07
chr1	73538592	73539019	428	*	6.7	5.54	7.34	-1.8	9.02e-09	5.45e-07
chr2	101978891	101979286	396	*	6.76	7.38	5.66	1.71	9.03e-09	5.45e-07
chr12	103313898	103314371	474	*	6.47	7.12	5.26	1.86	9.04e-09	5.45e-07
chr11	54812768	54813220	453	*	6.48	7.14	5.22	1.91	9.2e-09	5.54e-07
chr6	93252413	93252934	522	*	6.15	6.82	4.87	1.96	9.24e-09	5.55e-07
chr10	24464390	24464809	420	*	5.88	4.16	6.64	-2.48	9.25e-09	5.55e-07
chr6	99485070	99485840	771	*	8.13	8.69	7.21	1.48	9.33e-09	5.59e-07
chr18	85569653	85570063	411	*	5.73	6.48	4.07	2.41	9.42e-09	5.64e-07
chr9	35108854	35109416	563	*	7.3	7.88	6.33	1.55	9.84e-09	5.88e-07
chr11	88524660	88525658	999	*	7.57	8.12	6.68	1.44	9.88e-09	5.9e-07
chr6	78114976	78115431	456	*	5.83	4.26	6.56	-2.3	1.03e-08	6.13e-07
chr4	7214830	7215467	638	*	6.41	5.08	7.09	-2.01	1.03e-08	6.15e-07
chr15	68435919	68436300	382	*	5.61	6.35	3.99	2.36	1.04e-08	6.16e-07
chr1	182474953	182475477	525	*	6.93	5.92	7.52	-1.6	1.04e-08	6.16e-07
chr19	20836447	20836815	369	*	6.09	6.78	4.68	2.1	1.04e-08	6.17e-07
chr4	47638936	47639517	582	*	6.6	7.21	5.51	1.7	1.05e-08	6.25e-07
chr11	115779163	115779649	487	*	7.19	7.76	6.21	1.55	1.06e-08	6.27e-07
chr1	126830247	126830969	723	*	7.31	7.9	6.3	1.61	1.06e-08	6.28e-07
chr10	74952711	74953129	419	*	6.04	6.74	4.61	2.13	1.07e-08	6.29e-07
chr5	139474662	139475123	462	*	6.3	6.95	5.1	1.85	1.09e-08	6.43e-07
chr17	27642407	27642905	499	*	6.5	7.13	5.35	1.78	1.1e-08	6.48e-07
chr7	84397256	84397822	567	*	7.87	8.43	6.95	1.48	1.1e-08	6.48e-07
chr10	3980283	3980639	357	*	5.71	6.47	4.01	2.46	1.11e-08	6.53e-07
chr13	5979965	5980514	550	*	6.25	6.92	4.93	1.99	1.15e-08	6.74e-07
chr4	63408332	63408628	297	*	6.21	6.87	4.96	1.91	1.16e-08	6.81e-07
chr3	65455674	65456285	612	*	6.79	7.43	5.59	1.84	1.17e-08	6.82e-07
chr11	80503909	80504471	563	*	6.97	7.54	5.99	1.55	1.19e-08	6.98e-07
chr9	114667947	114668533	587	*	6.98	5.92	7.59	-1.67	1.2e-08	6.99e-07
chr2	179459546	179460050	505	*	5.87	4.34	6.6	-2.26	1.2e-08	6.99e-07
chr18	36135548	36136035	488	*	6.14	4.44	6.9	-2.46	1.21e-08	7.06e-07
chr9	62477105	62477491	387	*	6.16	6.82	4.89	1.93	1.26e-08	7.3e-07
chr7	64839816	64840288	473	*	7.23	7.81	6.25	1.56	1.26e-08	7.31e-07
chr11	19204640	19205005	366	*	6.17	6.87	4.79	2.08	1.26e-08	7.32e-07
chr2	132989866	132990589	724	*	6.57	7.2	5.42	1.77	1.27e-08	7.36e-07
chr3	105530685	105531231	547	*	7.51	8.05	6.65	1.4	1.28e-08	7.42e-07
chr5	97697591	97697987	397	*	6.32	6.97	5.09	1.88	1.3e-08	7.54e-07
chr1	120189232	120189647	416	*	5.86	4.28	6.59	-2.31	1.31e-08	7.54e-07
chr9	86254219	86254525	307	*	5.2	3.01	6.04	-3.03	1.31e-08	7.54e-07
chr3	8641913	8642440	528	*	6.83	5.66	7.46	-1.8	1.33e-08	7.66e-07
chr4	25410071	25410613	543	*	6.14	6.81	4.82	1.99	1.35e-08	7.77e-07
chr4	80003837	80004051	215	*	8.07	8.56	7.32	1.24	1.35e-08	7.77e-07
chr8	87702092	87703367	1276	*	7.47	6.55	8.02	-1.47	1.37e-08	7.82e-07
chr13	57061069	57061495	427	*	5.9	6.61	4.49	2.12	1.37e-08	7.82e-07
chr15	62092648	62093192	545	*	7.55	8.08	6.69	1.39	1.37e-08	7.82e-07
chr9	115029323	115029723	401	*	6.05	6.73	4.71	2.02	1.38e-08	7.88e-07
chrX	162679584	162679964	381	*	5.63	6.39	3.89	2.51	1.38e-08	7.88e-07
chr9	63665104	63665648	545	*	6.35	7.01	5.1	1.9	1.38e-08	7.89e-07
chr10	86103884	86104352	469	*	5.97	4.52	6.68	-2.16	1.39e-08	7.89e-07
chr12	64513432	64513890	459	*	5.63	3.93	6.39	-2.45	1.4e-08	7.94e-07
chr15	28050946	28051651	706	*	7.58	8.1	6.75	1.35	1.41e-08	8.03e-07
chr1	88658225	88658838	614	*	7.22	7.8	6.24	1.56	1.43e-08	8.09e-07
chr10	39471704	39472340	637	*	6.85	7.44	5.85	1.59	1.44e-08	8.15e-07
chr4	105364461	105365051	591	*	6.22	4.81	6.91	-2.1	1.45e-08	8.2e-07
chr11	56246966	56247383	418	*	6.27	6.94	4.99	1.95	1.47e-08	8.3e-07
chr8	128534395	128534972	578	*	7.19	7.79	6.15	1.65	1.48e-08	8.33e-07
chr1	172503331	172503841	511	*	6.67	7.32	5.43	1.89	1.48e-08	8.33e-07
chr10	70484959	70485501	543	*	6.05	6.74	4.67	2.07	1.48e-08	8.33e-07
chr14	31669157	31670328	1172	*	7.79	8.32	6.92	1.41	1.55e-08	8.71e-07
chr2	62807413	62807951	539	*	7.5	8.3	5.57	2.74	1.55e-08	8.73e-07
chr5	62689986	62690440	455	*	7.01	7.61	5.96	1.65	1.57e-08	8.8e-07
chr9	8059625	8060099	475	*	7.11	6.16	7.68	-1.52	1.58e-08	8.83e-07
chr1	57400524	57401170	647	*	6.44	5.25	7.08	-1.83	1.59e-08	8.89e-07
chr13	69954241	69954557	317	*	5.52	6.27	3.84	2.43	1.59e-08	8.9e-07
chr16	42306053	42306629	577	*	6.2	6.86	4.93	1.93	1.61e-08	9.01e-07
chr8	102738499	102738890	392	*	6.04	4.59	6.75	-2.16	1.62e-08	9.01e-07
chr6	114216756	114217542	787	*	7.3	7.87	6.34	1.53	1.62e-08	9.03e-07
chr13	15864817	15865361	545	*	6.6	5.35	7.25	-1.91	1.63e-08	9.08e-07
chr1	24195914	24196348	435	*	6	4.59	6.7	-2.11	1.64e-08	9.1e-07
chr1	119033662	119034292	631	*	7.45	8.02	6.51	1.51	1.65e-08	9.16e-07
chr7	16974005	16974375	371	*	6.03	6.73	4.6	2.13	1.65e-08	9.16e-07
chr8	112921793	112922117	325	*	5.64	6.4	3.95	2.45	1.66e-08	9.16e-07
chr12	16643700	16644447	748	*	7.64	8.17	6.81	1.36	1.66e-08	9.16e-07
chr2	146302267	146302712	446	*	7.07	7.65	6.06	1.59	1.67e-08	9.23e-07
chr10	87447673	87448123	451	*	7.26	7.82	6.32	1.5	1.68e-08	9.29e-07
chr10	119902691	119903279	589	*	6.32	5.03	6.99	-1.95	1.73e-08	9.51e-07
chr1	118486005	118486382	378	*	5.76	4.19	6.49	-2.31	1.73e-08	9.54e-07
chr1	71575828	71576485	658	*	6.42	5.09	7.1	-2.01	1.74e-08	9.58e-07
chr6	8178397	8178997	601	*	6.38	7.02	5.2	1.82	1.76e-08	9.63e-07
chr2	150688505	150689349	845	*	7.12	6.19	7.68	-1.49	1.76e-08	9.63e-07
chr18	39030671	39031310	640	*	6.7	7.31	5.63	1.68	1.83e-08	9.99e-07
chr17	44029700	44029936	237	*	5.37	6.15	3.59	2.56	1.83e-08	1e-06
chr14	25740114	25740704	591	*	7.7	8.24	6.84	1.4	1.84e-08	1e-06
chr5	125876285	125876808	524	*	6.64	7.25	5.56	1.69	1.84e-08	1e-06
chr5	76828656	76829332	677	*	6.33	7.01	5.01	2	1.85e-08	1.01e-06
chr12	27140305	27140699	395	*	5.91	6.62	4.48	2.14	1.85e-08	1.01e-06
chr3	87974284	87974638	355	*	6.48	7.12	5.3	1.82	1.89e-08	1.03e-06
chr16	91262564	91263237	674	*	7.68	8.21	6.82	1.39	1.97e-08	1.07e-06
chr18	60992976	60993412	437	*	6.28	6.94	5.04	1.9	1.98e-08	1.07e-06
chr10	100021952	100022612	661	*	7.14	7.73	6.1	1.64	1.99e-08	1.08e-06
chr15	19204309	19204756	448	*	5.86	4.28	6.59	-2.31	2e-08	1.08e-06
chr8	14992157	14992695	539	*	7.67	8.22	6.77	1.45	2.01e-08	1.09e-06
chr10	69326407	69326898	492	*	6.68	5.57	7.3	-1.73	2.02e-08	1.09e-06
chr9	123941223	123941645	423	*	5.98	6.68	4.57	2.11	2.03e-08	1.1e-06
chrX	61393071	61393484	414	*	6.16	4.75	6.86	-2.1	2.05e-08	1.1e-06
chr1	132881368	132881735	368	*	6.45	7.08	5.31	1.77	2.07e-08	1.11e-06
chr1	153506278	153507168	891	*	7.18	7.75	6.23	1.52	2.09e-08	1.12e-06
chr11	29693483	29694068	586	*	7.37	7.91	6.49	1.42	2.09e-08	1.12e-06
chr17	43018081	43018476	396	*	6.42	5.24	7.06	-1.83	2.09e-08	1.12e-06
chr5	35794807	35795346	540	*	5.84	4.17	6.59	-2.42	2.09e-08	1.12e-06
chr11	109648479	109648888	410	*	6.49	7.15	5.26	1.89	2.1e-08	1.12e-06
chr10	3888471	3889001	531	*	6.34	4.94	7.03	-2.09	2.12e-08	1.13e-06
chr12	107516575	107517010	436	*	6.34	6.99	5.12	1.87	2.13e-08	1.14e-06
chr15	48469135	48469576	442	*	5.13	2.94	5.97	-3.03	2.14e-08	1.14e-06
chr7	90175555	90176056	502	*	5.72	3.99	6.48	-2.49	2.14e-08	1.14e-06
chr15	38603936	38604346	411	*	5.68	4.06	6.43	-2.37	2.18e-08	1.16e-06
chr2	110722206	110722574	369	*	5.61	3.83	6.38	-2.55	2.18e-08	1.16e-06
chr15	97767340	97768104	765	*	7.91	8.45	7.05	1.4	2.19e-08	1.16e-06
chr4	45473101	45473529	429	*	6.58	7.2	5.48	1.72	2.2e-08	1.16e-06
chr16	15431180	15431754	575	*	5.7	4.1	6.44	-2.33	2.22e-08	1.17e-06
chr18	30892828	30893167	340	*	5.75	4.19	6.49	-2.29	2.23e-08	1.18e-06
chr7	99360038	99360840	803	*	8.17	8.66	7.41	1.25	2.24e-08	1.18e-06
chr9	27288430	27288839	410	*	6.83	7.41	5.84	1.57	2.27e-08	1.2e-06
chr9	124273011	124273603	593	*	7.69	8.27	6.69	1.58	2.34e-08	1.24e-06
chr17	6861560	6862104	545	*	7.17	7.71	6.28	1.43	2.37e-08	1.24e-06
chr5	150032026	150032532	507	*	6.55	7.17	5.41	1.76	2.37e-08	1.25e-06
chr6	73645454	73645796	343	*	6.35	6.99	5.16	1.82	2.38e-08	1.25e-06
chr17	9775665	9776659	995	*	7.94	8.47	7.09	1.38	2.4e-08	1.26e-06
chr1	104848973	104849251	279	*	4.92	5.75	2.69	3.06	2.41e-08	1.27e-06
chr1	127185785	127186274	490	*	5.65	3.95	6.41	-2.46	2.42e-08	1.27e-06
chr4	20777464	20777843	380	*	6.12	6.79	4.83	1.96	2.43e-08	1.27e-06
chr5	38499226	38499812	587	*	6.57	5.3	7.24	-1.94	2.46e-08	1.28e-06
chr16	22517644	22518430	787	*	7.68	8.22	6.83	1.38	2.46e-08	1.28e-06
chr19	50440503	50440847	345	*	5.65	6.39	4.01	2.38	2.47e-08	1.29e-06
chr18	49319569	49320185	617	*	6.5	5.34	7.14	-1.8	2.48e-08	1.29e-06
chr10	19310055	19310433	379	*	6.06	6.77	4.58	2.19	2.53e-08	1.32e-06
chr2	142700709	142701046	338	*	6.32	7	4.99	2.01	2.54e-08	1.32e-06
chr5	74980233	74980495	263	*	4.85	5.7	2.58	3.12	2.55e-08	1.32e-06
chr7	101455244	101455507	264	*	5.37	6.13	3.65	2.47	2.56e-08	1.32e-06
chr1	6483405	6483884	480	*	6.83	7.46	5.7	1.75	2.56e-08	1.33e-06
chr6	119057016	119057614	599	*	7.53	8.06	6.68	1.38	2.59e-08	1.34e-06
chr10	96399600	96399934	335	*	5.92	6.61	4.54	2.07	2.61e-08	1.35e-06
chr1	194208075	194208598	524	*	5.85	6.57	4.34	2.23	2.67e-08	1.38e-06
chr9	86638727	86639216	490	*	6.46	7.09	5.32	1.77	2.67e-08	1.38e-06
chrX	130831281	130831584	304	*	4.78	1.57	5.7	-4.13	2.7e-08	1.39e-06
chr2	4436943	4437354	412	*	5.76	6.46	4.32	2.15	2.77e-08	1.42e-06
chr16	21398283	21398940	658	*	6.97	7.56	5.92	1.64	2.77e-08	1.42e-06
chr3	83980196	83980810	615	*	7.2	7.75	6.3	1.45	2.78e-08	1.43e-06
chr3	127527576	127528054	479	*	6.09	4.75	6.77	-2.02	2.8e-08	1.43e-06
chr18	34247464	34248528	1065	*	7.72	8.23	6.92	1.31	2.81e-08	1.44e-06
chr1	50940223	50940603	381	*	5.73	4.14	6.47	-2.33	2.83e-08	1.44e-06
chr5	125657891	125658575	685	*	6.35	5.12	7.01	-1.89	2.83e-08	1.44e-06
chr4	141914089	141914512	424	*	6.39	7.02	5.25	1.77	2.83e-08	1.44e-06
chr12	73241901	73242354	454	*	6.76	7.38	5.67	1.71	2.84e-08	1.45e-06
chr4	46458343	46458722	380	*	5.46	3.65	6.24	-2.58	2.85e-08	1.45e-06
chr11	109032569	109033200	632	*	6.88	7.48	5.84	1.64	2.86e-08	1.45e-06
chr1	162832183	162832554	372	*	6.35	6.99	5.15	1.84	2.89e-08	1.47e-06
chr12	112457823	112458328	506	*	6.84	7.42	5.86	1.56	2.91e-08	1.47e-06
chr1	192834588	192835220	633	*	7.23	7.8	6.28	1.53	2.99e-08	1.51e-06
chr3	138784296	138784699	404	*	6.47	7.1	5.34	1.76	2.99e-08	1.51e-06
chr19	36150487	36150943	457	*	6.1	6.76	4.84	1.92	3.02e-08	1.52e-06
chr12	91707792	91708178	387	*	5.92	4.42	6.64	-2.22	3.03e-08	1.53e-06
chr3	143949694	143950188	495	*	6.76	7.34	5.76	1.58	3.03e-08	1.53e-06
chr8	31113133	31113509	377	*	6.82	7.43	5.76	1.66	3.04e-08	1.53e-06
chr9	37053880	37054529	650	*	6.99	7.58	5.96	1.62	3.06e-08	1.54e-06
chr8	10928226	10928916	691	*	7.79	8.29	7.03	1.26	3.09e-08	1.55e-06
chr4	70402166	70402846	681	*	7.84	8.36	7.03	1.33	3.1e-08	1.56e-06
chr11	68150954	68151370	417	*	6.01	6.68	4.71	1.97	3.12e-08	1.57e-06
chr13	69954617	69955112	496	*	6.09	6.77	4.78	1.99	3.13e-08	1.57e-06
chr13	44751760	44752209	450	*	6.58	7.21	5.43	1.78	3.15e-08	1.58e-06
chr6	36857857	36858225	369	*	6.31	6.95	5.13	1.82	3.15e-08	1.58e-06
chr2	164385808	164386312	505	*	6.52	7.16	5.37	1.79	3.16e-08	1.58e-06
chr13	60347854	60348258	405	*	6.03	6.72	4.68	2.05	3.16e-08	1.58e-06
chr10	59283787	59284139	353	*	5.87	6.57	4.47	2.1	3.17e-08	1.58e-06
chr1	180848529	180848969	441	*	6.63	7.24	5.57	1.67	3.18e-08	1.58e-06
chr18	64013743	64014609	867	*	7.39	7.93	6.54	1.39	3.22e-08	1.6e-06
chr9	5634632	5635321	690	*	7.49	6.47	8.08	-1.61	3.26e-08	1.62e-06
chr2	157058606	157059021	416	*	6.38	7.01	5.23	1.78	3.38e-08	1.68e-06
chr4	148327303	148327694	392	*	6.37	7.01	5.2	1.81	3.46e-08	1.72e-06
chr10	122887626	122888032	407	*	6.86	7.46	5.8	1.66	3.48e-08	1.72e-06
chr6	17548786	17549218	433	*	6.39	5.22	7.02	-1.8	3.49e-08	1.73e-06
chr4	15012375	15012874	500	*	6.57	7.17	5.51	1.67	3.53e-08	1.75e-06
chr2	145918443	145918942	500	*	6.08	4.62	6.79	-2.17	3.56e-08	1.76e-06
chr3	109273078	109273391	314	*	5.59	6.33	3.93	2.4	3.56e-08	1.76e-06
chr7	44475083	44475506	424	*	6.15	6.81	4.9	1.91	3.66e-08	1.8e-06
chr6	5470542	5471138	597	*	6.34	5	7.02	-2.01	3.67e-08	1.81e-06
chr3	68252306	68252895	590	*	6.38	7.01	5.23	1.78	3.68e-08	1.81e-06
chr12	8535753	8536583	831	*	7.31	6.39	7.87	-1.48	3.7e-08	1.82e-06
chr6	141333228	141333601	374	*	6.07	4.71	6.76	-2.05	3.71e-08	1.82e-06
chr1	85720244	85720692	449	*	6.5	7.13	5.38	1.75	3.79e-08	1.85e-06
chrX	135957690	135958076	387	*	6.08	6.8	4.58	2.22	3.79e-08	1.85e-06
chr2	101742083	101742581	499	*	5.66	4.07	6.39	-2.33	3.79e-08	1.85e-06
chr14	45600614	45600946	333	*	5.85	4.33	6.57	-2.24	3.79e-08	1.85e-06
chr2	4529248	4529746	499	*	6.28	6.92	5.11	1.81	3.85e-08	1.88e-06
chr18	34079086	34079752	667	*	6.26	6.91	5.06	1.84	3.89e-08	1.89e-06
chr16	10973960	10974553	594	*	7.03	5.9	7.66	-1.76	3.92e-08	1.91e-06
chr4	70224519	70224988	470	*	6.22	4.91	6.89	-1.98	3.97e-08	1.93e-06
chr12	21431098	21431371	274	*	5.37	6.14	3.57	2.57	3.98e-08	1.93e-06
chr3	105538572	105539216	645	*	7.49	8.01	6.66	1.35	4.01e-08	1.95e-06
chr4	106780043	106780378	336	*	6.04	6.73	4.68	2.05	4.03e-08	1.95e-06
chr16	11599568	11599985	418	*	6.06	6.74	4.74	1.99	4.06e-08	1.97e-06
chr10	118862181	118862777	597	*	6.35	5.15	7	-1.85	4.12e-08	2e-06
chr16	57735821	57736176	356	*	5.11	2.96	5.93	-2.98	4.22e-08	2.04e-06
chr18	54685911	54686686	776	*	6.58	7.18	5.54	1.64	4.24e-08	2.04e-06
chr13	119713671	119714184	514	*	6	4.57	6.71	-2.14	4.24e-08	2.05e-06
chr7	62445731	62446164	434	*	6.46	7.12	5.22	1.9	4.29e-08	2.07e-06
chr18	75804568	75805094	527	*	6.35	6.99	5.2	1.79	4.29e-08	2.07e-06
chr15	62106493	62106945	453	*	6.37	6.99	5.25	1.74	4.35e-08	2.09e-06
chr3	121426948	121427363	416	*	7.2	7.75	6.32	1.42	4.45e-08	2.14e-06
chr4	139598925	139599571	647	*	6.96	7.54	5.98	1.56	4.49e-08	2.15e-06
chr1	92212067	92212502	436	*	6.42	7.05	5.29	1.76	4.75e-08	2.28e-06
chr13	115687334	115687830	497	*	7.41	7.96	6.52	1.44	4.78e-08	2.29e-06
chr6	120154961	120155294	334	*	5.72	6.43	4.29	2.14	4.83e-08	2.31e-06
chr12	66036205	66036638	434	*	5.5	3.74	6.27	-2.54	4.84e-08	2.31e-06
chr10	54552136	54552482	347	*	5.72	6.44	4.22	2.22	4.86e-08	2.32e-06
chr12	17626002	17626509	508	*	6.13	6.83	4.72	2.11	4.94e-08	2.35e-06
chr6	104492633	104493300	668	*	7.04	7.62	6.06	1.57	4.96e-08	2.36e-06
chr4	120172016	120172392	377	*	6.34	6.96	5.22	1.74	4.99e-08	2.38e-06
chr15	79201591	79202211	621	*	6.46	7.1	5.27	1.83	5.1e-08	2.43e-06
chr9	92717016	92717636	621	*	7.91	7.04	8.45	-1.41	5.14e-08	2.44e-06
chr5	24202351	24202959	609	*	6.56	5.45	7.17	-1.72	5.16e-08	2.45e-06
chr1	128471990	128472896	907	*	7.73	8.29	6.8	1.49	5.16e-08	2.45e-06
chr5	111368616	111368900	285	*	5.07	5.9	2.91	3	5.19e-08	2.46e-06
chr10	123548360	123548731	372	*	5.87	6.56	4.52	2.04	5.29e-08	2.5e-06
chr18	14320195	14320648	454	*	7.35	7.93	6.35	1.59	5.33e-08	2.52e-06
chr11	11088200	11088599	400	*	5.97	6.65	4.62	2.03	5.34e-08	2.52e-06
chr1	180312694	180313293	600	*	6.74	7.33	5.72	1.61	5.34e-08	2.52e-06
chr1	135563719	135564178	460	*	5.93	4.46	6.64	-2.17	5.35e-08	2.52e-06
chr1	183072333	183072822	490	*	6.24	6.88	5.04	1.84	5.43e-08	2.55e-06
chr13	89394727	89395294	568	*	6.35	5.19	6.99	-1.8	5.6e-08	2.63e-06
chr9	23408018	23408860	843	*	7.39	7.92	6.55	1.37	5.75e-08	2.7e-06
chr4	21857495	21857877	383	*	6.27	4.94	6.95	-2.01	5.8e-08	2.72e-06
chr15	97812093	97812627	535	*	7.14	7.68	6.25	1.43	5.82e-08	2.72e-06
chr10	93736290	93736606	317	*	5.69	6.42	4.14	2.27	5.84e-08	2.73e-06
chr13	3792258	3792763	506	*	5.98	4.49	6.7	-2.2	5.89e-08	2.75e-06
chr12	68849639	68850121	483	*	6.75	7.34	5.72	1.62	5.93e-08	2.77e-06
chr17	11092840	11093288	449	*	5.94	6.61	4.65	1.96	5.96e-08	2.78e-06
chr3	109488614	109489236	623	*	6.23	6.92	4.84	2.08	5.98e-08	2.79e-06
chr2	149679893	149680456	564	*	7.04	6.03	7.62	-1.6	5.99e-08	2.79e-06
chr10	39672433	39673060	628	*	7.98	8.47	7.25	1.22	5.99e-08	2.79e-06
chr7	59027433	59027850	418	*	6.49	7.12	5.37	1.74	6.04e-08	2.81e-06
chr3	79559011	79559386	376	*	6.8	7.38	5.83	1.55	6.06e-08	2.81e-06
chr11	76647156	76647879	724	*	6.83	7.39	5.88	1.51	6.07e-08	2.82e-06
chr18	42890017	42890522	506	*	6.19	4.91	6.86	-1.94	6.09e-08	2.82e-06
chr1	37565120	37565810	691	*	6.9	5.92	7.48	-1.56	6.1e-08	2.82e-06
chr16	45796855	45797232	378	*	5.83	6.52	4.45	2.07	6.18e-08	2.86e-06
chr8	65922440	65923044	605	*	7.27	7.87	6.24	1.62	6.22e-08	2.87e-06
chr17	5885494	5885937	444	*	7.17	7.72	6.27	1.44	6.22e-08	2.87e-06
chr3	9530084	9530722	639	*	6.92	5.88	7.51	-1.63	6.22e-08	2.87e-06
chr5	35070998	35071389	392	*	6.3	6.95	5.08	1.87	6.28e-08	2.89e-06
chr2	96334724	96335041	318	*	5.62	6.33	4.15	2.18	6.33e-08	2.91e-06
chr16	39881553	39881907	355	*	5.91	6.6	4.51	2.09	6.37e-08	2.93e-06
chr18	50127363	50127796	434	*	5.61	3.97	6.35	-2.38	6.47e-08	2.97e-06
chr16	4652959	4653416	458	*	5.96	4.59	6.65	-2.05	6.47e-08	2.97e-06
chr19	15924083	15924491	409	*	6.71	7.35	5.55	1.8	6.5e-08	2.98e-06
chr6	127336466	127337293	828	*	7.07	6.07	7.65	-1.58	6.5e-08	2.98e-06
chr18	61394794	61395135	342	*	5.86	6.54	4.51	2.03	6.62e-08	3.03e-06
chr4	64002720	64002926	207	*	5.1	5.89	3.23	2.66	6.66e-08	3.04e-06
chr5	74792104	74792737	634	*	6.68	7.26	5.7	1.57	6.67e-08	3.04e-06
chr7	144207775	144208234	460	*	6.6	5.53	7.21	-1.69	6.73e-08	3.07e-06
chr18	75936658	75937108	451	*	6.38	7	5.25	1.75	6.86e-08	3.13e-06
chr6	114404251	114404501	251	*	5.39	6.14	3.69	2.45	6.89e-08	3.14e-06
chr15	84975757	84976084	328	*	5.97	6.63	4.7	1.94	7.06e-08	3.21e-06
chr10	71222573	71222997	425	*	6.05	6.72	4.76	1.96	7.11e-08	3.23e-06
chr8	91365819	91366248	430	*	6.72	7.34	5.61	1.72	7.26e-08	3.29e-06
chr15	10655123	10655680	558	*	6.56	7.19	5.42	1.77	7.3e-08	3.31e-06
chr12	49649555	49649908	354	*	6.5	7.12	5.4	1.71	7.36e-08	3.33e-06
chr1	172295710	172296371	662	*	7.01	6.02	7.59	-1.57	7.42e-08	3.35e-06
chr8	110664989	110665547	559	*	6.8	7.38	5.83	1.55	7.42e-08	3.35e-06
chr11	7975892	7976372	481	*	6.34	6.97	5.21	1.76	7.45e-08	3.36e-06
chr1	124369599	124370045	447	*	5.86	4.38	6.57	-2.19	7.54e-08	3.4e-06
chr7	99510051	99510493	443	*	6.8	7.4	5.75	1.65	7.61e-08	3.43e-06
chr9	57831245	57831853	609	*	7.31	7.86	6.44	1.41	7.62e-08	3.43e-06
chr3	105546461	105546951	491	*	6.27	6.91	5.11	1.8	7.66e-08	3.44e-06
chr9	27289919	27290383	465	*	6.05	6.75	4.64	2.12	7.69e-08	3.46e-06
chr8	94154442	94155026	585	*	6.12	4.85	6.79	-1.94	7.73e-08	3.47e-06
chr15	60632867	60633435	569	*	6.67	7.28	5.59	1.7	7.81e-08	3.5e-06
chr4	6376019	6376345	327	*	5.82	4.25	6.55	-2.31	7.84e-08	3.51e-06
chr11	32331168	32331558	391	*	5.72	6.43	4.24	2.19	7.87e-08	3.52e-06
chr4	81726698	81727744	1047	*	8.02	8.53	7.24	1.29	7.96e-08	3.56e-06
chr16	92954281	92954676	396	*	6.02	6.72	4.61	2.11	8e-08	3.57e-06
chr14	115040541	115041054	514	*	7.47	7.98	6.66	1.32	8.01e-08	3.57e-06
chr1	72226140	72227466	1327	*	8.39	8.9	7.57	1.33	8.06e-08	3.59e-06
chr11	35927131	35927720	590	*	8.08	8.56	7.35	1.22	8.1e-08	3.61e-06
chr12	96167591	96168022	432	*	5.57	3.87	6.33	-2.46	8.11e-08	3.61e-06
chr16	30513708	30514073	366	*	6.18	6.84	4.91	1.93	8.14e-08	3.62e-06
chr15	59197569	59198261	693	*	7.09	7.65	6.13	1.52	8.14e-08	3.62e-06
chr14	55730451	55731031	581	*	6.55	5.44	7.18	-1.73	8.26e-08	3.66e-06
chr5	144169240	144169624	385	*	5.6	3.96	6.35	-2.39	8.26e-08	3.66e-06
chr5	125226152	125226606	455	*	7.19	7.76	6.25	1.51	8.39e-08	3.72e-06
chr6	94640130	94640704	575	*	6.38	7.03	5.15	1.88	8.41e-08	3.72e-06
chr12	109694880	109695368	489	*	5.52	3.89	6.26	-2.37	8.47e-08	3.74e-06
chr4	11887401	11887741	341	*	5.8	6.51	4.35	2.15	8.48e-08	3.74e-06
chr18	87121398	87121643	246	*	5.07	5.87	3.07	2.8	8.49e-08	3.74e-06
chr6	87545359	87545917	559	*	6.72	7.34	5.63	1.71	8.62e-08	3.8e-06
chr5	103845389	103845822	434	*	6.01	6.67	4.75	1.93	8.66e-08	3.82e-06
chr1	177447567	177447879	313	*	5.71	6.41	4.31	2.1	8.7e-08	3.83e-06
chr14	66826301	66826906	606	*	7.7	6.82	8.24	-1.42	8.76e-08	3.85e-06
chr15	53063631	53063980	350	*	6.01	6.72	4.54	2.18	8.88e-08	3.9e-06
chr9	32886222	32886647	426	*	6.14	6.79	4.93	1.86	8.9e-08	3.91e-06
chr4	97625997	97626381	385	*	6.21	6.85	5.06	1.79	8.92e-08	3.91e-06
chr3	147913107	147913487	381	*	5.73	6.44	4.3	2.14	9.05e-08	3.96e-06
chr4	88406855	88407396	542	*	7.98	8.47	7.26	1.21	9.11e-08	3.99e-06
chr7	49209534	49209986	453	*	6.71	7.34	5.56	1.78	9.18e-08	4.01e-06
chr17	83546209	83546783	575	*	7.56	8.08	6.73	1.36	9.2e-08	4.02e-06
chr17	9904727	9905093	367	*	6.03	6.69	4.77	1.92	9.28e-08	4.05e-06
chr12	100325539	100326157	619	*	7.14	7.7	6.23	1.46	9.29e-08	4.05e-06
chr9	90162677	90162973	297	*	6.2	6.85	5.02	1.83	9.29e-08	4.05e-06
chr19	41697280	41697830	551	*	6.82	7.38	5.88	1.51	9.35e-08	4.07e-06
chr14	72042927	72043340	414	*	5.88	6.55	4.58	1.98	9.48e-08	4.12e-06
chr2	129544489	129545073	585	*	6.59	7.19	5.54	1.65	9.56e-08	4.15e-06
chr4	62487633	62488001	369	*	5.64	4.05	6.37	-2.32	9.58e-08	4.15e-06
chr18	4980297	4980678	382	*	5.9	6.58	4.59	1.99	9.59e-08	4.15e-06
chr16	21339159	21340120	962	*	7.22	7.75	6.37	1.38	9.76e-08	4.23e-06
chr10	130314525	130314838	314	*	6.56	7.17	5.47	1.7	9.84e-08	4.25e-06
chr12	99306057	99306532	476	*	6.76	7.35	5.76	1.59	9.88e-08	4.27e-06
chr12	38327718	38328231	514	*	6.14	6.79	4.92	1.87	1e-07	4.32e-06
chr5	148908935	148909296	362	*	5.91	6.59	4.55	2.04	1e-07	4.32e-06
chr6	92596320	92596841	522	*	6.88	5.85	7.48	-1.62	1.01e-07	4.33e-06
chr5	36313686	36314135	450	*	6.59	7.18	5.57	1.61	1.01e-07	4.33e-06
chr7	48834892	48835555	664	*	6.26	6.89	5.09	1.8	1.03e-07	4.41e-06
chr1	88924166	88924591	426	*	6.62	7.22	5.6	1.62	1.03e-07	4.41e-06
chr8	110938768	110939081	314	*	4.91	2.64	5.76	-3.12	1.04e-07	4.45e-06
chr13	63741855	63742458	604	*	6.98	5.99	7.56	-1.57	1.06e-07	4.55e-06
chr8	108510672	108511281	610	*	6.81	7.38	5.86	1.52	1.08e-07	4.62e-06
chr5	116443256	116444089	834	*	6.97	5.93	7.57	-1.64	1.08e-07	4.62e-06
chr4	20742732	20743169	438	*	5.68	4.15	6.41	-2.26	1.08e-07	4.62e-06
chr1	194746767	194747222	456	*	7.17	7.75	6.19	1.56	1.09e-07	4.64e-06
chr5	104115200	104115535	336	*	5.83	6.51	4.5	2.01	1.09e-07	4.67e-06
chr1	10899208	10899735	528	*	5.95	4.64	6.63	-1.99	1.1e-07	4.67e-06
chr12	99902378	99902818	441	*	6.62	5.47	7.25	-1.78	1.1e-07	4.67e-06
chr12	21463370	21463919	550	*	6.3	6.92	5.17	1.75	1.1e-07	4.67e-06
chr8	113092609	113092898	290	*	5.33	3.47	6.11	-2.64	1.1e-07	4.67e-06
chr4	46095279	46095868	590	*	6.14	6.81	4.85	1.95	1.1e-07	4.67e-06
chr2	45225415	45225786	372	*	6.09	6.76	4.78	1.98	1.11e-07	4.71e-06
chr6	21768643	21769260	618	*	6.83	7.42	5.79	1.63	1.12e-07	4.74e-06
chr16	35603719	35604089	371	*	6.12	6.76	4.91	1.86	1.13e-07	4.77e-06
chr1	39701247	39701647	401	*	6.2	6.85	5	1.86	1.13e-07	4.79e-06
chr15	38302201	38302649	449	*	7.45	8.01	6.52	1.49	1.13e-07	4.8e-06
chr9	116375941	116376544	604	*	6.9	7.47	5.97	1.49	1.14e-07	4.84e-06
chr5	42164762	42165142	381	*	5.85	6.59	4.25	2.34	1.18e-07	4.99e-06
chr13	70590052	70590716	665	*	6.54	5.42	7.16	-1.74	1.18e-07	4.99e-06
chr10	83143016	83143513	498	*	7.15	7.74	6.15	1.58	1.2e-07	5.05e-06
chr9	37782718	37783276	559	*	6.54	7.13	5.54	1.59	1.2e-07	5.06e-06
chr17	31541463	31541939	477	*	6.23	6.88	5.03	1.85	1.2e-07	5.07e-06
chr11	120223890	120224389	500	*	6.73	7.3	5.78	1.52	1.21e-07	5.09e-06
chr2	85238133	85238722	590	*	6.4	7.02	5.29	1.73	1.21e-07	5.1e-06
chr1	84535951	84536586	636	*	6.39	5.24	7.02	-1.78	1.22e-07	5.13e-06
chr2	171237339	171237909	571	*	6.37	7.01	5.17	1.85	1.22e-07	5.13e-06
chr1	9570049	9570573	525	*	7	7.56	6.06	1.5	1.23e-07	5.16e-06
chr2	128758804	128759260	457	*	6.15	6.8	4.92	1.88	1.24e-07	5.17e-06
chr18	55815938	55816665	728	*	6.97	7.52	6.06	1.47	1.24e-07	5.18e-06
chr2	7089062	7089477	416	*	6.5	7.09	5.48	1.61	1.24e-07	5.18e-06
chr13	63278772	63279320	549	*	6.67	7.26	5.66	1.6	1.25e-07	5.2e-06
chr2	179571054	179571701	648	*	7.29	7.82	6.42	1.4	1.28e-07	5.32e-06
chr17	42525805	42526236	432	*	5.52	3.86	6.27	-2.42	1.32e-07	5.52e-06
chr11	63125764	63126384	621	*	6.36	7	5.17	1.83	1.33e-07	5.53e-06
chr5	124010937	124011379	443	*	6.42	7.08	5.2	1.88	1.33e-07	5.55e-06
chr7	145106474	145106810	337	*	6.4	7.02	5.31	1.71	1.35e-07	5.63e-06
chr14	121062200	121062677	478	*	6.42	7.02	5.36	1.65	1.37e-07	5.67e-06
chr8	36122373	36123003	631	*	7.6	8.13	6.78	1.35	1.37e-07	5.69e-06
chr18	4839892	4840303	412	*	6.31	5.09	6.96	-1.87	1.37e-07	5.69e-06
chr4	48044517	48045235	719	*	8.05	8.54	7.3	1.24	1.39e-07	5.76e-06
chrX	11655467	11655849	383	*	5.91	6.57	4.64	1.93	1.4e-07	5.77e-06
chr16	80973607	80974108	502	*	6.2	4.97	6.86	-1.89	1.4e-07	5.79e-06
chrX	53212101	53212467	367	*	5.84	6.53	4.45	2.08	1.41e-07	5.84e-06
chr3	19559825	19560210	386	*	5.84	4.37	6.55	-2.18	1.42e-07	5.84e-06
chr16	91265946	91266433	488	*	7.8	8.28	7.07	1.21	1.42e-07	5.84e-06
chr10	84755756	84756187	432	*	6.51	7.13	5.39	1.74	1.42e-07	5.84e-06
chr17	80460251	80460782	532	*	5.9	4.58	6.58	-2	1.44e-07	5.94e-06
chr13	62866643	62867363	721	*	8.32	7.59	8.8	-1.21	1.45e-07	5.98e-06
chr5	140767670	140768270	601	*	6.86	7.43	5.9	1.53	1.46e-07	5.98e-06
chr3	105864148	105864673	526	*	5.78	6.49	4.36	2.13	1.46e-07	5.99e-06
chr5	67011980	67012306	327	*	5.77	4.32	6.48	-2.16	1.46e-07	6e-06
chr16	52569121	52569456	336	*	5.27	3.37	6.07	-2.7	1.47e-07	6.02e-06
chr1	55528672	55529254	583	*	6.39	7	5.32	1.68	1.5e-07	6.13e-06
chr1	170655555	170655990	436	*	6.12	6.76	4.92	1.84	1.5e-07	6.13e-06
chr10	117281909	117282373	465	*	5.72	4.26	6.43	-2.17	1.51e-07	6.15e-06
chr17	82517785	82518212	428	*	5.42	3.76	6.17	-2.42	1.51e-07	6.15e-06
chr5	23386884	23387331	448	*	7.32	7.87	6.42	1.45	1.52e-07	6.19e-06
chr14	79206154	79206584	431	*	6.68	7.27	5.66	1.61	1.52e-07	6.19e-06
chr18	23874479	23875244	766	*	6.42	5.18	7.08	-1.9	1.53e-07	6.23e-06
chr7	134800056	134800477	422	*	6.08	6.76	4.74	2.03	1.53e-07	6.24e-06
chr5	53146719	53147059	341	*	5.77	4.36	6.47	-2.12	1.54e-07	6.25e-06
chr6	89008472	89009216	745	*	7.31	7.85	6.43	1.41	1.54e-07	6.25e-06
chr18	16675179	16675545	367	*	6.56	7.19	5.42	1.77	1.54e-07	6.25e-06
chr4	9444273	9444794	522	*	6.52	7.12	5.46	1.66	1.54e-07	6.25e-06
chr2	4557104	4557326	223	*	5.11	5.88	3.31	2.58	1.55e-07	6.28e-06
chr13	63901083	63901664	582	*	6.8	7.36	5.88	1.47	1.56e-07	6.32e-06
chr6	107556956	107557528	573	*	6.53	7.16	5.38	1.78	1.56e-07	6.32e-06
chr11	60248551	60249159	609	*	6.37	6.99	5.29	1.7	1.57e-07	6.34e-06
chr10	84685905	84686522	618	*	6.77	7.34	5.83	1.51	1.57e-07	6.34e-06
chr14	12680936	12681421	486	*	6.06	4.82	6.72	-1.9	1.57e-07	6.34e-06
chr15	99440370	99441089	720	*	6.79	7.34	5.87	1.47	1.58e-07	6.35e-06
chr7	82866920	82867423	504	*	7.93	8.4	7.24	1.16	1.59e-07	6.41e-06
chr16	17208734	17209408	675	*	7.29	7.8	6.48	1.32	1.6e-07	6.41e-06
chr4	130814785	130815379	595	*	7.07	7.61	6.2	1.41	1.6e-07	6.41e-06
chr1	90967613	90968025	413	*	5.98	6.63	4.77	1.86	1.6e-07	6.43e-06
chr2	91904612	91905173	562	*	6.45	7.05	5.41	1.63	1.61e-07	6.44e-06
chrX	166271483	166271937	455	*	6.36	6.96	5.29	1.67	1.61e-07	6.45e-06
chr12	14088956	14089381	426	*	6.39	7.02	5.26	1.76	1.62e-07	6.49e-06
chr18	45015579	45016185	607	*	7.31	7.87	6.38	1.49	1.63e-07	6.5e-06
chr12	94190626	94191164	539	*	6.28	5.03	6.95	-1.92	1.64e-07	6.55e-06
chr10	109852413	109852746	334	*	5.43	3.79	6.18	-2.38	1.64e-07	6.55e-06
chr2	116979857	116980102	246	*	5.77	6.51	4.17	2.35	1.65e-07	6.58e-06
chr7	139850161	139850705	545	*	7.54	8.07	6.68	1.39	1.66e-07	6.6e-06
chr18	6979251	6979565	315	*	5.6	4.11	6.32	-2.22	1.66e-07	6.6e-06
chr5	91114548	91115017	470	*	7.2	7.74	6.3	1.44	1.68e-07	6.68e-06
chr10	118113122	118113709	588	*	5.97	4.56	6.67	-2.1	1.68e-07	6.68e-06
chr4	97418567	97419025	459	*	7.19	7.76	6.23	1.53	1.69e-07	6.72e-06
chr12	81146311	81147105	795	*	6.75	7.34	5.72	1.62	1.7e-07	6.76e-06
chr6	63931269	63931656	388	*	5.48	3.84	6.23	-2.4	1.72e-07	6.82e-06
chr7	27490531	27491054	524	*	7.23	7.76	6.37	1.38	1.73e-07	6.86e-06
chr11	60273268	60273863	596	*	6.97	7.51	6.09	1.42	1.78e-07	7.04e-06
chr5	120567285	120567699	415	*	6.12	6.75	4.97	1.78	1.78e-07	7.04e-06
chr3	69406161	69406849	689	*	7.67	8.16	6.92	1.24	1.78e-07	7.04e-06
chr17	15449510	15449908	399	*	5.9	6.57	4.6	1.97	1.79e-07	7.07e-06
chr11	68215004	68215669	666	*	7.42	7.93	6.62	1.32	1.79e-07	7.07e-06
chr14	25636286	25636714	429	*	6.04	4.75	6.7	-1.95	1.8e-07	7.09e-06
chr14	99943110	99943543	434	*	6.54	7.14	5.48	1.66	1.81e-07	7.13e-06
chr16	22508987	22509569	583	*	7.75	8.27	6.91	1.36	1.85e-07	7.28e-06
chr7	105628622	105628973	352	*	6.6	7.19	5.59	1.6	1.86e-07	7.31e-06
chr6	83412733	83413405	673	*	7.01	7.54	6.14	1.41	1.86e-07	7.32e-06
chr4	42953787	42954104	318	*	6.66	7.28	5.53	1.75	1.87e-07	7.35e-06
chr3	90446337	90447036	700	*	7.4	7.93	6.57	1.36	1.88e-07	7.37e-06
chr18	33510103	33510549	447	*	6.09	6.72	4.93	1.79	1.93e-07	7.57e-06
chr3	154806492	154806997	506	*	6.12	6.78	4.86	1.91	1.94e-07	7.58e-06
chr7	110715412	110716090	679	*	7.12	7.64	6.28	1.36	1.94e-07	7.58e-06
chr12	80062363	80063106	744	*	7.85	8.32	7.14	1.19	1.94e-07	7.58e-06
chr4	63459163	63459798	636	*	6.58	7.16	5.58	1.58	1.95e-07	7.6e-06
chr3	9402884	9403325	442	*	6.76	7.32	5.83	1.49	1.95e-07	7.6e-06
chr18	25548324	25548949	626	*	6.76	7.32	5.85	1.47	1.96e-07	7.65e-06
chr5	45627751	45628247	497	*	6.68	5.71	7.26	-1.55	1.97e-07	7.66e-06
chr14	62638006	62638470	465	*	6.06	6.7	4.87	1.83	1.97e-07	7.66e-06
chrX	139051973	139052317	345	*	5.6	6.31	4.16	2.15	1.97e-07	7.66e-06
chr15	13393044	13393572	529	*	7.46	8.02	6.53	1.49	1.99e-07	7.71e-06
chr15	11105046	11105447	402	*	5.59	6.32	4	2.32	2e-07	7.74e-06
chr7	65454205	65454563	359	*	6	6.68	4.69	1.99	2e-07	7.74e-06
chr12	57466514	57466997	484	*	6.26	6.9	5.07	1.83	2e-07	7.74e-06
chr12	112797659	112798107	449	*	6.65	7.22	5.69	1.53	2e-07	7.74e-06
chr4	119988992	119989714	723	*	7	7.53	6.15	1.38	2e-07	7.75e-06
chr3	133754861	133755331	471	*	7.3	7.84	6.44	1.4	2.01e-07	7.75e-06
chr1	132322629	132323073	445	*	6.38	7	5.26	1.74	2.05e-07	7.91e-06
chr6	120159095	120159598	504	*	6.78	7.36	5.81	1.54	2.06e-07	7.96e-06
chr5	88530816	88531201	386	*	5.5	3.88	6.24	-2.36	2.09e-07	8.05e-06
chr13	41267818	41268388	571	*	6.6	5.6	7.18	-1.59	2.09e-07	8.05e-06
chr12	8364193	8364912	720	*	7.4	7.95	6.52	1.42	2.09e-07	8.06e-06
chr7	78382179	78382565	387	*	5.34	3.5	6.12	-2.62	2.11e-07	8.1e-06
chr2	156853534	156853973	440	*	6.05	6.69	4.88	1.81	2.11e-07	8.13e-06
chr11	74452825	74453520	696	*	6.25	4.86	6.95	-2.09	2.12e-07	8.13e-06
chr4	9595583	9596053	471	*	6.94	7.51	5.98	1.53	2.15e-07	8.23e-06
chr7	80024507	80025330	824	*	7.39	7.89	6.63	1.26	2.15e-07	8.25e-06
chr2	170475102	170475577	476	*	5.66	4.04	6.41	-2.37	2.16e-07	8.28e-06
chr12	100073102	100073548	447	*	6.3	6.95	5.12	1.83	2.17e-07	8.29e-06
chr6	110709782	110710147	366	*	5.64	6.33	4.26	2.07	2.17e-07	8.29e-06
chr1	176196902	176197326	425	*	6.02	4.67	6.7	-2.03	2.17e-07	8.3e-06
chr19	56343893	56344248	356	*	5.54	6.26	4.03	2.23	2.17e-07	8.3e-06
chr13	39904114	39904686	573	*	6.52	7.16	5.32	1.84	2.19e-07	8.35e-06
chr13	83997553	83998032	480	*	6.91	7.49	5.94	1.55	2.21e-07	8.42e-06
chr1	194742911	194743316	406	*	6.76	7.36	5.74	1.62	2.21e-07	8.43e-06
chr3	87982300	87982622	323	*	6.14	6.79	4.91	1.88	2.23e-07	8.49e-06
chr12	59040228	59040849	622	*	6.72	7.34	5.62	1.73	2.26e-07	8.6e-06
chr12	108832316	108832612	297	*	6.32	6.93	5.27	1.66	2.27e-07	8.61e-06
chr18	60064745	60065308	564	*	6.17	6.82	4.95	1.87	2.28e-07	8.66e-06
chr13	100871469	100871784	316	*	5.8	6.5	4.37	2.14	2.32e-07	8.8e-06
chr2	144052463	144053013	551	*	6.7	5.69	7.28	-1.59	2.33e-07	8.83e-06
chr2	142837932	142838618	687	*	6.66	5.64	7.24	-1.6	2.33e-07	8.83e-06
chr7	46986626	46987062	437	*	5.95	6.61	4.69	1.92	2.33e-07	8.83e-06
chr6	127133723	127134324	602	*	7.2	7.73	6.34	1.38	2.35e-07	8.87e-06
chr14	68934554	68935296	743	*	6.89	7.46	5.95	1.51	2.35e-07	8.88e-06
chr11	35231688	35232342	655	*	6.51	5.46	7.1	-1.64	2.35e-07	8.88e-06
chr7	37262617	37263086	470	*	5.65	4.1	6.38	-2.28	2.38e-07	8.97e-06
chr19	46518352	46518867	516	*	6.23	6.85	5.12	1.73	2.39e-07	8.99e-06
chr10	92400581	92401031	451	*	5.84	6.55	4.36	2.19	2.4e-07	9.02e-06
chr1	120703749	120704189	441	*	5.69	4.25	6.39	-2.14	2.4e-07	9.03e-06
chr13	63554597	63554928	332	*	5.75	6.48	4.2	2.28	2.4e-07	9.03e-06
chr14	55002125	55002684	560	*	5.98	6.64	4.73	1.92	2.42e-07	9.09e-06
chr17	5975410	5975996	587	*	6.4	7	5.37	1.62	2.44e-07	9.15e-06
chr15	84417900	84418420	521	*	6.45	7.04	5.42	1.63	2.44e-07	9.16e-06
chr19	14506843	14507417	575	*	6.25	6.88	5.09	1.79	2.45e-07	9.17e-06
chr2	154421103	154421648	546	*	6.48	7.07	5.49	1.58	2.47e-07	9.25e-06
chr7	62462203	62462703	501	*	6.65	7.29	5.47	1.82	2.49e-07	9.31e-06
chr10	99941706	99942192	487	*	6.22	6.84	5.13	1.71	2.5e-07	9.36e-06
chr5	111119813	111120212	400	*	6.11	4.87	6.76	-1.89	2.52e-07	9.4e-06
chr3	94404368	94404779	412	*	6.41	7.01	5.33	1.68	2.54e-07	9.47e-06
chr19	26863641	26864117	477	*	6.01	6.66	4.81	1.85	2.55e-07	9.52e-06
chr8	68368375	68368766	392	*	5.74	6.42	4.41	2.02	2.57e-07	9.56e-06
chr4	76436780	76437179	400	*	5.5	3.87	6.24	-2.38	2.57e-07	9.56e-06
chr9	117956317	117956686	370	*	6.01	6.65	4.8	1.86	2.59e-07	9.63e-06
chr18	83840751	83841207	457	*	6.94	7.48	6.07	1.41	2.59e-07	9.63e-06
chr6	29117379	29117955	577	*	6.81	7.38	5.85	1.53	2.61e-07	9.68e-06
chr7	117658219	117658522	304	*	5.34	3.65	6.1	-2.46	2.62e-07	9.72e-06
chr6	49214664	49215180	517	*	6.16	6.79	5.03	1.76	2.63e-07	9.74e-06
chr16	34440932	34441477	546	*	7.09	7.65	6.18	1.47	2.64e-07	9.77e-06
chr7	117600693	117601227	535	*	6.49	7.1	5.42	1.68	2.65e-07	9.82e-06
chr18	69592366	69593085	720	*	7.1	7.62	6.29	1.33	2.66e-07	9.85e-06
chr15	88850194	88850851	658	*	7.36	6.55	7.88	-1.33	2.71e-07	1e-05
chr8	12486111	12486999	889	*	7.72	8.19	7.01	1.18	2.72e-07	1e-05
chr3	86786925	86787533	609	*	7.89	7.15	8.37	-1.22	2.74e-07	1.01e-05
chr14	30541527	30542046	520	*	6.75	7.32	5.82	1.5	2.75e-07	1.01e-05
chr17	12898104	12898739	636	*	6.61	5.62	7.19	-1.57	2.76e-07	1.01e-05
chr7	4498174	4498657	484	*	7.16	7.67	6.35	1.32	2.79e-07	1.03e-05
chr1	135731910	135732245	336	*	5.5	6.23	3.95	2.29	2.8e-07	1.03e-05
chr7	73603118	73603417	300	*	4.73	2.06	5.61	-3.55	2.8e-07	1.03e-05
chr3	105711764	105712066	303	*	6.12	6.81	4.77	2.04	2.81e-07	1.03e-05
chr18	55209868	55210269	402	*	6.13	6.76	4.99	1.77	2.81e-07	1.03e-05
chr13	27292006	27292433	428	*	6.14	4.93	6.79	-1.86	2.81e-07	1.03e-05
chr6	120472015	120472469	455	*	6.43	7.04	5.34	1.7	2.84e-07	1.04e-05
chr1	193178158	193178511	354	*	6.03	4.82	6.68	-1.86	2.84e-07	1.04e-05
chr1	68955429	68955954	526	*	6.2	5.07	6.82	-1.76	2.85e-07	1.04e-05
chr12	44501759	44502123	365	*	5.68	4.25	6.38	-2.13	2.86e-07	1.04e-05
chr1	127721875	127722231	357	*	5.89	4.53	6.58	-2.05	2.87e-07	1.05e-05
chr4	114625328	114625799	472	*	6.42	7.05	5.29	1.75	2.88e-07	1.05e-05
chr4	118465351	118465624	274	*	4.85	2.49	5.7	-3.2	2.89e-07	1.05e-05
chr14	77718806	77719194	389	*	5.48	3.81	6.24	-2.43	2.89e-07	1.05e-05
chr9	85856556	85857015	460	*	5.84	4.45	6.53	-2.08	2.9e-07	1.06e-05
chr18	75502768	75503858	1091	*	7.73	6.94	8.24	-1.3	2.96e-07	1.08e-05
chr2	157464769	157465173	405	*	6.78	7.35	5.82	1.53	2.96e-07	1.08e-05
chr12	67093798	67094242	445	*	5.38	3.7	6.14	-2.44	2.96e-07	1.08e-05
chrX	161776412	161776690	279	*	5.35	6.08	3.8	2.28	2.97e-07	1.08e-05
chr8	10391894	10392405	512	*	6.74	7.29	5.83	1.46	2.97e-07	1.08e-05
chr9	71897429	71897780	352	*	6.04	6.7	4.79	1.92	2.98e-07	1.08e-05
chr9	79605791	79606136	346	*	5.55	6.25	4.13	2.11	2.99e-07	1.08e-05
chr7	117435817	117436553	737	*	7.48	6.69	7.99	-1.3	3.02e-07	1.09e-05
chr7	49191033	49191732	700	*	6.75	5.79	7.33	-1.54	3.02e-07	1.09e-05
chr5	99390740	99391163	424	*	5.45	3.83	6.19	-2.36	3.02e-07	1.09e-05
chr10	94112222	94112642	421	*	5.68	4.17	6.41	-2.24	3.03e-07	1.09e-05
chr12	70283247	70283720	474	*	5.9	4.49	6.6	-2.11	3.04e-07	1.1e-05
chr6	99995997	99996309	313	*	5.72	6.41	4.34	2.07	3.05e-07	1.1e-05
chr11	89676945	89677473	529	*	6.16	6.78	5.06	1.72	3.09e-07	1.11e-05
chrX	166707179	166707522	344	*	4.86	2.63	5.69	-3.07	3.13e-07	1.13e-05
chr2	146168108	146168578	471	*	6.72	7.3	5.75	1.56	3.14e-07	1.13e-05
chr11	101627282	101628604	1323	*	8.18	8.66	7.43	1.23	3.14e-07	1.13e-05
chr14	51914057	51914860	804	*	6.92	6.02	7.47	-1.45	3.14e-07	1.13e-05
chr5	23414099	23414658	560	*	6.16	6.79	4.99	1.8	3.14e-07	1.13e-05
chr14	93066880	93067352	473	*	6.54	7.13	5.52	1.61	3.18e-07	1.14e-05
chr7	64360583	64361005	423	*	6.62	5.63	7.2	-1.57	3.19e-07	1.14e-05
chr11	90130584	90131016	433	*	6.98	7.55	6.01	1.54	3.19e-07	1.14e-05
chr10	83861555	83862213	659	*	6.39	5.35	6.99	-1.64	3.2e-07	1.14e-05
chr2	131508580	131508878	299	*	5.43	3.85	6.17	-2.32	3.2e-07	1.14e-05
chr1	74295428	74296121	694	*	8.39	8.87	7.69	1.17	3.21e-07	1.15e-05
chr2	171856478	171856902	425	*	6.22	6.85	5.08	1.77	3.22e-07	1.15e-05
chr13	44501806	44502378	573	*	6.17	6.79	5.03	1.76	3.25e-07	1.16e-05
chr15	32265373	32265838	466	*	5.85	6.55	4.46	2.08	3.27e-07	1.16e-05
chr18	61702468	61702817	350	*	5.36	3.5	6.15	-2.65	3.28e-07	1.17e-05
chr3	98384023	98384561	539	*	6.15	4.95	6.79	-1.84	3.28e-07	1.17e-05
chr4	63228992	63229425	434	*	6.09	6.72	4.94	1.78	3.3e-07	1.17e-05
chr7	64496373	64496635	263	*	5.09	3.17	5.88	-2.71	3.3e-07	1.17e-05
chr12	89748200	89748610	411	*	5.38	3.71	6.13	-2.43	3.31e-07	1.17e-05
chr2	109510558	109511033	476	*	5.86	4.48	6.55	-2.07	3.32e-07	1.18e-05
chr10	56102726	56103210	485	*	5.57	4.05	6.29	-2.24	3.33e-07	1.18e-05
chr11	117316786	117317188	403	*	6.22	6.83	5.12	1.72	3.34e-07	1.18e-05
chr2	79760058	79760479	422	*	5.69	4.29	6.38	-2.09	3.34e-07	1.18e-05
chr4	32923359	32923781	423	*	6.5	7.08	5.52	1.56	3.35e-07	1.18e-05
chr6	53855145	53855791	647	*	7.77	8.24	7.08	1.16	3.39e-07	1.2e-05
chr17	24068244	24068699	456	*	5.99	4.75	6.65	-1.9	3.41e-07	1.2e-05
chr14	116979785	116980287	503	*	5.57	4.05	6.3	-2.25	3.42e-07	1.2e-05
chr1	190079908	190080207	300	*	5.22	5.99	3.49	2.5	3.45e-07	1.21e-05
chr7	143174625	143175033	409	*	6.28	6.89	5.19	1.7	3.47e-07	1.22e-05
chr15	91703240	91703766	527	*	7.18	7.69	6.38	1.32	3.49e-07	1.23e-05
chr5	67024607	67025024	418	*	5.97	4.7	6.64	-1.93	3.49e-07	1.23e-05
chr4	151180492	151180961	470	*	6.02	6.66	4.86	1.8	3.49e-07	1.23e-05
chr8	40321083	40321701	619	*	6.45	7.06	5.36	1.7	3.53e-07	1.24e-05
chr8	8092596	8092906	311	*	5.21	3.46	5.98	-2.52	3.53e-07	1.24e-05
chr13	54332286	54332715	430	*	6.3	6.91	5.22	1.68	3.56e-07	1.25e-05
chr1	72372503	72372886	384	*	6.12	4.94	6.76	-1.81	3.57e-07	1.25e-05
chr8	90244597	90245124	528	*	6	6.66	4.75	1.91	3.58e-07	1.25e-05
chr18	68304815	68305108	294	*	5.55	6.27	4.05	2.21	3.59e-07	1.26e-05
chr19	25144315	25145050	736	*	6.31	5.01	6.98	-1.97	3.61e-07	1.26e-05
chr19	47291305	47291574	270	*	5.25	5.99	3.64	2.36	3.62e-07	1.26e-05
chr14	98472091	98472669	579	*	6.27	5.07	6.92	-1.85	3.62e-07	1.26e-05
chr15	36742702	36743227	526	*	6.5	7.1	5.47	1.63	3.62e-07	1.26e-05
chr11	8293671	8293997	327	*	5.48	6.2	4	2.2	3.62e-07	1.26e-05
chrX	141324223	141324560	338	*	4.87	2.76	5.7	-2.94	3.63e-07	1.26e-05
chr15	62902575	62903691	1117	*	8.33	8.82	7.59	1.22	3.63e-07	1.26e-05
chr2	124792509	124793156	648	*	7	7.57	6.05	1.52	3.63e-07	1.26e-05
chr16	30155615	30156235	621	*	6.04	6.69	4.83	1.86	3.64e-07	1.26e-05
chr11	114704299	114704686	388	*	6.64	7.21	5.66	1.56	3.66e-07	1.27e-05
chr7	76918839	76919230	392	*	6	6.66	4.78	1.88	3.68e-07	1.27e-05
chr2	48586469	48587013	545	*	5.91	6.57	4.66	1.91	3.68e-07	1.27e-05
chr1	130728058	130728392	335	*	5.12	3.21	5.92	-2.71	3.68e-07	1.28e-05
chr1	118905373	118905734	362	*	5.52	3.76	6.29	-2.53	3.72e-07	1.29e-05
chr7	124721758	124722258	501	*	6.4	7.01	5.32	1.69	3.73e-07	1.29e-05
chr15	71927180	71927724	545	*	5.94	6.62	4.64	1.97	3.75e-07	1.3e-05
chr2	101107299	101107931	633	*	6.43	5.4	7.02	-1.62	3.79e-07	1.31e-05
chr11	102208208	102208510	303	*	5.81	6.48	4.49	1.99	3.79e-07	1.31e-05
chrX	167080779	167081303	525	*	5.92	6.58	4.66	1.92	3.85e-07	1.33e-05
chr8	105289057	105289361	305	*	6.26	6.88	5.17	1.7	3.87e-07	1.33e-05
chr3	32537195	32537934	740	*	7.23	6.41	7.75	-1.34	3.96e-07	1.36e-05
chr4	115754046	115754474	429	*	5.59	4.12	6.3	-2.18	3.97e-07	1.37e-05
chr1	166304322	166304912	591	*	6.9	6.03	7.44	-1.42	4.03e-07	1.39e-05
chr18	38384723	38385322	600	*	7.43	7.98	6.53	1.46	4.04e-07	1.39e-05
chr2	66034933	66035252	320	*	6.14	6.77	5.01	1.76	4.04e-07	1.39e-05
chr12	102514112	102514554	443	*	6.45	5.38	7.05	-1.68	4.07e-07	1.39e-05
chr13	110534306	110534785	480	*	6.28	6.89	5.21	1.68	4.07e-07	1.39e-05
chr9	67565713	67566278	566	*	6.55	7.2	5.31	1.89	4.08e-07	1.4e-05
chr8	10722805	10723296	492	*	6.03	4.65	6.72	-2.07	4.15e-07	1.42e-05
chr2	85213792	85214085	294	*	5.2	3.47	5.96	-2.49	4.16e-07	1.42e-05
chr2	80731381	80731869	489	*	5.95	4.73	6.61	-1.88	4.17e-07	1.43e-05
chr4	151140491	151140940	450	*	6.49	7.08	5.47	1.61	4.18e-07	1.43e-05
chr18	75434458	75435003	546	*	6.7	7.25	5.8	1.46	4.2e-07	1.43e-05
chr11	29636798	29637226	429	*	5.74	6.41	4.46	1.95	4.22e-07	1.44e-05
chr18	37842066	37842483	418	*	6.29	6.91	5.18	1.74	4.24e-07	1.44e-05
chr17	13808053	13808295	243	*	4.9	5.69	3.01	2.69	4.24e-07	1.44e-05
chr14	9600279	9600791	513	*	6.23	5.01	6.88	-1.86	4.24e-07	1.44e-05
chr16	36770858	36771159	302	*	5.25	3.45	6.02	-2.57	4.26e-07	1.45e-05
chr2	174126974	174127293	320	*	6.35	6.95	5.31	1.64	4.26e-07	1.45e-05
chr2	67901266	67901983	718	*	6.57	5.58	7.15	-1.57	4.28e-07	1.45e-05
chr7	54836399	54836870	472	*	5.78	4.43	6.47	-2.04	4.28e-07	1.45e-05
chr2	178698577	178699088	512	*	6.87	5.85	7.46	-1.61	4.3e-07	1.46e-05
chr15	78925980	78926794	815	*	7.39	7.88	6.64	1.25	4.34e-07	1.47e-05
chr12	83194535	83195352	818	*	6.97	7.5	6.12	1.38	4.34e-07	1.47e-05
chr4	155071097	155071483	387	*	5.54	4	6.26	-2.26	4.36e-07	1.47e-05
chr8	54451451	54451693	243	*	5.52	6.22	4.13	2.09	4.37e-07	1.48e-05
chr14	71128440	71128997	558	*	6.51	7.09	5.54	1.54	4.38e-07	1.48e-05
chr4	76144253	76144633	381	*	5.79	4.46	6.47	-2	4.4e-07	1.49e-05
chr2	41752859	41753170	312	*	4.84	2.62	5.68	-3.06	4.47e-07	1.51e-05
chr10	110919761	110920349	589	*	7.18	7.7	6.36	1.33	4.5e-07	1.52e-05
chr5	105427397	105427608	212	*	5.05	5.81	3.32	2.49	4.5e-07	1.52e-05
chr2	16849793	16850329	537	*	6.74	5.8	7.3	-1.5	4.51e-07	1.52e-05
chr3	55461615	55462083	469	*	7.46	7.96	6.69	1.27	4.53e-07	1.52e-05
chr9	122109659	122110227	569	*	6.65	7.22	5.69	1.53	4.55e-07	1.53e-05
chr17	56380229	56380697	469	*	7.32	6.39	7.88	-1.49	4.56e-07	1.53e-05
chr7	66247241	66248099	859	*	7.68	8.2	6.86	1.34	4.62e-07	1.55e-05
chr7	127708133	127709146	1014	*	8.29	8.73	7.65	1.08	4.63e-07	1.55e-05
chr2	163108200	163108709	510	*	6.17	6.78	5.08	1.7	4.63e-07	1.55e-05
chr18	11816299	11816614	316	*	5.64	6.34	4.21	2.13	4.65e-07	1.56e-05
chr9	46119991	46120433	443	*	6.51	7.1	5.51	1.59	4.66e-07	1.56e-05
chr16	30157567	30158073	507	*	6.32	6.95	5.17	1.78	4.7e-07	1.57e-05
chr17	86937460	86938201	742	*	8.01	8.5	7.28	1.22	4.75e-07	1.59e-05
chr9	56053720	56054066	347	*	5.37	3.74	6.12	-2.38	4.75e-07	1.59e-05
chr6	90782227	90782762	536	*	6.53	7.11	5.55	1.56	4.82e-07	1.61e-05
chr5	45472903	45473483	581	*	6.19	6.82	5.01	1.82	4.85e-07	1.62e-05
chr11	88551020	88551341	322	*	6.03	6.67	4.85	1.81	4.87e-07	1.62e-05
chr11	34010672	34011123	452	*	5.66	6.34	4.32	2.02	4.89e-07	1.63e-05
chr5	148615954	148616347	394	*	6.13	6.81	4.84	1.97	4.89e-07	1.63e-05
chr1	73270728	73271273	546	*	6.74	7.32	5.76	1.57	4.94e-07	1.64e-05
chr1	79832744	79833205	462	*	6.91	7.45	6.03	1.42	4.96e-07	1.65e-05
chr9	65195630	65196767	1138	*	8.04	8.53	7.3	1.23	4.97e-07	1.65e-05
chr12	3378367	3378904	538	*	6.04	4.81	6.7	-1.89	4.99e-07	1.66e-05
chr15	27936955	27937571	617	*	7.32	7.85	6.49	1.36	5.01e-07	1.66e-05
chr10	93275218	93275777	560	*	7.94	8.4	7.25	1.15	5.01e-07	1.66e-05
chr12	113139997	113140616	620	*	7.74	8.23	7	1.24	5.02e-07	1.66e-05
chr2	166730115	166730794	680	*	6.77	7.32	5.89	1.43	5.03e-07	1.66e-05
chr16	40652832	40653121	290	*	4.56	1.77	5.45	-3.68	5.04e-07	1.66e-05
chr15	89180593	89181179	587	*	7.34	7.84	6.56	1.29	5.08e-07	1.68e-05
chr1	180945560	180945981	422	*	6.68	7.25	5.72	1.53	5.08e-07	1.68e-05
chr4	115079418	115079930	513	*	7.26	7.79	6.43	1.36	5.09e-07	1.68e-05
chr14	55052517	55052917	401	*	6.52	7.1	5.53	1.57	5.12e-07	1.69e-05
chr1	12489274	12489548	275	*	4.62	2.1	5.48	-3.38	5.14e-07	1.69e-05
chr5	149716359	149716647	289	*	5.04	3.12	5.84	-2.72	5.16e-07	1.7e-05
chr8	17700241	17700745	505	*	6.44	5.41	7.03	-1.62	5.23e-07	1.72e-05
chr19	26747708	26748532	825	*	7.17	7.69	6.34	1.36	5.25e-07	1.72e-05
chr19	21799852	21800292	441	*	5.88	6.53	4.68	1.85	5.26e-07	1.73e-05
chr4	151823934	151824457	524	*	5.64	4.21	6.34	-2.13	5.31e-07	1.74e-05
chr7	84332630	84333137	508	*	5.96	6.61	4.71	1.91	5.34e-07	1.75e-05
chr9	7968647	7969002	356	*	5.86	4.45	6.55	-2.11	5.37e-07	1.76e-05
chr10	121461407	121461893	487	*	6.36	6.96	5.32	1.64	5.38e-07	1.76e-05
chr2	120128661	120128964	304	*	4.92	5.7	3.09	2.61	5.38e-07	1.76e-05
chr3	35340912	35341585	674	*	7.61	8.09	6.89	1.19	5.48e-07	1.79e-05
chr14	57057509	57058465	957	*	6.91	5.93	7.49	-1.55	5.53e-07	1.81e-05
chr19	32292178	32292711	534	*	6.02	6.67	4.82	1.85	5.55e-07	1.81e-05
chr7	57065449	57065872	424	*	5.53	4.08	6.24	-2.17	5.58e-07	1.82e-05
chr11	102244957	102245429	473	*	6.4	6.99	5.38	1.61	5.61e-07	1.83e-05
chr1	159670754	159671295	542	*	7.42	7.93	6.62	1.31	5.64e-07	1.84e-05
chr3	121716019	121716490	472	*	5.94	4.69	6.6	-1.91	5.74e-07	1.87e-05
chr12	116325351	116325888	538	*	6.01	4.82	6.65	-1.82	5.74e-07	1.87e-05
chr13	57595218	57595703	486	*	5.86	4.58	6.53	-1.95	5.82e-07	1.89e-05
chr7	130713319	130713825	507	*	6.53	7.12	5.5	1.62	5.93e-07	1.93e-05
chr1	106202006	106202308	303	*	5.88	6.54	4.66	1.87	5.95e-07	1.93e-05
chr11	5189377	5189935	559	*	6.76	7.32	5.84	1.48	5.95e-07	1.93e-05
chr18	35887591	35888564	974	*	7.24	7.74	6.47	1.27	6.02e-07	1.95e-05
chr5	51108788	51109089	302	*	5.69	4.28	6.4	-2.12	6.05e-07	1.96e-05
chr9	16147668	16148197	530	*	6.77	7.35	5.77	1.58	6.06e-07	1.96e-05
chr2	85209138	85209635	498	*	6.23	5.03	6.88	-1.85	6.07e-07	1.96e-05
chr17	14672384	14672824	441	*	6.81	7.36	5.92	1.44	6.08e-07	1.97e-05
chr8	11727696	11728662	967	*	7.45	7.96	6.66	1.3	6.1e-07	1.97e-05
chr1	74111330	74111786	457	*	6.67	7.21	5.77	1.44	6.2e-07	2e-05
chr17	31451040	31451755	716	*	7.45	7.94	6.73	1.21	6.22e-07	2.01e-05
chr2	102407789	102408116	328	*	5.25	5.98	3.68	2.3	6.24e-07	2.01e-05
chr18	15441792	15442161	370	*	5.41	3.89	6.13	-2.25	6.26e-07	2.01e-05
chr1	85916904	85917402	499	*	6.57	7.16	5.56	1.6	6.35e-07	2.04e-05
chr12	119357607	119358017	411	*	5.88	6.57	4.52	2.04	6.36e-07	2.04e-05
chr12	54034690	54035247	558	*	6.76	7.32	5.84	1.48	6.37e-07	2.05e-05
chr6	146357872	146358346	475	*	6.01	4.76	6.68	-1.92	6.38e-07	2.05e-05
chr4	138344906	138345204	299	*	5.51	6.21	4.1	2.11	6.4e-07	2.05e-05
chr2	4407062	4407511	450	*	6.61	7.17	5.69	1.48	6.42e-07	2.06e-05
chr16	44680690	44681168	479	*	6.68	7.27	5.67	1.6	6.44e-07	2.06e-05
chr18	35675461	35675743	283	*	5.89	6.53	4.72	1.82	6.5e-07	2.08e-05
chr2	93432985	93433351	367	*	6.04	6.66	4.89	1.77	6.51e-07	2.08e-05
chr7	115142245	115142559	315	*	5.26	3.57	6.01	-2.45	6.64e-07	2.12e-05
chr6	128102759	128103137	379	*	5.67	6.34	4.4	1.94	6.65e-07	2.12e-05
chr2	26365128	26365491	364	*	5.88	6.53	4.64	1.9	6.68e-07	2.13e-05
chr8	16014334	16014781	448	*	5.9	4.67	6.55	-1.88	6.7e-07	2.14e-05
chr14	23848533	23849253	721	*	7.41	7.93	6.59	1.34	6.71e-07	2.14e-05
chr4	6873274	6873657	384	*	5.54	4.01	6.27	-2.26	6.72e-07	2.14e-05
chr10	53872047	53872365	319	*	4.93	2.77	5.76	-3	6.8e-07	2.16e-05
chr4	83396901	83397338	438	*	5.75	4.35	6.44	-2.09	6.91e-07	2.2e-05
chr1	24938386	24938893	508	*	5.69	4.12	6.43	-2.31	6.99e-07	2.22e-05
chr8	48376802	48377184	383	*	6.83	5.87	7.4	-1.52	7e-07	2.22e-05
chr11	118438832	118439310	479	*	6.46	7.03	5.51	1.52	7.01e-07	2.23e-05
chr7	128622611	128622966	356	*	5.87	6.52	4.63	1.89	7.03e-07	2.23e-05
chr16	90338976	90339467	492	*	5.99	4.73	6.65	-1.92	7.04e-07	2.23e-05
chr2	174906201	174906559	359	*	5.88	6.56	4.56	1.99	7.06e-07	2.24e-05
chr8	33004601	33005035	435	*	6.08	6.74	4.85	1.89	7.13e-07	2.26e-05
chr10	58928973	58929441	469	*	6.46	5.37	7.07	-1.7	7.16e-07	2.27e-05
chr3	154700990	154701324	335	*	5.35	6.09	3.76	2.34	7.23e-07	2.29e-05
chr6	53455425	53455831	407	*	6.1	6.75	4.86	1.89	7.25e-07	2.29e-05
chr11	114467742	114468259	518	*	6.6	7.17	5.62	1.55	7.25e-07	2.29e-05
chr2	103690387	103690953	567	*	6.97	7.51	6.1	1.41	7.31e-07	2.31e-05
chr7	117462077	117463016	940	*	8.39	8.85	7.71	1.15	7.32e-07	2.31e-05
chr10	110088616	110088979	364	*	5.21	5.96	3.58	2.38	7.32e-07	2.31e-05
chr13	19149580	19149919	340	*	5.45	3.93	6.18	-2.25	7.34e-07	2.31e-05
chr14	122943104	122943464	361	*	5.36	3.68	6.11	-2.43	7.34e-07	2.31e-05
chr2	152705900	152706594	695	*	7.63	6.91	8.11	-1.2	7.38e-07	2.32e-05
chr1	126681751	126682260	510	*	6.57	7.14	5.6	1.54	7.46e-07	2.34e-05
chr8	78098104	78098430	327	*	5.93	6.6	4.64	1.96	7.46e-07	2.34e-05
chr2	133077505	133078391	887	*	6.62	5.68	7.18	-1.5	7.56e-07	2.37e-05
chr7	49236624	49237000	377	*	5.35	3.65	6.11	-2.46	7.64e-07	2.4e-05
chr14	105588083	105589146	1064	*	9.24	9.66	8.63	1.03	7.73e-07	2.42e-05
chr4	58050665	58051262	598	*	7.49	8.02	6.66	1.35	7.78e-07	2.44e-05
chr7	130887972	130888397	426	*	5.77	6.42	4.55	1.88	7.85e-07	2.46e-05
chr15	71854748	71855089	342	*	5.16	5.94	3.38	2.56	7.93e-07	2.48e-05
chr9	21792672	21793010	339	*	5.76	6.41	4.51	1.91	8.05e-07	2.52e-05
chr5	116809287	116809998	712	*	6.62	7.17	5.73	1.44	8.1e-07	2.53e-05
chr9	112102469	112103084	616	*	6.4	6.99	5.39	1.6	8.1e-07	2.53e-05
chr2	137457399	137457741	343	*	5.94	6.58	4.74	1.84	8.11e-07	2.53e-05
chr15	56975563	56976008	446	*	5.65	4.28	6.34	-2.06	8.14e-07	2.54e-05
chr12	7749536	7750245	710	*	6.64	5.71	7.2	-1.48	8.15e-07	2.54e-05
chr14	25734776	25735343	568	*	6.8	7.38	5.84	1.54	8.22e-07	2.56e-05
chr6	58837771	58838268	498	*	5.92	4.72	6.56	-1.84	8.27e-07	2.57e-05
chr2	136108824	136109487	664	*	7.22	6.4	7.73	-1.33	8.27e-07	2.57e-05
chr3	97800624	97801081	458	*	6.55	5.57	7.13	-1.55	8.29e-07	2.58e-05
chr7	109968933	109969445	513	*	6.81	7.37	5.9	1.47	8.36e-07	2.6e-05
chr14	61682050	61682665	616	*	7.39	7.87	6.67	1.2	8.36e-07	2.6e-05
chr2	166678973	166679547	575	*	6.6	7.17	5.65	1.52	8.4e-07	2.61e-05
chr8	57457151	57457493	343	*	5.87	4.6	6.53	-1.94	8.43e-07	2.61e-05
chr15	25758014	25758284	271	*	6.12	6.77	4.91	1.87	8.44e-07	2.61e-05
chr14	87295004	87295357	354	*	5.26	3.64	6	-2.36	8.46e-07	2.62e-05
chr8	110808475	110808957	483	*	6.31	6.91	5.27	1.64	8.53e-07	2.64e-05
chr3	55373687	55374128	442	*	6.79	7.36	5.83	1.53	8.57e-07	2.65e-05
chr13	6251087	6251401	315	*	5.79	6.44	4.57	1.87	8.59e-07	2.65e-05
chr4	8799526	8799904	379	*	6.49	7.06	5.53	1.53	8.69e-07	2.68e-05
chr11	96763006	96763418	413	*	6.28	6.87	5.27	1.6	8.7e-07	2.69e-05
chr5	38543755	38544512	758	*	6.44	5.44	7.03	-1.59	8.73e-07	2.69e-05
chr9	103657262	103657989	728	*	7.7	8.23	6.86	1.37	8.77e-07	2.7e-05
chr9	65201141	65201916	776	*	7.64	8.11	6.92	1.19	8.79e-07	2.71e-05
chr8	71572802	71573295	494	*	7.81	8.27	7.13	1.14	8.8e-07	2.71e-05
chr14	25226168	25227081	914	*	7.83	8.3	7.13	1.16	8.8e-07	2.71e-05
chrX	41527673	41528006	334	*	5.48	4.02	6.19	-2.16	8.8e-07	2.71e-05
chrX	78515786	78516078	293	*	4.73	2.54	5.56	-3.02	8.83e-07	2.71e-05
chr7	115669593	115669961	369	*	5.79	6.47	4.44	2.03	8.97e-07	2.75e-05
chr11	22348585	22348923	339	*	6.32	6.95	5.17	1.77	9.06e-07	2.78e-05
chr11	88161216	88161599	384	*	5.85	6.49	4.68	1.81	9.09e-07	2.78e-05
chr14	47936709	47937618	910	*	7.34	7.84	6.56	1.28	9.12e-07	2.79e-05
chr7	97514767	97515200	434	*	5.72	4.4	6.39	-2	9.15e-07	2.8e-05
chr1	9607855	9608199	345	*	5.78	4.41	6.46	-2.05	9.17e-07	2.8e-05
chr11	112506890	112507333	444	*	5.5	6.19	4.14	2.05	9.2e-07	2.81e-05
chr1	17657443	17657756	314	*	5.46	6.16	4.04	2.12	9.22e-07	2.82e-05
chrX	157378780	157379117	338	*	5.13	5.86	3.54	2.32	9.27e-07	2.83e-05
chr10	86431140	86431574	435	*	5.72	4.34	6.41	-2.07	9.29e-07	2.83e-05
chr15	38300646	38301251	606	*	8.31	8.74	7.71	1.03	9.38e-07	2.86e-05
chr5	114579715	114580087	373	*	5.85	6.48	4.68	1.81	9.56e-07	2.91e-05
chr2	28521548	28521991	444	*	6.15	5.04	6.77	-1.74	9.56e-07	2.91e-05
chr2	161339623	161339851	229	*	5.16	5.89	3.62	2.27	9.66e-07	2.94e-05
chr13	69706113	69706616	504	*	6.11	4.98	6.74	-1.76	9.68e-07	2.94e-05
chr14	32896934	32897292	359	*	5.71	4.4	6.39	-1.99	9.68e-07	2.94e-05
chr1	20116978	20117855	878	*	7.49	5.73	8.27	-2.54	9.73e-07	2.95e-05
chr3	154691932	154692688	757	*	8.41	8.88	7.72	1.16	9.79e-07	2.97e-05
chr3	69542950	69543355	406	*	6.07	6.71	4.89	1.81	9.8e-07	2.97e-05
chr12	108143621	108144421	801	*	6.7	5.8	7.25	-1.45	9.94e-07	3.01e-05
chr4	126436209	126436744	536	*	6.08	4.93	6.71	-1.78	9.94e-07	3.01e-05
chr8	48568009	48568315	307	*	5.37	3.81	6.1	-2.28	9.98e-07	3.02e-05
chr7	122338139	122338575	437	*	5.72	6.38	4.47	1.91	1e-06	3.03e-05
chr7	34929821	34930281	461	*	6.82	7.36	5.95	1.41	1e-06	3.03e-05
chr13	60337438	60337747	310	*	5.63	6.3	4.33	1.97	1e-06	3.04e-05
chr2	135562561	135562886	326	*	5.73	6.42	4.37	2.05	1.01e-06	3.04e-05
chr10	30998223	30998810	588	*	5.84	4.56	6.51	-1.95	1.01e-06	3.04e-05
chr17	58890357	58890631	275	*	5.23	5.97	3.64	2.34	1.01e-06	3.05e-05
chr4	152452936	152453450	515	*	6.48	7.07	5.45	1.63	1.01e-06	3.06e-05
chr2	16759761	16760222	462	*	5.46	3.81	6.21	-2.4	1.02e-06	3.07e-05
chr17	71283250	71283673	424	*	6.66	7.21	5.74	1.47	1.03e-06	3.09e-05
chr19	25277702	25278176	475	*	5.68	4.26	6.38	-2.12	1.03e-06	3.1e-05
chr12	24965422	24965825	404	*	5.66	4.28	6.35	-2.08	1.03e-06	3.1e-05
chr8	108691264	108691565	302	*	5.53	6.25	3.99	2.26	1.03e-06	3.11e-05
chr2	17838844	17839703	860	*	7.37	7.85	6.65	1.2	1.04e-06	3.11e-05
chr10	18789942	18790372	431	*	5.42	3.94	6.14	-2.19	1.04e-06	3.11e-05
chr9	14075381	14075750	370	*	6.51	7.07	5.6	1.47	1.04e-06	3.12e-05
chr6	88290151	88290758	608	*	7.12	7.62	6.34	1.28	1.05e-06	3.15e-05
chr2	80387764	80388049	286	*	5.27	3.64	6.01	-2.37	1.06e-06	3.17e-05
chr6	141485312	141485696	385	*	6.42	7	5.44	1.56	1.07e-06	3.19e-05
chr11	110478957	110479353	397	*	5.77	6.47	4.36	2.11	1.07e-06	3.19e-05
chr1	190137878	190138290	413	*	5.76	6.42	4.52	1.9	1.07e-06	3.19e-05
chr5	77861938	77862333	396	*	5.5	4.07	6.21	-2.14	1.07e-06	3.19e-05
chr6	90463476	90463832	357	*	6.51	7.07	5.58	1.49	1.08e-06	3.21e-05
chr18	12031416	12031826	411	*	5.9	6.53	4.75	1.78	1.08e-06	3.21e-05
chrX	168020843	168021136	294	*	5.07	3.28	5.85	-2.57	1.08e-06	3.21e-05
chr4	135973395	135974081	687	*	6.51	7.09	5.53	1.56	1.08e-06	3.21e-05
chr1	171501678	171502014	337	*	6.49	7.04	5.56	1.48	1.09e-06	3.24e-05
chr8	13430457	13430868	412	*	6.12	6.72	5.07	1.65	1.09e-06	3.25e-05
chr2	132029684	132030458	775	*	7.83	8.29	7.15	1.14	1.1e-06	3.26e-05
chr9	78503261	78504074	814	*	7.31	7.8	6.56	1.24	1.1e-06	3.27e-05
chr16	89587195	89587667	473	*	6.26	5.03	6.91	-1.89	1.11e-06	3.28e-05
chrX	136976758	136977105	348	*	6.08	4.96	6.7	-1.74	1.11e-06	3.28e-05
chr3	153458573	153459058	486	*	6.13	4.86	6.79	-1.93	1.11e-06	3.28e-05
chr14	32016877	32017292	416	*	6.52	7.09	5.58	1.51	1.11e-06	3.29e-05
chr17	8925867	8926288	422	*	5.58	4.18	6.27	-2.1	1.12e-06	3.3e-05
chr2	138113620	138113934	315	*	4.93	3.01	5.72	-2.71	1.12e-06	3.32e-05
chr8	88377144	88377635	492	*	6.67	7.27	5.62	1.65	1.13e-06	3.34e-05
chr2	174917491	174917920	430	*	6.51	7.07	5.58	1.49	1.13e-06	3.35e-05
chr2	17881009	17881698	690	*	6.77	7.32	5.86	1.45	1.13e-06	3.35e-05
chr13	74312497	74312773	277	*	4.9	2.82	5.72	-2.9	1.15e-06	3.38e-05
chr12	104415583	104416180	598	*	6.94	7.48	6.05	1.43	1.15e-06	3.38e-05
chr4	9010504	9011068	565	*	6.8	7.33	5.94	1.39	1.15e-06	3.38e-05
chr5	140264073	140264742	670	*	6.43	7	5.47	1.52	1.16e-06	3.43e-05
chr3	14854418	14854751	334	*	4.7	2.53	5.54	-3.01	1.17e-06	3.43e-05
chrX	42361660	42361974	315	*	5.03	5.79	3.31	2.49	1.17e-06	3.43e-05
chr8	117194359	117194795	437	*	6.57	5.47	7.18	-1.71	1.17e-06	3.44e-05
chr2	150357217	150357598	382	*	5.76	4.48	6.42	-1.94	1.17e-06	3.44e-05
chr8	26994065	26994497	433	*	5.77	4.4	6.46	-2.07	1.17e-06	3.45e-05
chr7	40325190	40325712	523	*	6.11	4.95	6.74	-1.79	1.18e-06	3.46e-05
chr18	28725269	28725505	237	*	4.83	2.84	5.63	-2.8	1.19e-06	3.49e-05
chr4	142097863	142098282	420	*	6.59	7.16	5.65	1.51	1.19e-06	3.49e-05
chrX	48098505	48098833	329	*	5.17	5.92	3.53	2.39	1.19e-06	3.49e-05
chr3	101701737	101702235	499	*	5.96	6.6	4.77	1.83	1.2e-06	3.52e-05
chr10	70379999	70380578	580	*	6.86	7.44	5.88	1.56	1.2e-06	3.52e-05
chr11	87276396	87276956	561	*	6.01	6.64	4.88	1.76	1.21e-06	3.52e-05
chr14	34454933	34455270	338	*	5.14	5.9	3.44	2.46	1.21e-06	3.53e-05
chr12	104806936	104807388	453	*	5.79	4.47	6.47	-2	1.22e-06	3.55e-05
chr4	107830722	107831259	538	*	7.05	7.56	6.26	1.3	1.22e-06	3.56e-05
chr2	151603569	151604133	565	*	8.16	8.65	7.41	1.25	1.22e-06	3.56e-05
chr5	134238225	134238631	407	*	6.1	6.73	4.96	1.76	1.23e-06	3.58e-05
chr5	99218329	99218795	467	*	5.82	6.47	4.61	1.85	1.23e-06	3.58e-05
chr8	10978242	10978819	578	*	7.09	7.62	6.25	1.37	1.23e-06	3.58e-05
chr11	16669871	16670584	714	*	6.84	7.36	6.01	1.35	1.23e-06	3.58e-05
chr18	86158445	86158766	322	*	5.68	6.39	4.26	2.13	1.24e-06	3.59e-05
chr9	6250281	6250729	449	*	6.2	5.12	6.81	-1.69	1.25e-06	3.63e-05
chrX	76085009	76085368	360	*	5.34	3.77	6.07	-2.3	1.25e-06	3.63e-05
chr6	125590038	125590615	578	*	6.59	5.61	7.17	-1.56	1.25e-06	3.63e-05
chr1	183414050	183414499	450	*	6.1	6.74	4.94	1.79	1.26e-06	3.67e-05
chr3	78057605	78058048	444	*	5.6	4.26	6.29	-2.03	1.28e-06	3.71e-05
chr7	84135801	84136140	340	*	5	3.17	5.79	-2.61	1.29e-06	3.72e-05
chr16	42303422	42304057	636	*	6.5	7.07	5.57	1.5	1.29e-06	3.73e-05
chr16	91192754	91192971	218	*	5.06	5.82	3.39	2.42	1.29e-06	3.74e-05
chr5	27158378	27158679	302	*	5.11	3.4	5.87	-2.47	1.3e-06	3.75e-05
chr11	7160687	7161118	432	*	6.54	7.12	5.55	1.58	1.3e-06	3.76e-05
chr2	66784892	66785172	281	*	5.14	5.87	3.58	2.3	1.32e-06	3.82e-05
chr13	56671211	56671637	427	*	6.05	6.69	4.88	1.82	1.33e-06	3.84e-05
chr4	74587080	74587664	585	*	5.97	4.74	6.63	-1.89	1.33e-06	3.84e-05
chr15	95667112	95667692	581	*	6.65	7.23	5.66	1.57	1.33e-06	3.84e-05
chr8	104042467	104042796	330	*	5.92	6.54	4.8	1.74	1.34e-06	3.85e-05
chr11	34297596	34298035	440	*	6.29	5.28	6.88	-1.6	1.35e-06	3.88e-05
chr17	12428313	12428790	478	*	6.66	7.22	5.75	1.47	1.35e-06	3.88e-05
chr1	38847944	38848395	452	*	6.43	7.07	5.27	1.79	1.35e-06	3.89e-05
chr13	99474096	99474541	446	*	6.44	5.42	7.03	-1.61	1.36e-06	3.9e-05
chr4	97618456	97619355	900	*	8.04	8.5	7.35	1.15	1.36e-06	3.9e-05
chr7	137314013	137314682	670	*	7.24	7.77	6.4	1.36	1.37e-06	3.93e-05
chr12	107547917	107548196	280	*	5.23	5.97	3.64	2.33	1.37e-06	3.93e-05
chrX	60825429	60825977	549	*	6.57	7.14	5.61	1.53	1.37e-06	3.93e-05
chr17	79825197	79825891	695	*	7.95	8.41	7.26	1.15	1.37e-06	3.93e-05
chr10	43578386	43579380	995	*	7.66	8.11	7	1.11	1.39e-06	3.96e-05
chr5	141889841	141890212	372	*	5.85	6.49	4.66	1.83	1.39e-06	3.97e-05
chr16	30981377	30981689	313	*	5.46	3.99	6.17	-2.18	1.39e-06	3.98e-05
chr2	172911782	172912091	310	*	5.46	6.16	4.04	2.11	1.4e-06	4e-05
chr11	16591418	16591925	508	*	8.15	8.57	7.54	1.02	1.41e-06	4.03e-05
chr2	118996826	118997185	360	*	6.02	6.66	4.84	1.81	1.42e-06	4.05e-05
chr13	20207055	20207505	451	*	6.53	7.1	5.6	1.49	1.42e-06	4.05e-05
chr2	129243797	129244150	354	*	5.6	4.21	6.3	-2.09	1.42e-06	4.05e-05
chr6	112880098	112880619	522	*	6.96	7.46	6.17	1.3	1.42e-06	4.06e-05
chr17	93100523	93100859	337	*	5.16	3.45	5.92	-2.47	1.43e-06	4.07e-05
chr1	104769272	104769609	338	*	6.7	7.23	5.84	1.38	1.44e-06	4.09e-05
chr14	24550897	24551652	756	*	7.6	8.1	6.81	1.29	1.44e-06	4.09e-05
chr11	31551058	31551610	553	*	5.85	4.64	6.49	-1.85	1.45e-06	4.12e-05
chr3	122462275	122462590	316	*	5.75	6.4	4.56	1.84	1.45e-06	4.12e-05
chr17	80168434	80169121	688	*	7.05	7.6	6.16	1.44	1.45e-06	4.12e-05
chr14	76798704	76799285	582	*	5.87	4.65	6.53	-1.87	1.46e-06	4.13e-05
chr18	39908547	39908902	356	*	5.39	3.77	6.13	-2.37	1.46e-06	4.14e-05
chr8	4192286	4192717	432	*	6.96	7.53	6.03	1.49	1.47e-06	4.16e-05
chr5	76642020	76642549	530	*	6.3	5.15	6.93	-1.78	1.47e-06	4.17e-05
chr13	63585153	63585487	335	*	5.27	3.44	6.05	-2.61	1.47e-06	4.17e-05
chr13	104286761	104287345	585	*	7.23	7.76	6.37	1.39	1.48e-06	4.17e-05
chr15	27412288	27412792	505	*	5.98	4.82	6.62	-1.8	1.48e-06	4.17e-05
chr3	68508628	68509058	431	*	6.58	7.12	5.7	1.42	1.49e-06	4.21e-05
chr6	56617006	56617521	516	*	6.4	6.97	5.42	1.55	1.49e-06	4.22e-05
chr9	37625721	37626031	311	*	6.25	6.87	5.13	1.74	1.5e-06	4.23e-05
chr2	28882872	28883308	437	*	5.65	6.3	4.41	1.89	1.51e-06	4.24e-05
chr3	65871155	65871674	520	*	7.35	7.88	6.49	1.39	1.51e-06	4.25e-05
chr6	39543162	39543660	499	*	7.77	8.24	7.07	1.17	1.52e-06	4.29e-05
chr16	30901262	30901640	379	*	5.17	3.45	5.93	-2.48	1.54e-06	4.33e-05
chr16	87501435	87502059	625	*	7.01	7.51	6.23	1.28	1.54e-06	4.33e-05
chr6	100660266	100660775	510	*	6.92	7.43	6.12	1.31	1.54e-06	4.33e-05
chr17	7840544	7840916	373	*	5.91	6.54	4.74	1.81	1.55e-06	4.35e-05
chr7	29453002	29453927	926	*	8.34	8.8	7.65	1.16	1.56e-06	4.39e-05
chr6	125578143	125578937	795	*	6.93	6.07	7.46	-1.39	1.58e-06	4.42e-05
chr2	162401347	162401734	388	*	5.7	6.38	4.41	1.96	1.59e-06	4.45e-05
chr6	32637567	32638069	503	*	5.94	4.73	6.59	-1.86	1.6e-06	4.47e-05
chr8	78098489	78098830	342	*	5.58	6.29	4.1	2.19	1.6e-06	4.47e-05
chr1	119843201	119843485	285	*	4.77	2.76	5.58	-2.82	1.6e-06	4.47e-05
chr3	137683508	137684039	532	*	6.93	7.45	6.1	1.35	1.61e-06	4.51e-05
chr1	80656370	80656734	365	*	5.32	6.04	3.84	2.2	1.62e-06	4.52e-05
chr14	79822103	79822962	860	*	6.73	5.77	7.3	-1.54	1.63e-06	4.54e-05
chr13	102933764	102934081	318	*	5.23	3.64	5.97	-2.33	1.64e-06	4.59e-05
chr1	34150549	34151104	556	*	6.34	6.94	5.31	1.63	1.66e-06	4.62e-05
chr6	54720552	54721150	599	*	7.27	7.8	6.44	1.36	1.67e-06	4.65e-05
chr9	98726625	98727045	421	*	6.09	6.7	5.01	1.69	1.67e-06	4.66e-05
chr6	127887697	127888423	727	*	6.97	7.49	6.15	1.33	1.68e-06	4.66e-05
chr8	22777815	22778036	222	*	5.43	6.13	4.05	2.08	1.68e-06	4.67e-05
chr7	101460589	101460988	400	*	5.98	6.59	4.88	1.71	1.69e-06	4.69e-05
chr7	80192198	80192803	606	*	6.99	7.5	6.21	1.29	1.69e-06	4.71e-05
chr7	19388581	19389456	876	*	7.51	8	6.77	1.23	1.7e-06	4.71e-05
chr10	8059633	8060107	475	*	5.98	4.81	6.61	-1.8	1.7e-06	4.71e-05
chr16	77093552	77093955	404	*	5.49	4.05	6.2	-2.15	1.71e-06	4.74e-05
chr7	25365876	25366506	631	*	6.88	7.41	6.05	1.36	1.71e-06	4.75e-05
chr12	57155310	57155763	454	*	5.75	4.41	6.44	-2.03	1.73e-06	4.8e-05
chr11	33950891	33951428	538	*	6.01	6.64	4.88	1.76	1.75e-06	4.86e-05
chr4	142337783	142338113	331	*	5.94	4.74	6.59	-1.85	1.77e-06	4.9e-05
chr8	10945966	10946438	473	*	6.71	7.28	5.73	1.55	1.77e-06	4.91e-05
chr11	48502471	48502841	371	*	5.66	6.34	4.31	2.03	1.78e-06	4.93e-05
chr10	27103773	27104230	458	*	6.14	5.09	6.74	-1.65	1.79e-06	4.93e-05
chr11	20915147	20915661	515	*	7.58	8.05	6.87	1.19	1.79e-06	4.93e-05
chr1	12055873	12056256	384	*	5.84	4.43	6.53	-2.1	1.79e-06	4.95e-05
chr19	12489372	12489700	329	*	6.38	6.96	5.41	1.56	1.8e-06	4.96e-05
chr18	12759373	12759752	380	*	5.2	3.64	5.94	-2.3	1.81e-06	4.99e-05
chr2	124369314	124369678	365	*	5.98	6.6	4.85	1.75	1.82e-06	5.02e-05
chr5	121685552	121685953	402	*	6	6.64	4.83	1.8	1.83e-06	5.04e-05
chr9	44498594	44499193	600	*	7.23	7.71	6.48	1.23	1.84e-06	5.07e-05
chr18	37825875	37826574	700	*	7.68	8.16	6.96	1.2	1.85e-06	5.08e-05
chr8	105469283	105469615	333	*	6.55	7.1	5.65	1.45	1.85e-06	5.08e-05
chr7	35066736	35067157	422	*	5.38	6.08	3.96	2.12	1.85e-06	5.09e-05
chr12	21426015	21426441	427	*	6.43	7.05	5.34	1.71	1.86e-06	5.1e-05
chrX	99198959	99199577	619	*	6.8	7.34	5.94	1.4	1.87e-06	5.14e-05
chr12	81224952	81225391	440	*	5.88	4.72	6.51	-1.79	1.87e-06	5.14e-05
chr7	75902057	75902563	507	*	5.86	4.56	6.54	-1.98	1.88e-06	5.15e-05
chr3	8930786	8931181	396	*	6	6.63	4.88	1.74	1.88e-06	5.15e-05
chr15	59174041	59174312	272	*	5.65	6.32	4.37	1.95	1.89e-06	5.16e-05
chr11	3573170	3573480	311	*	5.65	6.31	4.39	1.93	1.89e-06	5.16e-05
chr6	87621311	87621819	509	*	7.04	7.57	6.21	1.36	1.89e-06	5.17e-05
chr6	29436417	29436872	456	*	6.28	6.89	5.19	1.7	1.9e-06	5.18e-05
chr2	178594055	178594571	517	*	6.3	6.92	5.2	1.72	1.9e-06	5.18e-05
chr7	96414417	96414661	245	*	5.07	5.84	3.34	2.49	1.9e-06	5.18e-05
chr2	59599654	59599990	337	*	5.26	5.97	3.8	2.17	1.9e-06	5.18e-05
chr6	140282212	140282568	357	*	6.1	6.69	5.07	1.62	1.91e-06	5.22e-05
chr6	125467266	125467767	502	*	7.69	8.15	7.01	1.14	1.93e-06	5.26e-05
chr14	35502762	35503164	403	*	5.45	3.91	6.18	-2.26	1.94e-06	5.29e-05
chr12	84181039	84181505	467	*	6.66	7.19	5.8	1.39	1.94e-06	5.29e-05
chr2	60788103	60788672	570	*	7.07	7.61	6.19	1.42	1.94e-06	5.29e-05
chr5	92369142	92369453	312	*	6.36	6.93	5.4	1.52	1.96e-06	5.32e-05
chr2	144483939	144484452	514	*	6.25	5.19	6.85	-1.66	1.96e-06	5.32e-05
chr11	90059256	90059635	380	*	5.6	4.16	6.31	-2.14	1.96e-06	5.32e-05
chr4	119901483	119902055	573	*	6.34	6.91	5.39	1.52	1.96e-06	5.33e-05
chr1	170554918	170555334	417	*	6.18	6.78	5.14	1.64	1.97e-06	5.33e-05
chr11	43495677	43495942	266	*	5.21	5.92	3.75	2.16	1.97e-06	5.33e-05
chr2	38395188	38395536	349	*	5.72	6.37	4.53	1.84	1.97e-06	5.34e-05
chr18	52770101	52770461	361	*	5.55	6.21	4.28	1.93	1.99e-06	5.37e-05
chr1	132629651	132630256	606	*	6.26	5.14	6.89	-1.74	1.99e-06	5.37e-05
chr11	81522752	81523205	454	*	6.01	6.64	4.86	1.78	1.99e-06	5.37e-05
chr4	130804601	130805407	807	*	7.54	8	6.86	1.14	1.99e-06	5.38e-05
chr7	3290223	3290643	421	*	7.03	7.58	6.13	1.45	2e-06	5.39e-05
chr10	59349993	59350271	279	*	4.77	2.73	5.58	-2.85	2.01e-06	5.41e-05
chr13	52501535	52502089	555	*	6.53	5.5	7.13	-1.63	2.01e-06	5.43e-05
chr5	115522060	115522490	431	*	5.62	6.29	4.32	1.97	2.02e-06	5.43e-05
chr8	80869820	80870418	599	*	6.89	7.41	6.05	1.36	2.03e-06	5.46e-05
chr15	83127122	83127423	302	*	5.59	6.27	4.24	2.03	2.03e-06	5.46e-05
chr7	29465650	29466099	450	*	5.61	4.19	6.31	-2.12	2.03e-06	5.47e-05
chr5	146412838	146413436	599	*	6.19	5.13	6.8	-1.67	2.05e-06	5.51e-05
chr3	37128265	37128616	352	*	5.28	6.02	3.68	2.34	2.06e-06	5.53e-05
chr16	16560079	16560571	493	*	8.05	8.51	7.37	1.14	2.06e-06	5.53e-05
chr7	117629506	117629916	411	*	5.48	4.1	6.17	-2.07	2.06e-06	5.53e-05
chr19	38639758	38640220	463	*	6.9	7.41	6.11	1.29	2.07e-06	5.56e-05
chr14	21822756	21823173	418	*	6.51	7.07	5.61	1.45	2.08e-06	5.57e-05
chr11	80476482	80477223	742	*	7.87	8.3	7.24	1.06	2.1e-06	5.63e-05
chr10	5310011	5310277	267	*	5.83	6.49	4.57	1.92	2.12e-06	5.67e-05
chr1	12641019	12641454	436	*	5.96	4.83	6.58	-1.76	2.12e-06	5.67e-05
chr2	22048929	22049330	402	*	5.49	4.09	6.19	-2.1	2.13e-06	5.69e-05
chr5	64806021	64806459	439	*	7.12	7.64	6.28	1.36	2.13e-06	5.69e-05
chr4	144929792	144930283	492	*	6.73	5.87	7.27	-1.4	2.15e-06	5.74e-05
chr3	96880449	96880874	426	*	6.06	4.98	6.67	-1.68	2.16e-06	5.77e-05
chr11	43569540	43570094	555	*	7.11	7.6	6.35	1.26	2.17e-06	5.79e-05
chr1	95267885	95268644	760	*	6.66	7.22	5.7	1.52	2.18e-06	5.81e-05
chr2	136532006	136532451	446	*	7.53	7.98	6.87	1.12	2.18e-06	5.82e-05
chr4	21665892	21666287	396	*	5.94	4.76	6.58	-1.82	2.19e-06	5.83e-05
chrX	117299580	117300227	648	*	6.8	7.38	5.82	1.56	2.2e-06	5.85e-05
chr7	25251137	25251525	389	*	6.48	7.05	5.53	1.52	2.2e-06	5.85e-05
chr2	160610000	160610386	387	*	6.4	7.01	5.33	1.68	2.2e-06	5.86e-05
chr9	97018656	97019212	557	*	7.76	8.21	7.1	1.12	2.21e-06	5.86e-05
chr11	44066170	44066506	337	*	5.36	3.81	6.09	-2.28	2.22e-06	5.88e-05
chr2	28218991	28219392	402	*	5.86	4.57	6.53	-1.96	2.22e-06	5.89e-05
chr12	81033615	81034048	434	*	6.19	6.78	5.17	1.61	2.23e-06	5.91e-05
chr2	68222331	68222932	602	*	6.4	5.42	6.97	-1.55	2.23e-06	5.92e-05
chr2	116972657	116972855	199	*	5.59	6.25	4.36	1.89	2.23e-06	5.92e-05
chr13	84448866	84449862	997	*	8.69	9.11	8.08	1.03	2.24e-06	5.93e-05
chr1	153202159	153202608	450	*	6.67	7.2	5.81	1.4	2.25e-06	5.95e-05
chr4	154335743	154336200	458	*	6.67	7.21	5.78	1.44	2.25e-06	5.96e-05
chr11	84043389	84043830	442	*	6.58	7.14	5.66	1.48	2.26e-06	5.98e-05
chr4	62942083	62942645	563	*	6.72	5.87	7.25	-1.38	2.27e-06	5.99e-05
chr5	125636219	125636748	530	*	6.26	5.23	6.86	-1.63	2.27e-06	6e-05
chr2	93187266	93187733	468	*	7.41	7.88	6.73	1.15	2.27e-06	6e-05
chr2	71628761	71629281	521	*	6.06	4.88	6.7	-1.82	2.28e-06	6.01e-05
chr1	129887906	129888156	251	*	5.11	3.45	5.86	-2.41	2.29e-06	6.03e-05
chr6	120472481	120472860	380	*	5.65	6.32	4.37	1.95	2.3e-06	6.06e-05
chr13	5302502	5302722	221	*	5.32	6.02	3.91	2.11	2.3e-06	6.06e-05
chr18	84768748	84769202	455	*	6.59	7.16	5.64	1.52	2.3e-06	6.06e-05
chr2	22102203	22102494	292	*	5.13	3.42	5.89	-2.47	2.31e-06	6.06e-05
chr3	90323149	90323496	348	*	5.82	6.48	4.58	1.9	2.31e-06	6.07e-05
chr8	90496661	90497166	506	*	5.82	6.47	4.61	1.86	2.31e-06	6.07e-05
chr16	34772531	34773062	532	*	6.69	7.23	5.81	1.43	2.34e-06	6.13e-05
chr14	26258066	26258560	495	*	5.62	6.3	4.31	1.99	2.34e-06	6.13e-05
chr16	17771390	17771778	389	*	5.31	3.84	6.02	-2.18	2.34e-06	6.13e-05
chr5	36369091	36369771	681	*	6.53	7.09	5.61	1.48	2.35e-06	6.17e-05
chr1	42691579	42691897	319	*	6.71	7.28	5.78	1.5	2.37e-06	6.2e-05
chr5	115255491	115256021	531	*	5.54	4.16	6.23	-2.06	2.37e-06	6.2e-05
chr3	56962411	56963065	655	*	6.92	7.43	6.12	1.32	2.37e-06	6.2e-05
chr4	45819222	45819715	494	*	6.74	7.27	5.88	1.4	2.37e-06	6.21e-05
chr1	53422999	53423533	535	*	6.3	6.9	5.28	1.62	2.38e-06	6.22e-05
chr5	28679757	28680192	436	*	6.86	6.03	7.38	-1.36	2.39e-06	6.23e-05
chr14	24779035	24779651	617	*	7.57	8.05	6.86	1.19	2.39e-06	6.24e-05
chr8	77444047	77444525	479	*	6.41	5.44	6.99	-1.55	2.4e-06	6.26e-05
chr18	61241503	61241878	376	*	5.67	4.34	6.35	-2.01	2.4e-06	6.27e-05
chr6	77240406	77240933	528	*	6.53	5.62	7.08	-1.46	2.41e-06	6.28e-05
chr14	80172798	80173366	569	*	6.48	7.08	5.44	1.64	2.41e-06	6.28e-05
chr12	28860097	28860597	501	*	6.73	5.89	7.26	-1.38	2.43e-06	6.34e-05
chr3	105489601	105490073	473	*	6.98	7.49	6.18	1.3	2.44e-06	6.35e-05
chrX	100356813	100357245	433	*	5.72	6.36	4.55	1.82	2.45e-06	6.37e-05
chr2	138337885	138338371	487	*	5.72	4.49	6.37	-1.88	2.45e-06	6.38e-05
chr2	25469592	25469937	346	*	6.03	6.64	4.95	1.69	2.48e-06	6.45e-05
chr16	78302763	78303068	306	*	5.66	6.33	4.35	1.98	2.49e-06	6.46e-05
chr16	95831538	95831946	409	*	5.76	6.4	4.58	1.82	2.49e-06	6.46e-05
chr1	78422542	78422923	382	*	5.43	4.04	6.13	-2.09	2.49e-06	6.46e-05
chr3	5754732	5755148	417	*	6.39	6.96	5.44	1.51	2.5e-06	6.47e-05
chrX	145468318	145468665	348	*	5.14	3.53	5.88	-2.36	2.51e-06	6.51e-05
chr8	60792216	60792503	288	*	5.32	6.04	3.82	2.21	2.52e-06	6.51e-05
chr11	3289288	3289813	526	*	7.07	7.56	6.32	1.25	2.53e-06	6.54e-05
chr13	110747396	110747866	471	*	6.29	6.88	5.26	1.62	2.53e-06	6.54e-05
chr18	46965575	46965960	386	*	6.41	6.98	5.45	1.53	2.55e-06	6.58e-05
chr8	79355727	79356137	411	*	5.94	6.57	4.78	1.8	2.55e-06	6.6e-05
chr14	64146773	64147157	385	*	5.89	6.53	4.72	1.81	2.56e-06	6.61e-05
chr11	88139227	88139646	420	*	5.67	6.32	4.44	1.88	2.57e-06	6.63e-05
chr11	72489849	72490215	367	*	6.41	7.01	5.39	1.62	2.58e-06	6.65e-05
chr2	119802787	119803137	351	*	5.85	6.48	4.69	1.79	2.59e-06	6.68e-05
chr12	71294346	71294982	637	*	6.36	6.92	5.44	1.48	2.59e-06	6.68e-05
chr18	35954693	35955069	377	*	6.58	7.12	5.7	1.41	2.61e-06	6.72e-05
chr3	40685971	40686463	493	*	6.16	6.75	5.15	1.6	2.61e-06	6.72e-05
chr4	152799433	152799813	381	*	6.93	6.14	7.43	-1.29	2.61e-06	6.72e-05
chr15	41612229	41612650	422	*	6.21	6.84	5.04	1.81	2.62e-06	6.74e-05
chrX	167909535	167909839	305	*	4.98	3.26	5.74	-2.47	2.63e-06	6.76e-05
chr17	68769577	68769977	401	*	6.08	4.84	6.74	-1.9	2.64e-06	6.78e-05
chr11	54754267	54754740	474	*	7.2	7.69	6.46	1.22	2.64e-06	6.78e-05
chr6	55098071	55098400	330	*	5.88	6.5	4.75	1.75	2.65e-06	6.79e-05
chr1	162108156	162108662	507	*	6.17	6.75	5.19	1.56	2.66e-06	6.81e-05
chr17	51415544	51415924	381	*	5.34	3.89	6.05	-2.15	2.67e-06	6.83e-05
chr6	16213660	16214007	348	*	5.76	6.41	4.5	1.91	2.67e-06	6.83e-05
chr10	127667664	127667990	327	*	6.34	6.91	5.37	1.54	2.67e-06	6.83e-05
chr18	72225893	72226211	319	*	5.73	6.4	4.46	1.94	2.68e-06	6.84e-05
chr5	98186023	98186522	500	*	6.34	6.91	5.4	1.51	2.68e-06	6.84e-05
chr2	58454120	58454414	295	*	5.72	6.38	4.48	1.9	2.68e-06	6.85e-05
chr6	124740639	124741374	736	*	8.02	8.46	7.36	1.1	2.69e-06	6.86e-05
chr4	32244208	32244676	469	*	7.02	7.54	6.19	1.35	2.72e-06	6.95e-05
chr9	63968529	63969040	512	*	6.97	6.17	7.48	-1.3	2.74e-06	6.99e-05
chr13	101277580	101277905	326	*	4.53	2.06	5.4	-3.33	2.74e-06	6.99e-05
chrX	170005276	170005577	302	*	8.17	8.63	7.48	1.15	2.74e-06	6.99e-05
chr12	11391529	11391894	366	*	5.79	6.45	4.56	1.89	2.74e-06	6.99e-05
chr5	140610764	140610989	226	*	5.71	6.34	4.54	1.8	2.76e-06	7.01e-05
chr10	99136680	99136974	295	*	5.73	6.38	4.53	1.85	2.76e-06	7.03e-05
chr6	101385097	101385962	866	*	7.56	6.84	8.04	-1.2	2.77e-06	7.05e-05
chrX	12006689	12007086	398	*	5.41	6.09	4.07	2.02	2.78e-06	7.05e-05
chr13	98156508	98157204	697	*	6.42	5.42	7	-1.58	2.78e-06	7.07e-05
chr7	110702406	110702931	526	*	5.99	6.59	4.95	1.65	2.78e-06	7.07e-05
chr3	157115083	157115664	582	*	6.67	5.75	7.22	-1.47	2.8e-06	7.09e-05
chr1	165187439	165187758	320	*	5.96	6.65	4.63	2.02	2.81e-06	7.11e-05
chr7	107592567	107593041	475	*	7.14	7.63	6.39	1.24	2.81e-06	7.13e-05
chr3	9779719	9780151	433	*	6.44	5.44	7.02	-1.59	2.82e-06	7.15e-05
chrX	169975683	169976198	516	*	6.8	7.32	5.96	1.36	2.83e-06	7.15e-05
chr9	112031175	112031563	389	*	5.81	4.6	6.46	-1.85	2.84e-06	7.17e-05
chr12	103314728	103315019	292	*	5.82	6.45	4.7	1.75	2.85e-06	7.2e-05
chr1	104815257	104815603	347	*	5.79	4.51	6.45	-1.94	2.86e-06	7.22e-05
chr6	22834620	22834997	378	*	6.62	7.2	5.63	1.58	2.87e-06	7.25e-05
chr1	20845594	20846116	523	*	7.4	6.68	7.87	-1.19	2.88e-06	7.27e-05
chr2	110486653	110487232	580	*	7.09	6.33	7.58	-1.24	2.9e-06	7.3e-05
chr12	79732724	79733097	374	*	5.8	6.42	4.67	1.76	2.9e-06	7.32e-05
chr12	79679759	79679963	205	*	5.34	6.03	3.99	2.04	2.93e-06	7.38e-05
chr1	33931760	33932127	368	*	5.4	3.93	6.11	-2.19	2.93e-06	7.38e-05
chr2	12883596	12883893	298	*	5.69	6.38	4.34	2.04	2.94e-06	7.39e-05
chr9	52591190	52591679	490	*	6.21	6.8	5.22	1.58	2.94e-06	7.4e-05
chr3	9173675	9174621	947	*	7.72	8.22	6.95	1.26	2.98e-06	7.48e-05
chr5	132579774	132580251	478	*	6.04	6.64	5	1.63	2.98e-06	7.49e-05
chr11	40402288	40402543	256	*	5.19	5.9	3.73	2.16	2.99e-06	7.5e-05
chr12	53832062	53832441	380	*	5.07	3.38	5.83	-2.45	3e-06	7.53e-05
chr6	86086854	86087247	394	*	5.93	6.55	4.83	1.72	3e-06	7.53e-05
chr3	98106565	98107044	480	*	7.22	7.75	6.38	1.36	3.01e-06	7.53e-05
chr12	54710255	54711294	1040	*	8.52	8.98	7.84	1.14	3.01e-06	7.53e-05
chr18	55067932	55068343	412	*	5.41	6.1	4.06	2.03	3.01e-06	7.54e-05
chr9	41766577	41766962	386	*	5.85	6.48	4.73	1.74	3.02e-06	7.55e-05
chr13	49371389	49371830	442	*	6.44	7	5.52	1.48	3.02e-06	7.55e-05
chr3	32343306	32343738	433	*	6.58	5.6	7.16	-1.57	3.02e-06	7.55e-05
chr12	55484760	55485290	531	*	6.55	5.67	7.09	-1.42	3.03e-06	7.58e-05
chr10	18469297	18469632	336	*	6.06	6.66	5.03	1.63	3.04e-06	7.6e-05
chr4	63267668	63267994	327	*	5.23	3.61	5.97	-2.36	3.06e-06	7.63e-05
chr5	88929360	88930124	765	*	7.95	8.38	7.35	1.02	3.09e-06	7.7e-05
chr2	26487235	26488044	810	*	7.4	7.87	6.71	1.16	3.09e-06	7.71e-05
chr3	153429899	153430535	637	*	6.02	4.93	6.64	-1.7	3.1e-06	7.71e-05
chr12	91754620	91754964	345	*	5.66	4.43	6.32	-1.89	3.11e-06	7.74e-05
chr4	52312170	52312400	231	*	5.01	5.74	3.43	2.31	3.12e-06	7.77e-05
chr10	77243624	77244091	468	*	6.44	5.5	7.01	-1.51	3.13e-06	7.78e-05
chr11	103003187	103003718	532	*	6.46	7.03	5.51	1.53	3.14e-06	7.82e-05
chr5	141917017	141917353	337	*	5.7	6.36	4.44	1.92	3.15e-06	7.82e-05
chr3	101560875	101561535	661	*	6.73	7.27	5.84	1.43	3.15e-06	7.82e-05
chr7	144939547	144940156	610	*	7.28	7.77	6.55	1.22	3.15e-06	7.82e-05
chr17	25575677	25575960	284	*	5.49	6.17	4.15	2.02	3.15e-06	7.82e-05
chr3	158315636	158315991	356	*	5.38	3.99	6.07	-2.09	3.16e-06	7.84e-05
chr8	25144965	25145205	241	*	5.28	5.97	3.89	2.09	3.17e-06	7.85e-05
chr2	170406466	170407055	590	*	6.66	7.23	5.72	1.51	3.17e-06	7.86e-05
chrX	99369236	99369539	304	*	4.91	3.09	5.69	-2.6	3.18e-06	7.88e-05
chr15	34365813	34366090	278	*	5.08	5.81	3.54	2.27	3.19e-06	7.9e-05
chrX	110308837	110309080	244	*	4.72	5.5	2.89	2.61	3.19e-06	7.9e-05
chr9	26625522	26625948	427	*	5.59	4.23	6.28	-2.05	3.21e-06	7.94e-05
chr7	111736353	111736719	367	*	5.72	6.38	4.49	1.89	3.22e-06	7.94e-05
chr1	155233886	155234587	702	*	7.23	7.71	6.49	1.22	3.22e-06	7.95e-05
chr3	86873119	86873649	531	*	6.48	7.04	5.53	1.51	3.22e-06	7.95e-05
chr10	117586864	117587285	422	*	6	6.63	4.84	1.79	3.25e-06	8.02e-05
chr4	44851982	44852324	343	*	5.77	6.45	4.43	2.02	3.26e-06	8.04e-05
chr15	53224161	53224613	453	*	6.12	6.74	4.99	1.75	3.26e-06	8.04e-05
chr8	17558168	17558568	401	*	5.31	3.85	6.02	-2.17	3.27e-06	8.05e-05
chr12	14997309	14997660	352	*	5.14	3.59	5.87	-2.28	3.29e-06	8.09e-05
chr12	51347892	51348615	724	*	7.85	8.3	7.21	1.09	3.29e-06	8.1e-05
chr6	49217811	49218314	504	*	6.76	7.3	5.89	1.41	3.29e-06	8.1e-05
chr10	58601455	58601872	418	*	6.56	7.13	5.6	1.53	3.3e-06	8.1e-05
chr11	105507798	105508423	626	*	6.42	7	5.44	1.57	3.3e-06	8.11e-05
chr6	83302280	83302702	423	*	5.79	4.59	6.43	-1.84	3.31e-06	8.11e-05
chr14	13770773	13771104	332	*	6.19	6.78	5.17	1.61	3.31e-06	8.13e-05
chr2	92912395	92912839	445	*	5.94	6.57	4.81	1.76	3.33e-06	8.16e-05
chr5	112942158	112942621	464	*	5.92	6.53	4.84	1.69	3.33e-06	8.16e-05
chr4	86685546	86686025	480	*	6.22	5.21	6.8	-1.6	3.38e-06	8.27e-05
chr5	74999027	74999552	526	*	6.23	6.85	5.14	1.72	3.38e-06	8.27e-05
chr13	101278098	101278373	276	*	4.93	3.12	5.71	-2.58	3.39e-06	8.29e-05
chr5	148802556	148802980	425	*	6.55	7.11	5.6	1.51	3.41e-06	8.34e-05
chr8	120124836	120125305	470	*	6.68	7.21	5.85	1.36	3.41e-06	8.34e-05
chr1	41158163	41158598	436	*	6.09	6.67	5.09	1.58	3.41e-06	8.34e-05
chr10	7111600	7111968	369	*	5.77	6.41	4.58	1.83	3.42e-06	8.35e-05
chr13	3782381	3782940	560	*	6.75	7.26	5.94	1.33	3.42e-06	8.36e-05
chr12	15897541	15897939	399	*	5.91	4.67	6.56	-1.89	3.44e-06	8.39e-05
chr4	132984213	132984573	361	*	5.96	6.58	4.87	1.71	3.44e-06	8.39e-05
chr8	12400854	12401426	573	*	6.81	7.32	6.03	1.29	3.44e-06	8.39e-05
chr4	32853604	32853940	337	*	5.37	3.92	6.08	-2.16	3.47e-06	8.46e-05
chr9	6408018	6408308	291	*	4.94	5.67	3.35	2.33	3.48e-06	8.47e-05
chr17	80982365	80982756	392	*	6.56	7.09	5.7	1.39	3.48e-06	8.47e-05
chr12	30024373	30024767	395	*	5.52	4.22	6.2	-1.98	3.51e-06	8.54e-05
chr5	53148633	53148852	220	*	4.93	3.05	5.72	-2.66	3.52e-06	8.56e-05
chr12	54737476	54738691	1216	*	8.25	8.68	7.64	1.04	3.52e-06	8.56e-05
chr2	52804328	52804949	622	*	7.01	7.51	6.23	1.29	3.55e-06	8.63e-05
chr9	15774764	15775285	522	*	6.7	5.81	7.24	-1.44	3.58e-06	8.68e-05
chr10	75121064	75121463	400	*	6.51	7.06	5.61	1.45	3.58e-06	8.69e-05
chr1	150890012	150890349	338	*	5.81	6.44	4.68	1.75	3.59e-06	8.69e-05
chr4	124704698	124705007	310	*	5.74	6.38	4.54	1.85	3.59e-06	8.71e-05
chr10	104661714	104662003	290	*	5.31	6.05	3.69	2.37	3.63e-06	8.8e-05
chr3	49867883	49868222	340	*	5.75	6.4	4.55	1.85	3.64e-06	8.8e-05
chr2	93425840	93426215	376	*	5.77	6.41	4.58	1.83	3.64e-06	8.81e-05
chr9	43944710	43945862	1153	*	7.98	7.29	8.45	-1.16	3.66e-06	8.84e-05
chr16	24231491	24231902	412	*	5.88	6.54	4.66	1.88	3.67e-06	8.87e-05
chr6	5768616	5769038	423	*	5.63	4.27	6.32	-2.05	3.68e-06	8.9e-05
chr7	66912484	66913158	675	*	7.26	7.73	6.55	1.18	3.7e-06	8.92e-05
chr15	95828611	95829111	501	*	6.74	7.27	5.87	1.4	3.71e-06	8.95e-05
chr3	84305335	84305821	487	*	6.87	7.39	6.05	1.34	3.71e-06	8.95e-05
chr6	126772232	126772730	499	*	6.48	5.55	7.04	-1.49	3.78e-06	9.12e-05
chr15	74672413	74672850	438	*	6.74	7.26	5.92	1.34	3.79e-06	9.12e-05
chr4	82035120	82035599	480	*	5.91	6.54	4.78	1.76	3.79e-06	9.13e-05
chr2	135984036	135984317	282	*	5.06	5.82	3.33	2.5	3.81e-06	9.16e-05
chr11	6119270	6119917	648	*	6.51	7.05	5.63	1.42	3.82e-06	9.18e-05
chr2	170562503	170562914	412	*	5.94	4.73	6.59	-1.86	3.82e-06	9.19e-05
chr18	86462897	86463232	336	*	5.41	6.09	4.07	2.01	3.83e-06	9.21e-05
chr13	8417549	8417900	352	*	5.59	4.3	6.27	-1.97	3.84e-06	9.22e-05
chr9	48184326	48184711	386	*	6.05	6.63	5.04	1.59	3.84e-06	9.22e-05
chr4	139232289	139233017	729	*	6.94	6.09	7.47	-1.39	3.85e-06	9.23e-05
chr14	70023301	70023639	339	*	5.38	6.05	4.07	1.98	3.86e-06	9.24e-05
chr16	97304308	97304699	392	*	5.86	6.49	4.73	1.76	3.87e-06	9.27e-05
chr10	94584806	94585364	559	*	6	6.63	4.82	1.82	3.91e-06	9.37e-05
chr5	38950440	38950971	532	*	6.24	5.2	6.84	-1.64	3.92e-06	9.38e-05
chr18	55640223	55640628	406	*	6.31	6.91	5.27	1.64	3.92e-06	9.39e-05
chr10	72071261	72071685	425	*	5.48	4.1	6.17	-2.07	3.93e-06	9.4e-05
chr8	60773423	60773798	376	*	5.91	6.58	4.62	1.96	3.93e-06	9.4e-05
chr4	130801930	130802252	323	*	5.8	6.43	4.67	1.76	3.94e-06	9.4e-05
chr17	67011859	67012193	335	*	5.62	6.27	4.42	1.84	3.94e-06	9.4e-05
chr1	41157691	41158036	346	*	6.09	6.71	5	1.71	3.96e-06	9.46e-05
chr15	94303086	94303506	421	*	5.73	4.53	6.37	-1.84	3.97e-06	9.47e-05
chr13	24625022	24625544	523	*	6.91	7.41	6.14	1.27	3.97e-06	9.47e-05
chr10	3596677	3597078	402	*	6.14	6.74	5.09	1.66	3.97e-06	9.47e-05
chr3	32067018	32067572	555	*	6.23	6.81	5.26	1.56	3.99e-06	9.5e-05
chr4	111635631	111636156	526	*	5.92	4.79	6.55	-1.75	4e-06	9.52e-05
chr2	117120023	117121410	1388	*	8.85	9.27	8.27	1	4.01e-06	9.53e-05
chr8	77517706	77518220	515	*	7.13	7.64	6.34	1.3	4.01e-06	9.53e-05
chr6	145863038	145863425	388	*	6.21	6.78	5.24	1.55	4.01e-06	9.53e-05
chr11	94233454	94233837	384	*	6.17	6.78	5.09	1.69	4.02e-06	9.54e-05
chr10	17540809	17541284	476	*	5.41	3.96	6.11	-2.15	4.04e-06	9.59e-05
chr15	66968355	66968973	619	*	6.34	6.94	5.3	1.64	4.05e-06	9.61e-05
chr18	73286482	73286880	399	*	6.3	6.89	5.26	1.63	4.06e-06	9.62e-05
chr15	56278627	56278932	306	*	5.89	6.54	4.71	1.83	4.07e-06	9.65e-05
chr6	31455452	31455781	330	*	5.19	3.65	5.92	-2.28	4.07e-06	9.65e-05
chr10	74114131	74114440	310	*	6.13	6.72	5.11	1.61	4.08e-06	9.67e-05
chr3	84745786	84746255	470	*	6.92	7.47	6.03	1.44	4.09e-06	9.68e-05
chr4	63580127	63580431	305	*	5.69	6.32	4.55	1.77	4.09e-06	9.68e-05
chr6	50498025	50498416	392	*	5.2	3.55	5.95	-2.4	4.1e-06	9.71e-05
chr17	69654603	69654916	314	*	5.42	3.85	6.15	-2.3	4.13e-06	9.77e-05
chr10	87927229	87927697	469	*	6.38	6.94	5.45	1.49	4.14e-06	9.78e-05
chr1	177555574	177556091	518	*	6.48	7.02	5.61	1.42	4.15e-06	9.8e-05
chr3	108433431	108434031	601	*	6.58	7.18	5.54	1.64	4.16e-06	9.83e-05
chr8	70571058	70571579	522	*	5.97	4.87	6.59	-1.72	4.19e-06	9.88e-05
chr17	80801289	80801720	432	*	5.49	6.15	4.22	1.94	4.2e-06	9.89e-05
chr4	64224941	64225342	402	*	6.45	5.45	7.04	-1.6	4.2e-06	9.89e-05
chr10	83584539	83584928	390	*	5.08	3.29	5.86	-2.56	4.2e-06	9.89e-05
chr4	137679984	137680412	429	*	6	6.59	4.98	1.61	4.21e-06	9.9e-05
chr3	118443645	118444030	386	*	5.95	4.83	6.57	-1.73	4.23e-06	9.95e-05
chr6	70872197	70872521	325	*	5.86	6.48	4.74	1.74	4.24e-06	9.97e-05
chr5	64159835	64160322	488	*	6.58	7.13	5.7	1.42	4.25e-06	9.98e-05
chr16	26163494	26163844	351	*	5.25	3.8	5.96	-2.16	4.25e-06	9.98e-05
chr18	54612339	54612681	343	*	5.33	6	4.01	1.99	4.25e-06	9.98e-05
chr1	64189527	64189822	296	*	5.57	6.25	4.23	2.02	4.27e-06	0.0001
chr12	37769941	37770274	334	*	5.72	6.36	4.56	1.8	4.28e-06	0.0001
chr3	19426082	19426593	512	*	5.99	6.6	4.93	1.67	4.29e-06	0.000101
chr19	15371731	15372087	357	*	5.43	6.09	4.15	1.94	4.31e-06	0.000101
chr12	99898522	99898875	354	*	5.83	4.67	6.46	-1.78	4.31e-06	0.000101
chr7	118593779	118594523	745	*	8.28	8.7	7.7	1	4.33e-06	0.000101
chr15	93084981	93085342	362	*	5.53	6.19	4.28	1.91	4.34e-06	0.000101
chr9	48760391	48760817	427	*	6.52	7.08	5.59	1.49	4.34e-06	0.000101
chr11	88097240	88097565	326	*	5.68	6.33	4.49	1.84	4.35e-06	0.000102
chr3	78291975	78292206	232	*	4.87	5.62	3.25	2.37	4.35e-06	0.000102
chr3	9669878	9670194	317	*	5.26	3.73	5.98	-2.26	4.36e-06	0.000102
chr19	16133814	16134139	326	*	5.91	6.55	4.77	1.78	4.36e-06	0.000102
chr17	35703939	35704230	292	*	6.03	6.62	5	1.62	4.38e-06	0.000102
chr10	24235596	24236035	440	*	5.67	6.32	4.44	1.88	4.42e-06	0.000103
chr5	39426093	39426316	224	*	4.4	5.22	2.33	2.9	4.43e-06	0.000103
chr11	83371360	83371741	382	*	5.75	4.58	6.38	-1.81	4.44e-06	0.000103
chr7	49107494	49107798	305	*	5.47	6.14	4.17	1.98	4.46e-06	0.000104
chr8	36159066	36159523	458	*	6.55	7.08	5.68	1.4	4.48e-06	0.000104
chr9	37178925	37179240	316	*	5.8	6.45	4.6	1.85	4.5e-06	0.000105
chr2	64417206	64417505	300	*	5.27	3.79	5.99	-2.2	4.52e-06	0.000105
chr13	47336761	47337323	563	*	6.07	6.69	4.96	1.73	4.53e-06	0.000105
chr19	40702328	40702884	557	*	6.64	7.16	5.82	1.34	4.55e-06	0.000106
chr1	62664986	62665574	589	*	6.85	7.38	5.99	1.39	4.57e-06	0.000106
chr11	102207827	102208133	307	*	5.52	6.17	4.3	1.87	4.58e-06	0.000106
chr13	37152153	37152431	279	*	5.97	6.57	4.93	1.65	4.58e-06	0.000106
chr4	11889266	11889638	373	*	6.53	7.07	5.68	1.39	4.58e-06	0.000106
chr3	61358169	61358427	259	*	5.12	5.84	3.61	2.24	4.59e-06	0.000106
chr10	59786168	59786675	508	*	6.67	7.24	5.72	1.52	4.6e-06	0.000106
chr13	71248695	71249000	306	*	6.04	6.64	4.99	1.64	4.6e-06	0.000106
chr17	56805023	56805336	314	*	5.94	6.55	4.89	1.65	4.61e-06	0.000106
chr1	128015988	128016391	404	*	5.18	5.89	3.72	2.17	4.64e-06	0.000107
chr7	97446464	97447563	1100	*	8.65	9.07	8.06	1	4.66e-06	0.000108
chr3	68824318	68824782	465	*	6.12	5.13	6.71	-1.58	4.67e-06	0.000108
[truncated: 7,930 more rows]

## Sheet: 2B
chr	start	end	site
chr1	3670595	3670963	site1
chr1	4412536	4412791	site3
chr1	4785389	4785904	site4
chr1	4807549	4808287	site5
chr1	4857379	4858451	site6
chr1	5070263	5070556	site9
chr1	5082955	5083551	site10
chr1	5220720	5221057	site11
chr1	5588271	5588691	site13
chr1	6214309	6215328	site14
chr1	6382787	6383147	site15
chr1	6866879	6867247	site16
chr1	7088426	7089276	site17
chr1	7397575	7397783	site18
chr1	7397792	7398497	site19
chr1	8948276	8948530	site20
chr1	9541304	9541551	site21
chr1	9545118	9545556	site22
chr1	9564286	9564882	site23
chr1	9621477	9621831	site25
chr1	9627386	9627946	site26
chr1	9630076	9630662	site27
chr1	9658971	9659377	site28
chr1	9748115	9748748	site30
chr1	9772839	9773030	site31
chr1	9797802	9798718	site32
chr1	9943970	9944321	site33
chr1	10009011	10009297	site34
chr1	10037813	10038042	site35
chr1	10038067	10038281	site36
chr1	10039534	10040297	site37
chr1	10232501	10233337	site38
chr1	10990982	10991372	site40
chr1	11413862	11414625	site41
chr1	12000575	12000960	site42
chr1	12657399	12657883	site44
chr1	13171213	13171551	site46
chr1	13372348	13373890	site47
chr1	13373997	13374263	site48
chr1	13426487	13426700	site49
chr1	13589310	13589655	site50
chr1	13589654	13590194	site51
chr1	13660384	13660762	site52
chr1	13683062	13683413	site53
chr1	13935906	13936549	site54
chr1	14198826	14199369	site57
chr1	14291968	14292312	site59
chr1	14309574	14310132	site60
chr1	14740091	14740332	site62
chr1	15286514	15287123	site63
chr1	15446603	15447107	site64
chr1	15805294	15806405	site65
chr1	15892481	15892852	site66
chr1	16092993	16093482	site67
chr1	16104298	16104536	site68
chr1	16104597	16105972	site69
chr1	16122804	16123160	site70
chr1	16342839	16343228	site71
chr1	16519012	16519465	site72
chr1	16519646	16520108	site73
chr1	16546640	16546990	site74
chr1	16618933	16619554	site75
chr1	16656505	16657552	site76
chr1	16665042	16665670	site77
chr1	16688601	16688849	site78
chr1	17097629	17098111	site79
chr1	17123458	17123743	site80
chr1	17449313	17449661	site81
chr1	17838465	17838802	site82
chr1	19176217	19176404	site83
chr1	19849931	19850284	site84
chr1	19927806	19928256	site85
chr1	20058250	20058612	site86
chr1	20820158	20820595	site87
chr1	20867417	20867922	site89
chr1	20890401	20891401	site90
chr1	20933551	20933784	site92
chr1	20951289	20951868	site93
chr1	21008900	21009164	site94
chr1	21052577	21053346	site96
chr1	21074287	21074598	site97
chr1	21079113	21079791	site98
chr1	21166230	21166680	site99
chr1	21218457	21218952	site100
chr1	21411260	21411927	site101
chr1	21632674	21633059	site102
chr1	21804941	21805532	site103
chr1	21829871	21830502	site104
chr1	22266504	22266770	site106
chr1	22327545	22327885	site107
chr1	22594941	22595154	site108
chr1	22640626	22640893	site109
chr1	22805739	22806473	site110
chr1	23062016	23062338	site111
chr1	23255929	23257023	site112
chr1	23286802	23287053	site113
chr1	23383025	23383611	site114
chr1	23761724	23762000	site115
chr1	23762806	23763202	site116
chr1	23764768	23765095	site117
chr1	23792831	23793055	site118
chr1	23921747	23922559	site119
chr1	24005366	24005836	site120
chr1	24074378	24074716	site121
chr1	24099787	24100653	site122
chr1	24226121	24226532	site123
chr1	24230459	24230717	site124
chr1	24678226	24678982	site127
chr1	24683974	24684327	site128
chr1	25008550	25009284	site129
chr1	25105418	25105715	site130
chr1	25228641	25228939	site131
chr1	25824595	25824980	site132
chr1	25829873	25830794	site133
chr1	25892418	25892702	site134
chr1	25996605	25997062	site135
chr1	26282819	26283340	site136
chr1	26686864	26688421	site137
chr1	30873268	30874263	site138
chr1	30949014	30949501	site139
chr1	30949607	30950416	site140
chr1	31058988	31059373	site141
chr1	31102940	31103283	site143
chr1	31154055	31154268	site144
chr1	31233436	31234023	site145
chr1	32172449	32173204	site146
chr1	33669637	33669938	site148
chr1	33670168	33670611	site149
chr1	33719728	33720439	site150
chr1	33739368	33739642	site151
chr1	33813920	33814738	site152
chr1	33907430	33908345	site153
chr1	34011019	34011718	site155
chr1	34121125	34121586	site156
chr1	34166042	34166369	site157
chr1	34236274	34236763	site158
chr1	34439260	34439972	site159
chr1	34459408	34459883	site160
chr1	34579499	34579796	site161
chr1	34602457	34602667	site163
chr1	34666167	34666818	site165
chr1	34677888	34678292	site166
chr1	34696386	34696954	site167
chr1	34842587	34843248	site168
chr1	34867284	34867540	site169
chr1	35869664	35870080	site171
chr1	35879366	35879900	site172
chr1	36030232	36030882	site173
chr1	36064949	36065225	site174
chr1	36068114	36068762	site175
chr1	36244026	36244485	site176
chr1	36307528	36307881	site177
chr1	36309486	36309940	site178
chr1	36368804	36369334	site179
chr1	36445130	36445498	site180
chr1	36471330	36471897	site181
chr1	36492339	36492736	site182
chr1	36511609	36512078	site183
chr1	36546973	36547589	site185
chr1	36596109	36596557	site188
chr1	36603452	36603897	site189
chr1	36628627	36629037	site190
chr1	36684146	36684424	site192
chr1	36691288	36691648	site193
chr1	36709630	36710242	site194
chr1	36939423	36939767	site195
chr1	36939785	36940107	site196
chr1	36949590	36950119	site197
chr1	37029110	37029491	site198
chr1	37299700	37300413	site200
chr1	37332807	37333220	site201
chr1	37347359	37347704	site202
chr1	37350832	37351346	site203
chr1	37386415	37386861	site204
chr1	37404996	37405443	site205
chr1	37419478	37419730	site206
chr1	37429761	37430332	site207
chr1	37540886	37541514	site208
chr1	37719658	37720089	site209
chr1	37864540	37865446	site210
chr1	37890178	37890637	site211
chr1	37996878	37997503	site212
chr1	37997858	37998233	site213
chr1	38307871	38308467	site215
chr1	38334227	38334639	site216
chr1	38401851	38402194	site217
chr1	38450626	38451129	site218
chr1	38627374	38627712	site219
chr1	38897838	38898289	site220
chr1	38987504	38987888	site221
chr1	39367632	39368017	site222
chr1	39443885	39444096	site223
chr1	39478322	39479021	site224
chr1	39535465	39536058	site225
chr1	39568167	39568395	site226
chr1	39576886	39577641	site227
chr1	39650658	39651089	site228
chr1	39714123	39714638	site229
chr1	39762037	39762305	site231
chr1	39774105	39774399	site232
chr1	39936512	39936805	site234
chr1	39947597	39948264	site236
chr1	39976999	39977719	site237
chr1	40139715	40140175	site238
chr1	40681222	40681743	site239
chr1	40790547	40790837	site240
chr1	41001637	41001838	site241
chr1	41027501	41028013	site242
chr1	41380053	41380369	site243
chr1	41555676	41555951	site245
chr1	41652710	41652988	site246
chr1	41810394	41810634	site247
chr1	42684280	42684681	site248
chr1	42684843	42685137	site249
chr1	42695364	42696048	site251
chr1	42714290	42714843	site252
chr1	42850998	42851567	site253
chr1	43065970	43066216	site254
chr1	43092323	43093031	site255
chr1	43098319	43099067	site256
chr1	43358227	43358554	site260
chr1	43445581	43446104	site261
chr1	43694747	43695242	site262
chr1	43730449	43730945	site264
chr1	43778334	43778937	site265
chr1	43827416	43828216	site266
chr1	43933529	43934182	site267
chr1	44102069	44102724	site268
chr1	44118554	44119095	site269
chr1	44119289	44119563	site270
chr1	44119826	44120116	site271
chr1	44147546	44148473	site272
chr1	44201191	44201395	site273
chr1	44551476	44552012	site274
chr1	44552417	44552664	site275
chr1	44591774	44592146	site276
chr1	45502898	45503278	site278
chr1	45794998	45795268	site279
chr1	45795286	45795907	site280
chr1	45837691	45838007	site281
chr1	45925518	45925762	site282
chr1	46066486	46067299	site283
chr1	46075899	46076244	site284
chr1	46418853	46419399	site285
chr1	46732514	46732690	site286
chr1	46853215	46854316	site287
chr1	50770151	50770639	site288
chr1	50926803	50927960	site289
chr1	51076270	51076648	site290
chr1	51216306	51216707	site291
chr1	51290630	51291075	site292
chr1	51315516	51315820	site293
chr1	51334026	51334274	site294
chr1	51478159	51478868	site295
chr1	51597029	51597291	site296
chr1	51996656	51997304	site298
chr1	52113543	52114076	site299
chr1	52119165	52119685	site300
chr1	52232738	52233706	site301
chr1	52500140	52500983	site302
chr1	52597296	52597619	site303
chr1	52630463	52631020	site304
chr1	52648206	52648443	site305
chr1	52817007	52817941	site307
chr1	52844679	52845320	site308
chr1	53296695	53297372	site310
chr1	53313519	53313927	site311
chr1	53352298	53352933	site312
chr1	53713298	53713895	site313
chr1	53784808	53785473	site314
chr1	54250476	54250956	site316
chr1	54377534	54377900	site317
chr1	54438849	54439138	site318
chr1	54557343	54558056	site319
chr1	54926235	54926569	site320
chr1	55027302	55027763	site321
chr1	55052460	55053326	site322
chr1	55087745	55088588	site323
chr1	55130932	55131792	site324
chr1	55161075	55161532	site325
chr1	55201781	55202207	site326
chr1	55221363	55221688	site327
chr1	55226440	55226610	site328
chr1	55236965	55237455	site329
chr1	55383222	55383431	site330
chr1	55405614	55406447	site331
chr1	55618591	55619306	site333
chr1	55736448	55736678	site334
chr1	55848811	55849155	site335
chr1	55874238	55874418	site336
chr1	56782233	56782452	site337
chr1	57269815	57270017	site339
chr1	57377391	57377914	site340
chr1	57387891	57388225	site341
chr1	57406374	57406842	site342
chr1	57428907	57429221	site343
chr1	57774452	57775574	site344
chr1	57862043	57862434	site346
chr1	57969831	57970326	site347
chr1	57995693	57996162	site348
chr1	58029588	58030155	site349
chr1	58030445	58030918	site350
chr1	58296386	58296631	site351
chr1	58392641	58393611	site352
chr1	58423953	58424235	site353
chr1	58445091	58445768	site354
chr1	58504570	58505231	site355
chr1	58586181	58586460	site356
chr1	58586467	58586676	site357
chr1	58711627	58711856	site358
chr1	58973056	58973958	site359
chr1	59119709	59120509	site360
chr1	59236893	59237530	site361
chr1	59481854	59482302	site362
chr1	59670643	59670929	site364
chr1	59684813	59685123	site365
chr1	59763061	59763815	site366
chr1	59912505	59913202	site368
chr1	60097848	60098029	site369
chr1	60098062	60098653	site370
chr1	60180160	60180935	site371
chr1	60343116	60343683	site372
chr1	61638689	61639100	site375
chr1	62682461	62682854	site377
chr1	62701078	62701406	site378
chr1	62743241	62743680	site379
chr1	62951432	62951766	site380
chr1	62964374	62964602	site381
chr1	63113971	63114833	site382
chr1	63176606	63176908	site383
chr1	63176943	63177222	site384
chr1	63181044	63181381	site385
chr1	63445671	63446196	site386
chr1	63629918	63630836	site387
chr1	63730516	63730738	site388
chr1	64121430	64122476	site390
chr1	64305391	64305982	site391
chr1	64446032	64446345	site392
chr1	64532563	64533201	site393
chr1	64617032	64617636	site394
chr1	64617646	64617923	site395
chr1	64690514	64691210	site396
chr1	64737419	64738115	site397
chr1	64795320	64795666	site398
chr1	64853671	64854128	site399
chr1	64956651	64956886	site400
chr1	65178192	65178602	site401
chr1	65178872	65179492	site402
chr1	65186311	65187050	site403
chr1	66174962	66175415	site404
chr1	66226988	66227379	site405
chr1	66386751	66387079	site407
chr1	66467928	66468486	site408
chr1	66638216	66638664	site409
chr1	66655131	66655699	site410
chr1	66655824	66656002	site411
chr1	66692650	66693187	site412
chr1	66700634	66701243	site413
chr1	66816836	66817840	site414
chr1	66862677	66863520	site415
chr1	66896194	66896508	site416
chr1	67038595	67039057	site417
chr1	67049877	67050167	site418
chr1	67061542	67061767	site419
chr1	68046514	68046747	site421
chr1	69157361	69157720	site422
chr1	69456677	69456931	site423
chr1	69458759	69459155	site424
chr1	69687126	69687886	site425
chr1	69689076	69689319	site426
chr1	70475284	70476076	site427
chr1	70725626	70725967	site428
chr1	71102387	71102606	site429
chr1	71102627	71103322	site430
chr1	71556785	71557622	site431
chr1	71614946	71615226	site432
chr1	71652722	71653064	site433
chr1	71653063	71653419	site434
chr1	72068971	72069367	site435
chr1	72211941	72212480	site436
chr1	72236353	72236601	site438
chr1	72236623	72237194	site439
chr1	72284013	72284485	site442
chr1	72307227	72307643	site443
chr1	72536965	72537278	site444
chr1	72582999	72583371	site445
chr1	72583397	72583671	site446
chr1	72696385	72696591	site448
chr1	72711108	72711398	site449
chr1	72739396	72740097	site450
chr1	72746497	72746729	site451
chr1	72751268	72751690	site452
chr1	72832758	72833197	site453
chr1	72871113	72871320	site454
chr1	73642610	73643102	site457
chr1	73826282	73826618	site458
chr1	73944385	73944845	site459
chr1	73979262	73979585	site461
chr1	74236264	74236711	site463
chr1	74284585	74285140	site464
chr1	74361903	74362206	site467
chr1	74386649	74387341	site468
chr1	74391322	74391762	site469
chr1	74397271	74397708	site470
chr1	74505559	74506167	site471
chr1	74544195	74544484	site472
chr1	74587703	74588477	site473
chr1	74601282	74601566	site474
chr1	74661443	74662107	site475
chr1	74773126	74773428	site476
chr1	74803132	74803336	site477
chr1	74816587	74817213	site478
chr1	74854705	74855034	site479
chr1	75124556	75125345	site480
chr1	75142578	75143246	site481
chr1	75168490	75169075	site482
chr1	75180010	75180549	site483
chr1	75191855	75192375	site484
chr1	75210659	75210980	site485
chr1	75236345	75236616	site486
chr1	75236762	75237015	site487
chr1	75317299	75318122	site488
chr1	75398771	75399031	site489
chr1	75399846	75400215	site490
chr1	75435835	75436102	site491
chr1	75467651	75467900	site492
chr1	75487965	75488211	site494
chr1	75506066	75506553	site495
chr1	75521367	75521623	site496
chr1	75546327	75546579	site497
chr1	75559428	75559856	site498
chr1	75680874	75681326	site499
chr1	76246214	76246569	site501
chr1	77496751	77497301	site502
chr1	77514985	77515337	site503
chr1	77516266	77516542	site504
chr1	78371665	78371984	site505
chr1	78488530	78488982	site506
chr1	78537548	78537976	site507
chr1	78548981	78549404	site508
chr1	78657538	78658208	site509
chr1	78852328	78852768	site511
chr1	79439915	79440194	site512
chr1	79581296	79581706	site513
chr1	79697417	79697733	site514
chr1	79761556	79761909	site515
chr1	79775919	79776455	site516
chr1	80224920	80225345	site520
chr1	80340327	80341193	site521
chr1	80637152	80637636	site522
chr1	81280989	81281395	site524
chr1	81593644	81593913	site525
chr1	82189563	82189948	site527
chr1	82199984	82200382	site528
chr1	82290673	82291843	site530
chr1	82316346	82316911	site531
chr1	82358855	82359194	site532
chr1	82433433	82433696	site533
chr1	82634469	82634896	site535
chr1	82724735	82725018	site536
chr1	82725023	82725243	site537
chr1	82787416	82787802	site538
chr1	82839203	82839768	site539
chr1	83159581	83159985	site540
chr1	83408007	83408449	site541
chr1	83631741	83632110	site542
chr1	83906721	83907644	site543
chr1	84284311	84284816	site547
chr1	84387569	84387903	site548
chr1	84585312	84585840	site549
chr1	84621310	84621798	site550
chr1	84695101	84695360	site551
chr1	84695509	84696463	site552
chr1	84839262	84839701	site553
chr1	84839737	84839997	site554
chr1	84934516	84934959	site555
chr1	84935084	84935368	site556
chr1	85074933	85075402	site557
chr1	85105411	85105710	site558
chr1	85551651	85552075	site559
chr1	85793236	85794070	site560
chr1	85894389	85894709	site561
chr1	85922155	85922943	site563
chr1	85928236	85928671	site564
chr1	85969471	85969892	site565
chr1	86007877	86008133	site566
chr1	86018216	86018515	site567
chr1	86032158	86032870	site568
chr1	86045794	86046524	site569
chr1	86064228	86064488	site571
chr1	86064529	86064945	site572
chr1	86154552	86154910	site573
chr1	86178902	86179141	site574
chr1	86358744	86359759	site575
chr1	86434119	86435042	site576
chr1	86435449	86435784	site577
chr1	86440535	86440822	site578
chr1	86442165	86442867	site579
chr1	86487161	86488009	site580
chr1	86525241	86525558	site583
chr1	86526116	86526818	site584
chr1	86528094	86528443	site585
chr1	86532444	86532700	site586
chr1	86582238	86582977	site587
chr1	86586995	86587210	site588
chr1	86669532	86669817	site589
chr1	86703625	86704101	site590
chr1	87175824	87176098	site592
chr1	87213726	87214119	site593
chr1	87214144	87214423	site594
chr1	87273503	87274179	site595
chr1	87326704	87327343	site596
chr1	87510190	87510646	site597
chr1	87574806	87575227	site598
chr1	87607811	87608152	site599
chr1	87755768	87756225	site600
chr1	87853065	87853410	site601
chr1	87879806	87880088	site602
chr1	87929810	87930197	site603
chr1	88144351	88144621	site604
chr1	88205618	88205905	site605
chr1	88277074	88277847	site606
chr1	88745299	88745569	site610
chr1	89069920	89070702	site613
chr1	89509803	89510380	site618
chr1	89517768	89518178	site619
chr1	89577001	89577351	site620
chr1	89580019	89580305	site621
chr1	89876472	89876968	site622
chr1	89931113	89931431	site623
chr1	90153275	90153690	site624
chr1	90203830	90204103	site625
chr1	90205368	90205632	site626
chr1	90290773	90291242	site627
chr1	90603242	90603594	site628
chr1	90926044	90926297	site629
chr1	90973339	90973555	site630
chr1	90998587	90998893	site632
chr1	91017189	91017521	site633
chr1	91062348	91062775	site635
chr1	91209249	91210224	site636
chr1	91211556	91212035	site637
chr1	91249934	91250436	site638
chr1	91297911	91298443	site639
chr1	91380526	91380783	site640
chr1	91398412	91399068	site641
chr1	91412929	91413514	site642
chr1	91436221	91436856	site643
chr1	91458199	91458843	site644
chr1	91459084	91459804	site645
chr1	91494393	91494776	site646
chr1	91540270	91540982	site647
chr1	91600620	91601011	site648
chr1	91978526	91978772	site649
chr1	92100340	92100554	site650
chr1	92130399	92130918	site651
chr1	92137176	92137534	site652
chr1	92180052	92180741	site653
chr1	92180746	92181054	site654
chr1	92473487	92474042	site657
chr1	92641847	92642144	site658
chr1	92647807	92648091	site659
chr1	92831413	92831981	site660
chr1	92834067	92834265	site661
chr1	92906791	92907113	site662
chr1	92910585	92910884	site663
chr1	92934192	92934914	site664
chr1	93085198	93085718	site665
chr1	93101009	93101462	site666
chr1	93101712	93102136	site667
chr1	93115094	93115408	site668
chr1	93210238	93210619	site669
chr1	93235607	93236008	site670
chr1	93289716	93289964	site671
chr1	93305621	93306013	site672
chr1	93342597	93343023	site673
chr1	93343416	93343825	site674
chr1	93444784	93445064	site675
chr1	93445068	93445561	site676
chr1	93445560	93445827	site677
chr1	93477961	93478665	site678
chr1	93478680	93479162	site679
chr1	93511538	93512325	site680
chr1	93635493	93636144	site681
chr1	93668697	93669228	site682
chr1	93685373	93685923	site683
chr1	93727006	93727282	site684
chr1	93754515	93755364	site685
chr1	93801794	93802123	site686
chr1	93803676	93804113	site687
chr1	93804123	93804420	site688
chr1	93825353	93825629	site689
chr1	94079137	94079431	site691
chr1	94413033	94413385	site692
chr1	94469844	94470089	site693
chr1	94503662	94504135	site694
chr1	95313428	95314229	site696
chr1	95451871	95452112	site697
chr1	95667353	95667991	site698
chr1	97300147	97300883	site699
chr1	97540558	97541049	site700
chr1	97553627	97554498	site701
chr1	97623184	97623538	site702
chr1	97660437	97661144	site703
chr1	97661143	97662269	site704
chr1	97769901	97770585	site705
chr1	97833789	97834044	site706
chr1	97976837	97977510	site707
chr1	98094839	98095138	site709
chr1	98095159	98095802	site710
chr1	99772230	99772463	site712
chr1	100180039	100180427	site713
chr1	100223937	100224190	site714
chr1	100231494	100231849	site715
chr1	100231854	100232240	site716
chr1	102628118	102628392	site717
chr1	104625654	104625849	site718
chr1	104652477	104652732	site719
chr1	104768307	104769148	site722
chr1	104771995	104772306	site724
chr1	104838900	104839518	site726
chr1	104848326	104848665	site727
chr1	104944786	104945057	site728
chr1	105092575	105092806	site729
chr1	105111243	105111640	site730
chr1	105356210	105356813	site732
chr1	105663553	105664013	site733
chr1	105780526	105780793	site734
chr1	105906137	105906773	site735
chr1	105990045	105990908	site736
chr1	106043153	106043388	site737
chr1	106155285	106155687	site738
chr1	106171230	106171878	site739
chr1	106199629	106200069	site740
chr1	106395567	106395820	site742
chr1	106702805	106703143	site743
chr1	106759334	106760082	site745
chr1	106796182	106796508	site746
chr1	106796507	106796889	site747
chr1	106869970	106870467	site748
chr1	106883837	106884135	site749
chr1	108102171	108102676	site751
chr1	109985528	109985793	site752
chr1	111864286	111865211	site753
chr1	112378702	112378960	site754
chr1	112379937	112380263	site755
chr1	112389801	112390081	site756
chr1	112416812	112417035	site757
chr1	112451743	112451994	site758
chr1	113358041	113358663	site759
chr1	118310983	118311633	site760
chr1	118321616	118322096	site761
chr1	118388790	118389577	site762
chr1	118458907	118459371	site764
chr1	118459370	118459686	site765
chr1	118498389	118498655	site766
chr1	118980670	118980937	site768
chr1	118982492	118982885	site769
chr1	119049897	119050151	site771
chr1	119050241	119050595	site772
chr1	119053441	119053860	site773
chr1	119256714	119257269	site774
chr1	119328966	119329284	site775
chr1	119388728	119389061	site776
chr1	119484495	119484762	site777
chr1	119525976	119526521	site779
chr1	119648516	119649121	site780
chr1	119837252	119837870	site781
chr1	119878948	119879380	site782
chr1	119913052	119913370	site783
chr1	120115363	120116333	site784
chr1	120120795	120121389	site785
chr1	120142586	120143052	site786
chr1	120197254	120197500	site787
chr1	120207535	120207954	site788
chr1	120245684	120246171	site789
chr1	120265103	120265561	site790
chr1	120357359	120357798	site791
chr1	120685962	120686175	site792
chr1	121047355	121048091	site793
chr1	121053808	121054016	site794
chr1	121087085	121087547	site795
chr1	121096539	121096874	site796
chr1	121111803	121112176	site797
chr1	121180399	121180625	site798
chr1	121314801	121315379	site799
chr1	121327663	121328206	site800
chr1	121430909	121431392	site801
chr1	121490316	121490572	site802
chr1	121528375	121528686	site803
chr1	121567588	121568172	site804
chr1	122357074	122357314	site805
chr1	123995759	123996090	site806
chr1	125435315	125436097	site807
chr1	125560208	125561326	site808
chr1	125607491	125607735	site809
chr1	126484646	126485116	site811
chr1	126865530	126866105	site816
chr1	126925249	126925872	site817
chr1	127204795	127205493	site819
chr1	127205994	127206198	site820
chr1	127339131	127339423	site822
chr1	127348602	127349025	site823
chr1	127424974	127425515	site824
chr1	127661061	127661505	site825
chr1	127773776	127774499	site826
chr1	127868604	127868905	site827
chr1	128102604	128102947	site828
chr1	128102948	128103437	site829
chr1	128243987	128244739	site830
chr1	128285109	128285466	site831
chr1	128359513	128359926	site832
chr1	128405001	128405531	site833
chr1	128416786	128417571	site834
chr1	128551746	128552289	site836
chr1	128585921	128586489	site837
chr1	128592533	128592749	site838
chr1	129005901	129006329	site839
chr1	130462424	130462677	site840
chr1	130715515	130716217	site841
chr1	130717282	130717680	site842
chr1	131053182	131053577	site844
chr1	131096744	131097245	site847
chr1	131097499	131098050	site848
chr1	131137955	131138464	site849
chr1	131153018	131153307	site850
chr1	131431821	131432194	site852
chr1	131482327	131482597	site853
chr1	131526887	131527165	site854
chr1	131527250	131528020	site855
chr1	131555033	131555460	site856
chr1	131573748	131574078	site857
chr1	131658086	131658407	site858
chr1	131737216	131737647	site859
chr1	131827726	131828266	site860
chr1	131867085	131867558	site861
chr1	131910193	131911244	site862
chr1	132007302	132008243	site863
chr1	132157472	132157669	site864
chr1	132208197	132208500	site866
chr1	132333659	132334092	site868
chr1	132355889	132356098	site869
chr1	132367638	132367900	site870
chr1	132391497	132391974	site871
chr1	132417240	132417715	site872
chr1	132476942	132477207	site873
chr1	132477271	132477487	site874
chr1	132525879	132526256	site875
chr1	132741674	132741950	site876
chr1	132758654	132758935	site877
chr1	132786947	132787185	site878
chr1	132843982	132844414	site880
chr1	132853372	132853695	site881
chr1	132880210	132880910	site882
chr1	133025037	133025555	site883
chr1	133033818	133034451	site884
chr1	133130936	133131674	site885
chr1	133181035	133181423	site886
chr1	133187909	133188281	site887
chr1	133267858	133268425	site888
chr1	133302635	133302838	site889
chr1	133594430	133594985	site890
chr1	133595483	133596127	site891
chr1	133609923	133610554	site892
chr1	133661283	133661547	site893
chr1	133736292	133736564	site894
chr1	133800941	133801241	site895
chr1	133961663	133962271	site896
chr1	134060890	134061155	site897
chr1	134078845	134079504	site899
chr1	134093017	134093283	site900
chr1	134099102	134099586	site902
chr1	134151727	134151974	site903
chr1	134265816	134266134	site905
chr1	134361661	134362172	site906
chr1	134415160	134415793	site907
chr1	134455354	134455634	site908
chr1	134494472	134495136	site909
chr1	134556696	134557249	site910
chr1	134560034	134560312	site911
chr1	134816658	134816989	site912
chr1	134955611	134956238	site913
chr1	134962337	134962706	site914
chr1	135146580	135147181	site915
chr1	135147383	135147718	site916
chr1	135154464	135154692	site917
chr1	135172043	135172250	site919
chr1	135283882	135284266	site920
chr1	135313575	135313980	site921
chr1	135368248	135368509	site922
chr1	135411046	135411328	site924
chr1	135430362	135430846	site925
chr1	135544866	135545108	site926
chr1	135644082	135644552	site928
chr1	135659537	135659887	site929
chr1	135665517	135665816	site930
chr1	135670377	135670774	site931
chr1	135699393	135699651	site934
chr1	135729055	135729286	site935
chr1	135752944	135753276	site936
chr1	135765926	135766385	site937
chr1	135778749	135779291	site938
chr1	135781314	135781540	site939
chr1	136007946	136008197	site940
chr1	136017831	136018266	site941
chr1	136051516	136051805	site942
chr1	136076185	136076377	site943
chr1	136131103	136131602	site944
chr1	136140234	136140660	site945
chr1	136170192	136170442	site947
chr1	136212727	136213142	site948
chr1	136234228	136234660	site949
chr1	136260148	136260610	site950
chr1	136325812	136326321	site951
chr1	136331895	136332234	site952
chr1	136345532	136346385	site953
chr1	136362646	136362929	site954
chr1	136364820	136365038	site955
chr1	136414923	136415724	site956
chr1	136466101	136466508	site957
chr1	136624571	136625128	site959
chr1	136948955	136949245	site960
chr1	137657134	137657462	site962
chr1	137786701	137787014	site963
chr1	137898292	137898763	site964
chr1	137927952	137928231	site966
chr1	138148762	138149240	site968
chr1	138326128	138326485	site969
chr1	138576818	138577210	site970
chr1	138596157	138596635	site971
chr1	138618000	138618299	site972
chr1	138619097	138619882	site973
chr1	138856187	138856997	site974
chr1	138963543	138964096	site975
chr1	139337019	139337556	site977
chr1	139346509	139347352	site978
chr1	139421894	139422689	site979
chr1	139454391	139455236	site980
chr1	140245547	140245841	site981
chr1	143080306	143080780	site982
chr1	143702583	143703273	site983
chr1	143739384	143739920	site984
chr1	143739993	143740292	site985
chr1	143776721	143777579	site986
chr1	143820491	143820834	site987
chr1	143941521	143941824	site989
chr1	144003914	144004534	site990
chr1	144299635	144299867	site991
chr1	144406698	144406952	site992
chr1	146497462	146498139	site993
chr1	150392654	150393528	site995
chr1	150993104	150993655	site996
chr1	151236470	151236986	site997
chr1	151344229	151344844	site998
chr1	151345110	151345454	site999
chr1	151428058	151429134	site1000
chr1	151500526	151501331	site1001
chr1	151564472	151564693	site1002
chr1	151754932	151755705	site1004
chr1	151953593	151953951	site1006
chr1	152386373	152386786	site1008
chr1	152399726	152400461	site1009
chr1	152461923	152462167	site1010
chr1	152624599	152624945	site1012
chr1	152625040	152625361	site1013
chr1	152640601	152641047	site1014
chr1	152766056	152766865	site1015
chr1	152792784	152793381	site1016
chr1	152902567	152903498	site1017
chr1	153011487	153011956	site1018
chr1	153014369	153014733	site1019
chr1	153014735	153015128	site1020
chr1	153037737	153038120	site1021
chr1	153040069	153040408	site1022
chr1	153332385	153333314	site1024
chr1	153386759	153387021	site1025
chr1	153401853	153402075	site1026
chr1	153487550	153487881	site1027
chr1	153635425	153635921	site1029
chr1	153899689	153900379	site1032
chr1	154102735	154103513	site1033
chr1	154181042	154181268	site1035
chr1	154202660	154203009	site1036
chr1	154500495	154500829	site1037
chr1	154786256	154786571	site1038
chr1	155006599	155006899	site1039
chr1	155099315	155099878	site1041
chr1	155158451	155159070	site1042
chr1	155224252	155224470	site1044
chr1	155416879	155417655	site1046
chr1	155557997	155558320	site1047
chr1	155812569	155813061	site1048
chr1	155973085	155973771	site1049
chr1	156035504	156035861	site1050
chr1	156035860	156036315	site1051
chr1	156036328	156036752	site1052
chr1	156040727	156040976	site1053
chr1	156420666	156420953	site1054
chr1	156473911	156474487	site1055
chr1	156558548	156558924	site1056
chr1	156615629	156615979	site1057
chr1	156674221	156674512	site1058
chr1	156718443	156719300	site1059
chr1	156754446	156755068	site1060
chr1	157256585	157256906	site1063
chr1	157412056	157412857	site1064
chr1	157518127	157518491	site1065
chr1	157877201	157877645	site1066
chr1	158310463	158310770	site1068
chr1	158356052	158356552	site1069
chr1	158386638	158387215	site1070
chr1	158553933	158554587	site1073
chr1	159231789	159232497	site1074
chr1	159413335	159413765	site1075
chr1	159494042	159494535	site1076
chr1	159524141	159524389	site1077
chr1	159660911	159661538	site1078
chr1	159741326	159741531	site1080
chr1	159760810	159761468	site1081
chr1	160149454	160149938	site1082
chr1	160194855	160195362	site1083
chr1	160212534	160213236	site1084
chr1	160213243	160213451	site1085
chr1	160351806	160352254	site1086
chr1	160441753	160442063	site1087
chr1	160693078	160693443	site1088
chr1	160792646	160793152	site1089
chr1	160906024	160906957	site1090
chr1	161034426	161035279	site1091
chr1	161070531	161071028	site1092
chr1	161131130	161131653	site1093
chr1	161195559	161195794	site1094
chr1	161196028	161196316	site1095
chr1	161224878	161225192	site1096
chr1	161251051	161251316	site1097
chr1	161876534	161877109	site1098
chr1	161968980	161969397	site1099
chr1	161999869	162000495	site1100
chr1	162294132	162294542	site1102
chr1	162477660	162478216	site1103
chr1	162548423	162548770	site1104
chr1	162570258	162570858	site1105
chr1	162643750	162644090	site1106
chr1	162665189	162665413	site1107
chr1	162740374	162740761	site1108
chr1	163150512	163150743	site1109
chr1	163257252	163257647	site1110
chr1	163311914	163312232	site1111
chr1	163403399	163403833	site1112
chr1	163403856	163404060	site1113
chr1	163779335	163779840	site1114
chr1	163929615	163929889	site1115
chr1	163929888	163930151	site1116
chr1	163994515	163995048	site1117
chr1	164138721	164138908	site1118
chr1	164248538	164249349	site1119
chr1	164275451	164275921	site1120
chr1	164307387	164307839	site1121
chr1	164457623	164458179	site1122
chr1	164458244	164458589	site1123
chr1	164770635	164771003	site1125
chr1	164814335	164814543	site1126
chr1	164898831	164899053	site1127
chr1	164899052	164899395	site1128
chr1	164988243	164988483	site1129
chr1	165236439	165237266	site1131
chr1	165281641	165282250	site1132
chr1	165302869	165303193	site1133
chr1	165460331	165460797	site1134
chr1	165460865	165461375	site1135
chr1	165641494	165641745	site1137
chr1	165641825	165642132	site1138
chr1	165642227	165642693	site1139
chr1	165736217	165736454	site1140
chr1	165763560	165763929	site1141
chr1	165934976	165935524	site1142
chr1	166002566	166003183	site1143
chr1	166003272	166003604	site1144
chr1	166244306	166244708	site1145
chr1	166253956	166254416	site1146
chr1	166319235	166319437	site1150
chr1	166360254	166360501	site1151
chr1	166378843	166379615	site1152
chr1	166409623	166410033	site1153
chr1	166940217	166940501	site1155
chr1	167002576	167002795	site1157
chr1	167220635	167220855	site1158
chr1	167239891	167240358	site1159
chr1	167269854	167270336	site1160
chr1	167308315	167308861	site1162
chr1	167340200	167340581	site1163
chr1	167349760	167350482	site1164
chr1	167369950	167370225	site1165
chr1	167393735	167393959	site1166
chr1	167394010	167394274	site1167
chr1	167394273	167394517	site1168
chr1	167466814	167467171	site1169
chr1	167598251	167598703	site1170
chr1	167608354	167608791	site1171
chr1	167644942	167645229	site1172
chr1	167781968	167782430	site1173
chr1	168214178	168214577	site1175
chr1	168216154	168216734	site1176
chr1	168245601	168245916	site1177
chr1	168287871	168288187	site1178
chr1	168431949	168432725	site1180
chr1	168549908	168550465	site1181
chr1	169093491	169094035	site1182
chr1	169484687	169485013	site1184
chr1	169485154	169485947	site1185
chr1	169531349	169531726	site1186
chr1	169747547	169747862	site1187
chr1	169969073	169969535	site1189
chr1	170136398	170136673	site1190
chr1	170174553	170175337	site1191
chr1	170215087	170215542	site1192
chr1	170255546	170255868	site1193
chr1	170459933	170460298	site1195
chr1	170535128	170535538	site1196
chr1	170549159	170549394	site1197
chr1	170589459	170590031	site1198
chr1	170613267	170613543	site1199
chr1	170632458	170632693	site1200
chr1	170644267	170644801	site1201
chr1	170867685	170867951	site1203
chr1	170868520	170868789	site1204
chr1	170884974	170885630	site1205
chr1	171033779	171034091	site1206
chr1	171037952	171038204	site1207
chr1	171038534	171038734	site1208
chr1	171063899	171064401	site1210
chr1	171066591	171066869	site1212
chr1	171077946	171078287	site1214
chr1	171079400	171079626	site1215
chr1	171101813	171102038	site1217
chr1	171102205	171102571	site1218
chr1	171102570	171103207	site1219
chr1	171111021	171111305	site1220
chr1	171111353	171111837	site1221
chr1	171118305	171118553	site1222
chr1	171150278	171150782	site1223
chr1	171193073	171193517	site1224
chr1	171196139	171196458	site1225
chr1	171222349	171222883	site1226
chr1	171247008	171247502	site1227
chr1	171262581	171263651	site1228
chr1	171270167	171270441	site1229
chr1	171280986	171281487	site1230
chr1	171287804	171288161	site1231
chr1	171328853	171329963	site1232
chr1	171345357	171345806	site1233
chr1	171360620	171361027	site1234
chr1	171361221	171361437	site1235
chr1	171379913	171380238	site1236
chr1	171410941	171411695	site1237
chr1	171503297	171503696	site1240
chr1	171815853	171816076	site1241
chr1	172001680	172001931	site1242
chr1	172012095	172012358	site1243
chr1	172026599	172026911	site1244
chr1	172026978	172027554	site1245
chr1	172046974	172047186	site1246
chr1	172048468	172048804	site1247
chr1	172082423	172083084	site1248
chr1	172126566	172126891	site1249
chr1	172147850	172148273	site1250
chr1	172206590	172206921	site1252
chr1	172217154	172217461	site1253
chr1	172220420	172220772	site1254
chr1	172242314	172242821	site1255
chr1	172247756	172248034	site1256
chr1	172309741	172309974	site1257
chr1	172310106	172310425	site1258
chr1	172312187	172312448	site1259
chr1	172329245	172329484	site1260
chr1	172333614	172333818	site1261
chr1	172340645	172341335	site1262
chr1	172376213	172376692	site1264
chr1	172500087	172500351	site1266
chr1	172528737	172529041	site1267
chr1	172562727	172563571	site1268
chr1	172632443	172632691	site1269
chr1	172632710	172633357	site1270
chr1	172667609	172667963	site1271
chr1	173377571	173377800	site1272
chr1	173389883	173390467	site1273
chr1	174469823	174470047	site1274
chr1	174501609	174502204	site1275
chr1	174502536	174502815	site1276
chr1	174550390	174550778	site1278
chr1	175128440	175128996	site1279
chr1	175188263	175188597	site1280
chr1	175385613	175386067	site1281
chr1	175491933	175492924	site1282
chr1	175625068	175625906	site1283
chr1	175692308	175693125	site1284
chr1	175867646	175867843	site1285
chr1	175880428	175880650	site1286
chr1	175880656	175880886	site1287
chr1	175936496	175936767	site1288
chr1	176075400	176075833	site1289
chr1	176099003	176099288	site1290
chr1	176223291	176223497	site1291
chr1	176355393	176355676	site1292
chr1	176814529	176815084	site1294
chr1	177014322	177014753	site1296
chr1	177014840	177015314	site1297
chr1	177175466	177175820	site1298
chr1	177338771	177339215	site1300
chr1	177411775	177411983	site1301
chr1	177702906	177703178	site1305
chr1	177796323	177796946	site1306
chr1	177983003	177983729	site1307
chr1	178187232	178188207	site1308
chr1	178337597	178338039	site1311
chr1	178405567	178405825	site1314
chr1	178463781	178464049	site1316
chr1	178530603	178530884	site1317
chr1	179041821	179042294	site1319
chr1	179477162	179477554	site1320
chr1	179546144	179546847	site1321
chr1	179645736	179645963	site1322
chr1	179667986	179668445	site1323
chr1	179709507	179709732	site1324
chr1	179802998	179804068	site1325
chr1	180195839	180196253	site1327
chr1	180256000	180256476	site1328
chr1	180268654	180268893	site1329
chr1	180387424	180387868	site1331
chr1	180390540	180390925	site1332
chr1	180420862	180421150	site1333
chr1	180434208	180434487	site1334
chr1	180568659	180569408	site1335
chr1	180725686	180726196	site1337
chr1	180763912	180764201	site1338
chr1	180768512	180768770	site1339
chr1	180777599	180778071	site1340
chr1	180778159	180778432	site1341
chr1	180848145	180848409	site1343
chr1	180850646	180851225	site1344
chr1	180904058	180904408	site1345
chr1	181009807	181010165	site1347
chr1	181015558	181015898	site1348
chr1	181017430	181017612	site1350
chr1	181022316	181022575	site1351
chr1	181144070	181144510	site1352
chr1	181150791	181151077	site1353
chr1	181211868	181212333	site1354
chr1	181272947	181273254	site1355
chr1	181393701	181394187	site1357
chr1	181529445	181529642	site1358
chr1	181638395	181638653	site1359
chr1	181742926	181743844	site1360
chr1	181881544	181882067	site1362
chr1	181888837	181889165	site1363
chr1	182019392	182019805	site1364
chr1	182019835	182020273	site1365
chr1	182086791	182087130	site1366
chr1	182115763	182116008	site1367
chr1	182124528	182125354	site1368
chr1	182140477	182140712	site1369
chr1	182282191	182282940	site1370
chr1	182398167	182398521	site1372
chr1	182408810	182409375	site1373
chr1	182517214	182517734	site1376
chr1	182560393	182560594	site1377
chr1	182629747	182629975	site1378
chr1	182763861	182764434	site1379
chr1	182918990	182919354	site1381
chr1	182960198	182960423	site1382
chr1	183047663	183047912	site1384
chr1	183221400	183221673	site1386
chr1	183345328	183345670	site1387
chr1	183369401	183369929	site1388
chr1	183388690	183389059	site1389
chr1	183573871	183574205	site1390
chr1	183792296	183792609	site1391
chr1	183947082	183947503	site1392
chr1	184033470	184034623	site1393
chr1	184041722	184041971	site1394
chr1	184732073	184732478	site1397
chr1	184732569	184733017	site1398
chr1	184824587	184824868	site1399
chr1	184845677	184846138	site1400
chr1	184852288	184852632	site1401
chr1	185203861	185204288	site1403
chr1	185328869	185329496	site1404
chr1	185331951	185332350	site1405
chr1	185362668	185363367	site1406
chr1	185493533	185493957	site1407
chr1	186117150	186117467	site1408
chr1	186250349	186250658	site1409
chr1	186609731	186610279	site1410
chr1	186627593	186627927	site1411
chr1	186654949	186655570	site1412
chr1	186749201	186749592	site1414
chr1	187052436	187052944	site1415
chr1	187684594	187684870	site1416
chr1	188118099	188118631	site1417
chr1	188333930	188334409	site1418
chr1	189007725	189008017	site1420
chr1	189644790	189645306	site1422
chr1	189645364	189645675	site1423
chr1	189687972	189688467	site1424
chr1	189727920	189728576	site1425
chr1	189927713	189928001	site1427
chr1	189973121	189973336	site1428
chr1	190170379	190170905	site1429
chr1	190728119	190728636	site1431
chr1	190902658	190903265	site1432
chr1	190911657	190912153	site1433
chr1	190928381	190929116	site1434
chr1	190944421	190944659	site1435
chr1	190995557	190995955	site1437
chr1	191025737	191026654	site1438
chr1	191062785	191063140	site1439
chr1	191182410	191182784	site1441
chr1	191224258	191224584	site1443
chr1	191292317	191292835	site1444
chr1	191312488	191312716	site1445
chr1	191312717	191312987	site1446
chr1	191317776	191318180	site1447
chr1	191325666	191326129	site1448
chr1	191396502	191397827	site1449
chr1	191435316	191435727	site1450
chr1	191470664	191470988	site1451
chr1	191575410	191575865	site1452
chr1	191575871	191576231	site1453
chr1	191808652	191809382	site1454
chr1	191817892	191818152	site1455
chr1	191821250	191821625	site1456
chr1	191906347	191907163	site1457
chr1	191981381	191981832	site1459
chr1	191990039	191990387	site1460
chr1	191992091	191992554	site1461
chr1	192092272	192092776	site1462
chr1	192092970	192093220	site1463
chr1	192136411	192137040	site1464
chr1	192137781	192138474	site1465
chr1	192190546	192190971	site1466
chr1	192444693	192445183	site1467
chr1	192453968	192454197	site1468
chr1	192598457	192598704	site1469
chr1	192784486	192784677	site1470
chr1	193035592	193036310	site1473
chr1	193129828	193130475	site1474
chr1	193151004	193151539	site1475
chr1	193169933	193170150	site1476
chr1	193173337	193173774	site1477
chr1	193227740	193227993	site1478
chr1	193317101	193317600	site1479
chr1	193370150	193370486	site1483
chr1	193449589	193449866	site1485
chr1	193575951	193576321	site1486
chr1	193949827	193950335	site1488
chr1	194019271	194019630	site1489
chr1	194361363	194361620	site1490
chr1	194587574	194587855	site1491
chr1	194613491	194613770	site1492
chr1	194720983	194721740	site1495
chr1	194808363	194808616	site1498
chr1	194816956	194817196	site1499
chr1	194879578	194879886	site1500
chr1	194885728	194886057	site1501
chr1	194976103	194976463	site1502
chr1	194976513	194976738	site1503
chr1	195016815	195017263	site1505
chr1	195092244	195092498	site1506
chr1	195130900	195131447	site1507
chr1	195131467	195131707	site1508
chr1	195176609	195176884	site1509
chr1	195279173	195279348	site1510
chr1	195371654	195372039	site1511
chr1_GL456210_random	4163	4611	site1512
chr1_GL456210_random	99347	99663	site1513
chr1_GL456211_random	54580	55177	site1514
chr1_GL456221_random	110224	110873	site1515
chr10	3111313	3111808	site1517
chr10	3111807	3112138	site1518
chr10	3112562	3113007	site1519
chr10	3113082	3113633	site1520
chr10	3114830	3115049	site1522
chr10	3365991	3366292	site1524
chr10	3366291	3366952	site1525
chr10	3394176	3395057	site1526
chr10	3414815	3415179	site1527
chr10	3476657	3477020	site1528
chr10	3496824	3497079	site1529
chr10	3531411	3531719	site1530
chr10	3634109	3634552	site1531
chr10	3740203	3740760	site1533
chr10	3741047	3741423	site1534
chr10	3819298	3819648	site1535
chr10	3972917	3973385	site1536
chr10	3978392	3978646	site1538
chr10	4334347	4334637	site1540
chr10	4386602	4387293	site1541
chr10	4432195	4432707	site1542
chr10	4709946	4710242	site1543
chr10	5194417	5194933	site1544
chr10	5310384	5310753	site1546
chr10	5550502	5550979	site1547
chr10	5554988	5555256	site1548
chr10	5805349	5805798	site1549
chr10	5805810	5806279	site1550
chr10	5823634	5824535	site1551
chr10	5867815	5868221	site1552
chr10	5922227	5922727	site1553
chr10	7076259	7076498	site1554
chr10	7118267	7118768	site1555
chr10	7211208	7211678	site1556
chr10	7211677	7212466	site1557
chr10	7333388	7333670	site1558
chr10	7470116	7470442	site1559
chr10	7589567	7590355	site1560
chr10	7662762	7663754	site1562
chr10	7667340	7667606	site1563
chr10	7667615	7667836	site1564
chr10	7680867	7681775	site1565
chr10	7725750	7726262	site1566
chr10	7780800	7781137	site1567
chr10	7792716	7793038	site1568
chr10	7955935	7956773	site1569
chr10	8035277	8035816	site1570
chr10	8196358	8196612	site1571
chr10	8323342	8323814	site1572
chr10	8339623	8339972	site1573
chr10	8391225	8391660	site1574
chr10	8518344	8518631	site1575
chr10	8518666	8519220	site1576
chr10	8760637	8760962	site1577
chr10	8762178	8762654	site1578
chr10	8801172	8801540	site1579
chr10	9092564	9092818	site1581
chr10	9272347	9272597	site1582
chr10	9674569	9674862	site1583
chr10	9675053	9675547	site1584
chr10	9901935	9902282	site1586
chr10	10107129	10107642	site1587
chr10	10321159	10321432	site1588
chr10	10435052	10435359	site1589
chr10	10557749	10558428	site1591
chr10	11149117	11149595	site1593
chr10	11280638	11281689	site1594
chr10	11343206	11344108	site1595
chr10	11352633	11353037	site1596
chr10	11449978	11450199	site1597
chr10	11491994	11492316	site1598
chr10	12106944	12107425	site1599
chr10	12867997	12868455	site1600
chr10	12869029	12869371	site1601
chr10	12869370	12869642	site1602
chr10	12911938	12912391	site1603
chr10	12922494	12923080	site1604
chr10	12923087	12923343	site1605
chr10	13008202	13008737	site1606
chr10	13090552	13091025	site1607
chr10	13193000	13193338	site1608
chr10	13324190	13324416	site1609
chr10	13552856	13553486	site1611
chr10	13569919	13570257	site1612
chr10	13596136	13596429	site1613
chr10	13966895	13967283	site1616
chr10	13967287	13967700	site1617
chr10	14391061	14391283	site1619
chr10	14391353	14391560	site1620
chr10	14482482	14482869	site1621
chr10	14512340	14512640	site1623
chr10	14705175	14705751	site1624
chr10	16589479	16589717	site1625
chr10	17562545	17563104	site1626
chr10	17722139	17722549	site1627
chr10	17722730	17723601	site1628
chr10	17870004	17870320	site1629
chr10	17947817	17948310	site1630
chr10	18023038	18023329	site1631
chr10	18055297	18056384	site1632
chr10	18070209	18070468	site1633
chr10	18234704	18235446	site1634
chr10	18318397	18318802	site1635
chr10	18319218	18319438	site1636
chr10	18388750	18389487	site1637
chr10	18453391	18453689	site1639
chr10	18457884	18458468	site1640
chr10	18508584	18508966	site1641
chr10	18816596	18816989	site1642
chr10	19015096	19015620	site1643
chr10	19591624	19592343	site1644
chr10	19907229	19907800	site1645
chr10	19933678	19934042	site1646
chr10	19934068	19934971	site1647
chr10	20045763	20046076	site1648
chr10	20073319	20073543	site1649
chr10	20170498	20170960	site1650
chr10	20226744	20227060	site1651
chr10	20311887	20312626	site1652
chr10	20312712	20313075	site1653
chr10	20347586	20348099	site1654
chr10	20459741	20459964	site1655
chr10	20724924	20725207	site1656
chr10	20935223	20935543	site1657
chr10	20952337	20952929	site1658
chr10	20954261	20954521	site1659
chr10	21295792	21296123	site1661
chr10	21680803	21681117	site1663
chr10	21994214	21994864	site1664
chr10	22058519	22058897	site1665
chr10	22148697	22148997	site1666
chr10	22163643	22164012	site1667
chr10	22220435	22220713	site1668
chr10	22402570	22402875	site1670
chr10	22410674	22411127	site1671
chr10	22644870	22645505	site1672
chr10	22730861	22731613	site1673
chr10	22746333	22746768	site1674
chr10	23787070	23787581	site1675
chr10	24149145	24149621	site1676
chr10	24228215	24228771	site1677
chr10	24595353	24596005	site1678
chr10	24869687	24870127	site1679
chr10	25016167	25016457	site1680
chr10	25023545	25024291	site1681
chr10	25200057	25200313	site1682
chr10	25296673	25297301	site1683
chr10	25311560	25311933	site1684
chr10	25359531	25360389	site1685
chr10	25371882	25372419	site1686
chr10	25790594	25790890	site1687
chr10	26078965	26079171	site1688
chr10	26374023	26374314	site1689
chr10	26375893	26376162	site1690
chr10	26630233	26630598	site1691
chr10	26836552	26836824	site1694
chr10	26855882	26856340	site1695
chr10	27133211	27133464	site1696
chr10	27387511	27387881	site1697
chr10	28074428	28075186	site1698
chr10	28730236	28730437	site1699
chr10	29146583	29147511	site1701
chr10	29211494	29211853	site1702
chr10	29313060	29313655	site1703
chr10	29361416	29362445	site1704
chr10	29532887	29533099	site1705
chr10	29535448	29535929	site1706
chr10	29970893	29971104	site1708
chr10	30200387	30200770	site1709
chr10	30600337	30600907	site1710
chr10	30618018	30618691	site1711
chr10	30624353	30624635	site1712
chr10	30718989	30719261	site1713
chr10	30802609	30803498	site1714
chr10	30810919	30811257	site1715
chr10	30842585	30843328	site1716
chr10	31295717	31296111	site1718
chr10	31299260	31299446	site1719
chr10	31312873	31313906	site1720
chr10	31445697	31446129	site1721
chr10	31477825	31478120	site1722
chr10	31504087	31504612	site1723
chr10	31742476	31742751	site1725
chr10	32241145	32241594	site1726
chr10	32889625	32890463	site1728
chr10	32890872	32891115	site1729
chr10	33179710	33180084	site1730
chr10	33904836	33905097	site1731
chr10	33950899	33951404	site1732
chr10	34019400	34020052	site1733
chr10	34206715	34207542	site1735
chr10	34271744	34272065	site1736
chr10	34281931	34282455	site1737
chr10	34297292	34297878	site1738
chr10	34328343	34328561	site1739
chr10	34418188	34418847	site1740
chr10	36506726	36507129	site1741
chr10	36507136	36507545	site1742
chr10	36549374	36549723	site1743
chr10	36917886	36918228	site1744
chr10	36974123	36974904	site1745
chr10	37014343	37014601	site1746
chr10	37078497	37078848	site1747
chr10	37136985	37137321	site1748
chr10	37138852	37139075	site1749
chr10	37315099	37315389	site1752
chr10	37357619	37358025	site1753
chr10	37691993	37692300	site1754
chr10	38381826	38382340	site1755
chr10	38555140	38555432	site1756
chr10	38855104	38855594	site1757
chr10	38908215	38908607	site1758
chr10	39133814	39134165	site1759
chr10	39171192	39171495	site1760
chr10	39171789	39172057	site1761
chr10	39209211	39209519	site1762
chr10	39266642	39266933	site1763
chr10	39502317	39502651	site1766
chr10	39541473	39541898	site1769
chr10	39674875	39675112	site1772
chr10	39732632	39732870	site1774
chr10	39960167	39960458	site1775
chr10	40024771	40025467	site1776
chr10	40142135	40142483	site1777
chr10	40212457	40212795	site1778
chr10	40246895	40247196	site1779
chr10	40257564	40257832	site1780
chr10	40300686	40301055	site1782
chr10	40302098	40302563	site1783
chr10	40349017	40349561	site1785
chr10	40519625	40519962	site1788
chr10	40683565	40683822	site1789
chr10	40883011	40883206	site1790
chr10	40883259	40884026	site1791
chr10	41004392	41004635	site1792
chr10	41071825	41072041	site1793
chr10	41302927	41303396	site1794
chr10	41303821	41304003	site1795
chr10	41450160	41450648	site1796
chr10	41490056	41490563	site1797
chr10	41505560	41505827	site1799
chr10	41518532	41518750	site1800
chr10	41518975	41519613	site1801
chr10	41809555	41809802	site1802
chr10	41809835	41810624	site1803
chr10	41887168	41887674	site1804
chr10	42018300	42018574	site1806
chr10	42071352	42071919	site1807
chr10	42089737	42090033	site1808
chr10	42092535	42092852	site1809
chr10	42251171	42251588	site1810
chr10	42276571	42276975	site1811
chr10	42277517	42278309	site1812
chr10	42410803	42411152	site1813
chr10	42478288	42478736	site1814
chr10	42501757	42502416	site1815
chr10	42583473	42583901	site1816
chr10	42678690	42679346	site1817
chr10	42761253	42761888	site1818
chr10	42834193	42834569	site1819
chr10	43174419	43175083	site1822
chr10	43221223	43221609	site1823
chr10	43276241	43276662	site1824
chr10	43452418	43452687	site1825
chr10	43478868	43480096	site1826
chr10	43527264	43527909	site1827
chr10	43540648	43541201	site1828
chr10	43751925	43752390	site1830
chr10	43901566	43901924	site1831
chr10	44071190	44071404	site1832
chr10	44268169	44268789	site1833
chr10	44381319	44381673	site1834
chr10	44458500	44458859	site1835
chr10	44529387	44529655	site1836
chr10	44653837	44654133	site1837
chr10	45335547	45335858	site1840
chr10	45500285	45500699	site1841
chr10	45577685	45578259	site1842
chr10	46011994	46012270	site1843
chr10	46698002	46698326	site1844
chr10	47102579	47103026	site1845
chr10	49788432	49788936	site1847
chr10	50592335	50593066	site1848
chr10	50894490	50894737	site1849
chr10	51405235	51405441	site1850
chr10	51553411	51553642	site1851
chr10	52233452	52233989	site1852
chr10	52234024	52234293	site1853
chr10	52381799	52382383	site1854
chr10	52417209	52417964	site1855
chr10	52690267	52691194	site1856
chr10	52704123	52705016	site1857
chr10	52779912	52780461	site1859
chr10	53379248	53380065	site1860
chr10	53509190	53509466	site1861
chr10	53580593	53580990	site1862
chr10	53596517	53597194	site1863
chr10	53597620	53597837	site1864
chr10	53629330	53629604	site1865
chr10	53629667	53630322	site1866
chr10	53679759	53680194	site1867
chr10	53750975	53751653	site1868
chr10	54074646	54074955	site1869
chr10	54075452	54076135	site1870
chr10	56069687	56069966	site1871
chr10	56106635	56106945	site1873
chr10	56114878	56115532	site1874
chr10	56158134	56158589	site1875
chr10	56228531	56229136	site1876
chr10	56377909	56378225	site1877
chr10	56899634	56899931	site1878
chr10	56935096	56935544	site1879
chr10	57486072	57486504	site1880
chr10	57532109	57532698	site1881
chr10	57631922	57632238	site1882
chr10	57743836	57744050	site1883
chr10	57744120	57744680	site1884
chr10	57783319	57783574	site1885
chr10	57784152	57785029	site1886
chr10	57822484	57822824	site1887
chr10	58221377	58222241	site1889
chr10	58224314	58224792	site1890
chr10	58231222	58231646	site1891
chr10	58231807	58232851	site1892
chr10	58233172	58234081	site1893
chr10	58239072	58239783	site1894
chr10	58255264	58255768	site1895
chr10	58322818	58323886	site1896
chr10	58341741	58342072	site1897
chr10	58383362	58383716	site1898
chr10	58446597	58447393	site1899
chr10	58497759	58498280	site1900
chr10	58639348	58639610	site1903
chr10	58812149	58812653	site1904
chr10	59090238	59090779	site1906
chr10	59149953	59150125	site1907
chr10	59221398	59222203	site1908
chr10	59241062	59241461	site1909
chr10	59292587	59292851	site1910
chr10	59323024	59323547	site1911
chr10	59323560	59323906	site1912
chr10	59539500	59539842	site1913
chr10	59616002	59616924	site1914
chr10	59628677	59629272	site1915
chr10	59667463	59667765	site1916
chr10	59865154	59865365	site1919
chr10	59879334	59880031	site1920
chr10	59897147	59897361	site1921
chr10	59897597	59897896	site1922
chr10	59899314	59900050	site1923
chr10	59943760	59944028	site1924
chr10	59951606	59952194	site1925
chr10	60002644	60003474	site1926
chr10	60191810	60192029	site1927
chr10	60195044	60195474	site1928
chr10	60210468	60210800	site1931
chr10	60245130	60245382	site1932
chr10	60262425	60262724	site1933
chr10	60277505	60277977	site1934
chr10	60285722	60286058	site1935
chr10	60305320	60305586	site1936
chr10	60445195	60445561	site1937
chr10	60752389	60753056	site1938
chr10	60760486	60760743	site1939
chr10	60816920	60817234	site1940
chr10	61147138	61148056	site1942
chr10	61383257	61383659	site1944
chr10	61399450	61399684	site1945
chr10	61452669	61453122	site1946
chr10	61475536	61476478	site1947
chr10	61576072	61576457	site1948
chr10	61648386	61648889	site1949
chr10	61680018	61680613	site1950
chr10	61695249	61695669	site1951
chr10	61783786	61784196	site1952
chr10	62183130	62183396	site1953
chr10	62223755	62224070	site1954
chr10	62231086	62231520	site1955
chr10	62261142	62261529	site1956
chr10	62320407	62320962	site1957
chr10	62340061	62340762	site1958
chr10	62356338	62356737	site1959
chr10	62449610	62449866	site1960
chr10	62486437	62487180	site1961
chr10	62578088	62578688	site1962
chr10	62590319	62590540	site1963
chr10	62602186	62602481	site1964
chr10	62651083	62651738	site1965
chr10	62725773	62726274	site1966
chr10	62740000	62740308	site1967
chr10	62791932	62792643	site1968
chr10	62865191	62865603	site1969
chr10	62887299	62887531	site1970
chr10	62920376	62920855	site1971
chr10	62980071	62980707	site1973
chr10	63023576	63024372	site1974
chr10	63066043	63066299	site1975
chr10	63099986	63100549	site1976
chr10	63243563	63244398	site1977
chr10	63382650	63382978	site1979
chr10	63386428	63386795	site1980
chr10	63429415	63429954	site1981
chr10	63429963	63430270	site1982
chr10	63582641	63582909	site1983
chr10	63978548	63978904	site1985
chr10	64076062	64076326	site1986
chr10	64076528	64076888	site1987
chr10	64090120	64090433	site1988
chr10	66849678	66849978	site1989
chr10	66943894	66944316	site1992
chr10	67026011	67026310	site1995
chr10	67096174	67097296	site1996
chr10	67126347	67127380	site1997
chr10	67144315	67144588	site1998
chr10	67185555	67186157	site1999
chr10	67285120	67285540	site2001
chr10	67287805	67288250	site2002
chr10	67536035	67536392	site2003
chr10	67537324	67537930	site2004
chr10	67548690	67549233	site2005
chr10	67549262	67549495	site2006
chr10	67912183	67912874	site2007
chr10	67979360	67979847	site2009
chr10	67984672	67984853	site2010
chr10	68136511	68136902	site2011
chr10	68283097	68283453	site2012
chr10	68558418	68558797	site2013
chr10	68795509	68795879	site2014
chr10	69186364	69186547	site2015
chr10	69594427	69594797	site2019
chr10	70096891	70097271	site2021
chr10	70097913	70098281	site2022
chr10	70098341	70098640	site2023
chr10	70244933	70245362	site2024
chr10	70296875	70297122	site2025
chr10	70440543	70440975	site2027
chr10	70599182	70599927	site2028
chr10	70828054	70828727	site2031
chr10	70901290	70901550	site2032
chr10	71159351	71160005	site2033
chr10	71237816	71238448	site2034
chr10	71344649	71345089	site2036
chr10	71347486	71348197	site2037
chr10	71476811	71477151	site2038
chr10	72099159	72099434	site2039
chr10	72297104	72297417	site2040
chr10	72654586	72654997	site2041
chr10	72655246	72655505	site2042
chr10	73782997	73783313	site2043
chr10	74922907	74923145	site2045
chr10	74966843	74967463	site2046
chr10	75032451	75032700	site2047
chr10	75060436	75060703	site2049
chr10	75137196	75137483	site2051
chr10	75151330	75151644	site2052
chr10	75211831	75212512	site2053
chr10	75364132	75364705	site2054
chr10	75373885	75374299	site2055
chr10	75451226	75451835	site2056
chr10	75456395	75456792	site2057
chr10	75517065	75517658	site2058
chr10	75517696	75518077	site2059
chr10	75586296	75586537	site2061
chr10	75632699	75632994	site2062
chr10	75635729	75635991	site2063
chr10	75667965	75668295	site2064
chr10	75686844	75687241	site2065
chr10	75704120	75704938	site2066
chr10	75764141	75764544	site2067
chr10	75773300	75773617	site2068
chr10	75828486	75829001	site2069
chr10	75837234	75837593	site2070
chr10	75860125	75860452	site2071
chr10	75893067	75893405	site2073
chr10	75921470	75921794	site2074
chr10	76032374	76032827	site2075
chr10	76237754	76238041	site2076
chr10	76345055	76345590	site2077
chr10	76442199	76442498	site2078
chr10	76442620	76443098	site2079
chr10	76468725	76469100	site2080
chr10	76531214	76531781	site2081
chr10	76961798	76962353	site2083
chr10	77032955	77033354	site2084
chr10	77130576	77130901	site2085
chr10	77258814	77259686	site2087
chr10	77304962	77305388	site2088
chr10	77417750	77418526	site2089
chr10	77464558	77465041	site2090
chr10	77509714	77509952	site2091
chr10	77515679	77516017	site2092
chr10	77581457	77582122	site2093
chr10	77605933	77606313	site2094
chr10	77606365	77606746	site2095
chr10	77622116	77622421	site2096
chr10	77623179	77623537	site2097
chr10	77627603	77627845	site2098
chr10	77978341	77978933	site2099
chr10	77984755	77985003	site2100
chr10	78009177	78009970	site2101
chr10	78069133	78069426	site2102
chr10	78160016	78160189	site2103
chr10	78185034	78185373	site2105
chr10	78244530	78245072	site2106
chr10	78297859	78298463	site2107
chr10	78306026	78306493	site2108
chr10	78338218	78338682	site2109
chr10	78352056	78352678	site2110
chr10	78396234	78396545	site2111
chr10	78412876	78413236	site2112
chr10	78464744	78465296	site2113
chr10	78487766	78488027	site2115
chr10	78574215	78574569	site2116
chr10	78575745	78576076	site2117
chr10	78752429	78752814	site2119
chr10	78787707	78788133	site2120
chr10	78812732	78813036	site2121
chr10	79097109	79097469	site2122
chr10	79097479	79097883	site2123
chr10	79321928	79322638	site2124
chr10	79554770	79555246	site2125
chr10	79595298	79595531	site2126
chr10	79668801	79669234	site2127
chr10	79669310	79669547	site2128
chr10	79681599	79682288	site2129
chr10	79704147	79704642	site2130
chr10	79746416	79746777	site2131
chr10	79766781	79767322	site2132
chr10	79767446	79767756	site2133
chr10	79780009	79780427	site2134
chr10	79793458	79793741	site2135
chr10	79853400	79853705	site2137
chr10	79854100	79854718	site2138
chr10	79908489	79908806	site2140
chr10	79908823	79909028	site2141
chr10	79916813	79917050	site2142
chr10	79926874	79927143	site2143
chr10	79959837	79960267	site2145
chr10	79984200	79984468	site2146
chr10	79984510	79984786	site2147
chr10	79984816	79985338	site2148
chr10	79996275	79996589	site2149
chr10	80039582	80040014	site2150
chr10	80048426	80048758	site2151
chr10	80053302	80053788	site2152
chr10	80071026	80071617	site2153
chr10	80115344	80115935	site2154
chr10	80142103	80142469	site2156
chr10	80159683	80160325	site2158
chr10	80165020	80165323	site2159
chr10	80167474	80168086	site2160
chr10	80226250	80226852	site2161
chr10	80248919	80249547	site2162
chr10	80260879	80261544	site2163
chr10	80261604	80261913	site2164
chr10	80264682	80265167	site2165
chr10	80292245	80292561	site2166
chr10	80298927	80299161	site2167
chr10	80320478	80320709	site2169
chr10	80329690	80330228	site2170
chr10	80342703	80342982	site2171
chr10	80350351	80350610	site2172
chr10	80387517	80387899	site2173
chr10	80399310	80399966	site2175
chr10	80406685	80407037	site2176
chr10	80433541	80433846	site2177
chr10	80433868	80434330	site2178
chr10	80475324	80475597	site2179
chr10	80561473	80561663	site2180
chr10	80561703	80561920	site2181
chr10	80577227	80578163	site2182
chr10	80578466	80578666	site2183
chr10	80590185	80590736	site2184
chr10	80602705	80602983	site2185
chr10	80603008	80603334	site2186
chr10	80621944	80622819	site2187
chr10	80656395	80656875	site2188
chr10	80676154	80676853	site2189
chr10	80678135	80678486	site2190
chr10	80701790	80702381	site2191
chr10	80702451	80702806	site2192
chr10	80742136	80742649	site2193
chr10	80752089	80752409	site2194
chr10	80754907	80755303	site2195
chr10	80757742	80758052	site2196
chr10	80774563	80774931	site2197
chr10	80797801	80798743	site2198
chr10	80826159	80826865	site2199
chr10	80855107	80855391	site2200
chr10	80856310	80856579	site2201
chr10	80900690	80901204	site2202
chr10	80918139	80918396	site2203
chr10	80928582	80928797	site2204
chr10	80929764	80930162	site2205
chr10	80936568	80936868	site2206
chr10	80988112	80988403	site2207
chr10	81014813	81015220	site2208
chr10	81037092	81037621	site2209
chr10	81060061	81060505	site2210
chr10	81069752	81070233	site2211
chr10	81105775	81106389	site2212
chr10	81137230	81138016	site2213
chr10	81167618	81168067	site2214
chr10	81173158	81173425	site2215
chr10	81176399	81176760	site2216
chr10	81182602	81183279	site2217
chr10	81192376	81192869	site2218
chr10	81266513	81266797	site2219
chr10	81266819	81267036	site2220
chr10	81268053	81268326	site2221
chr10	81285750	81286057	site2222
chr10	81292554	81293102	site2223
chr10	81320315	81321040	site2225
chr10	81321071	81321307	site2226
chr10	81350238	81350796	site2227
chr10	81357329	81357647	site2228
chr10	81378355	81379031	site2229
chr10	81384106	81384574	site2230
chr10	81395281	81395484	site2231
chr10	81407604	81407888	site2232
chr10	81430227	81430795	site2233
chr10	81432896	81433251	site2234
chr10	81450229	81450480	site2235
chr10	81496279	81496680	site2236
chr10	81544989	81545585	site2237
chr10	81551561	81551954	site2238
chr10	81571503	81571924	site2240
chr10	81605997	81606441	site2242
chr10	81627527	81627753	site2243
chr10	81643298	81643994	site2244
chr10	81648746	81649352	site2245
chr10	81704461	81705249	site2246
chr10	81771059	81771397	site2247
chr10	81863645	81864362	site2248
chr10	81930143	81930351	site2249
chr10	81930410	81930753	site2250
chr10	81996753	81997488	site2251
chr10	82047909	82048215	site2252
chr10	82048244	82048516	site2253
chr10	82083095	82083453	site2254
chr10	82083474	82083698	site2255
chr10	82127771	82128438	site2256
chr10	82178048	82178820	site2257
chr10	82240776	82241502	site2258
chr10	82354060	82354398	site2259
chr10	82354405	82354691	site2260
chr10	82622703	82623541	site2261
chr10	82629560	82630240	site2262
chr10	82666519	82666762	site2263
chr10	82698744	82699223	site2264
chr10	82763737	82764353	site2265
chr10	82858877	82859522	site2266
chr10	82955216	82955426	site2267
chr10	83062335	83062675	site2269
chr10	83106133	83106452	site2270
chr10	83107941	83108162	site2271
chr10	83140230	83140870	site2272
chr10	83162121	83162377	site2274
chr10	83261298	83261715	site2275
chr10	83359923	83360472	site2277
chr10	83533640	83534309	site2278
chr10	83543767	83544398	site2279
chr10	83630925	83631267	site2280
chr10	83637363	83637726	site2281
chr10	83648168	83648923	site2282
chr10	83699385	83699697	site2283
chr10	83722694	83723034	site2284
chr10	84358011	84358648	site2286
chr10	84440242	84441054	site2287
chr10	84533944	84534293	site2288
chr10	84576413	84576720	site2289
chr10	84576729	84576931	site2290
chr10	84622149	84622742	site2291
chr10	84686840	84687345	site2292
chr10	84755117	84755559	site2293
chr10	84852559	84852934	site2294
chr10	84917003	84917737	site2295
chr10	85102255	85102908	site2297
chr10	85127913	85128281	site2298
chr10	85184923	85185601	site2299
chr10	85386564	85387181	site2300
chr10	85871674	85871968	site2302
chr10	85916813	85917345	site2303
chr10	85948550	85948866	site2304
chr10	85957692	85957943	site2306
chr10	86021674	86022061	site2307
chr10	86064924	86065149	site2308
chr10	86300311	86300765	site2309
chr10	86302779	86303060	site2310
chr10	86339611	86340212	site2311
chr10	86389927	86390341	site2313
chr10	86463694	86464126	site2314
chr10	86498099	86498362	site2315
chr10	86498712	86499050	site2316
chr10	86636910	86637404	site2317
chr10	86705329	86706188	site2318
chr10	86778448	86779186	site2319
chr10	86807865	86808570	site2320
chr10	86819481	86820289	site2321
chr10	87024965	87025234	site2322
chr10	87419978	87420449	site2323
chr10	87488529	87488720	site2325
chr10	87488830	87489113	site2326
chr10	87489757	87490069	site2327
chr10	87492772	87493037	site2328
chr10	87494611	87495016	site2329
chr10	87552748	87552974	site2330
chr10	88146795	88147101	site2331
chr10	88200983	88201543	site2332
chr10	88327487	88327736	site2333
chr10	88378982	88379468	site2334
chr10	88503378	88504246	site2336
chr10	88590975	88591350	site2337
chr10	88730893	88731186	site2338
chr10	88731229	88731509	site2339
chr10	88826701	88826944	site2340
chr10	89395838	89396289	site2341
chr10	89443828	89444146	site2342
chr10	89450582	89450818	site2343
chr10	89461902	89462129	site2344
chr10	89686046	89686466	site2345
chr10	89732147	89732456	site2346
[truncated: 17,977 more rows]
