# Supplementary material for: Changing and stable chromatin accessibility supports transcriptional overhaul during neural stem cell activation and is altered with age
Source: Aging Cell. 2021 Oct 23;20(11):e13499. doi: 10.1111/acel.13499 (PMC8590101; doi:10.1111/acel.13499)
Supplement: Supplementary file 4 — Table S3 [file ACEL-20-e13499-s010.xlsx]

## Sheet: Content
Table S3: Summary of GREAT gene assignments to dynamic and stable chromatin sites
Contents:
	Tab 3A: Proximal gene assignments to dynamic chromatin sites (-1/+1 kb from TSS)
	Tab 3B: Distal gene assignments to dynamic chromatin sites (-25/+10 kb from TSS, excluding proximal gene assignment)
	Tab 3C: All gene assignments to stable chromatin sites (-25/+10 kb from TSS)

## Sheet: 3A
chr	start	end	DiffBind site	gene
chr12	14152416	14152993	DBsite83	Fam84a
chr11	67586212	67586808	DBsite187	Gas7
chr1	59516045	59516673	DBsite194	Gm973
chr6	82401637	82402419	DBsite208	Tacr1
chr11	114795104	114795758	DBsite216	Btbd17
chr11	114795817	114796370	DBsite308	Btbd17
chr17	35027208	35027736	DBsite342	Sapcd1
chr3	37723688	37724079	DBsite367	Gm5148
chr11	62820028	62820551	DBsite453	Trim16
chr2	125723519	125724098	DBsite485	Shc4
chr12	119237931	119239300	DBsite566	Itgb8
chr2	110721735	110722098	DBsite643	Muc15
chr2	19553809	19554569	DBsite671	4921504E06Rik
chr16	19884147	19884484	DBsite679	A930003A15Rik
chr7	16815255	16815747	DBsite685	Strn4
chr8	57455786	57456140	DBsite751	Scrg1
chr1	126830247	126830969	DBsite781	Nckap5
chr2	150688505	150689349	DBsite842	Vsx1
chr11	29693483	29694068	DBsite860	Rtn4
chr11	109648479	109648888	DBsite863	Prkar1a
chr15	97767340	97768104	DBsite870	Rapgef3
chr4	20777464	20777843	DBsite883	Nkain3
chr3	121426948	121427363	DBsite961	Cnn3
chr6	104492633	104493300	DBsite969	Cntn6
chr18	50127363	50127796	DBsite1005	Hsd17b4
chr19	15924083	15924491	DBsite1007	Psat1
chr9	90162677	90162973	DBsite1060	Adamts7
chr4	48044517	48045235	DBsite1115	Nr4a3
chr10	84755756	84756187	DBsite1121	Rfx4
chr10	117281909	117282373	DBsite1130	Lyz2
chr7	82866920	82867423	DBsite1147	Mex3b
chr16	17208734	17209408	DBsite1148	Rimbp3
chr7	80024507	80025330	DBsite1204	Zfp710
chr6	49214664	49215180	DBsite1245	Igf2bp3
chr11	101627282	101628604	DBsite1285	Rdm1
chr14	51914057	51914860	DBsite1286	Ndrg2
chr4	32923359	32923781	DBsite1306	Ankrd6
chr8	105289057	105289361	DBsite1340	4931428F04Rik
chr15	78925980	78926794	DBsite1363	Lgals1
chr10	110919761	110920349	DBsite1370	Csrp2
chr7	127708133	127709146	DBsite1377	Bcl7c
chr12	113139997	113140616	DBsite1395	Crip2
chr14	57057509	57058465	DBsite1413	Gja3
chr8	11727696	11728662	DBsite1429	Arhgef7
chr15	38300646	38301251	DBsite1514	Klf10
chr6	90463476	90463832	DBsite1547	Klf15
chr2	132029684	132030458	DBsite1553	Rassf2
chrX	136976758	136977105	DBsite1556	Tmsb15l
chrX	136976758	136977105	DBsite1556	Tmsb15b1
chr2	66784892	66785172	DBsite1599	Scn7a
chr7	137314013	137314682	DBsite1609	Ebf3
chr10	43578386	43579380	DBsite1613	Cd24a
chr1	104769272	104769609	DBsite1623	Cdh20
chr6	127887697	127888423	DBsite1658	Tspan11
chr8	105469283	105469615	DBsite1680	Tppp3
chr7	3290223	3290643	DBsite1710	Myadm
chr16	16560079	16560571	DBsite1719	Fgd4
chr11	80476482	80477223	DBsite1723	Cdk5r1
chr2	136532006	136532451	DBsite1732	Ankef1
chr7	25251137	25251525	DBsite1735	Erf
chr9	97018656	97019212	DBsite1737	Spsb4
chr2	93187266	93187733	DBsite1749	Trp53i11
chr5	28679757	28680192	DBsite1767	Shh
chr2	25469592	25469937	DBsite1777	Ptgds
chr11	3289288	3289813	DBsite1784	Patz1
chr11	72489849	72490215	DBsite1790	Spns2
chr6	124740639	124741374	DBsite1808	Grcc10
chr7	144939547	144940156	DBsite1859	Ccnd1
chr12	51347892	51348615	DBsite1876	G2e3
chr15	74672413	74672850	DBsite1916	Arc
chr2	117120023	117121410	DBsite1940	Spred1
chr8	77517706	77518220	DBsite1941	Arhgap10
chr15	66968355	66968973	DBsite1945	Ndrg1
chr4	137679984	137680412	DBsite1961	Rap1gap
chr5	64159835	64160322	DBsite1964	Tbc1d1
chr17	35703939	35704230	DBsite1979	Ddr1
chr6	108659208	108660197	DBsite2023	Bhlhe40
chr10	87058259	87058787	DBsite2034	1700113H08Rik
chr13	112987439	112987983	DBsite2058	Ccno
chr1	191182981	191183706	DBsite2084	Atf3
chr1	51915010	51915345	DBsite2134	Myo1b
chr10	80302344	80302962	DBsite2135	Apc2
chr11	118211745	118212179	DBsite2158	Cyth1
chr3	90389875	90390289	DBsite2167	Slc27a3
chr6	49215356	49215694	DBsite2178	Igf2bp3
chr5	123684724	123685226	DBsite2212	Clip1
chr11	37236004	37236599	DBsite2214	Tenm2
chr5	36203387	36203764	DBsite2243	Psapl1
chr1	60566572	60567295	DBsite2264	Raph1
chr1	181016480	181017044	DBsite2287	Ephx1
chr11	6065543	6065907	DBsite2293	Camk2b
chr3	123236035	123236451	DBsite2297	Synpo2
chr12	103242617	103242930	DBsite2311	Prima1
chr13	23535127	23535652	DBsite2318	Hist1h3g
chr2	13573524	13574022	DBsite2319	Vim
chr1	88701871	88702611	DBsite2335	Arl4c
chr13	46418108	46418632	DBsite2366	Rbm24
chr2	134785908	134786632	DBsite2373	Plcb1
chr1	66320838	66321095	DBsite2379	Map2
chr12	72070275	72070653	DBsite2381	Gpr135
chr5	32135313	32136134	DBsite2410	Fosl2
chr1	106713906	106714908	DBsite2459	Bcl2
chr6	29318926	29319248	DBsite2460	Fam71f1
chr7	81933753	81934703	DBsite2472	Hdgfl3
chr19	10101390	10102205	DBsite2481	Fads2
chr8	71720199	71720613	DBsite2482	Fcho1
chr2	125724100	125724383	DBsite2489	Shc4
chr17	25792745	25793102	DBsite2490	Fam173a
chr5	123393938	123394238	DBsite2509	Mlxip
chr2	179441745	179442703	DBsite2515	Cdh4
chr5	28520905	28521501	DBsite2521	Shh
chr5	107497560	107497863	DBsite2551	A830010M20Rik
chr19	7267243	7267634	DBsite2554	Rcor2
chr12	99392777	99393355	DBsite2555	Foxn3
chr9	64021798	64022328	DBsite2577	Smad6
chr6	48593229	48594054	DBsite2613	Repin1
chrX	166344279	166345108	DBsite2628	Gpm6b
chr8	105289389	105289721	DBsite2634	4931428F04Rik
chr3	93554890	93555220	DBsite2652	S100a10
chr10	127666456	127667196	DBsite2656	Nab2
chr16	31932791	31933369	DBsite2657	Pigz
chr13	22035163	22036273	DBsite2723	Hist1h2bk
chr13	22035163	22036273	DBsite2723	Hist1h2ah
chr7	132153569	132154279	DBsite2730	Cpxm2
chr6	83456407	83456961	DBsite2739	Tet3
chr10	110745071	110745846	DBsite2742	E2f7
chr8	105943250	105943772	DBsite2764	Lcat
chr18	60925105	60925696	DBsite2779	Camk2a
chr11	120932710	120933032	DBsite2801	Ccdc57
chr8	123982714	123983213	DBsite2805	Abcb10
chr6	120665412	120665768	DBsite2827	Cecr2
chr19	60755713	60756396	DBsite2857	Nanos1
chr10	100015426	100016329	DBsite2863	Kitl
chr3	127632629	127632850	DBsite2879	Neurog2
chr4	130663014	130663471	DBsite2919	Pum1
chr19	55741441	55741920	DBsite2935	Tcf7l2
chr5	140607033	140607617	DBsite2951	Lfng
chr1	193272910	193273305	DBsite3100	G0s2
chr11	90390766	90391156	DBsite3123	Hlf
chr8	84414234	84414795	DBsite3138	Cacna1a
chr10	23349965	23350383	DBsite3139	Eya4
chr10	87493548	87493914	DBsite3141	Ascl1
chr16	18620151	18620598	DBsite3142	Gp1bb
chr1	44218862	44219230	DBsite3157	Mettl21e
chr15	88751171	88751937	DBsite3164	Zbed4
chr7	101108030	101108986	DBsite3167	Fchsd2
chr7	114414929	114415352	DBsite3182	Pde3b
chr11	26210049	26210623	DBsite3187	5730522E02Rik
chr16	58717613	58718044	DBsite3189	Gpr15
chr10	76253516	76253934	DBsite3193	S100b
chr10	129138979	129139437	DBsite3219	Olfr770
chr17	86962860	86963398	DBsite3257	Rhoq
chr11	109473817	109474091	DBsite3266	Slc16a6
chr11	109473817	109474091	DBsite3266	Arsg
chr14	118136777	118137268	DBsite3293	Gpr180
chr9	72806781	72807812	DBsite3306	Prtg
chr10	8885779	8886549	DBsite3321	Sash1
chr6	129179875	129180084	DBsite3332	Clec2d
chr19	42431543	42432098	DBsite3359	Crtac1
chr11	109472997	109473815	DBsite3423	Arsg
chr11	109472997	109473815	DBsite3423	Slc16a6
chr17	50508763	50509363	DBsite3434	Plcl2
chr13	34130217	34130731	DBsite3438	Tubb2b
chr1	51915619	51916141	DBsite3450	Myo1b
chr11	98794770	98795496	DBsite3469	Msl1
chr1	60409307	60409832	DBsite3476	Abi2
chr14	54995363	54995837	DBsite3482	Myh7
chr11	74896956	74897396	DBsite3489	Tsr1
chr11	74896956	74897396	DBsite3489	Sgsm2
chr7	34313430	34313722	DBsite3549	4931406P16Rik
chr3	158561259	158562347	DBsite3561	Lrrc7
chr6	72519935	72520317	DBsite3584	Sh2d6
chr11	116918634	116918972	DBsite3598	Mgat5b
chr8	120487490	120487896	DBsite3600	Gse1
chr17	8801044	8801848	DBsite3638	Pde10a
chr5	138994686	138995182	DBsite3642	Pdgfa
chr5	34288149	34288733	DBsite3646	Zfyve28
chr6	5496116	5496871	DBsite3665	Pdk4
chr4	89687857	89688692	DBsite3741	Dmrta1
chr7	74013475	74014132	DBsite3752	St8sia2
chr2	38350799	38351427	DBsite3758	Lhx2
chr16	14163001	14163450	DBsite3799	Nde1
chr1	66321603	66322136	DBsite3802	Map2
chr2	156839772	156840155	DBsite3814	Tgif2
chr16	29208645	29209199	DBsite3818	Hrasls
chr7	116307352	116307664	DBsite3827	Plekha7
chr14	70889786	70890190	DBsite3835	Gfra2
chr5	88886541	88887598	DBsite3842	Slc4a4
chr18	56707365	56707939	DBsite3848	Lmnb1
chr17	8340336	8340730	DBsite3882	Prr18
chr7	143783980	143784405	DBsite3891	Mrgpre
chr4	154855883	154856546	DBsite3892	Ttc34
chr4	11190712	11191070	DBsite3899	Ccne2
chr3	90604473	90604841	DBsite3905	S100a4
chr14	29721690	29722309	DBsite3913	Cacna2d3
chr6	24955161	24956912	DBsite3925	Tmem229a
chr7	127232844	127233382	DBsite3946	Zfp553
chr5	105415377	105415899	DBsite3947	Lrrc8b
chr12	24707924	24708528	DBsite3954	Rrm2
chr15	91049727	91050484	DBsite3973	Kif21a
chr3	88553302	88553858	DBsite3976	Lamtor2
chr3	88553302	88553858	DBsite3976	Ubqln4
chr2	181219882	181220146	DBsite3984	Fndc11
chr9	26733316	26734160	DBsite4004	B3gat1
chr15	94403995	94404591	DBsite4007	Adamts20
chr6	53287000	53287397	DBsite4025	Creb5
chr11	77893749	77894346	DBsite4026	Pipox
chr18	16808312	16809174	DBsite4038	Cdh2
chr17	71782395	71783138	DBsite4048	Clip4
chr5	64802793	64803751	DBsite4071	Klf3
chr16	4559504	4560140	DBsite4082	Tfap4
chr19	7606148	7606583	DBsite4090	Lgals12
chr16	58617383	58617891	DBsite4094	Gm813
chr18	33463512	33464506	DBsite4097	Nrep
chr18	33463512	33464506	DBsite4097	Gm10549
chr9	121760356	121760997	DBsite4116	Zfp651
chr2	157079013	157079723	DBsite4119	Soga1
chr7	16959540	16959887	DBsite4127	Pnmal1
chr2	178414213	178415189	DBsite4133	Ppp1r3d
chr2	178414213	178415189	DBsite4133	Fam217b
chr19	15924491	15924815	DBsite4167	Psat1
chr18	75819549	75820792	DBsite4183	Zbtb7c
chr15	44194962	44195410	DBsite4196	Trhr
chrX	51017944	51018434	DBsite4227	Rap2c
chr7	129256575	129257156	DBsite4237	Plpp4
chr4	134510852	134511332	DBsite4244	Aunip
chr1	152089943	152090993	DBsite4274	1700025G04Rik
chr18	45268234	45268533	DBsite4275	Kcnn2
chr15	98167447	98167961	DBsite4277	Ccdc184
chr7	29303694	29304081	DBsite4285	Dpf1
chr1	186705175	186705731	DBsite4288	Tgfb2
chr1	167000661	167001153	DBsite4298	Fam78b
chr17	8339617	8340028	DBsite4310	Prr18
chr7	98361263	98361685	DBsite4323	Tsku
chr7	114562847	114563200	DBsite4333	Cyp2r1
chr4	137680508	137680918	DBsite4341	Rap1gap
chr11	117969065	117969698	DBsite4348	Socs3
chr8	104340371	104341005	DBsite4369	Cmtm3
chr12	61523026	61523424	DBsite4374	Lrfn5
chr8	105468984	105469237	DBsite4395	Tppp3
chr7	120842585	120843764	DBsite4396	Eef2k
chr13	13393255	13394067	DBsite4419	Gpr137b
chr9	15494078	15494385	DBsite4426	Smco4
chr4	111414766	111415367	DBsite4434	Bend5
chr10	69352650	69353211	DBsite4448	Cdk1
chr16	4594155	4594847	DBsite4453	Glis2
chr19	10456768	10457035	DBsite4485	Lrrc10b
chrX	112600499	112600891	DBsite4505	Zfp711
chr15	85205863	85206159	DBsite4508	Fbln1
chr3	116253114	116253526	DBsite4511	Gpr88
chr14	118705838	118706626	DBsite4512	Abcc4
chr6	91683802	91684201	DBsite4517	Slc6a6
chr13	23760899	23761732	DBsite4519	Hist1h4a
chr17	4994144	4995098	DBsite4521	Arid1b
chr8	111536240	111536888	DBsite4524	Znrf1
chr12	46818859	46820031	DBsite4529	Nova1
chr2	80128931	80129427	DBsite4546	Pde1a
chr8	95143197	95143744	DBsite4565	Kifc3
chr19	7268078	7268494	DBsite4573	Rcor2
chr4	33924183	33925099	DBsite4576	Cnr1
chr17	84188425	84188810	DBsite4587	Zfp36l2
chr1	176813578	176814478	DBsite4656	Sdccag8
chr1	176813578	176814478	DBsite4656	Cep170
chr17	35704558	35704862	DBsite4659	Ddr1
chr11	48837369	48838086	DBsite4660	Trim7
chr4	122836058	122836384	DBsite4675	Ppt1
chr10	75036923	75037407	DBsite4681	Rab36
chr9	86880013	86880973	DBsite4690	Snap91
chr9	25251962	25252948	DBsite4703	2019-09-07
chr7	104288092	104288378	DBsite4706	Trim5
chr1	178318125	178319302	DBsite4712	Cox20
chr7	101969782	101970494	DBsite4727	Numa1
chr6	145249921	145250757	DBsite4728	Kras
chr10	31608936	31610032	DBsite4739	Rnf217
chr4	63403016	63403562	DBsite4752	Akna
chr3	84039962	84040769	DBsite4754	Tmem131l
chr3	27938487	27939523	DBsite4767	Pld1
chr19	45048092	45048365	DBsite4782	Sfxn3
chr12	38779284	38779702	DBsite4783	Etv1
chr3	40744917	40745822	DBsite4807	Hspa4l
chr5	32134982	32135280	DBsite4810	Fosl2
chr13	22041129	22041541	DBsite4821	Hist1h4i
chr2	80129427	80129693	DBsite4828	Pde1a
chr18	58210336	58210949	DBsite4838	Fbn2
chr17	3114417	3115882	DBsite4846	Scaf8
chr16	18248468	18249157	DBsite4848	Ranbp1
chr16	18248468	18249157	DBsite4848	Trmt2a
chr1	36558108	36558399	DBsite4852	Sema4c
chr4	62619241	62619820	DBsite4877	Rgs3
chr3	51340455	51341888	DBsite4880	Elf2
chr11	30267769	30268573	DBsite4885	Sptbn1
chr9	74975850	74976261	DBsite4889	Fam214a
chr16	90385611	90386450	DBsite4891	Hunk
chr14	102981704	102982069	DBsite4897	Kctd12
chr6	120665822	120666756	DBsite4926	Cecr2
chr3	58691856	58692609	DBsite4959	Siah2
chr2	132577988	132578434	DBsite4966	Gpcpd1
chr9	15493331	15494020	DBsite4969	Smco4
chr7	120982039	120982760	DBsite4971	Mfsd13b
chr7	120982039	120982760	DBsite4971	Cdr2
chr1	181841860	181842757	DBsite4973	Lbr
chr5	124187881	124188285	DBsite4981	Pitpnm2
chr5	141241027	141241825	DBsite4984	Sdk1
chr4	148804154	148804531	DBsite4989	Casz1
chr17	7945525	7946186	DBsite5001	Rsph3a
chr12	83487535	83488015	DBsite5012	Dpf3
chr5	37241832	37242123	DBsite5022	Crmp1
chr4	32239172	32239671	DBsite5025	Bach2
chr9	85327271	85327555	DBsite5027	Fam46a
chr7	31055557	31055869	DBsite5033	Fxyd1
chr2	165503278	165503510	DBsite5041	Slc2a10
chr2	152397688	152397995	DBsite5043	Sox12
chr17	48451938	48452474	DBsite5054	Tspo2
chr1	14755350	14755927	DBsite5057	Msc
chr2	72979262	72980132	DBsite5073	Sp3
chr3	41563245	41563875	DBsite5075	Jade1
chr1	194619653	194620205	DBsite5078	Plxna2
chr10	3973560	3974041	DBsite5081	Mthfd1l
chr14	73325550	73326291	DBsite5090	Rb1
chr10	83337303	83337951	DBsite5115	Slc41a2
chr11	78115285	78115828	DBsite5119	Fam222b
chr7	16400982	16401298	DBsite5136	Zc3h4
chr16	85900931	85901258	DBsite5139	Adamts5
chr2	146221946	146222265	DBsite5148	Insm1
chr3	145758487	145759244	DBsite5156	Ddah1
chr14	68083694	68084181	DBsite5175	Nefl
chr16	8671500	8671840	DBsite5191	Carhsp1
chr6	31563788	31564201	DBsite5199	Podxl
chr17	65782583	65783471	DBsite5211	Ppp4r1
chrX	157491889	157492378	DBsite5224	Sms
chr2	5714256	5715128	DBsite5230	Camk1d
chr3	134235810	134236628	DBsite5233	Cxxc4
chr5	17574356	17574933	DBsite5239	Sema3c
chr5	43869071	43869427	DBsite5260	Cd38
chr6	142964015	142964499	DBsite5262	St8sia1
chr19	41482780	41483278	DBsite5273	Lcor
chr2	65238335	65239321	DBsite5274	Cobll1
chr9	48835871	48836563	DBsite5282	Zbtb16
chr7	34312962	34313430	DBsite5296	4931406P16Rik
chr8	127063521	127064407	DBsite5318	Pard3
chr12	112976365	112977042	DBsite5320	Btbd6
chr5	147188518	147189049	DBsite5326	Gsx1
chr5	144546116	144546342	DBsite5333	Nptx2
chr14	61046369	61046708	DBsite5358	Tnfrsf19
chrX	153037422	153038386	DBsite5365	Mageh1
chr10	40348651	40348970	DBsite5371	Cdk19
chr9	88482080	88483273	DBsite5383	Syncrip
chr8	124792256	124792479	DBsite5393	Trim67
chr7	57509752	57510151	DBsite5394	Gabra5
chr2	124609721	124610764	DBsite5406	Sema6d
chr7	65155594	65156805	DBsite5408	Fam189a1
chr14	54926425	54927144	DBsite5412	Efs
chrX	93675448	93675750	DBsite5415	Pcyt1b
chr14	31435967	31436344	DBsite5417	Sh3bp5
chr1	182341497	182341816	DBsite5442	Fbxo28
chr11	9117686	9118111	DBsite5443	Upp1
chr4	116220794	116221440	DBsite5445	Pik3r3
chr17	23726628	23727195	DBsite5450	Pkmyt1
chr2	143545760	143546290	DBsite5456	Pcsk2
chr2	144368766	144369438	DBsite5475	Pet117
chr2	144368766	144369438	DBsite5475	Kat14
chr7	24506776	24507696	DBsite5483	Zfp428
chr9	110624317	110624796	DBsite5487	Nradd
chr17	79020302	79021047	DBsite5505	Prkd3
chr16	11066010	11066678	DBsite5506	Snn
chr17	23803376	23803726	DBsite5507	Srrm2
chr13	75943142	75944066	DBsite5508	Rhobtb3
chr13	22042515	22043618	DBsite5509	Hist1h2bj
chr13	22042515	22043618	DBsite5509	Hist1h2ag
chr8	105170352	105171080	DBsite5511	Cbfb
chr11	11113920	11114207	DBsite5515	Vwc2
chr11	97150449	97150932	DBsite5525	Tbkbp1
chr2	102451420	102452347	DBsite5528	Fjx1
chr7	109960141	109960709	DBsite5542	Dennd5a
chr12	32060709	32061512	DBsite5551	Prkar2b
chr2	62645989	62646310	DBsite5556	Ifih1
chr7	46397563	46397759	DBsite5560	Kcnc1
chr15	89196385	89196775	DBsite5571	Dennd6b
chr9	15044950	15045696	DBsite5584	Panx1
chr7	80114470	80114816	DBsite5595	Idh2
chr6	129384771	129385364	DBsite5603	Clec12b
chr2	152414670	152415142	DBsite5605	6820408C15Rik
chr2	152414670	152415142	DBsite5605	Zcchc3
chr2	181219539	181219827	DBsite5607	Fndc11
chr9	103304963	103305497	DBsite5613	Topbp1
chr10	13965563	13965918	DBsite5626	Hivep2
chr10	125966292	125966887	DBsite5633	Lrig3
chr6	56362230	56362584	DBsite5636	Pde1c
chr9	65140923	65141455	DBsite5661	Igdcc3
chr3	22075927	22077178	DBsite5662	Tbl1xr1
chr9	16501946	16502300	DBsite5674	Fat3
chr6	83794747	83795390	DBsite5677	Nagk
chr1	136131707	136131944	DBsite5679	Kif21b
chr7	3331871	3332279	DBsite5687	Cacng7
chr17	87447083	87447396	DBsite5718	Calm2
chr10	39369490	39370134	DBsite5735	Fyn
chr5	73255626	73256162	DBsite5765	Fryl
chr15	78842334	78842745	DBsite5766	Cdc42ep1
chr1	3671397	3672037	DBsite5779	Xkr4
chr2	165234492	165235177	DBsite5785	Cdh22
chr9	94537097	94537624	DBsite5790	1190002N15Rik
chr7	28302211	28302472	DBsite5804	Dll3
chr18	36197030	36197588	DBsite5806	Nrg2
chr5	67427306	67427978	DBsite5823	Bend4
chr1	181352270	181352879	DBsite5824	Cnih3
chr6	128788696	128788924	DBsite5837	Klrb1c
chr16	49855096	49856172	DBsite5843	Cd47
chr10	118869024	118869646	DBsite5846	Dyrk2
chr13	102693550	102693758	DBsite5855	Cd180
chr12	67221662	67222410	DBsite5869	Mdga2
chr14	121036060	121036401	DBsite5890	Farp1
chr4	126468505	126468933	DBsite5896	Ago1
chr13	114458343	114458765	DBsite5899	Fst
chr17	86962246	86962632	DBsite5908	Rhoq
chr1	91052739	91053482	DBsite5911	Lrrfip1
chr11	104442156	104442579	DBsite5924	Kansl1
chr17	26507963	26509013	DBsite5958	Dusp1
chr4	137681356	137681750	DBsite5960	Rap1gap
chr8	84773869	84774246	DBsite5971	Nfix
chr5	33819958	33820864	DBsite5980	Nsd2
chr3	105704349	105704799	DBsite5986	Fam212b
chr7	100227473	100227813	DBsite5991	Pgm2l1
chr4	156197264	156198213	DBsite5992	Agrn
chr2	160872857	160873483	DBsite5994	Zhx3
chr14	55092221	55092575	DBsite6039	Zfhx2
chr9	123259661	123260200	DBsite6056	Tmem158
chr2	152398702	152399150	DBsite6060	Sox12
chr9	103230339	103231013	DBsite6061	Gm20425
chr9	103230339	103231013	DBsite6061	Trf
chr1	133045924	133046359	DBsite6082	Pik3c2b
chr14	99298882	99299454	DBsite6088	Klf5
chr3	9249835	9251235	DBsite6090	Zbtb10
chr9	96752653	96753031	DBsite6091	Zbtb38
chr5	3802631	3803280	DBsite6094	Krit1
chr5	3802631	3803280	DBsite6094	Ankib1
chr4	82505229	82505554	DBsite6096	Nfib
chr4	140246197	140246787	DBsite6110	Igsf21
chr8	104632020	104632340	DBsite6113	Rrad
chr8	18846072	18846655	DBsite6116	Agpat5
chr12	87200093	87200623	DBsite6120	Samd15
chr12	87200093	87200623	DBsite6120	Tmed8
chr10	45066805	45067342	DBsite6131	Prep
chr17	35000718	35001432	DBsite6133	Vars
chr14	19976953	19977271	DBsite6147	Gng2
chr2	112239207	112239945	DBsite6152	Lpcat4
chr11	90249103	90249735	DBsite6157	Mmd
chr17	69383240	69383991	DBsite6165	Zbtb14
chr4	54947076	54947407	DBsite6167	Zfp462
chr2	181763960	181764200	DBsite6168	Myt1
chr19	46396661	46397140	DBsite6170	Sufu
chr1	171250770	171251006	DBsite6174	Adamts4
chr16	28929547	28930258	DBsite6176	Mb21d2
chr15	103502899	103503222	DBsite6180	Pde1b
chr10	126978380	126979048	DBsite6185	Ctdsp2
chr8	124792758	124793092	DBsite6186	Trim67
chr9	85748816	85749858	DBsite6195	Ibtk
chr2	116065569	116066207	DBsite6196	Meis2
chr1	180813401	180814314	DBsite6198	H3f3a
chr19	41829632	41830396	DBsite6201	Frat1
chr12	33302075	33302431	DBsite6202	Atxn7l1
chr16	91225194	91225800	DBsite6214	Olig2
chr12	75818169	75819058	DBsite6232	Syne2
chr9	106465075	106465571	DBsite6246	Gpr62
chr7	44670741	44671490	DBsite6256	Myh14
chr18	84087338	84088324	DBsite6259	Zadh2
chr13	64152264	64152587	DBsite6272	Zfp367
chr11	33147226	33147627	DBsite6273	Fgf18
chr18	37143546	37144421	DBsite6274	Pcdhac2
chr15	11064528	11064956	DBsite6286	Adamts12
chr17	85620630	85621096	DBsite6289	Six3
chr6	83156266	83156673	DBsite6295	Wdr54
chr6	83156266	83156673	DBsite6295	1700003E16Rik
chr3	117574959	117576073	DBsite6313	Plppr5
chr5	131307160	131308217	DBsite6314	Wbscr17
chr4	150008376	150009227	DBsite6318	H6pd
chr5	24451486	24452194	DBsite6323	Agap3
chr7	86775542	86776209	DBsite6332	Folh1
chr17	67354173	67355092	DBsite6338	Ptprm
chr5	144545659	144546113	DBsite6340	Nptx2
chr17	25861346	25861796	DBsite6352	Wdr90
chr1	43163653	43164286	DBsite6368	Fhl2
chr8	31111418	31111943	DBsite6391	Rnf122
chr10	26772792	26773343	DBsite6395	Arhgap18
chr4	148448211	148448751	DBsite6414	Mtor
chr18	9212960	9213730	DBsite6426	Fzd8
chrX	10717159	10717545	DBsite6427	Mid1ip1
chr9	109095319	109096022	DBsite6431	Plxnb1
chr16	85173106	85173912	DBsite6440	App
chr6	51469736	51470781	DBsite6446	Hnrnpa2b1
chr6	51469736	51470781	DBsite6446	Cbx3
chr18	38601200	38601870	DBsite6460	Spry4
chr6	42350526	42350764	DBsite6464	Zyx
chr15	93336399	93337489	DBsite6474	Yaf2
chr14	51913281	51913596	DBsite6475	Ndrg2
chr11	95414580	95415087	DBsite6481	Spop
chr1	171502094	171503250	DBsite6492	Alyref2
chr16	90830694	90831017	DBsite6500	Eva1c
chr7	5051392	5051850	DBsite6509	Zfp580
chr9	72531419	72532391	DBsite6515	Rfx7
chr9	108560126	108560561	DBsite6529	Impdh2
chr4	32238353	32238844	DBsite6538	Bach2
chr2	19657466	19658183	DBsite6547	Otud1
chr8	70792310	70792783	DBsite6549	Mast3
chr14	45529426	45530457	DBsite6554	Fermt2
chr2	165091548	165091881	DBsite6557	1700025C18Rik
chr8	94178856	94179340	DBsite6563	Mt1
chr19	50678373	50678952	DBsite6577	Sorcs1
chrX	139871402	139871825	DBsite6582	Morc4
chr7	89517464	89517772	DBsite6595	Prss23
chr11	117779590	117780064	DBsite6596	Tmc6
chr2	18392279	18393032	DBsite6600	Dnajc1
chr2	133551955	133552575	DBsite6612	Bmp2
chr6	36809929	36810426	DBsite6620	Ptn
chr13	21734881	21735434	DBsite6629	Hist1h4j
chr9	123366720	123367081	DBsite6645	Lars2
chr9	90162973	90163288	DBsite6649	Adamts7
chr19	23758097	23759321	DBsite6650	Apba1
chr10	26772240	26772598	DBsite6661	Arhgap18
chr6	108660277	108660757	DBsite6664	Bhlhe40
chr9	35421286	35422047	DBsite6665	Cdon
chr13	34131102	34131318	DBsite6681	Tubb2b
chr3	139074576	139075787	DBsite6685	Rap1gds1
chrX	162159867	162160229	DBsite6686	Nhs
chr6	128622854	128623207	DBsite6697	Klrb1a
chr12	101028748	101029527	DBsite6703	Ccdc88c
chr17	45686062	45686510	DBsite6706	Mrpl14
chr17	45686062	45686510	DBsite6706	Tmem63b
chr14	102982402	102983227	DBsite6709	Kctd12
chrX	20425197	20425937	DBsite6720	Jade3
chr13	93191890	93192675	DBsite6721	Papd4
chr7	63938400	63939432	DBsite6731	Klf13
chr1	36557102	36557701	DBsite6739	Sema4c
chr8	12395032	12395926	DBsite6747	Sox1
chr12	102128750	102129344	DBsite6754	Slc24a4
chr8	47288265	47288694	DBsite6761	Stox2
chr8	128685302	128686415	DBsite6774	Itgb1
chr6	107529449	107530010	DBsite6777	Lrrn1
chr10	29143527	29143750	DBsite6790	Soga3
chr15	98934317	98934759	DBsite6817	Tuba1b
chr7	114415382	114415978	DBsite6824	Pde3b
chr10	29143899	29144283	DBsite6831	Soga3
chr4	149586216	149586775	DBsite6839	Clstn1
chr19	28679794	28680382	DBsite6846	Glis3
chr9	99139798	99140697	DBsite6849	Pik3cb
chr6	38298722	38299433	DBsite6858	Zc3hav1l
chrY	90783809	90784281	DBsite6864	Erdr1
chr8	22858868	22859651	DBsite6869	Kat6a
chr19	10388551	10389394	DBsite6873	Syt7
chr1	179959759	179960576	DBsite6874	Cdc42bpa
chr9	107587394	107587860	DBsite6877	Ifrd2
chr5	38479904	38480380	DBsite6878	Slc2a9
chr10	114801417	114802204	DBsite6880	Trhde
chr8	80879741	80880829	DBsite6898	Gab1
chr2	118813940	118814327	DBsite6906	Knstrn
chr3	96238784	96239593	DBsite6907	Hist2h3c2
chr9	40455684	40456160	DBsite6912	Gramd1b
chr8	81342264	81342924	DBsite6928	Inpp4b
chr16	94568929	94570105	DBsite6930	Dyrk1a
chr2	155381982	155382337	DBsite6935	Trp53inp2
chr13	69534337	69535224	DBsite6936	Papd7
chr13	51845917	51846174	DBsite6938	Gadd45g
chr5	110839613	110840130	DBsite6943	Chek2
chr5	110839613	110840130	DBsite6943	Hscb
chr5	33651958	33652894	DBsite6948	Slbp
chr2	11172009	11172538	DBsite6958	Prkcq
chr2	180589189	180589522	DBsite6961	Ogfr
chrX	9200681	9200969	DBsite6963	Lancl3
chr18	35214862	35215191	DBsite6969	Lrrtm2
chr13	23570747	23570976	DBsite6970	Hist1h2bg
chr13	23570747	23570976	DBsite6970	Hist1h2ae
chr7	57590722	57591464	DBsite6991	Gabrb3
chr5	142905716	142906353	DBsite7002	Actb
chr13	23533723	23534002	DBsite7012	Hist1h2af
chr10	80148668	80149757	DBsite7016	Midn
chr19	8953522	8953987	DBsite7023	Tut1
chr3	127780026	127780690	DBsite7024	Alpk1
chr8	122567456	122568081	DBsite7027	Cdt1
chr17	67696951	67697354	DBsite7031	Lama1
chr7	35215083	35215574	DBsite7044	Lrp3
chr18	67391262	67391790	DBsite7049	Tubb6
chr9	21367362	21368015	DBsite7050	Ilf3
chr18	23803640	23804492	DBsite7052	Mapre2
chr6	38875948	38876886	DBsite7068	Hipk2
chr2	80315320	80315883	DBsite7106	Dnajc10
chr11	106789084	106789482	DBsite7112	Ddx5
chr11	106789084	106789482	DBsite7112	Cep95
chr6	125071622	125071886	DBsite7127	Lpar5
chr10	17796079	17796641	DBsite7128	Txlnb
chr12	69296479	69297065	DBsite7147	Klhdc2
chr2	129800306	129800849	DBsite7148	Stk35
chr3	60081563	60082075	DBsite7149	Sucnr1
chr12	36041754	36042000	DBsite7161	Tspan13
chr4	148151433	148152216	DBsite7165	Fbxo6
chr16	94370221	94371754	DBsite7168	Pigp
chr16	94370221	94371754	DBsite7168	Ttc3
chr2	18676430	18676991	DBsite7170	Bmi1
chr5	70843098	70843680	DBsite7174	Gabrg1
chr11	115419818	115420259	DBsite7190	Atp5h
chr11	115419818	115420259	DBsite7190	Kctd2
chr8	15011730	15012236	DBsite7192	Kbtbd11
chr6	54039359	54040444	DBsite7200	Chn2
chr16	26106274	26106496	DBsite7209	P3h2
chr9	119401826	119402607	DBsite7210	Acvr2b
chr3	94398913	94399380	DBsite7219	Lingo4
chr7	48880930	48881426	DBsite7222	E2f8
chr6	100286696	100287932	DBsite7233	Rybp
chr13	70841666	70841930	DBsite7236	Adamts16
chr4	135855765	135856475	DBsite7244	Srsf10
chr19	45047456	45047943	DBsite7249	Sfxn3
chr9	98033449	98033788	DBsite7254	Clstn2
chr6	32587953	32588641	DBsite7255	Plxna4
chr13	101767846	101768989	DBsite7256	Pik3r1
chr2	84839962	84840464	DBsite7257	Slc43a1
chr9	106453502	106454032	DBsite7264	Pcbp4
chr2	105675096	105675725	DBsite7271	Pax6
chr7	89518057	89518353	DBsite7278	Prss23
chr4	130574047	130574292	DBsite7292	Nkain1
chr2	22895275	22896017	DBsite7320	Pdss1
chr11	74649123	74649612	DBsite7337	Cluh
chr8	105171359	105171656	DBsite7344	Cbfb
chr18	36560126	36560701	DBsite7348	Ankhd1
chr5	70842792	70843056	DBsite7349	Gabrg1
chr5	146844845	146845424	DBsite7361	Rasl11a
chr18	38601994	38602268	DBsite7368	Spry4
chr6	61179806	61180728	DBsite7369	Ccser1
chr5	8367887	8368376	DBsite7375	Adam22
chr9	102354487	102355016	DBsite7380	Ephb1
chr6	115994697	115995176	DBsite7381	Plxnd1
chr5	113310643	113310983	DBsite7386	Sgsm1
chr6	148443828	148444691	DBsite7389	Tmtc1
chr12	45073950	45074746	DBsite7392	Stxbp6
chr13	21780548	21780740	DBsite7393	Hist1h1b
chr15	66500787	66500983	DBsite7396	Lrrc6
chr3	7366481	7366817	DBsite7406	Pkia
chr3	109340237	109341066	DBsite7410	Vav3
chr10	81600917	81601190	DBsite7411	Tle6
chr9	23222910	23223615	DBsite7413	Bmper
chr9	107659562	107659941	DBsite7416	Slc38a3
chr12	24650983	24651890	DBsite7418	Klf11
chr15	25413464	25413915	DBsite7426	Basp1
chr12	99883332	99883668	DBsite7430	Efcab11
chr5	75156055	75156508	DBsite7442	Pdgfra
chr5	108693906	108694485	DBsite7463	Fgfrl1
chr17	83214916	83215731	DBsite7464	Pkdcc
chr2	26091764	26092387	DBsite7469	Nacc2
chr12	72760895	72761574	DBsite7474	Ppm1a
chr12	84148371	84148660	DBsite7483	Pnma1
chr17	15375728	15376586	DBsite7488	Dll1
chr6	71707623	71708282	DBsite7489	Reep1
chr9	104262722	104263357	DBsite7492	Dnajc13
chr5	22745827	22746360	DBsite7500	Lhfpl3
chr8	104341136	104341659	DBsite7501	Cmtm3
chr9	63398910	63399465	DBsite7503	2300009A05Rik
chr11	118355217	118355628	DBsite7505	Timp2
chr2	128125596	128126163	DBsite7506	Bcl2l11
chr6	89362421	89362855	DBsite7524	Plxna1
chr6	124741402	124741713	DBsite7526	Grcc10
chr2	132815919	132816509	DBsite7531	Trmt6
chr2	132815919	132816509	DBsite7531	Mcm8
chr14	110754798	110755325	DBsite7537	Slitrk6
chr4	116017408	116018041	DBsite7538	Faah
chr15	100227585	100228417	DBsite7548	Atf1
chr14	25768966	25769358	DBsite7550	Zcchc24
chr7	102565333	102565656	DBsite7552	Trim21
chr15	39197436	39197819	DBsite7565	Rims2
chr16	32643752	32644208	DBsite7567	Tnk2
chr17	88441435	88441812	DBsite7575	Foxn2
chr16	91546962	91547320	DBsite7588	Ifngr2
chr4	114908697	114909549	DBsite7593	Foxd2
chr13	68999227	68999791	DBsite7601	Adcy2
chr5	116422667	116423243	DBsite7602	Hspb8
chr1	177258262	177259057	DBsite7606	Akt3
chr8	33653360	33653686	DBsite7607	Gsr
chr19	6140608	6141393	DBsite7609	Arl2
chr1	38129526	38130265	DBsite7610	Rev1
chr19	8888688	8889024	DBsite7617	1810009A15Rik
chr1	178406014	178406656	DBsite7638	Efcab2
chr12	75307941	75308909	DBsite7639	Rhoj
chr4	156109613	156110309	DBsite7640	9430015G10Rik
chr12	72664651	72665002	DBsite7652	Dhrs7
chr15	94589518	94590088	DBsite7655	Twf1
chr16	4879719	4880114	DBsite7659	Ubald1
chr15	82147726	82147985	DBsite7671	Srebf2
chr8	69654265	69655081	DBsite7674	Zfp964
chr5	5379850	5380805	DBsite7676	Cdk14
chr10	128458347	128458720	DBsite7679	Smarcc2
chr18	16809190	16809603	DBsite7690	Cdh2
chr15	64382365	64383129	DBsite7691	Asap1
chr11	94990769	94991086	DBsite7693	Ppp1r9b
chr13	23423774	23424266	DBsite7706	Abt1
chr5	137786129	137787038	DBsite7712	Mepce
chr9	95559497	95560189	DBsite7722	Paqr9
chr17	66449252	66449975	DBsite7724	Mtcl1
chr14	54936458	54936836	DBsite7731	Cmtm5
chr2	118901144	118901729	DBsite7743	Bahd1
chr9	121366351	121367250	DBsite7766	Trak1
chr18	67088417	67088771	DBsite7790	Gnal
chrX	168673354	168673729	DBsite7795	Msl3
chr10	21160908	21161236	DBsite7802	Myb
chr9	70141188	70141679	DBsite7812	Fam81a
chr9	83834157	83834953	DBsite7815	Ttk
chr14	78724955	78725329	DBsite7817	Dgkh
chr13	48261366	48261871	DBsite7821	Id4
chr19	15924818	15925396	DBsite7827	Psat1
chr19	7056620	7057007	DBsite7830	Macrod1
chr3	107291029	107291325	DBsite7831	Slc16a4
chrX	134686217	134686710	DBsite7838	Armcx4
chr14	120910489	120911302	DBsite7843	Ipo5
chr9	98032733	98033436	DBsite7848	Clstn2
chr7	125552032	125552352	DBsite7854	Il4ra
chr13	23574048	23574873	DBsite7862	Hist1h2bf
chr13	23574048	23574873	DBsite7862	Hist1h2ad
chr11	111065874	111066279	DBsite7870	Kcnj2
chr11	120598256	120598765	DBsite7875	Alyref
chr11	120598256	120598765	DBsite7875	Anapc11
chr9	82975293	82976138	DBsite7876	Phip
chr7	68264694	68264948	DBsite7890	Pgpep1l
chr17	56110653	56110837	DBsite7891	Plin4
chr3	87905882	87906565	DBsite7894	Hdgf
chr10	93539746	93540123	DBsite7895	Ccdc38
chr10	93539746	93540123	DBsite7895	Amdhd1
chr4	134468776	134469224	DBsite7899	Stmn1
chr2	128863730	128864076	DBsite7900	Fbln7
chr13	51644851	51645421	DBsite7919	Cks2
chr14	122474075	122474816	DBsite7921	Zic2
chr2	106693211	106693662	DBsite7924	Mpped2
chr12	29937846	29938166	DBsite7932	Pxdn
chr9	88327321	88327938	DBsite7943	Nt5e
chr2	163054384	163054908	DBsite7946	Mybl2
chr2	154552415	154552914	DBsite7950	Actl10
chr5	15934327	15935114	DBsite7958	Cacna2d1
chr2	152398002	152398334	DBsite7959	Sox12
chr13	97240856	97241370	DBsite7968	Enc1
chr10	9900710	9901462	DBsite7973	Stxbp5
chr14	55884665	55885339	DBsite7978	Cbln3
chr14	55884665	55885339	DBsite7978	Khnyn
chr3	153724653	153725315	DBsite7981	St6galnac3
chrX	20662432	20662652	DBsite7993	Uba1
chr4	148130590	148131037	DBsite8005	Draxin
chr8	36248869	36249748	DBsite8008	Lonrf1
chr2	58567133	58567729	DBsite8012	Acvr1
chr4	49597234	49597990	DBsite8017	Tmem246
chr11	102296212	102296473	DBsite8018	Atxn7l3
chr18	15063389	15063794	DBsite8021	Kctd1
chr9	58822711	58823123	DBsite8024	Hcn4
chr8	83165230	83166351	DBsite8030	Tbc1d9
chr10	123196812	123197399	DBsite8036	Usp15
chr11	7213442	7214374	DBsite8056	Igfbp3
chr18	24205519	24206339	DBsite8066	Galnt1
chr4	108459227	108460420	DBsite8078	Zcchc11
chr10	128368559	128369287	DBsite8079	Coq10a
chr1	133423853	133424506	DBsite8082	Sox13
chr11	120232587	120233046	DBsite8085	Bahcc1
chr11	117654399	117654927	DBsite8087	Tnrc6c
chr9	122950700	122951178	DBsite8090	Kif15
chr9	122950700	122951178	DBsite8090	1110059G10Rik
chr4	42950125	42950433	DBsite8095	Dnajb5
chr9	115309951	115311081	DBsite8097	Stt3b
chr9	98986078	98986753	DBsite8100	Faim
chr10	82985134	82985742	DBsite8109	Chst11
chr11	46055848	46056447	DBsite8117	Adam19
chr7	64501493	64501745	DBsite8119	Apba2
chr4	156235832	156236358	DBsite8129	Noc2l
chr15	97246912	97247542	DBsite8131	Amigo2
chr15	97246912	97247542	DBsite8131	Pced1b
chr1	75479005	75479713	DBsite8132	Tmem198
chr1	75479005	75479713	DBsite8132	Chpf
chr3	30601206	30601531	DBsite8135	Mynn
chr9	62980494	62981207	DBsite8141	Pias1
chr4	139967408	139967858	DBsite8146	Klhdc7a
chr16	18288844	18289625	DBsite8161	Dgcr8
chr17	35046490	35047096	DBsite8163	Msh5
chr14	51985362	51986244	DBsite8165	Arhgef40
chr2	84670614	84670938	DBsite8169	Selenoh
chr6	113392273	113392807	DBsite8177	Ttll3
chr14	54426692	54427226	DBsite8179	Mrpl52
chr12	71309465	71309978	DBsite8194	Dact1
chr5	123251902	123252218	DBsite8199	Wdr66
chr1	36556533	36556882	DBsite8200	Sema4c
chr17	53566879	53567301	DBsite8208	Kat2b
chr3	36613088	36613631	DBsite8215	Bbs7
chr10	69212551	69213436	DBsite8218	Rhobtb1
chr10	69212551	69213436	DBsite8218	A930033H14Rik
chr9	20727798	20728042	DBsite8231	Olfm2
chr2	59161427	59162105	DBsite8247	Pkp4
chr12	69892528	69893348	DBsite8251	Atl1
chr12	69892528	69893348	DBsite8251	Map4k5
chr7	113765874	113766285	DBsite8254	Spon1
chr7	114562487	114562843	DBsite8266	Cyp2r1
chr14	6287006	6287473	DBsite8269	Gm3411
chr7	99182913	99183154	DBsite8290	Dgat2
chr3	62338550	62339422	DBsite8294	Arhgef26
chr2	19658313	19658494	DBsite8309	Otud1
chr16	14291231	14291585	DBsite8313	Myh11
chr7	16310032	16310441	DBsite8315	Bbc3
chr1	180640954	180641491	DBsite8327	Lin9
chr11	87987184	87987826	DBsite8328	Dynll2
chr1	165634075	165634855	DBsite8335	Mpzl1
chr2	34372572	34372996	DBsite8340	Pbx3
chr7	83883353	83884099	DBsite8351	Tlnrd1
chr2	129592832	129593668	DBsite8355	Sirpa
chr15	59081963	59082341	DBsite8365	Mtss1
chr1	93686469	93686732	DBsite8371	Bok
chr1	36512093	36512640	DBsite8373	Cnnm3
chr4	4138604	4139017	DBsite8382	Penk
chr15	103239269	103239696	DBsite8385	Hnrnpa1
chr15	103239269	103239696	DBsite8385	Cbx5
chr10	59702324	59702921	DBsite8396	Micu1
chr16	95990607	95991195	DBsite8400	Psmg1
chr11	98907566	98907996	DBsite8401	Cdc6
chr6	125689966	125690435	DBsite8402	Ano2
chr1	9700087	9700882	DBsite8404	Mybl1
chr13	98262821	98263456	DBsite8408	Ankra2
chr13	98262821	98263456	DBsite8408	Utp15
chr18	80986516	80987713	DBsite8410	Sall3
chr14	60634579	60635043	DBsite8417	Spata13
chr17	47924968	47925274	DBsite8418	Foxp4
chr1	191717779	191718155	DBsite8428	Lpgat1
chr18	7868472	7869508	DBsite8448	Wac
chr17	44105600	44106104	DBsite8455	Enpp4
chr7	79466071	79466966	DBsite8457	Polg
chr2	74426840	74427107	DBsite8458	Lnpk
chr2	78868912	78869497	DBsite8459	Ube2e3
chrX	16910599	16911010	DBsite8477	Ndp
chr16	8672034	8672400	DBsite8483	Carhsp1
chr11	115163051	115163448	DBsite8487	Slc9a3r1
chr9	98955487	98955700	DBsite8489	Foxl2
chr2	54436924	54437237	DBsite8490	Galnt13
chr2	126875809	126876465	DBsite8493	Trpm7
chr17	34894031	34894712	DBsite8495	Zbtb12
chr2	27079099	27079441	DBsite8505	Adamtsl2
chr7	45017275	45018054	DBsite8506	Rras
chr7	45216475	45216810	DBsite8510	Tead2
chr6	47594897	47595615	DBsite8511	Ezh2
chr18	3337035	3338073	DBsite8517	Crem
chr6	114397676	114398108	DBsite8521	Hrh1
chr1	171412071	171412324	DBsite8522	Usf1
chr18	86394739	86395072	DBsite8528	Neto1
chr10	80141297	80141673	DBsite8536	Atp5d
chr15	58134702	58135430	DBsite8541	Atad2
chr3	108283765	108284382	DBsite8556	Sort1
chr3	79145638	79146080	DBsite8560	Rapgef2
chr7	45103659	45104041	DBsite8561	Fcgrt
chr2	160366704	160367414	DBsite8563	Mafb
chr1	62703175	62703524	DBsite8568	Nrp2
chr9	61946444	61947064	DBsite8572	Kif23
chr11	102604072	102604699	DBsite8580	Fzd2
chr14	76414222	76415289	DBsite8589	Tsc22d1
chr13	103920527	103921388	DBsite8592	Erbin
chr13	74363849	74364295	DBsite8593	Lrrc14b
chr17	86167306	86167933	DBsite8595	Prkce
chr10	71285103	71285562	DBsite8596	Ube2d1
chr9	56041685	56042372	DBsite8602	Rcn2
chr14	59200874	59201585	DBsite8604	Rcbtb1
chr4	155249665	155250258	DBsite8607	Faap20
chr3	87970893	87971231	DBsite8612	Nes
chr2	24762881	24763392	DBsite8616	Cacna1b
chr16	91688458	91689059	DBsite8624	Donson
chr15	93518905	93519286	DBsite8629	Prickle1
chr3	96262942	96263555	DBsite8630	Hist2h4
chr15	75841722	75842194	DBsite8633	Zc3h3
chr14	45657723	45658476	DBsite8638	Ddhd1
chr3	145987556	145988748	DBsite8640	Syde2
chr18	89768765	89770075	DBsite8651	Dok6
chr9	118149784	118150400	DBsite8660	Cmc1
chr13	43615517	43616128	DBsite8663	Rnf182
chr10	119239702	119240392	DBsite8665	Cand1
chr3	96269414	96269962	DBsite8667	Hist2h2bb
chr15	38519107	38519865	DBsite8675	Azin1
chr2	118111558	118111962	DBsite8677	Thbs1
chr4	129742189	129742917	DBsite8681	Khdrbs1
chr3	28263058	28263604	DBsite8688	Tnik
chr6	117907503	117907913	DBsite8693	Hnrnpf
chr11	98022451	98022811	DBsite8694	Cacnb1
chr16	64852162	64852707	DBsite8699	Zfp654
chr16	64852162	64852707	DBsite8699	Cggbp1
chr19	5473788	5474109	DBsite8706	Efemp2
chr10	78169521	78170067	DBsite8708	D10Jhu81e
chr10	62946750	62947246	DBsite8710	Dna2
chr3	14862964	14863483	DBsite8718	Car3
chr8	13338408	13338916	DBsite8720	Tfdp1
chr13	55464491	55464957	DBsite8733	Prr7
chr13	23752131	23752689	DBsite8734	Hist1h3b
chr11	58009814	58010032	DBsite8745	Larp1
chr7	139833985	139834423	DBsite8748	Adgra1
chr19	16132323	16133288	DBsite8753	Gnaq
chr8	69996048	69996854	DBsite8756	Gatad2a
chr6	125071954	125072225	DBsite8761	Lpar5
chr1	172481902	172482291	DBsite8762	Igsf9
chr2	127522021	127522584	DBsite8769	Kcnip3
chr7	110121537	110122366	DBsite8771	Wee1
chr14	66868551	66869319	DBsite8775	Dpysl2
chr14	66868551	66869319	DBsite8775	Gm5464
chr15	96460510	96461461	DBsite8785	Scaf11
chr2	155592487	155592955	DBsite8792	Gss
chr10	120476017	120477309	DBsite8799	Hmga2
chr6	39573743	39574343	DBsite8807	Adck2
chr13	23575637	23575945	DBsite8808	Hist1h3d
chr16	11253964	11254678	DBsite8810	Gspt1
chr14	121035360	121035862	DBsite8811	Farp1
chrX	52165168	52165607	DBsite8817	Gpc4
chr14	123626541	123627268	DBsite8833	Nalcn
chr3	146852246	146852827	DBsite8843	Ttll7
chr4	106560764	106561376	DBsite8848	Dhcr24
chr13	64153137	64153734	DBsite8864	Zfp367
chr9	75610758	75611354	DBsite8869	Tmod2
chr9	90163288	90163945	DBsite8876	Adamts7
chr2	125247135	125247831	DBsite8877	Dut
chr2	90580211	90581031	DBsite8885	Ptprj
chr17	5492386	5492710	DBsite8901	Zdhhc14
chr9	55149041	55149681	DBsite8905	Ube2q2
chr2	144527288	144527855	DBsite8910	Dzank1
chr2	144527288	144527855	DBsite8910	Polr3f
chr18	70471793	70472747	DBsite8912	Stard6
chr18	70471793	70472747	DBsite8912	4930503L19Rik
chr9	59750425	59751285	DBsite8917	Senp8
chr9	59750425	59751285	DBsite8917	Myo9a
chr1	189921989	189922602	DBsite8921	Smyd2
chr8	126593839	126594251	DBsite8927	Irf2bp2
chr4	20777857	20778617	DBsite8930	Nkain3
chr12	105784322	105785050	DBsite8935	Papola
chr11	70432069	70432754	DBsite8937	Arrb2
chr3	79567593	79568383	DBsite8941	Fnip2
chr13	116309654	116309887	DBsite8953	Isl1
chr9	107231760	107232100	DBsite8955	Dock3
chr7	104315417	104315707	DBsite8961	Trim12a
chr9	48984833	48985589	DBsite8968	Usp28
chr2	132252588	132253046	DBsite8969	Pcna
chr17	35865885	35866229	DBsite8979	Ppp1r18
chr10	81293109	81293398	DBsite8980	Pip5k1c
chr11	121702160	121702809	DBsite8983	Metrnl
chr10	60831298	60831849	DBsite8987	Unc5b
chr10	80398708	80399152	DBsite9004	Mbd3
chr13	59675690	59675988	DBsite9005	Golm1
chr2	152736031	152736500	DBsite9008	Id1
chr5	139423056	139423262	DBsite9013	Gper1
chr17	34120962	34121565	DBsite9015	Brd2
chr2	122702397	122702988	DBsite9017	Slc30a4
chr2	27027829	27028168	DBsite9018	Slc2a6
chr11	64978749	64979202	DBsite9020	Elac2
chr5	128600569	128601056	DBsite9027	Fzd10
chrY	90784688	90785147	DBsite9033	Erdr1
chr2	150667653	150667883	DBsite9035	Acss1
chr7	135716326	135716821	DBsite9036	Mki67
chr17	46751832	46752528	DBsite9044	Cnpy3
chr7	44869565	44870243	DBsite9045	Ptov1
chr11	93885985	93886267	DBsite9056	Utp18
chr11	93885985	93886267	DBsite9056	Mbtd1
chr12	80643514	80644017	DBsite9062	Slc39a9
chr12	80643514	80644017	DBsite9062	Erh
chr1	21960982	21961835	DBsite9063	Kcnq5
chr9	124312117	124312861	DBsite9067	2010315B03Rik
chr1	39900497	39901177	DBsite9075	Map4k4
chr10	39731168	39732552	DBsite9079	Rev3l
chr14	54876278	54877033	DBsite9082	Ppp1r3e
chr4	124657092	124657938	DBsite9089	Pou3f1
chr9	44735188	44735504	DBsite9101	Phldb1
chr15	6707983	6708861	DBsite9102	Rictor
chr13	117025413	117026025	DBsite9104	Parp8
chr5	143314648	143315500	DBsite9106	E130309D02Rik
chr1	119504447	119505135	DBsite9109	Ralb
chr2	147012674	147013699	DBsite9113	Xrn2
chr14	70076727	70077007	DBsite9117	Egr3
chr2	172939989	172940746	DBsite9118	Bmp7
chr2	121413366	121414044	DBsite9120	Pdia3
chr2	121413366	121414044	DBsite9120	Catsper2
chr11	58948604	58948998	DBsite9127	Hist3h2ba
chr16	97170510	97170938	DBsite9129	Dscam
chr4	148140037	148140825	DBsite9132	Mad2l2
chr8	46010424	46010636	DBsite9138	Lrp2bp
chr1	194620290	194620867	DBsite9144	Plxna2
chr4	108780333	108781096	DBsite9145	Zfyve9
chr2	68471502	68472341	DBsite9163	Stk39
chr1	135374934	135375686	DBsite9169	Shisa4
chr6	34317343	34317739	DBsite9170	Akr1b3
chr2	79456809	79457020	DBsite9179	Neurod1
chr7	99535325	99535788	DBsite9189	Arrb1
chr2	75703414	75703946	DBsite9194	Nfe2l2
chr5	65697825	65698684	DBsite9195	Pds5a
chr8	61223723	61224717	DBsite9202	Sh3rf1
chr8	95434693	95435154	DBsite9205	Cfap20
chr4	53440020	53440713	DBsite9206	Slc44a1
chr12	117843304	117844089	DBsite9210	Cdca7l
chr10	128918355	128918596	DBsite9239	Rdh5
chr18	39489600	39490216	DBsite9251	Nr3c1
chr2	25318915	25319317	DBsite9255	Grin1
chr2	104816677	104817287	DBsite9269	Qser1
chr7	83884169	83884626	DBsite9280	Tlnrd1
chr1	89454510	89455195	DBsite9283	Agap1
chr15	83149573	83150111	DBsite9288	Poldip3
chr1	191977193	191977548	DBsite9293	Rd3
chr12	15816693	15817247	DBsite9294	Trib2
chr11	94548886	94549422	DBsite9296	Rsad1
chr7	73375272	73375837	DBsite9299	Rgma
chr5	24425092	24425344	DBsite9321	Slc4a2
chr5	38684267	38684920	DBsite9323	Zfp518b
chr5	9725744	9726296	DBsite9325	Grm3
chr3	82145674	82145917	DBsite9330	Gucy1a3
chr4	130047679	130047960	DBsite9336	Col16a1
chr2	30265836	30266242	DBsite9337	Phyhd1
chr17	12118991	12119611	DBsite9350	Agpat4
chr1	167284204	167285290	DBsite9357	Uck2
chr2	3474615	3475270	DBsite9360	Suv39h2
chr8	22757472	22757848	DBsite9363	Plat
chr7	17027496	17028187	DBsite9365	Ppp5c
chr9	63757814	63758456	DBsite9368	Smad3
chr7	140955841	140956275	DBsite9369	Gm45717
chr7	140955841	140956275	DBsite9369	Ifitm2
chr11	59208184	59208490	DBsite9381	2310033P09Rik
chr7	67952143	67952473	DBsite9384	Igf1r
chr18	34006468	34006725	DBsite9386	Epb41l4a
chr15	99125916	99126347	DBsite9390	Spats2
chr14	45318155	45318936	DBsite9396	Ero1l
chrX	166479574	166480003	DBsite9399	Rab9
chr2	26503639	26504027	DBsite9405	Notch1
chr12	104473021	104473384	DBsite9414	Gsc
chr2	64097911	64098635	DBsite9420	Fign
chr19	40588281	40588663	DBsite9422	Aldh18a1
chr12	91589694	91590632	DBsite9427	Gtf2a1
chr2	14603921	14604739	DBsite9432	Cacnb2
chr6	146501608	146502482	DBsite9439	Itpr2
chr1	190978881	190979514	DBsite9441	Vash2
chr19	21652669	21653414	DBsite9445	Abhd17b
chr19	21652669	21653414	DBsite9445	1110059E24Rik
chr14	122474902	122475534	DBsite9447	Zic2
chr5	8996903	8997575	DBsite9449	Crot
chr13	76056182	76056703	DBsite9451	Gpr150
chr3	107101898	107102156	DBsite9466	Kcna2
chr11	115381722	115382427	DBsite9473	Cdr2l
chrX	109013280	109013691	DBsite9479	Hmgn5
chr14	56887986	56888217	DBsite9481	Zmym2
chr1	191718155	191718519	DBsite9483	Lpgat1
chr2	29889488	29890072	DBsite9491	Odf2
chr15	61985027	61985704	DBsite9496	Myc
chr17	56303111	56303486	DBsite9497	Uhrf1
chr19	8953252	8953463	DBsite9504	Tut1
chr5	74068080	74068795	DBsite9505	Usp46
chr1	156939460	156939927	DBsite9510	Ralgps2
chr2	82053064	82053758	DBsite9511	Zfp804a
chr2	54436047	54436670	DBsite9518	Galnt13
chr5	109558325	109558870	DBsite9527	Crlf2
chr8	83389701	83389975	DBsite9535	Clgn
chr17	86947764	86948381	DBsite9538	Atp6v1e2
chr3	152395615	152396970	DBsite9542	Zzz3
chr6	34877840	34878331	DBsite9550	3110062M04Rik
chr11	22990326	22990912	DBsite9557	Cct4
chr17	27556412	27556746	DBsite9577	Hmga1
chr3	142881664	142882580	DBsite9581	Pkn2
chr5	30106011	30106453	DBsite9583	3110082J24Rik
chr16	22657002	22657471	DBsite9588	Dgkg
chr11	77981645	77982007	DBsite9606	Phf12
chr13	52980520	52981371	DBsite9609	Nfil3
chr4	109977585	109978141	DBsite9616	Dmrta2
chr7	44895593	44895891	DBsite9619	Fuz
chr1	156938855	156939136	DBsite9634	Ralgps2
chr19	3912639	3913151	DBsite9640	Ndufs8
chr19	10457411	10457803	DBsite9643	Lrrc10b
chr3	27710235	27710880	DBsite9647	Fndc3b
chr12	76962044	76962669	DBsite9649	Max
chr5	134638812	134639692	DBsite9651	Eif4h
chr5	144965744	144966098	DBsite9652	Smurf1
chr5	25498679	25499968	DBsite9655	Kmt2c
chr15	100468644	100469214	DBsite9659	Letmd1
chr11	104441666	104441922	DBsite9662	Kansl1
chr1	79858544	79858871	DBsite9672	Serpine2
chr16	78576242	78577052	DBsite9679	D16Ertd472e
chr3	104788566	104789308	DBsite9680	Rhoc
chr6	72439388	72440191	DBsite9690	Mat2a
chr17	83215731	83216042	DBsite9692	Pkdcc
chr4	88033159	88033613	DBsite9700	Mllt3
chr15	89373996	89374221	DBsite9706	Sco2
chr11	113710043	113710276	DBsite9712	Cpsf4l
chr2	127270513	127270848	DBsite9714	Stard7
chr15	89315136	89315724	DBsite9721	Sbf1
chr12	108003912	108004293	DBsite9724	Bcl11b
chr9	114400707	114401536	DBsite9729	Tmppe
chr9	114400707	114401536	DBsite9729	Glb1
chr7	80993075	80994053	DBsite9732	Zfp592
chr16	32246583	32247321	DBsite9734	Wdr53
chr16	32246583	32247321	DBsite9734	Fbxo45
chr12	76370145	76370685	DBsite9735	Zbtb1
chr14	51008192	51008760	DBsite9745	Rnase10
chr8	94771948	94772335	DBsite9756	Cx3cl1
chr18	65580638	65581504	DBsite9757	Zfp532
chrX	48034684	48035048	DBsite9758	Apln
chr6	21215166	21215405	DBsite9767	Kcnd2
chr8	13758428	13758638	DBsite9775	Cdc16
chr16	94526159	94527169	DBsite9776	Dscr3
chrX	7574665	7574968	DBsite9783	Ppp1r3f
chr5	139389128	139389627	DBsite9786	Gpr146
chr4	138261884	138262328	DBsite9787	Kif17
chr2	181187408	181187925	DBsite9791	Ppdpf
chr11	119228941	119229197	DBsite9792	Tbc1d16
chr11	119228941	119229197	DBsite9792	Ccdc40
chr8	92357408	92358056	DBsite9794	Irx5
chr17	21845564	21846092	DBsite9802	Zfp820
chrX	102251913	102252324	DBsite9807	Cited1
chr4	53011754	53012473	DBsite9812	Nipsnap3b
chr3	57575663	57576088	DBsite9822	Wwtr1
chr7	127195566	127195809	DBsite9823	Cd2bp2
chr3	108085249	108085634	DBsite9832	Ampd2
chr8	40423296	40424179	DBsite9838	Zdhhc2
chr1	128359324	128359512	DBsite9840	Mcm6
chr16	20621138	20621625	DBsite9846	Camk2n2
chr10	122678601	122679589	DBsite9847	Ppm1h
chr11	65162818	65163047	DBsite9855	Arhgap44
chr14	111675395	111675743	DBsite9856	Slitrk5
chr5	105519134	105519582	DBsite9858	Lrrc8c
chr12	3807602	3807987	DBsite9859	Dnmt3a
chr19	8819178	8819664	DBsite9865	Hnrnpul2
chr11	104607904	104608220	DBsite9868	Itgb3
chr16	17451598	17452319	DBsite9877	Crkl
chr3	116423469	116424577	DBsite9879	Cdc14a
chr9	14380682	14381314	DBsite9881	Endod1
chr18	38296471	38297238	DBsite9884	Rnf14
chr1	171250240	171250487	DBsite9896	Adamts4
chr7	92874131	92875390	DBsite9897	Ddias
chr7	92874131	92875390	DBsite9897	Prcp
chr8	95142449	95142769	DBsite9900	Kifc3
chr6	42324073	42325083	DBsite9902	Fam131b
chr14	46882486	46883056	DBsite9905	Samd4
chr12	72085302	72086488	DBsite9906	L3hypdh
chr12	72085302	72086488	DBsite9906	Jkamp
chr12	8673889	8674780	DBsite9907	Pum2
chr7	143068880	143069591	DBsite9914	Tssc4
chr3	121262625	121263137	DBsite9920	Tmem56
chr18	61786588	61786874	DBsite9924	Afap1l1

## Sheet: 3B
chr	start	end	DiffBind site	gene
chr1	24611574	24612431	DBsite2	Col19a1
chr1	104746749	104747294	DBsite17	Cdh20
chr8	31120917	31121759	DBsite19	Rnf122
chr2	93174044	93174658	DBsite22	Trp53i11
chr4	124624045	124624654	DBsite26	3100002H09Rik
chr13	67864714	67865359	DBsite33	BC048507
chr1	94027533	94028097	DBsite34	Neu4
chr11	16941200	16941785	DBsite39	Fbxo48
chr18	66284047	66284733	DBsite40	Ccbe1
chr4	71765024	71765548	DBsite44	Gm11232
chr2	166165242	166165795	DBsite48	Sulf2
chr10	81597097	81597902	DBsite51	BC025920
chr10	81597097	81597902	DBsite51	Tle6
chr16	91191264	91192341	DBsite66	Gm9881
chr10	67965818	67966624	DBsite68	Rtkn2
chr5	140611059	140611506	DBsite74	Lfng
chr2	129529188	129530087	DBsite76	F830045P16Rik
chr3	105054822	105055347	DBsite82	4930564D02Rik
chr3	105054822	105055347	DBsite82	Cttnbp2nl
chr6	35334660	35335290	DBsite91	Fam180a
chr12	109085154	109086112	DBsite93	Begain
chr11	46065186	46066084	DBsite95	Gm12166
chr11	46065186	46066084	DBsite95	Adam19
chr13	52564992	52565660	DBsite97	Syk
chr10	99132103	99132585	DBsite99	Phxr2
chr16	14893857	14894270	DBsite107	Efcab1
chr13	70891479	70892171	DBsite110	8030423J24Rik
chr14	37032426	37032969	DBsite126	Lrit1
chr5	142961907	142962351	DBsite129	Fscn1
chr3	107251907	107252481	DBsite138	Prok1
chr15	37427745	37428594	DBsite139	4930447A16Rik
chr19	47188508	47189037	DBsite146	Gm6970
chr19	47188508	47189037	DBsite146	Neurl1a
chr2	69355468	69355735	DBsite150	Dhrs9
chr2	69355468	69355735	DBsite150	Abcb11
chr11	55031764	55032239	DBsite153	Anxa6
chr17	10335000	10335788	DBsite160	Qk
chr5	33010809	33011648	DBsite162	Ywhah
chr2	93891347	93892312	DBsite163	Accsl
chr2	148861277	148862077	DBsite165	9230104L09Rik
chr7	63956916	63957612	DBsite171	Klf13
chr13	31577500	31577975	DBsite183	A530084C06Rik
chr9	37626071	37626595	DBsite191	Spa17
chr1	85933486	85934311	DBsite199	4933407L21Rik
chr19	16425661	16426279	DBsite210	Gna14
chr11	75431214	75431824	DBsite211	Serpinf1
chr11	75431214	75431824	DBsite211	Serpinf2
chr11	114795104	114795758	DBsite216	Gpr142
chr11	3483897	3484776	DBsite218	Pla2g3
chr14	34363710	34364597	DBsite236	Mmrn2
chr14	34363710	34364597	DBsite236	Fam25c
chr3	108166452	108167046	DBsite238	Gnai3
chr3	108166452	108167046	DBsite238	Amigo1
chr3	108166452	108167046	DBsite238	Gpr61
chr5	113133078	113133644	DBsite240	2900026A02Rik
chr9	112207737	112208255	DBsite242	Arpp21
chr7	44474258	44474913	DBsite244	Fam71e1
chr7	44474258	44474913	DBsite244	Josd2
chr7	44474258	44474913	DBsite244	Aspdh
chr18	15421139	15421834	DBsite246	Aqp4
chr8	56276394	56276890	DBsite247	Hpgd
chr14	118230340	118230851	DBsite251	Sox21
chr12	112981953	112982497	DBsite267	Btbd6
chr8	70129225	70130333	DBsite269	Mef2b
chr8	70129225	70130333	DBsite269	Borcs8
chr8	70129225	70130333	DBsite269	Ncan
chr8	70129225	70130333	DBsite269	Nr2c2ap
chr8	70129225	70130333	DBsite269	Rfxank
chr9	36821297	36822028	DBsite270	Ei24
chr9	36821297	36822028	DBsite270	Fez1
chr4	154312939	154313675	DBsite274	Arhgef16
chr7	15962345	15963195	DBsite289	Nop53
chr7	15962345	15963195	DBsite289	Ehd2
chr11	88180653	88181643	DBsite298	Mrps23
chr1	172349738	172350643	DBsite300	Kcnj9
chr1	172349738	172350643	DBsite300	Kcnj10
chr11	77786139	77786651	DBsite301	Gm10277
chr11	77786139	77786651	DBsite301	Myo18a
chr5	142961492	142961886	DBsite306	Fscn1
chr11	114795817	114796370	DBsite308	Gpr142
chr19	5345284	5345714	DBsite311	Eif1ad
chr19	5345284	5345714	DBsite311	Cst6
chr19	5345284	5345714	DBsite311	Catsper1
chr3	36551277	36551787	DBsite314	Exosc9
chr7	93067465	93068079	DBsite327	Fam181b
chr4	114386358	114386881	DBsite330	Trabd2b
chr4	34603120	34603651	DBsite340	Rars2
chr17	35027208	35027736	DBsite342	Clic1
chr2	154583903	154584492	DBsite349	E2f1
chr9	56876710	56877100	DBsite352	Odf3l1
chr19	36534423	36535388	DBsite354	Hectd2
chr15	9135113	9135591	DBsite355	Lmbrd2
chr15	9135113	9135591	DBsite355	Skp2
chr15	39735094	39735575	DBsite359	Dcstamp
chr2	93176903	93177370	DBsite360	Trp53i11
chr13	70883793	70884277	DBsite370	8030423J24Rik
chr6	28447991	28448379	DBsite373	Pax4
chr11	117478743	117479546	DBsite407	Gm11733
chr9	86701292	86701651	DBsite414	Me1
chr10	75898855	75899482	DBsite417	Derl3
chr7	97391512	97392064	DBsite418	Ndufc2
chr16	91222246	91223195	DBsite428	Olig2
chr14	28502721	28503056	DBsite437	Wnt5a
chr15	37432504	37432948	DBsite441	4930447A16Rik
chr16	94561586	94562089	DBsite442	Dyrk1a
chr13	43182445	43183199	DBsite444	Tbc1d7
chr1	87786283	87786841	DBsite447	Sag
chr19	46321459	46321894	DBsite454	Fbxl15
chr19	46321459	46321894	DBsite454	Psd
chr2	158799302	158799804	DBsite458	Dhx35
chr9	97011320	97011956	DBsite461	Spsb4
chr8	25051747	25052305	DBsite463	Htra4
chr10	7582087	7582604	DBsite467	Lrp11
chr10	67954377	67954906	DBsite468	Rtkn2
chr1	127722231	127722677	DBsite477	Acmsd
chr1	134232832	134233606	DBsite479	Adora1
chr2	91467678	91468138	DBsite482	1110051M20Rik
chr7	101908429	101908847	DBsite488	Tomt
chr7	101908429	101908847	DBsite488	Lamtor1
chr16	30063874	30064503	DBsite492	Hes1
chr11	29839809	29840212	DBsite497	4931440F15Rik
chr9	90172851	90173276	DBsite498	Adamts7
chr5	92106335	92106845	DBsite500	G3bp2
chr3	105710010	105710709	DBsite509	Ddx20
chr3	105710010	105710709	DBsite509	Fam212b
chr1	135158624	135159478	DBsite511	Gpr37l1
chr4	42943266	42943742	DBsite513	Dnajb5
chr15	73446911	73447328	DBsite515	Ptk2
chr2	30399578	30400121	DBsite518	Ptpa
chr2	30399578	30400121	DBsite518	Dolpp1
chr9	31315932	31316383	DBsite521	Prdm10
chr17	14702696	14703088	DBsite522	Thbs2
chr4	118862461	118863122	DBsite526	Olfr1331
chr9	56868114	56868689	DBsite527	Odf3l1
chr9	56868114	56868689	DBsite527	Cspg4
chr6	136165449	136165998	DBsite537	Grin2b
chr19	5345714	5346115	DBsite541	Eif1ad
chr19	5345714	5346115	DBsite541	Cst6
chr15	86188132	86188597	DBsite544	Cerk
chr13	63563032	63563573	DBsite545	Ptch1
chr4	11762147	11762708	DBsite547	Cdh17
chr3	142541178	142541696	DBsite555	Gbp3
chr9	92537789	92538145	DBsite556	Plod2
chr11	87828394	87828955	DBsite568	Mks1
chr11	87828394	87828955	DBsite568	Lpo
chr10	99088059	99088402	DBsite571	Galnt4
chr10	99088059	99088402	DBsite571	Poc1b
chr1	173973130	173973555	DBsite572	Ifi202b
chr9	94550443	94551022	DBsite577	1190002N15Rik
chr13	97756978	97757474	DBsite578	Gm10260
chr14	55724519	55724873	DBsite580	Nop9
chr14	55724519	55724873	DBsite580	Tgm1
chr14	55724519	55724873	DBsite580	Rabggta
chr6	8956684	8957291	DBsite590	Nxph1
chr10	61380150	61380727	DBsite594	Pald1
chr10	78723400	78723807	DBsite595	Casp14
chr9	62531785	62532336	DBsite617	Coro2b
chr19	6975951	6976493	DBsite630	Trpt1
chr19	6975951	6976493	DBsite630	Plcb3
chr19	6975951	6976493	DBsite630	Ppp1r14b
chr19	6975951	6976493	DBsite630	Fkbp2
chr3	41565296	41565846	DBsite637	Jade1
chr16	11063267	11063683	DBsite638	Snn
chr9	63610921	63611361	DBsite639	Iqch
chr9	63610921	63611361	DBsite639	Aagab
chr3	95246707	95247273	DBsite640	Mllt11
chr3	95246707	95247273	DBsite640	Gm128
chr3	95246707	95247273	DBsite640	Bnipl
chr4	140657752	140658505	DBsite645	Arhgef10l
chr17	34025711	34026198	DBsite652	Col11a2
chr17	34025711	34026198	DBsite652	Rxrb
chr17	34025711	34026198	DBsite652	Ring1
chr17	34025711	34026198	DBsite652	H2-Ke6
chr17	34025711	34026198	DBsite652	Slc39a7
chr10	49790199	49790837	DBsite654	Grik2
chr7	102031851	102032393	DBsite663	Il18bp
chr7	139368729	139369149	DBsite673	Inpp5a
chr18	60606031	60606576	DBsite676	Myoz3
chr7	16815255	16815747	DBsite685	Fkrp
chr12	117500773	117501520	DBsite686	Rapgef5
chr13	97763917	97764426	DBsite693	Gm10260
chr6	83137418	83138441	DBsite697	1700003E16Rik
chr6	83137418	83138441	DBsite697	Wbp1
chr6	83137418	83138441	DBsite697	Ino80b
chr6	83137418	83138441	DBsite697	Rtkn
chr7	4124268	4124823	DBsite698	Leng8
chr7	4124268	4124823	DBsite698	Ttyh1
chr1	128613077	128613508	DBsite702	Cxcr4
chr3	9629799	9630418	DBsite703	Zfp704
chr7	145206038	145206690	DBsite712	1810010D01Rik
chr6	90534805	90535540	DBsite717	Aldh1l1
chr4	22497346	22498023	DBsite731	Pou3f2
chr2	32621222	32621795	DBsite745	Ak1
chr19	36910522	36911074	DBsite759	Btaf1
chr19	36910522	36911074	DBsite759	Fgfbp3
chr12	103313898	103314371	DBsite766	Fam181a
chr9	35108854	35109416	DBsite772	St3gal4
chr10	74952711	74953129	DBsite782	Gnaz
chr5	139474662	139475123	DBsite783	3110082I17Rik
chr5	139474662	139475123	DBsite783	Zfand2a
chr17	27642407	27642905	DBsite784	Nudt3
chr17	27642407	27642905	DBsite784	Pacsin1
chr17	27642407	27642905	DBsite784	Rps10
chr10	3980283	3980639	DBsite786	Mthfd1l
chr4	63408332	63408628	DBsite788	Akna
chr9	114667947	114668533	DBsite791	Dync1li1
chr1	172503331	172503841	DBsite819	Cfap45
chr1	172503331	172503841	DBsite819	Tagln2
chr9	8059625	8060099	DBsite824	9230110C19Rik
chr1	57400524	57401170	DBsite825	Maip1
chr1	57400524	57401170	DBsite825	Tyw5
chr7	16974005	16974375	DBsite833	Ccdc8
chr12	16643700	16644447	DBsite835	Ntsr2
chr2	150688505	150689349	DBsite842	Acss1
chr3	87974284	87974638	DBsite849	Nes
chr16	91262564	91263237	DBsite850	Olig1
chr10	100021952	100022612	DBsite852	Kitl
chr8	14992157	14992695	DBsite854	Kbtbd11
chr1	132881368	132881735	DBsite858	Lrrn2
chr1	153506278	153507168	DBsite859	Dhx9
chr17	43018081	43018476	DBsite861	Tnfrsf21
chr2	110722206	110722574	DBsite869	Muc15
chr15	97767340	97768104	DBsite870	Slc48a1
chr7	99360038	99360840	DBsite874	Gdpd5
chr7	99360038	99360840	DBsite874	Serpinh1
chr9	27288430	27288839	DBsite875	Igsf9b
chr1	127185785	127186274	DBsite882	Mgat5
chr5	38499226	38499812	DBsite884	Slc2a9
chr7	101455244	101455507	DBsite891	Pde2a
chr1	6483405	6483884	DBsite892	St18
chr16	21398283	21398940	DBsite899	Vps8
chr4	46458343	46458722	DBsite907	Anp32b
chr1	162832183	162832554	DBsite909	Fmo4
chr8	31113133	31113509	DBsite916	Rnf122
chr4	70402166	70402846	DBsite919	Cdk5rap2
chr2	164385808	164386312	DBsite924	Rbpjl
chr1	180848529	180848969	DBsite927	Sde2
chr2	145918443	145918942	DBsite935	Cfap61
chr7	44475083	44475506	DBsite937	Fam71e1
chr7	44475083	44475506	DBsite937	Josd2
chr7	44475083	44475506	DBsite937	Aspdh
chr12	8535753	8536583	DBsite940	Slc7a15
chr12	21431098	21431371	DBsite950	Ywhaq
chr10	118862181	118862777	DBsite954	Dyrk2
chr18	75804568	75805094	DBsite959	Zbtb7c
chr4	139598925	139599571	DBsite962	Aldh4a1
chr4	139598925	139599571	DBsite962	Gm21969
chr1	180312694	180313293	DBsite979	Itpkb
chr4	21857495	21857877	DBsite984	Coq3
chr3	79559011	79559386	DBsite994	Fnip2
chr11	76647156	76647879	DBsite995	Bhlha9
chr1	37565120	37565810	DBsite997	Mgat4a
chr18	61394794	61395135	DBsite1009	Ppargc1b
chr6	114404251	114404501	DBsite1014	Hrh1
chr1	172295710	172296371	DBsite1020	Igsf8
chr1	172295710	172296371	DBsite1020	Atp1a2
chr9	57831245	57831853	DBsite1025	Arid3b
chr9	27289919	27290383	DBsite1027	Igsf9b
chr8	94154442	94155026	DBsite1028	Mt1
chr8	94154442	94155026	DBsite1028	Mt2
chr8	94154442	94155026	DBsite1028	Mt3
chr11	32331168	32331558	DBsite1031	Sh3pxd2b
chr1	72226140	72227466	DBsite1035	Mreg
chr14	55730451	55731031	DBsite1040	Tgm1
chr14	55730451	55731031	DBsite1040	Nop9
chr14	55730451	55731031	DBsite1040	Rabggta
chr5	144169240	144169624	DBsite1041	Bhlha15
chr6	87545359	87545917	DBsite1047	Arhgap25
chr1	177447567	177447879	DBsite1049	Zbtb18
chr2	129544489	129545073	DBsite1063	F830045P16Rik
chr4	62487633	62488001	DBsite1064	Wdr31
chr4	62487633	62488001	DBsite1064	Bspry
chr10	130314525	130314838	DBsite1067	Tespa1
chr7	48834892	48835555	DBsite1073	Csrp3
chr5	116443256	116444089	DBsite1078	Hspb8
chr5	104115200	104115535	DBsite1081	Sparcl1
chr12	99902378	99902818	DBsite1083	Efcab11
chr15	38302201	38302649	DBsite1091	Klf10
chr9	37782718	37783276	DBsite1096	Olfr876
chr11	120223890	120224389	DBsite1098	Bahcc1
chr11	63125764	63126384	DBsite1109	Pmp22
chr16	91265946	91266433	DBsite1120	Olig1
chr13	62866643	62867363	DBsite1123	Fbp2
chr3	105864148	105864673	DBsite1125	Tmigd3
chr17	82517785	82518212	DBsite1131	Gm6594
chr16	17208734	17209408	DBsite1148	Hic2
chr16	17208734	17209408	DBsite1148	Ube2l3
chr1	90967613	90968025	DBsite1150	Rab17
chr2	91904612	91905173	DBsite1151	Chrm4
chr5	91114548	91115017	DBsite1160	Areg
chr7	27490531	27491054	DBsite1165	Prx
chr7	27490531	27491054	DBsite1165	Sertad1
chr5	120567285	120567699	DBsite1167	Iqcd
chr7	105628622	105628973	DBsite1174	Dnhd1
chr7	105628622	105628973	DBsite1174	Gm45799
chr7	105628622	105628973	DBsite1174	Timm10b
chr7	105628622	105628973	DBsite1174	Trim3
chr4	42953787	42954104	DBsite1176	1700022I11Rik
chr4	42953787	42954104	DBsite1176	Dnajb5
chr3	90446337	90447036	DBsite1177	Ints3
chr12	112797659	112798107	DBsite1192	Ahnak2
chr1	132322629	132323073	DBsite1195	Nuak2
chr5	88530816	88531201	DBsite1197	Utp3
chr5	88530816	88531201	DBsite1197	Jchain
chr2	156853534	156853973	DBsite1201	1110008F13Rik
chr2	156853534	156853973	DBsite1201	4930518I15Rik
chr12	108832316	108832612	DBsite1215	Slc25a47
chr12	108832316	108832612	DBsite1215	Slc25a29
chr6	127133723	127134324	DBsite1221	Tigar
chr14	55002125	55002684	DBsite1229	Ngdn
chr14	55002125	55002684	DBsite1229	Myh7
chr2	154421103	154421648	DBsite1233	Cbfa2t2
chr2	154421103	154421648	DBsite1233	Snta1
chr7	62462203	62462703	DBsite1234	Peg12
chr3	94404368	94404779	DBsite1237	Tdrkh
chr3	94404368	94404779	DBsite1237	Lingo4
chr19	26863641	26864117	DBsite1238	Gm815
chr15	88850194	88850851	DBsite1249	Pim3
chr14	30541527	30542046	DBsite1252	Tkt
chr17	12898104	12898739	DBsite1253	Tcp1
chr7	4498174	4498657	DBsite1254	Ppp1r12c
chr3	105711764	105712066	DBsite1257	Ddx20
chr3	105711764	105712066	DBsite1257	Fam212b
chr13	27292006	27292433	DBsite1259	Prl6a1
chr6	120472015	120472469	DBsite1260	Il17ra
chr1	127721875	127722231	DBsite1264	Acmsd
chr4	118465351	118465624	DBsite1266	Mpl
chr14	51914057	51914860	DBsite1286	Tppp2
chr14	51914057	51914860	DBsite1286	Rnase13
chr5	23414099	23414658	DBsite1287	Kmt2e
chr1	74295428	74296121	DBsite1293	Aamp
chr1	74295428	74296121	DBsite1293	Tmbim1
chr18	61702468	61702817	DBsite1297	Pcyox1l
chr3	98384023	98384561	DBsite1298	Zfp697
chr7	64496373	64496635	DBsite1300	Apba2
chr10	56102726	56103210	DBsite1303	Msl3l2
chr17	24068244	24068699	DBsite1308	Kctd5
chr18	68304815	68305108	DBsite1320	Fam210a
chr18	68304815	68305108	DBsite1320	Rnmt
chr11	114704299	114704686	DBsite1330	Dnaic2
chr1	130728058	130728392	DBsite1333	Pfkfb2
chr1	130728058	130728392	DBsite1333	AA986860
chr11	102208208	102208510	DBsite1338	Lsm12
chr8	105289057	105289361	DBsite1340	Tradd
chr8	105289057	105289361	DBsite1340	Elmo3
chr8	105289057	105289361	DBsite1340	E2f4
chr8	105289057	105289361	DBsite1340	Exoc3l
chr3	32537195	32537934	DBsite1341	Mfn1
chr9	67565713	67566278	DBsite1348	Tln2
chr2	85213792	85214085	DBsite1350	Lrrc55
chr7	54836399	54836870	DBsite1361	Luzp2
chr15	78925980	78926794	DBsite1363	Triobp
chr15	78925980	78926794	DBsite1363	Nol12
chr4	155071097	155071483	DBsite1365	Morn1
chr4	155071097	155071483	DBsite1365	Pex10
chr9	122109659	122110227	DBsite1374	Snrk
chr7	127708133	127709146	DBsite1377	Ctf1
chr2	163108200	163108709	DBsite1378	Gtsf1l
chr18	11816299	11816614	DBsite1379	Cables1
chr5	45472903	45473483	DBsite1385	Qdpr
chr5	45472903	45473483	DBsite1385	Lap3
chr9	65195630	65196767	DBsite1391	Parp16
chr12	113139997	113140616	DBsite1395	4930427A07Rik
chr12	113139997	113140616	DBsite1395	Crip1
chr2	166730115	166730794	DBsite1396	Prex1
chr15	89180593	89181179	DBsite1398	Plxnb2
chr1	180945560	180945981	DBsite1399	Tmem63a
chr4	115079418	115079930	DBsite1400	Pdzk1ip1
chr11	102244957	102245429	DBsite1416	Asb16
chr11	102244957	102245429	DBsite1416	Hdac5
chr11	102244957	102245429	DBsite1416	BC030867
chr3	121716019	121716490	DBsite1418	F3
chr2	85209138	85209635	DBsite1427	Lrrc55
chr1	74111330	74111786	DBsite1430	Rufy4
chr2	102407789	102408116	DBsite1432	Trim44
chr1	85916904	85917402	DBsite1434	4933407L21Rik
chr4	138344906	138345204	DBsite1438	Pink1
chr18	35675461	35675743	DBsite1441	Prob1
chr18	35675461	35675743	DBsite1441	Spata24
chr2	26365128	26365491	DBsite1445	Pmpca
chr2	26365128	26365491	DBsite1445	Dnlz
chr2	26365128	26365491	DBsite1445	Card9
chr4	83396901	83397338	DBsite1450	Snapc3
chr11	118438832	118439310	DBsite1453	Cant1
chr3	154700990	154701324	DBsite1459	Erich3
chr7	49236624	49237000	DBsite1471	Nav2
chr9	21792672	21793010	DBsite1476	Kank2
chr6	58837771	58838268	DBsite1483	Herc3
chr7	109968933	109969445	DBsite1486	Dennd5a
chr8	57457151	57457493	DBsite1489	Scrg1
chr8	110808475	110808957	DBsite1492	Il34
chr9	65201141	65201916	DBsite1499	Parp16
chr8	71572802	71573295	DBsite1500	Fam129c
chr8	71572802	71573295	DBsite1500	Pgls
chr8	71572802	71573295	DBsite1500	Tmem221
chr8	71572802	71573295	DBsite1500	Nxnl1
chr8	71572802	71573295	DBsite1500	Slc27a1
chr1	9607855	9608199	DBsite1509	3110035E14Rik
chr2	28521548	28521991	DBsite1516	Ralgds
chr3	154691932	154692688	DBsite1521	Erich3
chr4	126436209	126436744	DBsite1524	Ago3
chr4	152452936	152453450	DBsite1532	Nphp4
chr12	24965422	24965825	DBsite1536	Kidins220
chr10	18789942	18790372	DBsite1539	Gm4922
chr4	135973395	135974081	DBsite1550	Lypla2
chr4	135973395	135974081	DBsite1550	Gale
chr1	171501678	171502014	DBsite1551	Alyref2
chr8	13430457	13430868	DBsite1552	Tmem255b
chr9	78503261	78504074	DBsite1554	Eef1a1
chr16	89587195	89587667	DBsite1555	Krtap11-1
chrX	136976758	136977105	DBsite1556	Zcchc18
chrX	136976758	136977105	DBsite1556	Tmsb15b2
chr14	32016877	32017292	DBsite1558	Galnt15
chr8	88377144	88377635	DBsite1561	Brd7
chr13	74312497	74312773	DBsite1564	Ahrr
chr13	74312497	74312773	DBsite1564	Pdcd6
chr12	104415583	104416180	DBsite1565	Serpina3n
chr3	14854418	14854751	DBsite1568	Car3
chr2	150357217	150357598	DBsite1571	3300002I08Rik
chr4	142097863	142098282	DBsite1575	Tmem51
chrX	48098505	48098833	DBsite1576	Xpnpep2
chr5	134238225	134238631	DBsite1584	Ncf1
chr1	183414050	183414499	DBsite1592	Hhipl2
chr16	91192754	91192971	DBsite1596	Gm9881
chr15	95667112	95667692	DBsite1602	Dbx2
chr11	34297596	34298035	DBsite1604	Fam196b
chr1	38847944	38848395	DBsite1606	Lonrf2
chr13	63585153	63585487	DBsite1632	Ptch1
chr13	104286761	104287345	DBsite1633	Adamts6
chr9	37625721	37626031	DBsite1637	Spa17
chr16	87501435	87502059	DBsite1642	Cct8
chr1	119843201	119843485	DBsite1650	Ptpn4
chr7	80192198	80192803	DBsite1661	Sema4b
chr7	19388581	19389456	DBsite1662	Ckm
chr7	19388581	19389456	DBsite1662	Ercc2
chr7	25365876	25366506	DBsite1665	Cnfn
chr12	57155310	57155763	DBsite1666	Slc25a21
chr11	33950891	33951428	DBsite1667	Kcnmb1
chr18	37825875	37826574	DBsite1679	Pcdhgc5
chr7	35066736	35067157	DBsite1681	Cebpg
chr12	21426015	21426441	DBsite1682	Ywhaq
chr3	8930786	8931181	DBsite1686	Mrps28
chr6	29436417	29436872	DBsite1690	Flnc
chr2	59599654	59599990	DBsite1693	Tanc1
chr5	92369142	92369453	DBsite1699	Cxcl10
chr18	52770101	52770461	DBsite1706	Sncaip
chr7	3290223	3290643	DBsite1710	Prkcg
chr15	83127122	83127423	DBsite1715	Rrp7a
chr3	37128265	37128616	DBsite1718	Il2
chr14	21822756	21823173	DBsite1722	Vdac2
chr5	64806021	64806459	DBsite1727	Klf3
chr11	43569540	43570094	DBsite1730	4933415A04Rik
chr7	25251137	25251525	DBsite1735	Cic
chr7	25251137	25251525	DBsite1735	Gsk3a
chr12	81033615	81034048	DBsite1740	Smoc1
chr1	153202159	153202608	DBsite1744	Lamc2
chr4	62942083	62942645	DBsite1747	Zfp618
chr6	120472481	120472860	DBsite1752	Il17ra
chr16	34772531	34773062	DBsite1758	Mylk
chr14	26258066	26258560	DBsite1759	Duxbl3
chr1	42691579	42691897	DBsite1762	Pou3f3
chr5	115255491	115256021	DBsite1763	Coq5
chr4	45819222	45819715	DBsite1765	Igfbpl1
chr6	77240406	77240933	DBsite1771	Lrrtm1
chr2	25469592	25469937	DBsite1777	Paxx
chr16	78302763	78303068	DBsite1778	Cxadr
chr11	3289288	3289813	DBsite1784	Drg1
chr18	46965575	46965960	DBsite1786	Commd10
chr2	119802787	119803137	DBsite1791	Rpap1
chr2	119802787	119803137	DBsite1791	Tyro3
chr12	71294346	71294982	DBsite1792	Dact1
chr18	35954693	35955069	DBsite1793	Psd2
chr3	40685971	40686463	DBsite1794	Slc25a31
chr10	127667664	127667990	DBsite1804	Nemp1
chr10	127667664	127667990	DBsite1804	Nab2
chr5	98186023	98186522	DBsite1806	Prdm8
chr6	124740639	124741374	DBsite1808	Ptpn6
chr4	32244208	32244676	DBsite1809	Bach2
chr5	140610764	140610989	DBsite1814	Lfng
chr10	99136680	99136974	DBsite1815	Phxr2
chr6	101385097	101385962	DBsite1816	Pdzrn3
chr1	165187439	165187758	DBsite1821	Sft2d2
chr7	107592567	107593041	DBsite1822	Ppfibp2
chr12	103314728	103315019	DBsite1826	Fam181a
chr1	33931760	33932127	DBsite1833	Bend6
chr12	54710255	54711294	DBsite1842	Eapp
chr12	55484760	55485290	DBsite1847	Nfkbia
chr10	77243624	77244091	DBsite1855	Pofut2
chr11	103003187	103003718	DBsite1856	Nmt1
chr17	25575677	25575960	DBsite1860	Sox8
chr17	25575677	25575960	DBsite1860	Lmf1
chr15	34365813	34366090	DBsite1865	9430069I07Rik
chr1	155233886	155234587	DBsite1869	BC034090
chr8	17558168	17558568	DBsite1874	Csmd1
chr6	49217811	49218314	DBsite1877	Igf2bp3
chr6	83302280	83302702	DBsite1880	Mob1a
chr2	92912395	92912839	DBsite1882	Syt13
chr4	86685546	86686025	DBsite1884	Plin2
chr8	120124836	120125305	DBsite1888	Zdhhc7
chr8	12400854	12401426	DBsite1894	Sox1
chr4	124704698	124705007	DBsite1905	Utp11
chr4	124704698	124705007	DBsite1905	Sf3a3
chr4	124704698	124705007	DBsite1905	Fhl3
chr4	130801930	130802252	DBsite1932	Sdc3
chr13	24625022	24625544	DBsite1936	Ripor2
chr6	145863038	145863425	DBsite1942	Bhlhe41
chr11	94233454	94233837	DBsite1943	Wfikkn2
chr3	108433431	108434031	DBsite1956	Celsr2
chr8	70571058	70571579	DBsite1957	Isyna1
chr12	99898522	99898875	DBsite1971	Efcab11
chr7	118593779	118594523	DBsite1972	Tmc7
chr7	118593779	118594523	DBsite1972	Tmc5
chr11	88097240	88097565	DBsite1975	Cuedc1
chr19	16133814	16134139	DBsite1978	Gnaq
chr11	102207827	102208133	DBsite1990	Lsm12
chr3	61358169	61358427	DBsite1993	Rap2b
chr3	61358169	61358427	DBsite1993	B430305J03Rik
chr7	97446464	97447563	DBsite1998	Kctd14
chr7	141024850	141025292	DBsite2002	Ifitm3
chr7	141024850	141025292	DBsite2002	Ifitm6
chr7	25278787	25279314	DBsite2009	Prr19
chr5	142821421	142821984	DBsite2011	Tnrc18
chr11	107728566	107728916	DBsite2013	Cacng1
chr9	103502031	103502321	DBsite2017	Bfsp2
chr17	73808581	73808795	DBsite2028	Ehd3
chr13	5863532	5863932	DBsite2035	Klf6
chr13	112987439	112987983	DBsite2058	Mcidas
chr2	5127294	5127771	DBsite2064	Ccdc3
chr9	88522791	88523461	DBsite2065	Zfp949
chr2	148650598	148650983	DBsite2070	Nxt1
chr3	105893955	105894420	DBsite2076	Adora3
chr1	191182981	191183706	DBsite2084	Fam71a
chr4	148018408	148018977	DBsite2094	Mthfr
chr1	134038335	134038724	DBsite2101	Fmod
chr8	10130866	10131249	DBsite2103	Myo16
chr19	60463852	60464237	DBsite2107	Prlhr
chr6	115123243	115123760	DBsite2114	Syn2
chr12	88800777	88801569	DBsite2115	Nrxn3
chr13	119753847	119754241	DBsite2120	Nim1k
chr4	97193159	97193606	DBsite2128	Gm10192
chr4	120277227	120277747	DBsite2130	Foxo6
chr1	150487624	150487969	DBsite2133	Prg4
chr11	71758381	71758960	DBsite2144	Wscd1
chr11	114704021	114704299	DBsite2156	Dnaic2
chr15	101277262	101277796	DBsite2166	Atg101
chr6	85518057	85518494	DBsite2168	Fbxo41
chr6	85518057	85518494	DBsite2168	Egr4
chr3	10446327	10446946	DBsite2169	Snx16
chr6	90597678	90597975	DBsite2174	Slc41a3
chr1	32553937	32554278	DBsite2189	Gm5415
chr1	37220087	37220577	DBsite2191	Cnga3
chr11	115374133	115374592	DBsite2198	Cdr2l
chr11	115374133	115374592	DBsite2198	Hid1
chr9	54750266	54750605	DBsite2210	Wdr61
chr9	54750266	54750605	DBsite2210	Crabp1
chr2	180218685	180219053	DBsite2215	Lama5
chr2	172468292	172468837	DBsite2216	Gcnt7
chr2	172468292	172468837	DBsite2216	Fam209
chr11	100979870	100980259	DBsite2219	Cavin1
chr15	99787651	99788192	DBsite2222	Cers5
chr4	53637335	53637793	DBsite2224	Fsd1l
chr14	70170486	70170855	DBsite2228	Ccar2
chr14	70170486	70170855	DBsite2228	9930012K11Rik
chr14	70170486	70170855	DBsite2228	Pdlim2
chr5	73344251	73344728	DBsite2234	Ociad2
chr4	62612609	62613519	DBsite2237	Rgs3
chr1	82283001	82283728	DBsite2238	Irs1
chr13	15444217	15444713	DBsite2239	Gli3
chr2	137109709	137110289	DBsite2247	Jag1
chr8	94954347	94954648	DBsite2257	Adgrg1
chr9	61351101	61351553	DBsite2258	Tle3
chr11	55423785	55424140	DBsite2265	Sparc
chr11	83467260	83467618	DBsite2267	Taf15
chr11	83467260	83467618	DBsite2267	Mmp28
chr1	86053194	86053991	DBsite2268	Psmd1
chr1	86053194	86053991	DBsite2268	2810459M11Rik
chr7	43747663	43748249	DBsite2269	Klk12
chr3	109030813	109031162	DBsite2272	Fam102b
chr17	70933225	70933682	DBsite2280	Gm16519
chr2	132879303	132880010	DBsite2281	Lrrn4
chr10	10444854	10445142	DBsite2283	Adgb
chr11	3332186	3332641	DBsite2290	Pik3ip1
chr13	97774866	97775441	DBsite2301	Gm10260
chr5	122997760	122998222	DBsite2305	Orai1
chr5	122997760	122998222	DBsite2305	Kdm2b
chr4	102770015	102770252	DBsite2310	Sgip1
chr5	146818731	146819411	DBsite2313	Usp12
chr5	146818731	146819411	DBsite2313	Rpl21
chr15	102546706	102547034	DBsite2317	Npff
chr13	23535127	23535652	DBsite2318	Hist1h1d
chr13	23535127	23535652	DBsite2318	Hist1h3f
chr13	23535127	23535652	DBsite2318	Hist1h2af
chr13	23535127	23535652	DBsite2318	Hist1h4h
chr4	44106392	44106716	DBsite2324	Gne
chr11	78163850	78164320	DBsite2329	Rab34
chr11	78163850	78164320	DBsite2329	Tlcd1
chr11	78163850	78164320	DBsite2329	Traf4
chr2	166151912	166152434	DBsite2334	Sulf2
chr13	70885080	70885398	DBsite2338	8030423J24Rik
chr7	107362554	107363031	DBsite2345	Syt9
chr12	72433392	72433881	DBsite2353	Rtn1
chr12	72433392	72433881	DBsite2353	Lrrc9
chr2	60688934	60689387	DBsite2361	Itgb6
chr4	143382200	143382470	DBsite2364	Pramel1
chr7	97387027	97387354	DBsite2369	Ndufc2
chr10	51584960	51585210	DBsite2370	Fam162b
chr4	43978566	43978888	DBsite2377	Ccin
chr12	72070275	72070653	DBsite2381	Jkamp
chr7	30289669	30290111	DBsite2382	Syne4
chr7	30289669	30290111	DBsite2382	Alkbh6
chr7	30289669	30290111	DBsite2382	Wdr62
chr7	30289669	30290111	DBsite2382	Clip3
chr7	30289669	30290111	DBsite2382	Thap8
chr4	144886465	144886928	DBsite2387	Dhrs3
chr16	55321937	55322198	DBsite2389	Zpld1
chr2	109677966	109678451	DBsite2397	Bdnf
chr2	152410970	152411385	DBsite2401	Sox12
chr2	152410970	152411385	DBsite2401	6820408C15Rik
chr2	152410970	152411385	DBsite2401	Zcchc3
chr7	48834449	48834888	DBsite2405	Csrp3
chr16	94362171	94362476	DBsite2415	Ttc3
chr16	94362171	94362476	DBsite2415	Pigp
chr5	124043510	124044066	DBsite2426	Vps37b
chr13	89739316	89739725	DBsite2441	Vcan
chr9	49797154	49797563	DBsite2443	Ncam1
chr9	7767608	7767864	DBsite2445	Tmem123
chr5	28060509	28060843	DBsite2448	Insig1
chr2	33465938	33466408	DBsite2450	Zbtb43
chr1	192851603	192852072	DBsite2452	Sertad4
chr14	40955703	40956811	DBsite2462	Tspan14
chr1	192789159	192789556	DBsite2470	Hhat
chr4	136223881	136224386	DBsite2473	Tcea3
chr11	51648675	51648946	DBsite2475	Rmnd5b
chr11	51648675	51648946	DBsite2475	D930048N14Rik
chr11	51648675	51648946	DBsite2475	N4bp3
chr10	94523783	94524082	DBsite2478	Tmcc3
chr8	71720199	71720613	DBsite2482	B3gnt3
chr15	99677175	99677457	DBsite2486	Smarcd1
chr15	99677175	99677457	DBsite2486	Asic1
chr1	92832685	92832973	DBsite2487	Gpc1
chr17	25792745	25793102	DBsite2490	Fbxl16
chr17	25792745	25793102	DBsite2490	Haghl
chr17	25792745	25793102	DBsite2490	Metrn
chr17	25792745	25793102	DBsite2490	Ccdc78
chr14	70074424	70075252	DBsite2493	Egr3
chr5	24596465	24597062	DBsite2495	Abcf2
chr5	24596465	24597062	DBsite2495	Smarcd3
chr6	55690181	55690468	DBsite2502	Neurod6
chr13	34076490	34076999	DBsite2506	Tubb2a
chr4	152283182	152283525	DBsite2523	Icmt
chr4	152283182	152283525	DBsite2523	Hes3
chr4	152283182	152283525	DBsite2523	Gpr153
chr4	126248387	126248823	DBsite2531	Trappc3
chr4	126248387	126248823	DBsite2531	Map7d1
chr1	174429742	174430014	DBsite2538	Olfr220
chr1	174429742	174430014	DBsite2538	Olfr414
chr6	87040890	87041210	DBsite2541	Gfpt1
chr12	98574379	98575171	DBsite2544	Kcnk10
chr3	36481672	36482223	DBsite2547	Anxa5
chr3	36481672	36482223	DBsite2547	1810062G17Rik
chr16	17254250	17254588	DBsite2548	Tmem191c
chr6	42222311	42222650	DBsite2550	Gstk1
chr6	42222311	42222650	DBsite2550	Tas2r144
chr11	95392156	95392562	DBsite2552	Spop
chr11	95392156	95392562	DBsite2552	Slc35b1
chr17	43257632	43258091	DBsite2560	Adgrf1
chr8	94994066	94994411	DBsite2562	Adgrg3
chr9	44820366	44820730	DBsite2565	Tmem25
chr9	44820366	44820730	DBsite2565	Ttc36
chr6	91679207	91679568	DBsite2566	Slc6a6
chr13	100828277	100828589	DBsite2572	Slc30a5
chr6	102597811	102598146	DBsite2574	Cntn3
chr13	56678235	56678829	DBsite2579	Smad5
chr11	87422799	87423841	DBsite2580	Rad51c
chr3	26639164	26639572	DBsite2588	Spata16
chr9	121810023	121810507	DBsite2590	Hhatl
chr15	31465789	31466120	DBsite2591	Ropn1l
chr11	115383572	115384075	DBsite2596	Mrpl58
chr11	115383572	115384075	DBsite2596	Hid1
chr11	115383572	115384075	DBsite2596	Cdr2l
chr7	144941415	144941886	DBsite2601	Ccnd1
chr9	108694013	108694392	DBsite2603	Prkar2a
chr12	102437915	102438293	DBsite2604	Lgmn
chr5	140743656	140744124	DBsite2605	Amz1
chr6	48593229	48594054	DBsite2613	Rarres2
chr6	48593229	48594054	DBsite2613	Zfp775
chr6	48593229	48594054	DBsite2613	Gm5111
chr7	25676453	25676808	DBsite2617	Bckdha
chr7	25676453	25676808	DBsite2617	Tgfb1
chr7	25676453	25676808	DBsite2617	B9d2
chr7	25676453	25676808	DBsite2617	Tmem91
chr2	148651014	148651305	DBsite2618	Nxt1
chr11	77625063	77625555	DBsite2622	Taok1
chr8	105289389	105289721	DBsite2634	Tradd
chr8	105289389	105289721	DBsite2634	Elmo3
chr8	105289389	105289721	DBsite2634	E2f4
chr8	105289389	105289721	DBsite2634	Exoc3l
chr16	27391074	27391411	DBsite2639	Uts2b
chr16	27391074	27391411	DBsite2639	Ccdc50
chr4	152072199	152072680	DBsite2641	Plekhg5
chr2	157347415	157348277	DBsite2644	Manbal
chr2	157347415	157348277	DBsite2644	Ghrh
chr15	102746516	102747277	DBsite2650	Calcoco1
chr7	27467586	27468032	DBsite2653	Sptbn4
chr7	27467586	27468032	DBsite2653	Sertad1
chr7	27467586	27468032	DBsite2653	Sertad3
chr1	157426065	157426358	DBsite2654	Rasal2
chr10	127666456	127667196	DBsite2656	Nemp1
chr16	31932791	31933369	DBsite2657	Ncbp2
chr3	88831274	88831926	DBsite2663	Gon4l
chr19	18661801	18662099	DBsite2665	Carnmt1
chr9	103387350	103387663	DBsite2673	Cdv3
chr6	142754559	142755153	DBsite2675	Cmas
chr3	36635504	36635948	DBsite2681	Bbs7
chr10	25311946	25312258	DBsite2685	Akap7
chr1	79452407	79452742	DBsite2691	Scg2
chr17	87676986	87677378	DBsite2695	Msh2
chr5	122526417	122526778	DBsite2697	Atp2a2
chr14	25978758	25979270	DBsite2701	Duxbl1
chr13	64318325	64318697	DBsite2702	Aaed1
chr11	33866759	33867228	DBsite2704	Kcnip1
chr11	102335039	102335585	DBsite2713	Ubtf
chr14	116916964	116917381	DBsite2714	Gpc6
chr14	55729896	55730437	DBsite2717	Tgm1
chr14	55729896	55730437	DBsite2717	Nop9
chr14	55729896	55730437	DBsite2717	Rabggta
chr8	12662907	12663421	DBsite2722	Tubgcp3
chr13	22035163	22036273	DBsite2723	Hist1h2bj
chr13	22035163	22036273	DBsite2723	Hist1h4i
chr13	22035163	22036273	DBsite2723	Hist1h2ag
chr11	55428174	55428561	DBsite2732	Sparc
chr3	121427598	121427937	DBsite2743	Cnn3
chr6	29214318	29214595	DBsite2745	Impdh1
chr8	67488629	67488942	DBsite2756	Nat2
chr8	67488629	67488942	DBsite2756	Nat1
chr3	34659852	34660132	DBsite2757	Sox2
chr19	18616394	18616607	DBsite2763	Nmrk1
chr8	105943250	105943772	DBsite2764	Ctrl
chr8	105943250	105943772	DBsite2764	Psmb10
chrX	153012823	153013036	DBsite2768	Usp51
chr7	110630211	110630706	DBsite2770	Sbf2
chr7	110630211	110630706	DBsite2770	Adm
chr13	96130960	96131448	DBsite2773	Sv2c
chr15	79432889	79433271	DBsite2777	Csnk1e
chr2	28539200	28539584	DBsite2781	Ralgds
chr15	8706000	8706571	DBsite2784	Slc1a3
chr3	107863856	107864267	DBsite2788	Eps8l3
chr10	85953372	85953981	DBsite2792	Rtcb
chr11	120932710	120933032	DBsite2801	Slc16a3
chr8	105622249	105622714	DBsite2802	Ctcf
chr3	142390315	142390677	DBsite2803	Pdlim5
chr18	12618467	12618959	DBsite2807	Ttc39c
chr3	88002204	88002988	DBsite2808	Bcan
chr10	40258453	40259202	DBsite2812	Rpf2
chr10	40258453	40259202	DBsite2812	Gtf3c6
chr5	122770826	122771264	DBsite2813	Camkk2
chr9	114930612	114931105	DBsite2818	Gpd1l
chr12	69814139	69814642	DBsite2831	Cdkl1
chr2	150775778	150776060	DBsite2836	Pygb
chr15	78928093	78928429	DBsite2840	Triobp
chr15	78928093	78928429	DBsite2840	Nol12
chr15	78928093	78928429	DBsite2840	Lgals1
chr12	86955936	86956281	DBsite2841	Cipc
chr14	8329530	8330110	DBsite2843	Fam107a
chr4	9674711	9675107	DBsite2844	Asph
chr4	58196749	58197219	DBsite2846	Svep1
chr13	91896517	91896912	DBsite2850	Ckmt2
chrX	77487938	77488266	DBsite2851	Tbl1x
chr9	110874324	110874627	DBsite2861	Als2cl
chr9	110874324	110874627	DBsite2861	Tmie
chr8	105378654	105379092	DBsite2864	Plekhg4
chr1	86509394	86509763	DBsite2865	Ptma
chr14	88464414	88464679	DBsite2869	Pcdh20
chr7	15980317	15980679	DBsite2870	Ehd2
chr14	52343730	52344215	DBsite2871	Sall2
chr2	93192671	93193064	DBsite2872	Trp53i11
chr2	91947723	91948050	DBsite2873	Mdk
chr2	91947723	91948050	DBsite2873	Gm9821
chr2	91947723	91948050	DBsite2873	Dgkz
chr11	72155222	72155557	DBsite2898	Pitpnm3
chr2	102449664	102449915	DBsite2905	Fjx1
chr9	110933886	110934507	DBsite2915	Lrrc2
chr9	110933886	110934507	DBsite2915	Fam240a
chr15	37433268	37433529	DBsite2916	4930447A16Rik
chr11	95369934	95370320	DBsite2917	Slc35b1
chr8	47825612	47825927	DBsite2920	Cldn22
chr8	47825612	47825927	DBsite2920	Cldn24
chr1	9804604	9804894	DBsite2922	Sgk3
chr15	96285438	96285867	DBsite2929	Arid2
chr7	82850750	82851153	DBsite2932	Mex3b
chr8	71527394	71527917	DBsite2933	Plvap
chr8	71527394	71527917	DBsite2933	Mvb12a
chr8	71527394	71527917	DBsite2933	Bst2
chr2	154543503	154544352	DBsite2936	Actl10
chr2	154543503	154544352	DBsite2936	1700003F12Rik
chr9	66701657	66701927	DBsite2938	Car12
chr4	43447201	43447568	DBsite2942	Fam166b
chr4	43447201	43447568	DBsite2942	Tesk1
chr4	43447201	43447568	DBsite2942	Cd72
chr11	59458723	59459413	DBsite2946	Snap47
chr11	59458723	59459413	DBsite2946	Jmjd4
chr12	100772232	100772904	DBsite2950	9030617O03Rik
chr8	121665292	121665826	DBsite2955	Zcchc14
chr11	5533089	5533401	DBsite2956	Ccdc117
chr11	67017750	67018111	DBsite2962	Tmem220
chr12	112961475	112961771	DBsite2966	Nudt14
chr12	112961475	112961771	DBsite2966	Btbd6
chr5	149514004	149514664	DBsite2967	Wdr95
chr4	21712125	21712573	DBsite2968	Ccnc
chr1	136455902	136456559	DBsite2984	Kif14
chr10	75647342	75647850	DBsite2990	Susd2
chr6	56008190	56008496	DBsite2992	Ppp1r17
chr1	171079873	171080207	DBsite2995	Fcgr3
chr16	89520567	89520937	DBsite3001	Krtap7-1
chr4	138635752	138636109	DBsite3003	Vwa5b1
chr9	107255649	107256018	DBsite3004	Dock3
chr10	128592995	128593205	DBsite3005	Erbb3
chr4	21923630	21923954	DBsite3007	Faxc
chr11	73015091	73015414	DBsite3008	Camkk1
chr9	99218341	99218647	DBsite3012	Cep70
chr5	149526723	149526994	DBsite3014	Wdr95
chr11	74637933	74638794	DBsite3016	Cluh
chr14	25765715	25766297	DBsite3023	Zcchc24
chr12	54696710	54697690	DBsite3033	Eapp
chr10	128543185	128543394	DBsite3035	Esyt1
chr10	128543185	128543394	DBsite3035	Zc3h10
chr10	128543185	128543394	DBsite3035	Rpl41
chr18	38914906	38915323	DBsite3039	Fgf1
chr6	112481268	112481755	DBsite3042	Oxtr
chr10	127668112	127668425	DBsite3043	Nemp1
chr10	127668112	127668425	DBsite3043	Nab2
chr14	70203459	70203783	DBsite3047	Sorbs3
chr3	93555982	93556330	DBsite3054	S100a10
chr9	57433085	57433755	DBsite3060	Ppcdc
chr14	75445581	75445991	DBsite3063	Siah3
chr18	38008917	38009341	DBsite3068	Arap3
chr9	97015721	97016031	DBsite3075	Spsb4
chr4	33913948	33914177	DBsite3076	Cnr1
chr2	180032906	180033361	DBsite3080	Ss18l1
chr2	180032906	180033361	DBsite3080	Lsm14b
chr2	180032906	180033361	DBsite3080	Psma7
chrX	142688577	142688781	DBsite3081	Tmem164
chr2	19664223	19664479	DBsite3085	Otud1
chr11	93963054	93963370	DBsite3088	Nme2
chr11	93963054	93963370	DBsite3088	Gm20390
chr11	93963054	93963370	DBsite3088	Nme1
chr5	92498687	92499118	DBsite3092	Scarb2
chr13	97757495	97757785	DBsite3093	Gm10260
chr16	13966708	13967094	DBsite3095	2900011O08Rik
chr6	81987640	81988068	DBsite3101	Mrpl19
chr12	116273693	116274104	DBsite3103	Wdr60
chr12	116273693	116274104	DBsite3103	Esyt2
chr12	116273693	116274104	DBsite3103	Gm11027
chr6	121627411	121627750	DBsite3107	A2m
chr2	14608614	14608989	DBsite3111	Cacnb2
chr11	109650753	109651263	DBsite3115	Prkar1a
chr18	4925012	4925286	DBsite3116	Svil
chr7	100578753	100579300	DBsite3120	Mrpl48
chr14	31659523	31659783	DBsite3125	Hacl1
chr3	138041943	138042233	DBsite3130	1110002E22Rik
chr1	171072294	171072763	DBsite3131	Fcgr3
chr18	36456675	36457008	DBsite3132	Pfdn1
chr16	18620151	18620598	DBsite3142	2019-09-05
chr2	58165588	58165893	DBsite3148	Cytip
chr3	103716347	103716654	DBsite3153	Gm10964
chr9	21427923	21428149	DBsite3154	Dnm2
chr17	10326615	10327072	DBsite3159	Qk
chr4	141866991	141867296	DBsite3162	Ctrc
chr4	141866991	141867296	DBsite3162	Efhd2
chr15	88751171	88751937	DBsite3164	Brd1
chr16	18805805	18806134	DBsite3168	Ufd1
chr16	18805805	18806134	DBsite3168	Cdc45
chr1	15296435	15296930	DBsite3174	Kcnb2
chr10	61277910	61278495	DBsite3176	Prf1
chr10	61277910	61278495	DBsite3176	Adamts14
chr11	50441813	50442037	DBsite3178	Rufy1
chr8	84794495	84794951	DBsite3179	Nfix
chr1	34583720	34584289	DBsite3188	Prss40
chr1	34583720	34584289	DBsite3188	Amer3
chr16	58717613	58718044	DBsite3189	Cldnd1
chr7	98323556	98323939	DBsite3190	Acer3
chr10	76253516	76253934	DBsite3193	Prmt2
chr17	31631005	31631296	DBsite3197	Cbs
chr17	83681998	83682391	DBsite3198	Mta3
chr2	105089965	105090370	DBsite3204	Gm11060
chr10	129138979	129139437	DBsite3219	Olfr769
chr1	134096299	134096835	DBsite3222	Btg2
chr1	134096299	134096835	DBsite3222	Chit1
chr5	3784839	3785115	DBsite3231	Krit1
chr1	194629145	194629618	DBsite3238	Plxna2
chr10	105851106	105851395	DBsite3239	Mettl25
chr7	139871035	139871352	DBsite3241	Kndc1
chr11	116332502	116332850	DBsite3244	Foxj1
chr6	83541953	83542387	DBsite3250	Actg2
chr9	89891535	89891939	DBsite3252	Rasgrf1
chr17	86962860	86963398	DBsite3257	Atp6v1e2
chr9	72640294	72640539	DBsite3262	Nedd4
chr8	114116015	114116416	DBsite3268	Nudt7
chr2	153933275	153933698	DBsite3279	Bpifb4
chr9	83821102	83821390	DBsite3280	Elovl4
chr9	83821102	83821390	DBsite3280	Ttk
chr12	21426618	21426908	DBsite3282	Ywhaq
chr5	38558385	38558547	DBsite3289	Wdr1
chr17	6424230	6424627	DBsite3291	Dynlt1b
chr14	118136777	118137268	DBsite3293	Tgds
chr5	52476192	52476749	DBsite3298	Ccdc149
chr17	33526538	33526814	DBsite3316	Adamts10
chr8	70216510	70216888	DBsite3318	Sugp2
chr8	70216510	70216888	DBsite3318	Slc25a42
chr10	128290578	128290930	DBsite3319	Pan2
chr10	128290578	128290930	DBsite3319	Il23a
chr11	43147360	43147767	DBsite3323	Atp10b
chr15	76208163	76208774	DBsite3324	Plec
chr5	139418637	139419052	DBsite3325	Gper1
chr14	34330564	34331166	DBsite3329	Fam35a
chr5	120586833	120587117	DBsite3337	Iqcd
chr5	120586833	120587117	DBsite3337	Tpcn1
chrX	134409403	134409819	DBsite3338	Drp2
chr6	3512655	3513001	DBsite3343	Hepacam2
chr2	165316827	165317273	DBsite3349	Elmo2
chrX	12088646	12089061	DBsite3355	Bcor
chr4	108320732	108321076	DBsite3360	Zyg11b
chr4	108320732	108321076	DBsite3360	Coa7
chr11	63132816	63133151	DBsite3362	Pmp22
chr11	35856594	35857160	DBsite3363	Rars
chrX	20062104	20062378	DBsite3367	Chst7
chr17	35051734	35052081	DBsite3369	Sapcd1
chr17	35051734	35052081	DBsite3369	Ly6g6c
chr17	35051734	35052081	DBsite3369	Ddah2
chr17	35051734	35052081	DBsite3369	Msh5
chr17	35051734	35052081	DBsite3369	Clic1
chr5	124211317	124211646	DBsite3372	Pitpnm2
chr14	26118530	26118959	DBsite3378	Duxbl2
chrX	136094468	136094699	DBsite3383	Nxf3
chr10	81570796	81571158	DBsite3388	Tle2
chr5	135579152	135579630	DBsite3389	Ccl26
chr5	135579152	135579630	DBsite3389	Ccl24
chr3	96072533	96072703	DBsite3395	Vps45
chr13	62865695	62865985	DBsite3398	Fbp2
chr10	79900878	79901431	DBsite3402	Kiss1r
chr10	79900878	79901431	DBsite3402	Med16
chr4	138343224	138343792	DBsite3403	Pink1
chr7	73716462	73716801	DBsite3404	Fam174b
chr2	29835397	29835930	DBsite3413	Urm1
chr8	34815194	34815696	DBsite3427	Dusp4
chr16	88735384	88735834	DBsite3433	2310034C09Rik
chr16	88735384	88735834	DBsite3433	Krtap13-1
chr4	148293707	148294088	DBsite3439	Disp3
chr16	3843009	3843306	DBsite3441	Zfp174
chr14	75431462	75431906	DBsite3444	Siah3
chr15	75615426	75615772	DBsite3452	Zfp41
chr1	172314996	172315279	DBsite3453	Atp1a2
chr1	172314996	172315279	DBsite3453	Igsf8
chr12	119376958	119377262	DBsite3456	Macc1
chr14	122452686	122452991	DBsite3459	Zic2
chr16	77593737	77594355	DBsite3462	Gm11146
chr8	86578083	86578445	DBsite3468	Abcc12
chr11	98794770	98795496	DBsite3469	Nr1d1
chr11	98794770	98795496	DBsite3469	Casc3
chr7	19669251	19669726	DBsite3473	Clptm1
chr7	19669251	19669726	DBsite3473	Apoc2
chr14	54995363	54995837	DBsite3482	Ngdn
chrX	164381940	164382405	DBsite3488	Vegfd
chr18	67336164	67336624	DBsite3498	Cidea
chr17	12327826	12328135	DBsite3499	Map3k4
chr6	140604830	140605257	DBsite3501	Aebp2
chr8	121898495	121899029	DBsite3506	Slc7a5
chr13	34148691	34149433	DBsite3508	Tubb2b
chr13	34148691	34149433	DBsite3508	Psmg4
chr15	63926243	63926644	DBsite3512	Gsdmc4
chr8	120487033	120487448	DBsite3516	Gse1
chr15	25412434	25412661	DBsite3520	Basp1
chr15	78832724	78833194	DBsite3533	Cdc42ep1
chr7	63925018	63925251	DBsite3535	E030018B13Rik
chr9	7253091	7253443	DBsite3540	Mmp13
chr8	94581893	94582431	DBsite3573	Rspry1
chr3	10327377	10327612	DBsite3575	Impa1
chr3	10327377	10327612	DBsite3575	Slc10a5
chr9	110293164	110293662	DBsite3583	Elp6
chr4	99127655	99127957	DBsite3586	Dock7
chr7	98186605	98187150	DBsite3588	Capn5
chr1	42703713	42704180	DBsite3597	Pou3f3
chr16	8489107	8489975	DBsite3615	Abat
chr5	114467397	114467905	DBsite3622	Mmab
chr17	25445065	25445526	DBsite3627	Cacna1h
chr10	32881919	32882463	DBsite3629	Nkain2
chr8	105155421	105155839	DBsite3637	Cbfb
chr4	138246973	138247408	DBsite3648	Kif17
chr4	138246973	138247408	DBsite3648	Sh2d5
chr9	56924604	56924976	DBsite3649	Imp3
chr9	56924604	56924976	DBsite3649	Snx33
chr2	113868086	113868378	DBsite3650	Arhgap11a
chr14	25457414	25457953	DBsite3655	Zmiz1
chr3	81916003	81916639	DBsite3664	Ctso
chr5	53214499	53215301	DBsite3666	Sel1l3
chr7	75855171	75855431	DBsite3668	Klhl25
chr4	117189867	117190929	DBsite3669	Kif2c
chr5	64810956	64811449	DBsite3674	Klf3
chr6	36819385	36819911	DBsite3677	Ptn
chr5	104491579	104491961	DBsite3689	BC005561
chr12	38788621	38788967	DBsite3693	Etv1
chr3	80800193	80800595	DBsite3695	Gria2
chr18	60909041	60909381	DBsite3698	Camk2a
chr18	60909041	60909381	DBsite3698	Arsi
chr8	95143805	95144113	DBsite3700	Kifc3
chr9	111254558	111255174	DBsite3711	Epm2aip1
chr4	129702458	129702856	DBsite3713	Tmem39b
chr14	34331909	34332248	DBsite3718	Fam35a
chr2	166151549	166151858	DBsite3719	Sulf2
chr9	74974842	74975116	DBsite3720	Fam214a
chr3	32638261	32638644	DBsite3722	Gnb4
chr14	45325522	45325961	DBsite3725	Ero1l
chr14	45325522	45325961	DBsite3725	Psmc6
chr12	103353442	103353921	DBsite3726	Asb2
chr19	34588343	34588677	DBsite3735	Ifit3b
chr19	34588343	34588677	DBsite3735	Ifit3
chr8	70649331	70649709	DBsite3738	Lsm4
chr8	70649331	70649709	DBsite3738	Gdf15
chr18	10613162	10613486	DBsite3742	Snrpd1
chr18	10613162	10613486	DBsite3742	Esco1
chr2	154410331	154410729	DBsite3750	Snta1
chr18	32928351	32928724	DBsite3756	Camk4
chr1	193386007	193386520	DBsite3763	Camk1g
chr16	18860171	18860664	DBsite3765	Hira
chr12	87138085	87138452	DBsite3773	Gstz1
chr12	87138085	87138452	DBsite3773	Pomt2
chr14	8200861	8201098	DBsite3775	Kctd6
chr9	16502385	16502595	DBsite3787	Fat3
chr5	74677772	74678304	DBsite3788	Lnx1
chr1	90974895	90975361	DBsite3790	Rab17
chr4	148121337	148121922	DBsite3793	Mad2l2
chr4	148121337	148121922	DBsite3793	Draxin
chr17	56474794	56475179	DBsite3794	Ptprs
chr11	104664516	104664983	DBsite3795	Gm11639
chr19	6548776	6549445	DBsite3797	Slc22a12
chr16	14163001	14163450	DBsite3799	Marf1
chr8	31148806	31149122	DBsite3807	Tti2
chr14	30829116	30829395	DBsite3811	Tmem110
chr2	156839772	156840155	DBsite3814	1110008F13Rik
chr12	105557235	105557607	DBsite3820	Bdkrb2
chr7	81335764	81336241	DBsite3821	Rps17
chr11	7211252	7211534	DBsite3824	Igfbp3
chr11	116218721	116219367	DBsite3830	Acox1
chr1	178357841	178358319	DBsite3833	Hnrnpu
chr10	60405800	60406179	DBsite3836	Gm17455
chr7	35668017	35668698	DBsite3838	Pdcd5
chr12	99959946	99960209	DBsite3843	Kcnk13
chr7	127694873	127695169	DBsite3844	Ctf1
chr8	82777352	82777752	DBsite3847	Zfp330
chr6	55444206	55444960	DBsite3855	Adcyap1r1
chr14	13651159	13651358	DBsite3859	Sntn
chr9	15108116	15108450	DBsite3861	Hephl1
chr8	119885587	119886116	DBsite3862	Gm20388
chr8	119885587	119886116	DBsite3862	Usp10
chr4	22494927	22495371	DBsite3869	Pou3f2
chr6	121328621	121328946	DBsite3874	Slc6a12
chr9	40671373	40671748	DBsite3879	Clmp
chr7	24517718	24518043	DBsite3880	Irgq
chr4	118446812	118447200	DBsite3884	Cdc20
chr17	56467535	56467976	DBsite3885	Ptprs
chr7	143783980	143784405	DBsite3891	Mrgprg
chr4	154855883	154856546	DBsite3892	Mmel1
chr3	90604473	90604841	DBsite3905	S100a6
chr3	90604473	90604841	DBsite3905	S100a5
chr3	90604473	90604841	DBsite3905	Gm42674
chr3	90604473	90604841	DBsite3905	S100a3
chr2	174458073	174458366	DBsite3906	Ctsz
chr2	174458073	174458366	DBsite3906	Atp5e
chr2	174458073	174458366	DBsite3906	Tubb1
chrY	90775781	90776007	DBsite3907	Erdr1
chr16	85172350	85172783	DBsite3908	App
chr1	42686759	42687025	DBsite3924	Pou3f3
chr3	62339422	62339773	DBsite3926	Arhgef26
chr4	129987799	129988140	DBsite3927	Adgrb2
chr15	37428888	37429079	DBsite3939	4930447A16Rik
chr7	127232844	127233382	DBsite3946	Tbc1d10b
chr7	127232844	127233382	DBsite3946	2019-09-01
chr7	127232844	127233382	DBsite3946	Zfp771
chr11	69364898	69365308	DBsite3952	Chd3
chr3	157928428	157928728	DBsite3953	Ankrd13c
chr3	157928428	157928728	DBsite3953	Cth
chr10	116987406	116987758	DBsite3958	Gm10271
chr10	116987406	116987758	DBsite3958	Best3
chr4	3579347	3579644	DBsite3970	Tmem68
chr4	3579347	3579644	DBsite3970	Tgs1
chr2	92016937	92017398	DBsite3971	Creb3l1
chr18	54990956	54991436	DBsite3975	Zfp608
chr3	88553302	88553858	DBsite3976	Rab25
chr2	181219882	181220146	DBsite3984	Ptk6
chr2	181219882	181220146	DBsite3984	Srms
chr6	129333642	129334125	DBsite3986	Clec12a
chr6	129333642	129334125	DBsite3986	4922502D21Rik
chr10	75397105	75397357	DBsite3987	Upb1
chr17	53543593	53544216	DBsite3989	Kat2b
chr17	53543593	53544216	DBsite3989	Pp2d1
chr7	132810379	132810630	DBsite3997	Fam53b
chr4	148089160	148089405	DBsite4001	Agtrap
chr10	60209206	60209733	DBsite4002	Chst3
chr1	177447107	177447444	DBsite4005	Zbtb18
chr2	26364806	26365084	DBsite4010	Pmpca
chr2	26364806	26365084	DBsite4010	Dnlz
chr2	26364806	26365084	DBsite4010	Card9
chr11	117471725	117471997	DBsite4011	Gm11733
chr7	34233913	34234401	DBsite4015	Gm6096
chr7	34233913	34234401	DBsite4015	Gpi1
chr1	172501753	172502009	DBsite4017	Cfap45
chr1	172501753	172502009	DBsite4017	Tagln2
chr15	52280726	52281115	DBsite4021	Slc30a8
chr11	4228523	4228777	DBsite4028	Osm
chr12	111693690	111694570	DBsite4029	Ckb
chr12	111693690	111694570	DBsite4029	Apopt1
chr2	144247501	144247860	DBsite4041	Mgme1
chr1	172525372	172525640	DBsite4047	Cfap45
chr8	15002358	15002699	DBsite4056	Kbtbd11
chr6	85518494	85518702	DBsite4061	Fbxo41
chr6	85518494	85518702	DBsite4061	Egr4
chr11	98694327	98694642	DBsite4080	Csf3
chr19	7606148	7606583	DBsite4090	Hrasls5
chr17	12794053	12794573	DBsite4091	Igf2r
chr2	173281434	173281770	DBsite4092	Pmepa1
chr11	32619236	32619816	DBsite4107	Fbxw11
chr6	134888572	134889077	DBsite4114	Gpr19
chr9	121760356	121760997	DBsite4116	Klhl40
chr2	157079013	157079723	DBsite4119	Tldc2
chr9	122019074	122019336	DBsite4132	Pomgnt2
chr2	178414213	178415189	DBsite4133	Cdh26
chr2	178414213	178415189	DBsite4133	Sycp2
chr4	48287383	48287875	DBsite4143	Erp44
chr4	48287383	48287875	DBsite4143	Invs
chr1	86504005	86504626	DBsite4146	Ptma
chr14	66016203	66016674	DBsite4147	Gulo
chr12	54697930	54698101	DBsite4153	Eapp
chr18	67571017	67571239	DBsite4154	Spire1
chr18	67571017	67571239	DBsite4154	Gm17669
chr6	91209810	91210322	DBsite4168	Fbln2
chr3	96102535	96102870	DBsite4174	Otud7b
chr17	70872539	70872963	DBsite4180	Tgif1
chr6	121329920	121330145	DBsite4181	Slc6a12
chr2	114060086	114060395	DBsite4186	Actc1
chr17	52600921	52601348	DBsite4188	Kcnh8
chr1	159519145	159519552	DBsite4192	Tnr
chr16	91055959	91056289	DBsite4199	Paxbp1
chr16	94349674	94350268	DBsite4209	Ttc3
chr10	75944194	75944522	DBsite4213	Smarcb1
chr10	75944194	75944522	DBsite4213	Mmp11
chr10	75944194	75944522	DBsite4213	Gm5134
chr10	75944194	75944522	DBsite4213	Vpreb3
chr10	75944194	75944522	DBsite4213	Gm867
chr5	121185073	121185620	DBsite4216	Rpl6
chr5	121185073	121185620	DBsite4216	Ptpn11
chr1	178336397	178336927	DBsite4225	Hnrnpu
chr9	66519051	66519243	DBsite4231	Fbxl22
chr13	105072452	105072739	DBsite4234	Rgs7bp
chr13	105072452	105072739	DBsite4234	4933425L06Rik
chr7	63951189	63951652	DBsite4236	Klf13
chr7	19600480	19601116	DBsite4238	Clasrp
chr7	134663069	134663495	DBsite4239	Dock1
chr9	91355617	91356094	DBsite4243	Zic4
chr9	91355617	91356094	DBsite4243	Zic1
chr10	77613369	77613833	DBsite4246	Ube2g2
chr10	77613369	77613833	DBsite4246	Sumo3
chr8	74860540	74860807	DBsite4247	Isx
chr1	104754470	104754850	DBsite4249	Cdh20
chr9	59737111	59737668	DBsite4254	Myo9a
chr7	65388208	65388929	DBsite4256	Tjp1
chr2	134763960	134764313	DBsite4259	Plcb1
chr17	31535791	31536395	DBsite4261	Wdr4
chr10	61389084	61389429	DBsite4272	Pald1
chr11	54107169	54107598	DBsite4276	P4ha2
chr15	98167447	98167961	DBsite4277	Asb8
chr7	29303694	29304081	DBsite4285	Spint2
chr18	47369772	47370003	DBsite4291	Sema6a
chr11	78279631	78279933	DBsite4302	Spag5
chr11	78279631	78279933	DBsite4302	BC030499
chr6	90541292	90541925	DBsite4303	Aldh1l1
chr19	41993560	41993835	DBsite4321	Mms19
chr1	78822091	78822358	DBsite4322	Kcne4
chr17	53475601	53475902	DBsite4324	Efhb
chr17	53475601	53475902	DBsite4324	Rab5a
chr1	171412503	171412849	DBsite4325	F11r
chr1	171412503	171412849	DBsite4325	Tstd1
chr1	171412503	171412849	DBsite4325	Usf1
chr4	57846931	57847395	DBsite4326	Akap2
chr16	26561812	26562069	DBsite4330	Il1rap
chr4	43979761	43980110	DBsite4336	Ccin
chr2	122377814	122378165	DBsite4340	Shf
chr11	32218585	32218907	DBsite4342	Il9r
chr11	32218585	32218907	DBsite4342	Mpg
chr11	32218585	32218907	DBsite4342	Rhbdf1
chr18	78205895	78206545	DBsite4343	Slc14a2
chr9	27289608	27289880	DBsite4344	Igsf9b
chr11	117969065	117969698	DBsite4348	Pgs1
chr4	107084350	107085247	DBsite4353	Mrpl37
chr4	107084350	107085247	DBsite4353	Cdcp2
chr11	74831905	74832504	DBsite4359	Mnt
chr3	125937820	125939112	DBsite4361	Ugt8a
chr13	51573872	51574290	DBsite4362	Shc3
chr6	135334271	135334715	DBsite4373	Pbp2
chr6	4009575	4009892	DBsite4377	Gng11
chr9	118901804	118902186	DBsite4383	Ctdspl
chr4	149445285	149445696	DBsite4390	Ube4b
chr4	149445285	149445696	DBsite4390	Rbp7
chr18	61526628	61527130	DBsite4400	Arhgef37
chr8	122444403	122444740	DBsite4401	Cyba
chr8	122444403	122444740	DBsite4401	Mvd
chr4	145239433	145239783	DBsite4406	Tnfrsf1b
chr3	105895341	105895623	DBsite4408	Adora3
chr2	150222945	150223288	DBsite4409	Zfp937
chr11	53491985	53492328	DBsite4417	Gm9837
chr11	53491985	53492328	DBsite4417	Sowaha
chr11	67588621	67589300	DBsite4422	Gas7
chr14	95876138	95876464	DBsite4423	4921530L21Rik
chr1	91414014	91414611	DBsite4427	Ilkap
chr1	91414014	91414611	DBsite4427	Hes6
chr5	67842339	67842705	DBsite4445	Atp8a1
chr9	121371506	121371896	DBsite4450	Trak1
chr7	84420671	84420917	DBsite4455	Arnt2
chr6	38882716	38883026	DBsite4457	Hipk2
chr10	125971757	125971963	DBsite4458	Lrig3
chr4	33290157	33290544	DBsite4460	Rngtt
chr14	52315912	52316449	DBsite4466	Mettl3
chr1	106152953	106153292	DBsite4468	Phlpp1
chr7	4821716	4822174	DBsite4473	Ube2s
chr3	138051490	138051755	DBsite4475	1110002E22Rik
chr4	42953520	42953787	DBsite4477	1700022I11Rik
chr4	42953520	42953787	DBsite4477	Dnajb5
chr5	43849731	43849938	DBsite4482	Cd38
chr15	99387833	99388030	DBsite4487	Fmnl3
chr15	99387833	99388030	DBsite4487	Tmbim6
chr6	119418844	119419339	DBsite4495	Adipor2
chr9	107650176	107650590	DBsite4497	Gnai2
chr9	107650176	107650590	DBsite4497	Slc38a3
chr8	95429826	95430379	DBsite4502	Cfap20
chr16	88657438	88657933	DBsite4503	Krtap26-1
chr7	16821524	16821881	DBsite4504	Prkd2
chr7	16821524	16821881	DBsite4504	Fkrp
chr7	16821524	16821881	DBsite4504	Strn4
chr10	130314253	130314465	DBsite4507	Tespa1
chr1	119420228	119420397	DBsite4509	Inhbb
chr11	102338635	102338905	DBsite4510	Ubtf
chr13	23760899	23761732	DBsite4519	Hist1h3c
chr13	23760899	23761732	DBsite4519	Trim38
chr13	23760899	23761732	DBsite4519	Hist1h1a
chr13	23760899	23761732	DBsite4519	Hist1h3a
chr13	23760899	23761732	DBsite4519	Hist1h4b
chr13	23760899	23761732	DBsite4519	Hist1h3b
chr2	12325369	12325943	DBsite4520	Itga8
chr8	111536240	111536888	DBsite4524	Wdr59
chr10	70183568	70183795	DBsite4526	Mrln
chr13	74116031	74116324	DBsite4530	Slc9a3
chr7	105767570	105768187	DBsite4538	Taf10
chr7	105767570	105768187	DBsite4538	Tpp1
chr12	104414069	104414378	DBsite4540	Serpina3n
chr3	138077920	138078252	DBsite4543	Gm5105
chr14	32015184	32015419	DBsite4560	Galnt15
chr5	35055077	35055419	DBsite4574	Dok7
chr4	45819788	45820089	DBsite4588	Igfbpl1
chr7	142314938	142315192	DBsite4591	Krtap5-1
chr8	24445568	24445950	DBsite4601	1810011O10Rik
chr1	44216799	44216974	DBsite4602	Mettl21e
chr10	49782674	49783199	DBsite4606	Grik2
chr15	53343242	53343831	DBsite4610	Ext1
chr10	130293799	130294057	DBsite4611	Neurod4
chr5	43846257	43846750	DBsite4615	Cd38
chr6	88915659	88915940	DBsite4618	Mcm2
chr13	19612420	19612742	DBsite4625	Sfrp4
chr13	19612420	19612742	DBsite4625	Epdr1
chr1	85902091	85902566	DBsite4631	Itm2c
chr6	118073945	118074143	DBsite4632	Rasgef1a
chr4	155901157	155901613	DBsite4641	Pusl1
chr4	155901157	155901613	DBsite4641	Acap3
chr8	128357150	128357565	DBsite4649	Nrp1
chr1	43426543	43426932	DBsite4650	Nck2
chr17	25519449	25519767	DBsite4655	Sstr5
chr11	48837369	48838086	DBsite4660	Trim41
chr11	48837369	48838086	DBsite4660	Gm12184
chr12	84752546	84753002	DBsite4661	Isca2
chr4	62418541	62418785	DBsite4662	Cdc26
chr4	62418541	62418785	DBsite4662	Prpf4
chr17	46879804	46880208	DBsite4664	Tbcc
chr1	98088257	98088638	DBsite4665	Pam
chr4	129144627	129145204	DBsite4677	Hpca
chr4	129144627	129145204	DBsite4677	Fndc5
chr10	75036923	75037407	DBsite4681	Bcr
chr10	75036923	75037407	DBsite4681	Rsph14
chr6	135203757	135204205	DBsite4682	Fam234b
chr5	21732871	21733316	DBsite4691	Pmpcb
chr14	34825949	34826469	DBsite4696	Grid1
chr3	10082088	10082700	DBsite4707	Gm9833
chr12	84384655	84385328	DBsite4711	Bbof1
chr12	84384655	84385328	DBsite4711	Fam161b
chr10	37140804	37141484	DBsite4724	Marcks
chr10	78570976	78571243	DBsite4731	Ilvbl
chr4	82506068	82507298	DBsite4737	Nfib
chr2	137114670	137114897	DBsite4744	Jag1
chr8	22465785	22466096	DBsite4751	Slc20a2
chr13	3523484	3523833	DBsite4763	Gdi2
chr8	121901867	121902292	DBsite4764	Slc7a5
chr9	107633282	107633551	DBsite4765	Sema3b
chr9	107633282	107633551	DBsite4765	Gnai2
chr10	41500952	41501400	DBsite4766	Cd164
chr10	41500952	41501400	DBsite4766	Smpd2
chr15	99715379	99715684	DBsite4768	Cox14
chr15	99715379	99715684	DBsite4768	Gpd1
chr11	33849666	33849948	DBsite4770	Kcnip1
chr18	54985710	54986089	DBsite4774	Zfp608
chr19	45048092	45048365	DBsite4782	Pdzd7
chr1	172201237	172201461	DBsite4787	Pea15a
chr2	94398265	94398993	DBsite4789	Ttc17
chr4	126465798	126466085	DBsite4790	Ago1
chr6	58927924	58928331	DBsite4792	Nap1l5
chr5	120600975	120601327	DBsite4801	Tpcn1
chr5	120600975	120601327	DBsite4801	Ddx54
chr6	138147916	138148305	DBsite4808	Mgst1
chr13	22041129	22041541	DBsite4821	Hist1h2ah
chr13	22041129	22041541	DBsite4821	Hist1h2bj
chr13	22041129	22041541	DBsite4821	Hist1h2ag
chr13	22041129	22041541	DBsite4821	Hist1h2bk
chr2	92389206	92389730	DBsite4824	Large2
chr2	92389206	92389730	DBsite4824	1700029I15Rik
chr2	12316381	12316681	DBsite4830	Itga8
chr8	18852544	18853025	DBsite4832	Agpat5
chr16	18248468	18249157	DBsite4848	Zdhhc8
chr9	106194401	106194770	DBsite4851	Twf2
chr9	106194401	106194770	DBsite4851	Ppm1m
chr1	36558108	36558399	DBsite4852	Ankrd23
chr1	36558108	36558399	DBsite4852	Gm42417
chr1	36558108	36558399	DBsite4852	Ankrd39
chr5	100526277	100526584	DBsite4854	Cops4
chr3	139191619	139191937	DBsite4856	Stpg2
chr4	129113126	129113455	DBsite4857	Fndc5
chr4	129113126	129113455	DBsite4857	Tmem54
chr4	129113126	129113455	DBsite4857	Hpca
chr9	123473318	123474020	DBsite4868	Limd1
chr8	123907705	123907940	DBsite4872	Acta1
chr13	52942903	52943232	DBsite4878	Auh
chr14	29998789	29999202	DBsite4879	Chdh
chr14	29998789	29999202	DBsite4879	Il17rb
chr13	89521441	89521712	DBsite4886	Hapln1
chr11	6481695	6482225	DBsite4893	Purb
chr8	79029837	79030230	DBsite4900	Zfp827
chr4	149504782	149505190	DBsite4904	Nmnat1
chr4	149504782	149505190	DBsite4904	Ctnnbip1
chr1	172203157	172203471	DBsite4905	Pea15a
chr14	32994976	32995281	DBsite4910	Lrrc18
chr4	129934229	129934562	DBsite4913	Spocd1
chrY	90777115	90777346	DBsite4914	Erdr1
chrX	151337840	151338228	DBsite4932	Fam120c
chr6	51489836	51490125	DBsite4934	Hnrnpa2b1
chr4	16038564	16038821	DBsite4936	Osgin2
chr9	105048389	105048719	DBsite4938	Mrpl3
chr4	130050486	130050793	DBsite4940	Col16a1
chr13	12455591	12455937	DBsite4954	Lgals8
chr15	99724362	99724725	DBsite4957	Cox14
chr15	99724362	99724725	DBsite4957	Gpd1
chr7	120977120	120977346	DBsite4958	Mfsd13b
chr7	120977120	120977346	DBsite4958	Cdr2
chr3	116832638	116832910	DBsite4962	Agl
chr17	43646974	43647402	DBsite4963	Cyp39a1
chr17	43646974	43647402	DBsite4963	Tdrd6
chr14	70584299	70584604	DBsite4972	Nudt18
chr8	70258561	70258909	DBsite4974	Armc6
chr8	70258561	70258909	DBsite4974	Homer3
chr6	134928285	134928945	DBsite5002	Cdkn1b
chr10	86032556	86032852	DBsite5005	Bpifc
chr14	20506412	20506608	DBsite5006	Mss51
chr12	108006180	108006592	DBsite5010	Bcl11b
chr12	99958063	99958592	DBsite5023	Kcnk13
chr17	12588805	12589023	DBsite5028	Slc22a2
chr10	121501209	121501443	DBsite5029	Rassf3
chr7	31055557	31055869	DBsite5033	Fxyd5
chr7	31055557	31055869	DBsite5033	Fxyd7
chr7	31055557	31055869	DBsite5033	Lgi4
chr9	37248474	37248854	DBsite5034	Slc37a2
chr2	165503278	165503510	DBsite5041	Trp53rka
chr2	152397688	152397995	DBsite5043	Nrsn2
chr2	152397688	152397995	DBsite5043	6820408C15Rik
chr2	151891122	151891412	DBsite5048	Angpt4
chr17	48451938	48452474	DBsite5054	Apobec2
chr17	48451938	48452474	DBsite5054	Unc5cl
chr6	5380626	5380873	DBsite5061	Asb4
chr7	139364046	139364573	DBsite5069	Inpp5a
chr2	72979262	72980132	DBsite5073	Gm11084
chr17	29358968	29359233	DBsite5084	Mtch1
chr17	29358968	29359233	DBsite5084	Fgd2
chrY	90772179	90772806	DBsite5088	Erdr1
chr11	6404712	6405021	DBsite5091	Ppia
chr7	133691258	133691783	DBsite5093	Bccip
chr7	133691258	133691783	DBsite5093	Mmp21
chr15	81927782	81928008	DBsite5096	Csdc2
chr15	81927782	81928008	DBsite5096	Polr3h
chr15	38298923	38299578	DBsite5099	Klf10
chr19	57355604	57355855	DBsite5100	Fam160b1
chr10	86772291	86772646	DBsite5103	Nt5dc3
chr10	86772291	86772646	DBsite5103	ENSMUSG00000112743
chr14	57736247	57736511	DBsite5113	Lats2
chr10	83337303	83337951	DBsite5115	D10Wsu102e
chr6	17258905	17259101	DBsite5116	Cav2
chr5	17551741	17552083	DBsite5120	Sema3c
chr13	99514906	99515482	DBsite5135	Map1b
chr7	16400982	16401298	DBsite5136	Sae1
chr3	19706954	19707274	DBsite5138	Crh
chr2	132043088	132043647	DBsite5140	Rassf2
chr3	28242616	28242978	DBsite5144	Tnik
chr1	172308542	172308749	DBsite5145	Atp1a2
chr1	172308542	172308749	DBsite5145	Igsf8
chr8	70663705	70664008	DBsite5147	Lsm4
chr8	70663705	70664008	DBsite5147	Pgpep1
chr12	105448726	105448991	DBsite5149	D430019H16Rik
chr13	34097033	34097400	DBsite5158	Tubb2a
chr14	31130837	31131217	DBsite5160	Nt5dc2
chr14	31130837	31131217	DBsite5160	Smim4
chr4	126150310	126150597	DBsite5173	Eva1b
chr8	26984779	26985211	DBsite5174	Zfp703
chr4	134052630	134052869	DBsite5186	Crybg2
chr4	134052630	134052869	DBsite5186	Zfp683
chr16	8671500	8671840	DBsite5191	Gm43786
chr9	44733679	44733962	DBsite5193	Phldb1
chr9	35188712	35189064	DBsite5194	Srpr
chr9	35188712	35189064	DBsite5194	Dcps
chr7	31118502	31118748	DBsite5196	Hpn
chr7	31118502	31118748	DBsite5196	Scn1b
chr2	29965154	29965780	DBsite5198	Sptan1
chr11	101641661	101642483	DBsite5206	Arl4d
chr16	32396407	32396716	DBsite5207	Tctex1d2
chr16	32396407	32396716	DBsite5207	Tm4sf19
chr11	118916702	118916947	DBsite5210	Rbfox3
chr17	65782583	65783471	DBsite5211	Rab31
chr5	30111189	30111476	DBsite5212	3110082J24Rik
chr5	30111189	30111476	DBsite5212	Garem2
chr8	41156130	41156398	DBsite5213	Mtus1
chr8	95502396	95502826	DBsite5214	Csnk2a2
chr15	34295984	34296363	DBsite5236	Matn2
chr18	35675859	35676505	DBsite5237	Prob1
chr18	35675859	35676505	DBsite5237	Spata24
chr1	52718074	52718413	DBsite5238	Mfsd6
chr6	145040826	145041064	DBsite5243	Bcat1
chrX	73465547	73465822	DBsite5247	Bgn
chrX	73465547	73465822	DBsite5247	Haus7
chr6	39435141	39435489	DBsite5251	Mkrn1
chr4	63739457	63739827	DBsite5259	Tnfsf15
chr15	80693407	80693840	DBsite5263	Tnrc6b
chr10	93432410	93433020	DBsite5268	Lta4h
chr17	56536136	56536567	DBsite5269	Znrf4
chr10	85972939	85973297	DBsite5270	Rtcb
chr2	29944635	29945317	DBsite5275	Gle1
chr7	34123313	34123710	DBsite5292	Wtip
chr14	69837919	69838460	DBsite5294	Pebp4
chr4	58032856	58033226	DBsite5295	Txndc8
chr8	104349078	104349301	DBsite5297	Cmtm3
chr17	6661197	6661412	DBsite5300	Sytl3
chr17	6661197	6661412	DBsite5300	Dynlt1f
chr6	100709528	100709879	DBsite5314	Gxylt2
chr2	5033476	5033794	DBsite5316	Mcm10
chr18	7295700	7295976	DBsite5321	Armc4
chr18	67460450	67460724	DBsite5329	Afg3l2
chr18	67460450	67460724	DBsite5329	Prelid3a
chr8	120644493	120645115	DBsite5332	Cox4i1
chr8	120644493	120645115	DBsite5332	1190005I06Rik
chr4	58197219	58197680	DBsite5340	Svep1
chr4	140258980	140259338	DBsite5342	Igsf21
chr14	105897743	105898069	DBsite5355	Spry2
chr18	56708766	56709094	DBsite5372	Lmnb1
chr18	20315091	20315307	DBsite5374	Dsg1a
chr3	127829061	127829303	DBsite5375	Ap1ar
chr17	57096160	57096407	DBsite5380	Dennd1c
chr17	57096160	57096407	DBsite5380	Tnfsf9
chr17	57096160	57096407	DBsite5380	Tubb4a
chr2	31449449	31449873	DBsite5387	Ass1
chr11	98360871	98361245	DBsite5389	Tcap
chr11	98360871	98361245	DBsite5389	Stard3
chr14	57509529	57509955	DBsite5395	Il17d
chr13	64107588	64107845	DBsite5402	Hsd17b3
chr12	84186582	84187390	DBsite5404	Elmsan1
chr8	119831651	119831922	DBsite5409	Cotl1
chr14	54926425	54927144	DBsite5412	Slc22a17
chr14	54926425	54927144	DBsite5412	Cmtm5
chr14	54926425	54927144	DBsite5412	Il25
chr19	42017891	42018239	DBsite5414	Ankrd2
chr2	91689493	91689801	DBsite5425	Harbi1
chr4	125144635	125144956	DBsite5430	Zc3h12a
chr9	110874676	110874903	DBsite5448	Als2cl
chr9	110874676	110874903	DBsite5448	Tmie
chr17	23726628	23727195	DBsite5450	1520401A03Rik
chr8	25194608	25194867	DBsite5452	Tacc1
chr6	73223194	73223469	DBsite5465	Dnah6
chr3	93444370	93444964	DBsite5466	Tchhl1
chr3	93444370	93444964	DBsite5466	Tchh
chr5	125203058	125203614	DBsite5477	Ncor2
chr9	97013181	97013463	DBsite5478	Spsb4
chr6	17629496	17629717	DBsite5482	Capza2
chr7	24506776	24507696	DBsite5483	Irgq
chr3	105818553	105819080	DBsite5488	Rap1a
chr2	128709271	128709701	DBsite5492	Anapc1
chr4	43399147	43399463	DBsite5494	Rusc2
chr2	150772514	150773090	DBsite5495	Pygb
chr6	136789591	136789895	DBsite5496	H2afj
chr6	136789591	136789895	DBsite5496	Gucy2c
chr2	153496879	153497242	DBsite5497	4930404H24Rik
chr17	23803376	23803726	DBsite5507	Flywch2
chr13	75943142	75944066	DBsite5508	Spata9
chr13	22042515	22043618	DBsite5509	Hist1h2ah
chr13	22042515	22043618	DBsite5509	Hist1h4i
chr13	22042515	22043618	DBsite5509	Hist1h2bk
chr4	110285403	110285679	DBsite5513	Elavl4
chr4	107362911	107363136	DBsite5523	Ndc1
chrX	73758658	73759051	DBsite5524	Srpk3
chrX	73758658	73759051	DBsite5524	Plxnb3
chr4	155894313	155894917	DBsite5530	Pusl1
chr4	155894313	155894917	DBsite5530	Acap3
chr7	127691521	127691935	DBsite5535	Ctf1
chr13	95534193	95534540	DBsite5541	F2rl1
chr6	119321753	119322170	DBsite5543	Lrtm2
chr14	118230969	118231415	DBsite5544	Sox21
chr1	39735943	39736428	DBsite5553	Rfx8
chr18	61229220	61229725	DBsite5555	Slc26a2
chr18	61229220	61229725	DBsite5555	Pde6a
chr2	62645989	62646310	DBsite5556	Gca
chr4	63409942	63410551	DBsite5563	Akna
chr9	119081928	119082452	DBsite5564	Dlec1
chr13	93510791	93511095	DBsite5565	Jmy
chr7	44676593	44676972	DBsite5567	Myh14
chr12	112618011	112618380	DBsite5569	Adssl1
chr17	6661412	6661792	DBsite5572	Sytl3
chr17	6661412	6661792	DBsite5572	Dynlt1f
chr11	70021174	70021773	DBsite5574	Acadvl
chr11	70021174	70021773	DBsite5574	Dlg4
chr17	45597119	45597376	DBsite5578	Hsp90ab1
chr17	45597119	45597376	DBsite5578	Slc29a1
chr17	45597119	45597376	DBsite5578	Mymx
chr14	52004038	52004571	DBsite5581	Tmem253
chr4	119098645	119098903	DBsite5582	Slc2a1
chr8	106577299	106577647	DBsite5586	Gm10073
chr1	164461771	164462131	DBsite5591	Atp1b1
chrX	73674229	73674740	DBsite5593	Pnck
chrX	73674229	73674740	DBsite5593	Slc6a8
chr18	22343811	22344154	DBsite5594	Asxl3
chr1	66960939	66961177	DBsite5598	Myl1
chr6	129384771	129385364	DBsite5603	Clec9a
chr6	129384771	129385364	DBsite5603	Clec1b
chr2	152414670	152415142	DBsite5605	Sox12
chr2	181219539	181219827	DBsite5607	Ptk6
chr2	181219539	181219827	DBsite5607	Srms
chr12	33110888	33111425	DBsite5608	Cdhr3
chr3	154700652	154700943	DBsite5610	Erich3
chr9	103304963	103305497	DBsite5613	1300017J02Rik
chr11	70029519	70029857	DBsite5614	Acadvl
chr6	90446939	90447279	DBsite5615	Cfap100
chr6	90446939	90447279	DBsite5615	Klf15
chr1	177441524	177442476	DBsite5618	Zbtb18
chr5	140609505	140609823	DBsite5619	Lfng
chr2	79683307	79683588	DBsite5620	Ppp1r1c
chr7	34820602	34821037	DBsite5621	Chst8
chr10	3979096	3979445	DBsite5623	Mthfd1l
chr1	119518111	119518455	DBsite5638	Ralb
chr1	119518111	119518455	DBsite5638	Tmem185b
chr4	111390702	111391167	DBsite5639	Bend5
chr10	78470895	78471341	DBsite5642	Pdxk
chr11	73084672	73085285	DBsite5645	Itgae
chr5	113214568	113214863	DBsite5650	Tmem211
chr6	88715545	88715820	DBsite5653	Mgll
chr6	146793577	146793799	DBsite5666	Arntl2
chr2	18028476	18029056	DBsite5669	A930004D18Rik
chr13	34131770	34131983	DBsite5675	Tubb2b
chr6	83794747	83795390	DBsite5677	Tex261
chr9	123461738	123462258	DBsite5689	Limd1
chr15	75754625	75754883	DBsite5691	Mafa
chr19	45027390	45027558	DBsite5692	Mrpl43
chr19	45027390	45027558	DBsite5692	Sfxn3
chr18	52601527	52601976	DBsite5693	Zfp474
chr14	55089065	55089547	DBsite5700	Thtpa
chr14	55089065	55089547	DBsite5700	Zfhx2
chr17	87447083	87447396	DBsite5718	Stpg4
chr17	46273811	46274244	DBsite5723	Dlk2
chr17	46273811	46274244	DBsite5723	Tjap1
chr16	85800684	85801089	DBsite5725	Adamts1
chr8	22807828	22808724	DBsite5742	Ap3m2
chr17	81653024	81653324	DBsite5744	Slc8a1
chr9	114042232	114042833	DBsite5759	Fbxl2
chr9	114042232	114042833	DBsite5759	Susd5
chr7	110762720	110763130	DBsite5767	Ampd3
chr1	10014503	10014743	DBsite5774	Cspp1
chr1	10014503	10014743	DBsite5774	Ppp1r42
chr11	3337615	3338038	DBsite5776	Pik3ip1
chr8	22048074	22048398	DBsite5784	Alg11
chr8	94537421	94537824	DBsite5797	Cpne2
chr7	28302211	28302472	DBsite5804	Selenov
chr7	28302211	28302472	DBsite5804	Timm50
chr11	96767116	96767370	DBsite5808	Cbx1
chr3	152722875	152723145	DBsite5817	Pigk
chr13	38545542	38545793	DBsite5818	Txndc5
chr1	12992142	12992882	DBsite5819	Slco5a1
chr14	21987706	21988198	DBsite5820	Zfp503
chr9	59691631	59692063	DBsite5825	Gramd2
chrX	151055661	151055870	DBsite5831	Fgd1
chr10	127542135	127542487	DBsite5833	Shmt2
chr10	127542135	127542487	DBsite5833	Nxph4
chr12	3350183	3350470	DBsite5835	Kif3c
chrY	90768373	90768628	DBsite5840	Erdr1
chr9	65834644	65834965	DBsite5842	Zfp609
chr12	99902944	99903361	DBsite5854	Efcab11
chr5	57719648	57719866	DBsite5863	Pcdh7
chr1	92195764	92196148	DBsite5876	Hdac4
chr9	73970786	73971111	DBsite5884	Unc13c
chrX	73486958	73487333	DBsite5885	Atp2b3
chrX	73486958	73487333	DBsite5885	Bgn
chr9	65102395	65102773	DBsite5886	Igdcc4
chr9	90133657	90133987	DBsite5901	Morf4l1
chr17	86962246	86962632	DBsite5908	Atp6v1e2
chr3	8981723	8981999	DBsite5918	Tpd52
chr7	110779751	110780103	DBsite5926	Ampd3
chr5	17551225	17551448	DBsite5929	Sema3c
chr13	34096059	34096767	DBsite5930	Tubb2a
chr4	138251862	138252077	DBsite5933	Kif17
chr4	138251862	138252077	DBsite5933	Sh2d5
chr11	106364805	106364983	DBsite5943	Scn4a
chr11	106364805	106364983	DBsite5943	Prr29
chr4	152072702	152072907	DBsite5952	Plekhg5
chr2	157070283	157070708	DBsite5954	Tldc2
chr2	157070283	157070708	DBsite5954	Soga1
chrX	11277196	11277489	DBsite5972	H2al1a
chr6	145047648	145047866	DBsite5973	Bcat1
chr13	94037678	94038017	DBsite5976	Lhfpl2
chr3	138515548	138516254	DBsite5982	Eif4e
chr3	105704349	105704799	DBsite5986	Ddx20
chr4	156197264	156198213	DBsite5992	Perm1
chr4	156197264	156198213	DBsite5992	Isg15
chr2	160872857	160873483	DBsite5994	Lpin3
chr11	31368904	31369185	DBsite5998	Stc2
chr18	24126960	24127295	DBsite6002	Ino80c
chr5	105495203	105495434	DBsite6008	Lrrc8c
chr13	103921457	103921848	DBsite6009	Erbin
chr9	65411403	65411602	DBsite6010	Mtfmt
chr9	65411403	65411602	DBsite6010	Kbtbd13
chr19	10043813	10043993	DBsite6012	Fads3
chr5	33705265	33705645	DBsite6015	Fgfr3
chr10	42864778	42865005	DBsite6016	Scml4
chr16	91466594	91466867	DBsite6018	Ifnar1
chr7	139835574	139836133	DBsite6021	Adgra1
chr11	94952298	94952518	DBsite6023	Hils1
chr9	48903822	48904112	DBsite6029	Htr3a
chr8	110719380	110719663	DBsite6031	Mtss1l
chr6	125149012	125149596	DBsite6034	Iffo1
chr14	55092221	55092575	DBsite6039	Thtpa
chr13	34016875	34017535	DBsite6040	Bphl
chr11	100581771	100582052	DBsite6045	Cnp
chr1	171064401	171065084	DBsite6051	Fcgr3
chr15	103305071	103305680	DBsite6054	Gpr84
chr2	25185667	25186293	DBsite6059	Nrarp
chr2	152398702	152399150	DBsite6060	Nrsn2
chr2	152398702	152399150	DBsite6060	6820408C15Rik
chr11	109320308	109320825	DBsite6063	Rgs9
chr4	129286050	129286265	DBsite6067	Sync
chr11	62026546	62026820	DBsite6075	Specc1
chr13	62897910	62898320	DBsite6076	Fbp1
chr1	133045924	133046359	DBsite6082	Mdm4
chr11	120231412	120231812	DBsite6083	Bahcc1
chr13	56704058	56704287	DBsite6097	Smad5
chr4	88641029	88641880	DBsite6099	C87499
chr4	88641029	88641880	DBsite6099	Ifna13
chr4	124949550	124949885	DBsite6102	Cdca8
chr9	30949981	30950425	DBsite6103	Adamts8
chr14	31268496	31268823	DBsite6105	Phf7
chr7	48897457	48897924	DBsite6106	E2f8
chr8	71495025	71495578	DBsite6107	Ano8
chr8	71495025	71495578	DBsite6107	Gtpbp3
chr8	104632020	104632340	DBsite6113	Cdh16
chr8	104632020	104632340	DBsite6113	Fam96b
chr7	131397221	131397457	DBsite6114	Acadsb
chr6	128597099	128597497	DBsite6121	A2ml1
chr5	112908086	112908648	DBsite6122	Myo18b
chr2	106694107	106694577	DBsite6125	Mpped2
chr12	101810440	101810936	DBsite6130	Fbln5
chr17	35000718	35001432	DBsite6133	Vwa7
chr6	146961029	146961362	DBsite6136	1700034J05Rik
chr4	128737098	128737614	DBsite6138	A3galt2
chr6	91220161	91220406	DBsite6139	Fbln2
chr18	46334688	46334964	DBsite6141	Ccdc112
chr4	155833880	155834196	DBsite6149	Dvl1
chr4	155833880	155834196	DBsite6149	Mxra8
chr4	155833880	155834196	DBsite6149	Aurkaip1
chr13	78005482	78005718	DBsite6151	Pou5f2
chr2	112239207	112239945	DBsite6152	Nop10
chr11	89318317	89318789	DBsite6155	Nog
chr16	30596783	30597326	DBsite6156	Lsg1
chr16	30596783	30597326	DBsite6156	Fam43a
chr10	43155021	43155544	DBsite6158	9030612E09Rik
chr19	46396661	46397140	DBsite6170	Actr1a
chr1	144018463	144018947	DBsite6172	Rgs2
chr1	171250770	171251006	DBsite6174	B4galt3
chr1	171250770	171251006	DBsite6174	Fcer1g
chr1	171250770	171251006	DBsite6174	Ndufs2
chr9	56656756	56657136	DBsite6178	Lingo1
chr10	126978380	126979048	DBsite6185	Avil
chr2	20968486	20969211	DBsite6191	Arhgap21
chr2	172978278	172978610	DBsite6192	Rae1
chr2	172978278	172978610	DBsite6192	Spo11
chr18	61682755	61683101	DBsite6197	Il17b
chr17	33817328	33817976	DBsite6203	Ndufa7
chr17	33817328	33817976	DBsite6203	Rps28
chr17	33817328	33817976	DBsite6203	Kank3
chr4	45970792	45971220	DBsite6206	Tdrd7
chr17	12688555	12689153	DBsite6216	Slc22a1
chr11	30289787	30290246	DBsite6218	Sptbn1
chr10	43580787	43581085	DBsite6222	Cd24a
chr12	72741190	72741535	DBsite6224	Ppm1a
chr18	61173218	61173517	DBsite6231	Hmgxb3
chr6	91200697	91201228	DBsite6234	Fbln2
chr7	130533346	130533646	DBsite6241	Ate1
chr4	118445085	118445583	DBsite6242	Cdc20
chr9	106465075	106465571	DBsite6246	Abhd14a
chr9	106465075	106465571	DBsite6246	Rrp9
chr4	11010069	11010317	DBsite6255	Plekhf2
chrX	166173782	166174169	DBsite6257	Gemin8
chr18	84087338	84088324	DBsite6259	Tshz1
chr4	126113306	126113550	DBsite6261	Stk40
chrX	51019991	51020373	DBsite6265	Rap2c
chr13	64152264	64152587	DBsite6272	Slc35d2
chr13	64152264	64152587	DBsite6272	Habp4
chr16	29399168	29399413	DBsite6281	Atp13a5
chr17	56693804	56694091	DBsite6282	Ndufa11
chr12	8961649	8961917	DBsite6285	Wdr35
chr4	126110453	126111133	DBsite6287	Stk40
chr6	83156266	83156673	DBsite6295	Dctn1
chr4	101424599	101424830	DBsite6299	Ak4
chr2	27881250	27881557	DBsite6301	Col5a1
chr19	42256895	42257367	DBsite6302	Golga7b
chr15	101086977	101087318	DBsite6307	Fignl2
chr11	120350100	120350581	DBsite6308	Fscn2
chr11	120350100	120350581	DBsite6308	Actg1
chr17	29095245	29095684	DBsite6310	Cdkn1a
chr2	137110640	137110926	DBsite6315	Jag1
chr6	86186509	86186760	DBsite6316	Tgfa
chr14	60642947	60643463	DBsite6317	Spata13
chr5	24451486	24452194	DBsite6323	Fastk
chr5	24451486	24452194	DBsite6323	Tmub1
chr10	13964650	13965057	DBsite6325	Hivep2
chr14	33974805	33975117	DBsite6326	Zfp488
chr7	86775542	86776209	DBsite6332	Vmn2r77
chr16	55292178	55292517	DBsite6333	Zpld1
chr13	52536746	52536929	DBsite6334	Diras2
chr8	94691940	94692357	DBsite6349	Pllp
chr1	135749141	135749368	DBsite6351	Phlda3
chr17	25861346	25861796	DBsite6352	Rhbdl1
chr17	25861346	25861796	DBsite6352	Gm20683
chr17	25861346	25861796	DBsite6352	Rhot2
chr17	25861346	25861796	DBsite6352	Mettl26
chr17	25861346	25861796	DBsite6352	Mcrip2
chr3	134239705	134240258	DBsite6358	Cxxc4
chr2	73004217	73004456	DBsite6362	Sp3
chr2	73004217	73004456	DBsite6362	Gm11084
chrX	99819383	99819784	DBsite6366	Tmem28
chr17	46027233	46027599	DBsite6371	Vegfa
chr8	23142754	23143047	DBsite6375	Nkx6-3
chr2	37768982	37769269	DBsite6377	Crb2
chr4	148306374	148307061	DBsite6378	Disp3
chr7	145198468	145198747	DBsite6381	1810010D01Rik
chr2	137114192	137114529	DBsite6387	Jag1
chr11	69041651	69041919	DBsite6388	Borcs6
chr11	69041651	69041919	DBsite6388	Aurkb
chr5	149051667	149052220	DBsite6390	Hmgb1
chr9	20643154	20643427	DBsite6393	Pin1
chr9	20643154	20643427	DBsite6393	Ubl5
chr9	20643154	20643427	DBsite6393	Fbxl12
chr4	149505361	149505561	DBsite6396	Nmnat1
chr4	149505361	149505561	DBsite6396	Ctnnbip1
chr2	29964404	29964627	DBsite6398	Sptan1
chr8	40639575	40639857	DBsite6400	Mtmr7
chr17	57096430	57096589	DBsite6404	Dennd1c
chr17	57096430	57096589	DBsite6404	Tnfsf9
chr17	57096430	57096589	DBsite6404	Tubb4a
chr1	86705471	86705811	DBsite6406	Dis3l2
chr4	148448211	148448751	DBsite6414	Ubiad1
chr1	13004988	13005487	DBsite6417	Slco5a1
chrX	166329091	166329495	DBsite6418	Gpm6b
chr7	144600378	144600715	DBsite6420	Fadd
chr2	173025034	173025337	DBsite6423	Rbm38
chr7	109729206	109729463	DBsite6430	BC051019
chr7	109729206	109729463	DBsite6430	Ascl3
chr9	109095319	109096022	DBsite6431	Atrip
chr9	109095319	109096022	DBsite6431	Tma7
chr9	107278522	107279262	DBsite6432	Cish
chr8	70609439	70609887	DBsite6439	Lrrc25
chr8	70609439	70609887	DBsite6439	Ssbp4
chr8	13213925	13214222	DBsite6448	Grtp1
chr18	75715786	75716401	DBsite6449	Ctif
chr3	94484106	94484428	DBsite6450	Riiad1
chr3	94484106	94484428	DBsite6450	Celf3
chr14	7174223	7174624	DBsite6451	Gm3512
chr13	85311046	85311300	DBsite6462	Rasa1
chr6	58903175	58903731	DBsite6471	Nap1l5
chr8	95878401	95878908	DBsite6473	Got2
chr14	51913281	51913596	DBsite6475	Tppp2
chr14	51913281	51913596	DBsite6475	Rnase13
chr18	24134641	24134882	DBsite6476	Ino80c
chr7	140080828	140081078	DBsite6480	Prap1
chr7	140080828	140081078	DBsite6480	Caly
chr3	159594420	159594621	DBsite6486	Rpe65
chr15	103376939	103377214	DBsite6491	Itga5
chr4	148460604	148461214	DBsite6496	Ubiad1
chr4	132983968	132984185	DBsite6497	Fgr
chr4	128734121	128734670	DBsite6499	A3galt2
chr16	90830694	90831017	DBsite6500	Urb1
chr3	129533616	129534052	DBsite6501	Elovl6
chr13	70833108	70833366	DBsite6503	Adamts16
chr7	5051392	5051850	DBsite6509	Zfp784
chr7	5051392	5051850	DBsite6509	U2af2
chr7	5051392	5051850	DBsite6509	Ccdc106
chr16	22840448	22840611	DBsite6510	Dnajb11
chr10	74953170	74953386	DBsite6519	Gnaz
chr17	88614275	88614547	DBsite6524	Ston1
chr9	108560126	108560561	DBsite6529	Dalrd3
chr9	108560126	108560561	DBsite6529	Ndufaf3
chr5	90381516	90381818	DBsite6530	Ankrd17
chr10	111460483	111460713	DBsite6533	Nap1l1
chr9	62343254	62343469	DBsite6536	Anp32a
chr7	25282336	25282697	DBsite6542	Tmem145
chr7	25282336	25282697	DBsite6542	Prr19
chr8	70792310	70792783	DBsite6549	Il12rb1
chr8	70792310	70792783	DBsite6549	Pik3r2
chr15	85344807	85345109	DBsite6553	Atxn10
chr2	77174554	77174811	DBsite6558	Ccdc141
chr9	53852167	53852457	DBsite6559	Sln
chr13	38527008	38527228	DBsite6560	Txndc5
chr8	94178856	94179340	DBsite6563	Mt2
chr6	135252744	135252950	DBsite6567	Gsg1
chr13	102698644	102699231	DBsite6570	Cd180
chr7	25281843	25282285	DBsite6578	Tmem145
chr7	25281843	25282285	DBsite6578	Prr19
chr4	107803524	107804049	DBsite6579	Lrp8
chr2	150770506	150770684	DBsite6581	Pygb
chr11	117779590	117780064	DBsite6596	6030468B19Rik
chr11	117779590	117780064	DBsite6596	Tmc8
chr7	45568054	45568490	DBsite6598	Bcat2
chr2	26500536	26501170	DBsite6602	Notch1
chr7	28801956	28802691	DBsite6603	Ech1
chr7	28801956	28802691	DBsite6603	Hnrnpl
chr13	12124812	12125239	DBsite6625	Ryr2
chr5	148563349	148563584	DBsite6626	Ubl3
chr16	29539583	29539836	DBsite6627	Atp13a4
chr13	21734881	21735434	DBsite6629	Hist1h2bl
chr13	21734881	21735434	DBsite6629	Hist1h2bn
chr17	15376910	15377167	DBsite6635	Fam120b
chr17	15376910	15377167	DBsite6635	Dll1
chr2	180600463	180601134	DBsite6641	Col9a3
chr7	97356873	97357082	DBsite6656	Usp35
chr7	97356873	97357082	DBsite6656	Alg8
chr12	67222474	67222847	DBsite6667	Mdga2
chr16	28446263	28447379	DBsite6668	Fgf12
chr12	108320599	108320859	DBsite6669	Cyp46a1
chr16	96468734	96469011	DBsite6670	Pcp4
chr6	49055403	49055724	DBsite6673	Malsu1
chr2	34373020	34373410	DBsite6674	Pbx3
chr12	86894289	86894931	DBsite6684	Irf2bpl
chr15	36189445	36189786	DBsite6693	Fbxo43
chr6	81990666	81990889	DBsite6694	Mrpl19
chr2	71120988	71121161	DBsite6698	Cybrd1
chr1	79860511	79861044	DBsite6708	Serpine2
chr1	52951530	52951815	DBsite6710	1700019D03Rik
chr8	95349024	95349471	DBsite6715	Zfp319
chr8	95349024	95349471	DBsite6715	Mmp15
chr4	141536792	141537117	DBsite6726	Spen
chr1	62706485	62706954	DBsite6728	Nrp2
chr15	64082325	64082793	DBsite6732	Fam49b
chr14	124669759	124670155	DBsite6735	Fgf14
chr1	36557102	36557701	DBsite6739	Ankrd23
chr1	36557102	36557701	DBsite6739	Gm42417
chr1	36557102	36557701	DBsite6739	Ankrd39
chr4	129263437	129263999	DBsite6740	Sync
chr4	129263437	129263999	DBsite6740	C77080
chr8	27087192	27087410	DBsite6745	Adgra2
chr2	166792332	166792774	DBsite6753	Arfgef2
chr15	12093741	12093991	DBsite6756	Zfr
chr7	16947994	16948380	DBsite6764	Calm3
chr7	16947994	16948380	DBsite6764	Pnmal1
chr7	16947994	16948380	DBsite6764	Pnmal2
chr2	157077601	157077890	DBsite6781	Tldc2
chr2	157077601	157077890	DBsite6781	Soga1
chr1	182133928	182134132	DBsite6798	Srp9
chr11	19920199	19920677	DBsite6801	Spred2
chr8	79268004	79268422	DBsite6804	1700011L22Rik
chr1	132222215	132222508	DBsite6810	Lemd1
chr1	132222215	132222508	DBsite6810	Gm10188
chr1	79861326	79861801	DBsite6813	Serpine2
chr13	44733449	44733690	DBsite6815	Jarid2
chr3	34648862	34649105	DBsite6816	Sox2
chr15	98934317	98934759	DBsite6817	Lmbr1l
chr2	19665938	19666208	DBsite6832	Otud1
chr7	28810237	28811001	DBsite6840	Lgals4
chr7	28810237	28811001	DBsite6840	Ech1
chr7	28810237	28811001	DBsite6840	Hnrnpl
chr8	71496449	71496872	DBsite6841	Ano8
chr8	71496449	71496872	DBsite6841	Gtpbp3
chr9	86485908	86486153	DBsite6862	Ube2cbp
chr12	112516968	112517361	DBsite6863	Tmem179
chr9	109813424	109813738	DBsite6867	Fbxw27
chr9	109813424	109813738	DBsite6867	Nme6
chr9	109813424	109813738	DBsite6867	Spink8
chr19	41022231	41022931	DBsite6871	Dntt
chr9	107587394	107587860	DBsite6877	Hyal3
chr9	107587394	107587860	DBsite6877	Nat6
chr17	31674417	31674814	DBsite6881	U2af1
chr17	31674417	31674814	DBsite6881	Cryaa
chr18	80261442	80261827	DBsite6890	Hsbp1l1
chr18	80261442	80261827	DBsite6890	Pqlc1
chr7	140706192	140706762	DBsite6896	Olfr541
chr15	96643110	96643353	DBsite6899	Slc38a1
chr11	54880999	54881499	DBsite6900	Gpx3
chr11	54880999	54881499	DBsite6900	Lyrm7
chr3	96238784	96239593	DBsite6907	Hist2h2ac
chr3	96238784	96239593	DBsite6907	Hist2h3c1
chr3	96238784	96239593	DBsite6907	Hist2h2aa1
chr3	96238784	96239593	DBsite6907	Hist2h2aa2
chr17	26705661	26705986	DBsite6908	Crebrf
chr5	125394011	125394203	DBsite6909	Ubc
chr5	125394011	125394203	DBsite6909	Gm10382
chr1	185200868	185201363	DBsite6910	Rab3gap2
chr4	132945914	132946319	DBsite6915	Fam76a
chr7	118488049	118488469	DBsite6921	Itpripl2
chr1	125669132	125669447	DBsite6924	Gpr39
chr3	10326651	10327027	DBsite6931	Impa1
chr3	10326651	10327027	DBsite6931	Slc10a5
chr2	155381982	155382337	DBsite6935	Pigu
chr4	126315877	126316215	DBsite6945	Adprhl2
chr4	126315877	126316215	DBsite6945	Tekt2
chr5	33651958	33652894	DBsite6948	Fam53a
chr5	33651958	33652894	DBsite6948	Tacc3
chr5	33651958	33652894	DBsite6948	Tmem129
chr8	70687401	70687872	DBsite6949	Gm16486
chr8	70687401	70687872	DBsite6949	Jund
chr5	108369362	108369594	DBsite6952	Pde6b
chr5	108369362	108369594	DBsite6952	Gm42517
chr3	31081141	31081429	DBsite6953	Skil
chr11	77491477	77491660	DBsite6954	Abhd15
chr11	77491477	77491660	DBsite6954	Git1
chr11	77491477	77491660	DBsite6954	Ankrd13b
chr1	167283744	167284121	DBsite6955	Tmco1
chr1	167283744	167284121	DBsite6955	Uck2
chr2	180589189	180589522	DBsite6961	Col9a3
chr2	180589189	180589522	DBsite6961	Mrgbp
chr2	84742470	84742986	DBsite6967	Clp1
chr2	84742470	84742986	DBsite6967	Ypel4
chr13	23570747	23570976	DBsite6970	Hist1h4f
chr13	23570747	23570976	DBsite6970	Hist1h4d
chr13	23570747	23570976	DBsite6970	Hist1h3e
chr13	23570747	23570976	DBsite6970	Hist1h3d
chr13	23570747	23570976	DBsite6970	Hist1h2ad
chr13	23570747	23570976	DBsite6970	Hist1h2bf
chr2	144018068	144018420	DBsite6978	Banf2
chr2	144018068	144018420	DBsite6978	Rrbp1
chr11	78162437	78162902	DBsite6979	Tlcd1
chr11	78162437	78162902	DBsite6979	Traf4
chr4	59963665	59964287	DBsite6980	Mup4
chr11	101645158	101645982	DBsite6983	Arl4d
chr6	48443933	48444743	DBsite6987	Sspo
chr6	48443933	48444743	DBsite6987	Zfp467
chr3	65657338	65657592	DBsite6990	Lekr1
chr5	142905716	142906353	DBsite7002	Fbxl18
chr5	122799918	122800214	DBsite7007	Camkk2
chr13	23533723	23534002	DBsite7012	Hist1h1d
chr13	23533723	23534002	DBsite7012	Hist1h3f
chr13	23533723	23534002	DBsite7012	Hist1h3g
chr13	23533723	23534002	DBsite7012	Hist1h4h
chr10	80148668	80149757	DBsite7016	1600002K03Rik
chr10	80148668	80149757	DBsite7016	Cirbp
chr10	80148668	80149757	DBsite7016	Cbarp
chr10	80148668	80149757	DBsite7016	Atp5d
chr7	24268596	24268887	DBsite7019	Zfp93
chr17	94864469	94865169	DBsite7020	Gm20939
chr2	157069409	157069747	DBsite7022	Tldc2
chr2	157069409	157069747	DBsite7022	Soga1
chr19	8953522	8953987	DBsite7023	Rom1
chr19	8953522	8953987	DBsite7023	Eef1g
chr3	127780026	127780690	DBsite7024	Tifa
chr6	49236382	49236680	DBsite7026	Igf2bp3
chr8	122567456	122568081	DBsite7027	Piezo1
chr8	122567456	122568081	DBsite7027	Aprt
chr15	78844874	78845155	DBsite7035	Cdc42ep1
chr2	119261274	119261600	DBsite7038	Rhov
chr8	126584616	126584951	DBsite7040	Irf2bp2
chr10	79934294	79934671	DBsite7055	R3hdm4
chr10	79934294	79934671	DBsite7055	Arid3a
chr3	134240327	134240511	DBsite7059	Cxxc4
chr11	5167338	5167679	DBsite7064	Emid1
chr8	123097784	123098099	DBsite7066	Cpne7
chr8	123097784	123098099	DBsite7066	Rpl13
chr11	118436343	118436978	DBsite7074	Cant1
chr11	118436343	118436978	DBsite7074	C1qtnf1
chr4	148122276	148122729	DBsite7078	Mad2l2
chr4	148122276	148122729	DBsite7078	Draxin
chr10	78722733	78722995	DBsite7080	Casp14
chr9	123107296	123107483	DBsite7082	Exosc7
chr9	123107296	123107483	DBsite7082	Zdhhc3
chr1	92635008	92635552	DBsite7084	Cops9
chr16	4932632	4932818	DBsite7096	Nudt16l1
chr5	51544203	51544689	DBsite7099	Ppargc1a
chr1	57429759	57430035	DBsite7100	Tyw5
chr5	120712743	120713130	DBsite7102	Dtx1
chr3	107953355	107953832	DBsite7107	Gstm7
[truncated: 948 more rows]

## Sheet: 3C
chr	start	end	stable site	gene
chr1	3670595	3670963	site1	Xkr4
chr1	4785389	4785904	site4	Lypla1
chr1	4785389	4785904	site4	Mrpl15
chr1	4807549	4808287	site5	Mrpl15
chr1	4807549	4808287	site5	Lypla1
chr1	4857379	4858451	site6	Tcea1
chr1	5070263	5070556	site9	Atp6v1h
chr1	5070263	5070556	site9	Rgs20
chr1	5082955	5083551	site10	Rgs20
chr1	5082955	5083551	site10	Atp6v1h
chr1	5588271	5588691	site13	Oprk1
chr1	6214309	6215328	site14	Rb1cc1
chr1	7088426	7089276	site17	Pcmtd1
chr1	9541304	9541551	site21	Adhfe1
chr1	9541304	9541551	site21	Rrs1
chr1	9545118	9545556	site22	Adhfe1
chr1	9545118	9545556	site22	Rrs1
chr1	9748115	9748748	site30	Vcpip1
chr1	9772839	9773030	site31	Vcpip1
chr1	9797802	9798718	site32	Sgk3
chr1	10009011	10009297	site34	Ppp1r42
chr1	10037813	10038042	site35	Cspp1
chr1	10037813	10038042	site35	Cops5
chr1	10038067	10038281	site36	Cops5
chr1	10038067	10038281	site36	Cspp1
chr1	10039534	10040297	site37	Cops5
chr1	10039534	10040297	site37	Cspp1
chr1	10232501	10233337	site38	Arfgef1
chr1	10990982	10991372	site40	Prex2
chr1	11413862	11414625	site41	A830018L16Rik
chr1	13372348	13373890	site47	Ncoa2
chr1	13373997	13374263	site48	Ncoa2
chr1	13589310	13589655	site50	Tram1
chr1	13589654	13590194	site51	Tram1
chr1	13660384	13660762	site52	Xkr9
chr1	13660384	13660762	site52	Lactb2
chr1	13683062	13683413	site53	Lactb2
chr1	14309574	14310132	site60	Eya1
chr1	15805294	15806405	site65	Terf1
chr1	15892481	15892852	site66	Sbspon
chr1	16092993	16093482	site67	Rdh10
chr1	16092993	16093482	site67	4930444P10Rik
chr1	16104298	16104536	site68	4930444P10Rik
chr1	16104298	16104536	site68	Rdh10
chr1	16104298	16104536	site68	Rpl7
chr1	16104597	16105972	site69	4930444P10Rik
chr1	16104597	16105972	site69	Rpl7
chr1	16104597	16105972	site69	Rdh10
chr1	16122804	16123160	site70	Rpl7
chr1	16519012	16519465	site72	Stau2
chr1	16519646	16520108	site73	Stau2
chr1	16618933	16619554	site75	Ube2w
chr1	16656505	16657552	site76	Tmem70
chr1	16656505	16657552	site76	Eloc
chr1	16665042	16665670	site77	Ly96
chr1	16665042	16665670	site77	Eloc
chr1	16665042	16665670	site77	Tmem70
chr1	16688601	16688849	site78	Ly96
chr1	17097629	17098111	site79	Jph1
chr1	17123458	17123743	site80	Gdap1
chr1	20820158	20820595	site87	Mcm3
chr1	20867417	20867922	site89	Paqr8
chr1	20890401	20891401	site90	Paqr8
chr1	20933551	20933784	site92	Efhc1
chr1	20951289	20951868	site93	Efhc1
chr1	21074287	21074598	site97	Tram2
chr1	21079113	21079791	site98	Tram2
chr1	21218457	21218952	site100	Gsta3
chr1	21218457	21218952	site100	Tmem14a
chr1	22805739	22806473	site110	Rims1
chr1	23383025	23383611	site114	Ogfrl1
chr1	23761724	23762000	site115	B3gat2
chr1	23762806	23763202	site116	B3gat2
chr1	23764768	23765095	site117	B3gat2
chr1	23921747	23922559	site119	Smap1
chr1	24005366	24005836	site120	Sdhaf4
chr1	24099787	24100653	site122	Fam135a
chr1	24678226	24678982	site127	Lmbrd1
chr1	24683974	24684327	site128	Lmbrd1
chr1	25824595	25824980	site132	Adgrb3
chr1	25829873	25830794	site133	Adgrb3
chr1	26686864	26688421	site137	4931408C20Rik
chr1	30873268	30874263	site138	Phf3
chr1	30949014	30949501	site139	Ptp4a1
chr1	30949607	30950416	site140	Ptp4a1
chr1	31154055	31154268	site144	Lgsn
chr1	31233436	31234023	site145	4931428L18Rik
chr1	32172449	32173204	site146	Khdrbs2
chr1	33669637	33669938	site148	Prim2
chr1	33670168	33670611	site149	Prim2
chr1	33719728	33720439	site150	Rab23
chr1	33813920	33814738	site152	Zfp451
chr1	33907430	33908345	site153	Dst
chr1	33907430	33908345	site153	Bend6
chr1	34439260	34439972	site159	Ptpn18
chr1	34439260	34439972	site159	Imp4
chr1	34439260	34439972	site159	Ccdc115
chr1	34459408	34459883	site160	Ccdc115
chr1	34459408	34459883	site160	Ptpn18
chr1	34579499	34579796	site161	Prss40
chr1	34579499	34579796	site161	Amer3
chr1	34842587	34843248	site168	Plekhb2
chr1	34842587	34843248	site168	Fam168b
chr1	34867284	34867540	site169	Fam168b
chr1	36064949	36065225	site174	Hs6st1
chr1	36068114	36068762	site175	Hs6st1
chr1	36244026	36244485	site176	Uggt1
chr1	36307528	36307881	site177	Arid5a
chr1	36309486	36309940	site178	Arid5a
chr1	36368804	36369334	site179	Fer1l5
chr1	36368804	36369334	site179	Kansl3
chr1	36445130	36445498	site180	Lman2l
chr1	36471330	36471897	site181	Cnnm4
chr1	36492339	36492736	site182	Cnnm3
chr1	36511609	36512078	site183	Cnnm3
chr1	36546973	36547589	site185	Ankrd23
chr1	36546973	36547589	site185	Gm42417
chr1	36546973	36547589	site185	Ankrd39
chr1	36684146	36684424	site192	Cox5b
chr1	36684146	36684424	site192	Fam178b
chr1	36691288	36691648	site193	4933424G06Rik
chr1	36691288	36691648	site193	Fam178b
chr1	36691288	36691648	site193	Cox5b
chr1	36709630	36710242	site194	4933424G06Rik
chr1	36709630	36710242	site194	Actr1b
chr1	36939423	36939767	site195	Tmem131
chr1	36939785	36940107	site196	Tmem131
chr1	36949590	36950119	site197	Tmem131
chr1	37029110	37029491	site198	Vwa3b
chr1	37332807	37333220	site201	Inpp4a
chr1	37347359	37347704	site202	Inpp4a
chr1	37350832	37351346	site203	Inpp4a
chr1	37404996	37405443	site205	Unc50
chr1	37419478	37419730	site206	Unc50
chr1	37429761	37430332	site207	Unc50
chr1	37429761	37430332	site207	Coa5
chr1	37540886	37541514	site208	Mgat4a
chr1	37719658	37720089	site209	2010300C02Rik
chr1	37864540	37865446	site210	Lipt1
chr1	37864540	37865446	site210	Tsga10
chr1	37890178	37890637	site211	Mrpl30
chr1	37890178	37890637	site211	Mitd1
chr1	37996878	37997503	site212	Eif5b
chr1	37996878	37997503	site212	Txndc9
chr1	37997858	37998233	site213	Txndc9
chr1	37997858	37998233	site213	Eif5b
chr1	38627374	38627712	site219	Aff3
chr1	38897838	38898289	site220	Chst10
chr1	38987504	38987888	site221	Pdcl3
chr1	39367632	39368017	site222	Rpl31
chr1	39478322	39479021	site224	Tbc1d8
chr1	39535465	39536058	site225	Cnot11
chr1	39568167	39568395	site226	Rnf149
chr1	39576886	39577641	site227	Rnf149
chr1	39650658	39651089	site228	Creg2
chr1	39714123	39714638	site229	Rfx8
chr1	40681222	40681743	site239	Slc9a2
chr1	40790547	40790837	site240	Tmem182
chr1	40790547	40790837	site240	Mfsd9
chr1	42684280	42684681	site248	Pou3f3
chr1	42684843	42685137	site249	Pou3f3
chr1	42695364	42696048	site251	Pou3f3
chr1	42850998	42851567	site253	Mrps9
chr1	43092323	43093031	site255	AI597479
chr1	43092323	43093031	site255	Tgfbrap1
chr1	43098319	43099067	site256	Tgfbrap1
chr1	43098319	43099067	site256	AI597479
chr1	43445581	43446104	site261	Nck2
chr1	43730449	43730945	site264	1500015O10Rik
chr1	43827416	43828216	site266	Uxs1
chr1	43933529	43934182	site267	Tpp2
chr1	44102069	44102724	site268	Bivm
chr1	44102069	44102724	site268	Tex30
chr1	44118554	44119095	site269	Tex30
chr1	44118554	44119095	site269	Bivm
chr1	44118554	44119095	site269	Kdelc1
chr1	44119289	44119563	site270	Tex30
chr1	44119289	44119563	site270	Kdelc1
chr1	44119289	44119563	site270	Bivm
chr1	44119826	44120116	site271	Tex30
chr1	44119826	44120116	site271	Kdelc1
chr1	44119826	44120116	site271	Bivm
chr1	44147546	44148473	site272	Ercc5
chr1	44551476	44552012	site274	Gulp1
chr1	44552417	44552664	site275	Gulp1
chr1	45502898	45503278	site278	Col5a2
chr1	45794998	45795268	site279	Wdr75
chr1	45795286	45795907	site280	Wdr75
chr1	45925518	45925762	site282	Slc40a1
chr1	46066486	46067299	site283	Dnah7b
chr1	46075899	46076244	site284	Dnah7b
chr1	46418853	46419399	site285	Dnah7c
chr1	46853215	46854316	site287	Slc39a10
chr1	50926803	50927960	site289	Tmeff2
chr1	51290630	51291075	site292	Cavin2
chr1	51478159	51478868	site295	Nabp1
chr1	51996656	51997304	site298	Stat4
chr1	52113543	52114076	site299	Stat1
chr1	52119165	52119685	site300	Stat1
chr1	52232738	52233706	site301	Gls
chr1	52500140	52500983	site302	Nab1
chr1	52630463	52631020	site304	Nemp2
chr1	52817007	52817941	site307	Inpp1
chr1	52844679	52845320	site308	Hibch
chr1	53296695	53297372	site310	Osgepl1
chr1	53296695	53297372	site310	Gm28778
chr1	53296695	53297372	site310	Ormdl1
chr1	53296695	53297372	site310	Pms1
chr1	53313519	53313927	site311	Pms1
chr1	53313519	53313927	site311	Osgepl1
chr1	53352298	53352933	site312	Gm28551
chr1	53352298	53352933	site312	Asnsd1
chr1	53713298	53713895	site313	Dnah7a
chr1	53784808	53785473	site314	Stk17b
chr1	54250476	54250956	site316	Ccdc150
chr1	54438849	54439138	site318	Gtf3c3
chr1	54557343	54558056	site319	Pgap1
chr1	54926235	54926569	site320	Ankrd44
chr1	55027302	55027763	site321	Sf3b1
chr1	55052460	55053326	site322	Coq10b
chr1	55087745	55088588	site323	Hspd1
chr1	55087745	55088588	site323	Hspe1
chr1	55130932	55131792	site324	Mob4
chr1	55221363	55221688	site327	Mars2
chr1	55221363	55221688	site327	Rftn2
chr1	55226440	55226610	site328	Mars2
chr1	55226440	55226610	site328	Rftn2
chr1	55236965	55237455	site329	Rftn2
chr1	55236965	55237455	site329	Mars2
chr1	55383222	55383431	site330	Plcl1
chr1	55383222	55383431	site330	Boll
chr1	55405614	55406447	site331	Plcl1
chr1	57377391	57377914	site340	1700066M21Rik
chr1	57387891	57388225	site341	Maip1
chr1	57406374	57406842	site342	Maip1
chr1	57406374	57406842	site342	Tyw5
chr1	57428907	57429221	site343	Tyw5
chr1	57774452	57775574	site344	Spats2l
chr1	57969831	57970326	site347	Kctd18
chr1	57995693	57996162	site348	Sgo2a
chr1	58029588	58030155	site349	Aox1
chr1	58030445	58030918	site350	Aox1
chr1	58392641	58393611	site352	Bzw1
chr1	58423953	58424235	site353	Nif3l1
chr1	58423953	58424235	site353	Clk1
chr1	58445091	58445768	site354	Clk1
chr1	58445091	58445768	site354	Ppil3
chr1	58445091	58445768	site354	Nif3l1
chr1	58504570	58505231	site355	Orc2
chr1	58586181	58586460	site356	Ndufb3
chr1	58586181	58586460	site356	Fam126b
chr1	58586467	58586676	site357	Fam126b
chr1	58586467	58586676	site357	Ndufb3
chr1	58711627	58711856	site358	Als2cr12
chr1	58711627	58711856	site358	Cflar
chr1	58973056	58973958	site359	Trak2
chr1	58973056	58973958	site359	Stradb
chr1	59119709	59120509	site360	Tmem237
chr1	59236893	59237530	site361	Cdk15
chr1	59236893	59237530	site361	Als2
chr1	59481854	59482302	site362	Fzd7
chr1	59670643	59670929	site364	Nop58
chr1	59670643	59670929	site364	Sumo1
chr1	59684813	59685123	site365	Sumo1
chr1	59684813	59685123	site365	Nop58
chr1	59763061	59763815	site366	Bmpr2
chr1	59912505	59913202	site368	Fam117b
chr1	60097848	60098029	site369	Carf
chr1	60097848	60098029	site369	Wdr12
chr1	60098062	60098653	site370	Carf
chr1	60098062	60098653	site370	Wdr12
chr1	60343116	60343683	site372	Cyp20a1
chr1	61638689	61639100	site375	Pard3b
chr1	62682461	62682854	site377	Nrp2
chr1	62701078	62701406	site378	Nrp2
chr1	63113971	63114833	site382	Ino80d
chr1	63176606	63176908	site383	Eef1b2
chr1	63176606	63176908	site383	Ndufs1
chr1	63176943	63177222	site384	Ndufs1
chr1	63176943	63177222	site384	Eef1b2
chr1	63181044	63181381	site385	Ndufs1
chr1	63181044	63181381	site385	Eef1b2
chr1	63445671	63446196	site386	Adam23
chr1	63730516	63730738	site388	Mdh1b
chr1	63730516	63730738	site388	Fastkd2
chr1	64121430	64122476	site390	Klf7
chr1	64532563	64533201	site393	Creb1
chr1	64617032	64617636	site394	Mettl21a
chr1	64617646	64617923	site395	Mettl21a
chr1	64690514	64691210	site396	Ccnyl1
chr1	64737419	64738115	site397	Fzd5
chr1	64956651	64956886	site400	Plekhm3
chr1	65178192	65178602	site401	Pikfyve
chr1	65178192	65178602	site401	Idh1
chr1	65178872	65179492	site402	Pikfyve
chr1	65178872	65179492	site402	Idh1
chr1	65186311	65187050	site403	Idh1
chr1	65186311	65187050	site403	Pikfyve
chr1	66467928	66468486	site408	Unc80
chr1	66692650	66693187	site412	Rpe
chr1	66700634	66701243	site413	Rpe
chr1	66816836	66817840	site414	Kansl1l
chr1	66862677	66863520	site415	Acadl
chr1	67038595	67039057	site417	Lancl1
chr1	67049877	67050167	site418	Lancl1
chr1	67061542	67061767	site419	Lancl1
chr1	69687126	69687886	site425	Ikzf2
chr1	69689076	69689319	site426	Ikzf2
chr1	70725626	70725967	site428	Vwc2l
chr1	71102387	71102606	site429	Bard1
chr1	71102627	71103322	site430	Bard1
chr1	71556785	71557622	site431	Atic
chr1	71652722	71653064	site433	Fn1
chr1	71653063	71653419	site434	Fn1
chr1	72211941	72212480	site436	Mreg
chr1	72236353	72236601	site438	Mreg
chr1	72236623	72237194	site439	Mreg
chr1	72284013	72284485	site442	Xrcc5
chr1	72284013	72284485	site442	Tmem169
chr1	72284013	72284485	site442	Pecr
chr1	72307227	72307643	site443	Pecr
chr1	72307227	72307643	site443	Xrcc5
chr1	72536965	72537278	site444	2019-03-04
chr1	72582999	72583371	site445	Smarcal1
chr1	72583397	72583671	site446	Smarcal1
chr1	72696385	72696591	site448	Rpl37a
chr1	72696385	72696591	site448	Ankar
chr1	72711108	72711398	site449	Ankar
chr1	72711108	72711398	site449	Rpl37a
chr1	72832758	72833197	site453	Igfbp2
chr1	72871113	72871320	site454	Igfbp5
chr1	74236264	74236711	site463	Arpc2
chr1	74284585	74285140	site464	Aamp
chr1	74284585	74285140	site464	Pnkd
chr1	74284585	74285140	site464	Gpbar1
chr1	74361903	74362206	site467	Slc11a1
chr1	74361903	74362206	site467	Catip
chr1	74386649	74387341	site468	Vil1
chr1	74386649	74387341	site468	Ctdsp1
chr1	74391322	74391762	site469	Vil1
chr1	74391322	74391762	site469	Ctdsp1
chr1	74397271	74397708	site470	Vil1
chr1	74397271	74397708	site470	Ctdsp1
chr1	74505559	74506167	site471	Cnot9
chr1	74544195	74544484	site472	Usp37
chr1	74544195	74544484	site472	Plcd4
chr1	74587703	74588477	site473	Stk36
chr1	74587703	74588477	site473	Bcs1l
chr1	74587703	74588477	site473	Zfp142
chr1	74601282	74601566	site474	Zfp142
chr1	74601282	74601566	site474	Rnf25
chr1	74601282	74601566	site474	Stk36
chr1	74661443	74662107	site475	Ttll4
chr1	74773126	74773428	site476	Prkag3
chr1	74773126	74773428	site476	Wnt10a
chr1	74773126	74773428	site476	Wnt6
chr1	74854705	74855034	site479	Cdk5r2
chr1	75124556	75125345	site480	Retreg2
chr1	75124556	75125345	site480	Slc23a3
chr1	75142578	75143246	site481	Slc23a3
chr1	75142578	75143246	site481	Cnppd1
chr1	75142578	75143246	site481	Retreg2
chr1	75168490	75169075	site482	Ankzf1
chr1	75168490	75169075	site482	Zfand2b
chr1	75180010	75180549	site483	Ankzf1
chr1	75180010	75180549	site483	Abcb6
chr1	75191855	75192375	site484	Stk16
chr1	75191855	75192375	site484	Abcb6
chr1	75191855	75192375	site484	Atg9a
chr1	75191855	75192375	site484	Ankzf1
chr1	75210659	75210980	site485	Atg9a
chr1	75210659	75210980	site485	Glb1l
chr1	75210659	75210980	site485	Stk16
chr1	75210659	75210980	site485	Tuba4a
chr1	75236345	75236616	site486	Tuba4a
chr1	75236345	75236616	site486	A630095N17Rik
chr1	75236345	75236616	site486	Dnajb2
chr1	75236762	75237015	site487	Tuba4a
chr1	75236762	75237015	site487	A630095N17Rik
chr1	75236762	75237015	site487	Dnajb2
chr1	75317299	75318122	site488	Dnpep
chr1	75435835	75436102	site491	Asic4
chr1	75435835	75436102	site491	Gmppa
chr1	75467651	75467900	site492	Tmem198
chr1	75487965	75488211	site494	Inha
chr1	75487965	75488211	site494	Chpf
chr1	75487965	75488211	site494	Tmem198
chr1	75506066	75506553	site495	Stk11ip
chr1	75506066	75506553	site495	Inha
chr1	75506066	75506553	site495	Obsl1
chr1	75521367	75521623	site496	Slc4a3
chr1	75521367	75521623	site496	Obsl1
chr1	75521367	75521623	site496	Stk11ip
chr1	75546327	75546579	site497	Slc4a3
chr1	77514985	77515337	site503	Epha4
chr1	77516266	77516542	site504	Epha4
chr1	78488530	78488982	site506	Mogat1
chr1	78488530	78488982	site506	Farsb
chr1	78657538	78658208	site509	Utp14b
chr1	78657538	78658208	site509	Acsl3
chr1	79439915	79440194	site512	Scg2
chr1	79761556	79761909	site515	Mrpl44
chr1	79761556	79761909	site515	Wdfy1
chr1	79775919	79776455	site516	Wdfy1
chr1	79775919	79776455	site516	Mrpl44
chr1	80224920	80225345	site520	Fam124b
chr1	80340327	80341193	site521	Cul3
chr1	82290673	82291843	site530	Irs1
chr1	82316346	82316911	site531	Rhbdd1
chr1	82724735	82725018	site536	Mff
chr1	82725023	82725243	site537	Mff
chr1	82787416	82787802	site538	Tm4sf20
chr1	82839203	82839768	site539	Agfg1
chr1	83159581	83159985	site540	Daw1
chr1	83408007	83408449	site541	Sphkap
chr1	84284311	84284816	site547	Pid1
chr1	84695101	84695360	site551	Dner
chr1	84695509	84696463	site552	Dner
chr1	84839262	84839701	site553	Fbxo36
chr1	84839262	84839701	site553	Trip12
chr1	84839737	84839997	site554	Trip12
chr1	84839737	84839997	site554	Fbxo36
chr1	84934516	84934959	site555	Slc16a14
chr1	84935084	84935368	site556	Slc16a14
chr1	85105411	85105710	site558	A530032D15Rik
chr1	85793236	85794070	site560	A630001G21Rik
chr1	85793236	85794070	site560	Cab39
chr1	85894389	85894709	site561	Itm2c
chr1	85922155	85922943	site563	4933407L21Rik
chr1	85928236	85928671	site564	4933407L21Rik
chr1	85969471	85969892	site565	Gpr55
chr1	86007877	86008133	site566	Spata3
chr1	86018216	86018515	site567	Spata3
chr1	86032158	86032870	site568	2810459M11Rik
chr1	86045794	86046524	site569	Psmd1
chr1	86045794	86046524	site569	2810459M11Rik
chr1	86064228	86064488	site571	Psmd1
chr1	86064529	86064945	site572	Psmd1
chr1	86154552	86154910	site573	Armc9
chr1	86358744	86359759	site575	Ncl
chr1	86434119	86435042	site576	Tex44
chr1	86435449	86435784	site577	Tex44
chr1	86525241	86525558	site583	Ptma
chr1	86526116	86526818	site584	Ptma
chr1	86528094	86528443	site585	Ptma
chr1	86532444	86532700	site586	Ptma
chr1	86582238	86582977	site587	Cops7b
chr1	86582238	86582977	site587	Pde6d
chr1	86586995	86587210	site588	Pde6d
chr1	86586995	86587210	site588	Cops7b
chr1	86669532	86669817	site589	Nppc
chr1	86703625	86704101	site590	Dis3l2
chr1	87175824	87176098	site592	Ecel1
chr1	87175824	87176098	site592	Chrnd
chr1	87175824	87176098	site592	Prss56
chr1	87213726	87214119	site593	Eif4e2
chr1	87213726	87214119	site593	Chrng
chr1	87214144	87214423	site594	Eif4e2
chr1	87214144	87214423	site594	Chrng
chr1	87273503	87274179	site595	Efhd1
chr1	87326704	87327343	site596	Gigyf2
chr1	87574806	87575227	site598	Ngef
chr1	87574806	87575227	site598	Neu2
chr1	87607811	87608152	site599	Inpp5d
chr1	87755768	87756225	site600	Atg16l1
chr1	87853065	87853410	site601	Dgkd
chr1	88144351	88144621	site604	Ugt1a5
chr1	88144351	88144621	site604	Ugt1a6a
chr1	88205618	88205905	site605	Mroh2a
chr1	88205618	88205905	site605	Ugt1a1
chr1	88205618	88205905	site605	Dnajb3
chr1	88205618	88205905	site605	Ugt1a2
chr1	88277074	88277847	site606	Hjurp
chr1	89069920	89070702	site613	Sh3bp4
chr1	89931113	89931431	site623	Gbx2
chr1	90153275	90153690	site624	Iqca
chr1	90203830	90204103	site625	Ackr3
chr1	90205368	90205632	site626	Ackr3
chr1	90603242	90603594	site628	Cops8
chr1	90973339	90973555	site630	Rab17
chr1	91062348	91062775	site635	Lrrfip1
chr1	91249934	91250436	site638	Ube2f
chr1	91297911	91298443	site639	Espnl
chr1	91297911	91298443	site639	Scly
chr1	91398412	91399068	site641	Ilkap
chr1	91412929	91413514	site642	Ilkap
chr1	91412929	91413514	site642	Hes6
chr1	91436221	91436856	site643	Hes6
chr1	91458199	91458843	site644	Per2
chr1	91459084	91459804	site645	Per2
chr1	91494393	91494776	site646	Traf3ip1
chr1	91540270	91540982	site647	Asb1
chr1	92180052	92180741	site653	Hdac4
chr1	92180746	92181054	site654	Hdac4
chr1	92473487	92474042	site657	Ndufa10
chr1	92641847	92642144	site658	Cops9
chr1	92641847	92642144	site658	Otos
chr1	92647807	92648091	site659	Cops9
chr1	92647807	92648091	site659	Otos
chr1	92831413	92831981	site660	Gpc1
chr1	92834067	92834265	site661	Gpc1
chr1	92906791	92907113	site662	Ankmy1
chr1	92906791	92907113	site662	Rnpepl1
chr1	92906791	92907113	site662	Dusp28
chr1	92910585	92910884	site663	Capn10
chr1	92910585	92910884	site663	Ankmy1
chr1	92910585	92910884	site663	Rnpepl1
chr1	92910585	92910884	site663	Dusp28
chr1	92934192	92934914	site664	Capn10
chr1	93101009	93101462	site666	Kif1a
chr1	93101712	93102136	site667	Kif1a
chr1	93115094	93115408	site668	Agxt
chr1	93115094	93115408	site668	Kif1a
chr1	93235607	93236008	site670	Sned1
chr1	93305621	93306013	site672	Mterf4
chr1	93342597	93343023	site673	Ppp1r7
chr1	93342597	93343023	site673	Pask
chr1	93343416	93343825	site674	Pask
chr1	93343416	93343825	site674	Ppp1r7
chr1	93477961	93478665	site678	2019-09-02
chr1	93477961	93478665	site678	2019-09-02
chr1	93477961	93478665	site678	Hdlbp
chr1	93478680	93479162	site679	2019-09-02
chr1	93478680	93479162	site679	Hdlbp
chr1	93478680	93479162	site679	2019-09-02
chr1	93511538	93512325	site680	Farp2
chr1	93635493	93636144	site681	Stk25
chr1	93668697	93669228	site682	Bok
chr1	93685373	93685923	site683	Bok
chr1	93754515	93755364	site685	Thap4
chr1	93754515	93755364	site685	Atg4b
chr1	93801794	93802123	site686	D2hgdh
chr1	93801794	93802123	site686	Ing5
chr1	93801794	93802123	site686	Dtymk
chr1	93803676	93804113	site687	D2hgdh
chr1	93803676	93804113	site687	Dtymk
chr1	93803676	93804113	site687	Ing5
chr1	93804123	93804420	site688	D2hgdh
chr1	93804123	93804420	site688	Dtymk
chr1	93804123	93804420	site688	Ing5
chr1	93825353	93825629	site689	Dtymk
chr1	93825353	93825629	site689	D2hgdh
chr1	95313428	95314229	site696	Fam174a
chr1	95667353	95667991	site698	St8sia4
chr1	97660437	97661144	site703	D1Ertd622e
chr1	97661143	97662269	site704	D1Ertd622e
chr1	97769901	97770585	site705	Gin1
chr1	97769901	97770585	site705	Ppip5k2
chr1	98094839	98095138	site709	Pam
chr1	98095159	98095802	site710	Pam
chr1	99772230	99772463	site712	Cntnap5b
chr1	104768307	104769148	site722	Cdh20
chr1	104771995	104772306	site724	Cdh20
chr1	105356210	105356813	site732	Rnf152
chr1	105663553	105664013	site733	Pign
chr1	105780526	105780793	site734	Tnfrsf11a
chr1	105990045	105990908	site736	Zcchc2
chr1	106155285	106155687	site738	Phlpp1
chr1	106171230	106171878	site739	Phlpp1
chr1	106759334	106760082	site745	Kdsr
chr1	106796182	106796508	site746	Vps4b
chr1	106796507	106796889	site747	Vps4b
chr1	106869970	106870467	site748	Serpinb5
chr1	109985528	109985793	site752	Cdh7
chr1	111864286	111865211	site753	Dsel
chr1	118310983	118311633	site760	Nifk
chr1	118310983	118311633	site760	Tsn
chr1	118321616	118322096	site761	Tsn
chr1	118321616	118322096	site761	Nifk
chr1	118388790	118389577	site762	Clasp1
chr1	119049897	119050151	site771	Gli2
chr1	119050241	119050595	site772	Gli2
chr1	119053441	119053860	site773	Gli2
chr1	119525976	119526521	site779	Ralb
chr1	119525976	119526521	site779	Tmem185b
chr1	119648516	119649121	site780	Epb41l5
chr1	119837252	119837870	site781	Ptpn4
chr1	119913052	119913370	site783	Tmem177
chr1	120115363	120116333	site784	3110009E18Rik
chr1	120115363	120116333	site784	Dbi
chr1	120120795	120121389	site785	Dbi
chr1	120120795	120121389	site785	3110009E18Rik
chr1	120142586	120143052	site786	Dbi
chr1	120265103	120265561	site790	Steap3
chr1	121327663	121328206	site800	Insig2
chr1	121430909	121431392	site801	Ccdc93
chr1	121528375	121528686	site803	Htr5b
chr1	121567588	121568172	site804	Ddx18
chr1	125435315	125436097	site807	Actr3
chr1	125560208	125561326	site808	Slc35f5
chr1	127204795	127205493	site819	Mgat5
chr1	127205994	127206198	site820	Mgat5
chr1	127773776	127774499	site826	Ccnt2
chr1	127868604	127868905	site827	Rab3gap1
chr1	128102604	128102947	site828	R3hdm1
chr1	128102604	128102947	site828	Zranb3
chr1	128102948	128103437	site829	Zranb3
chr1	128102948	128103437	site829	R3hdm1
chr1	128243987	128244739	site830	Ubxn4
chr1	128359513	128359926	site832	Mcm6
chr1	128416786	128417571	site834	Dars
chr1	128585921	128586489	site837	Cxcr4
chr1	128592533	128592749	site838	Cxcr4
chr1	130462424	130462677	site840	Cd55
chr1	130715515	130716217	site841	AA986860
chr1	130715515	130716217	site841	Yod1
chr1	130715515	130716217	site841	Pfkfb2
chr1	130717282	130717680	site842	AA986860
chr1	130717282	130717680	site842	Pfkfb2
chr1	130717282	130717680	site842	Yod1
chr1	131096744	131097245	site847	Mapkapk2
chr1	131097499	131098050	site848	Mapkapk2
chr1	131137955	131138464	site849	Eif2d
chr1	131137955	131138464	site849	Dyrk3
chr1	131153018	131153307	site850	Dyrk3
chr1	131153018	131153307	site850	Eif2d
chr1	131526887	131527165	site854	Fam72a
chr1	131526887	131527165	site854	Srgap2
chr1	131527250	131528020	site855	Srgap2
chr1	131527250	131528020	site855	Fam72a
chr1	131737216	131737647	site859	Slc26a9
chr1	131827726	131828266	site860	Slc41a1
chr1	131867085	131867558	site861	Rab29
chr1	131910193	131911244	site862	Nucks1
chr1	132007302	132008243	site863	Elk4
chr1	132157472	132157669	site864	Cdk18
chr1	132208197	132208500	site866	Lemd1
chr1	132391497	132391974	site871	Tmcc2
chr1	132417240	132417715	site872	Dstyk
chr1	132476942	132477207	site873	Rbbp5
chr1	132477271	132477487	site874	Rbbp5
chr1	132741674	132741950	site876	Nfasc
chr1	132758654	132758935	site877	Nfasc
chr1	132880210	132880910	site882	Lrrn2
chr1	133025037	133025555	site883	Pik3c2b
chr1	133025037	133025555	site883	Mdm4
chr1	133033818	133034451	site884	Pik3c2b
chr1	133033818	133034451	site884	Mdm4
chr1	133130936	133131674	site885	Ppp1r15b
chr1	133302635	133302838	site889	Kiss1
chr1	133302635	133302838	site889	Gm28040
chr1	133302635	133302838	site889	Golt1a
chr1	133609923	133610554	site892	Snrpe
chr1	133661283	133661547	site893	Zbed6
chr1	133661283	133661547	site893	Gm38394
chr1	133661283	133661547	site893	Zc3h11a
chr1	133800941	133801241	site895	Atp2b4
chr1	134078845	134079504	site899	Btg2
chr1	134093017	134093283	site900	Chit1
chr1	134093017	134093283	site900	Btg2
chr1	134099102	134099586	site902	Btg2
chr1	134099102	134099586	site902	Chit1
chr1	134265816	134266134	site905	Myog
chr1	134361661	134362172	site906	4933406M09Rik
chr1	134361661	134362172	site906	Tmem183a
chr1	134415160	134415793	site907	Adipor1
chr1	134415160	134415793	site907	Cyb5r1
chr1	134455354	134455634	site908	Klhl12
chr1	134494472	134495136	site909	Rabif
chr1	134556696	134557249	site910	Mgat4e
chr1	134556696	134557249	site910	Kdm5b
chr1	134560034	134560312	site911	Mgat4e
chr1	134560034	134560312	site911	Kdm5b
chr1	134955611	134956238	site913	Ube2t
chr1	134955611	134956238	site913	Ppp1r12b
chr1	134962337	134962706	site914	Ppp1r12b
chr1	134962337	134962706	site914	Ube2t
chr1	135146580	135147181	site915	Arl8a
chr1	135147383	135147718	site916	Arl8a
chr1	135154464	135154692	site917	Arl8a
chr1	135172043	135172250	site919	Gpr37l1
chr1	135283882	135284266	site920	Rnpep
chr1	135313575	135313980	site921	Lmod1
chr1	135313575	135313980	site921	Timm17a
chr1	135368248	135368509	site922	Shisa4
chr1	135430362	135430846	site925	Ipo9
chr1	135699393	135699651	site934	Csrp1
chr1	135729055	135729286	site935	Csrp1
chr1	135752944	135753276	site936	Phlda3
chr1	135765926	135766385	site937	Phlda3
chr1	135778749	135779291	site938	Tnni1
chr1	135781314	135781540	site939	Tnni1
chr1	136007946	136008197	site940	Tmem9
chr1	136007946	136008197	site940	Igfn1
chr1	136017831	136018266	site941	Igfn1
chr1	136017831	136018266	site941	Tmem9
chr1	136051516	136051805	site942	Cacna1s
chr1	136051516	136051805	site942	Ascl5
chr1	136131103	136131602	site944	Kif21b
chr1	136140234	136140660	site945	Kif21b
chr1	136212727	136213142	site948	Mroh3
chr1	136234228	136234660	site949	Mroh3
chr1	136260148	136260610	site950	Gpr25
chr1	136345532	136346385	site953	Camsap2
chr1	136362646	136362929	site954	Camsap2
chr1	136364820	136365038	site955	Camsap2
chr1	136414923	136415724	site956	Ddx59
chr1	136466101	136466508	site957	Kif14
chr1	136624571	136625128	site959	Zfp281
chr1	138618000	138618299	site972	Nek7
chr1	138619097	138619882	site973	Nek7
chr1	138856187	138856997	site974	Lhx9
chr1	138856187	138856997	site974	2310009B15Rik
chr1	138963543	138964096	site975	Dennd1b
chr1	139421894	139422689	site979	Zbtb41
chr1	139454391	139455236	site980	Aspm
chr1	140245547	140245841	site981	Kcnt2
chr1	143702583	143703273	site983	Cdc73
chr1	143739384	143739920	site984	Glrx2
chr1	143739993	143740292	site985	Glrx2
chr1	143776721	143777579	site986	Uchl5
chr1	143776721	143777579	site986	Trove2
chr1	144003914	144004534	site990	Rgs2
chr1	146497462	146498139	site993	Brinp3
chr1	150392654	150393528	site995	BC003331
chr1	150392654	150393528	site995	Tpr
chr1	150993104	150993655	site996	Hmcn1
chr1	151344229	151344844	site998	Ivns1abp
chr1	151345110	151345454	site999	Ivns1abp
chr1	151428058	151429134	site1000	Swt1
chr1	151428058	151429134	site1000	Trmt1l
chr1	151500526	151501331	site1001	Rnf2
chr1	151564472	151564693	site1002	Fam129a
chr1	151754932	151755705	site1004	Edem3
chr1	152386373	152386786	site1008	Colgalt2
chr1	152386373	152386786	site1008	Tsen15
chr1	152399726	152400461	site1009	Tsen15
chr1	152399726	152400461	site1009	Colgalt2
chr1	152624599	152624945	site1012	Rgl1
chr1	152625040	152625361	site1013	Rgl1
chr1	152640601	152641047	site1014	Rgl1
chr1	152766056	152766865	site1015	Arpc5
chr1	152792784	152793381	site1016	Ncf2
chr1	152902567	152903498	site1017	Smg7
chr1	153332385	153333314	site1024	Lamc1
chr1	153401853	153402075	site1026	Shcbp1l
chr1	153487550	153487881	site1027	Dhx9
chr1	153635425	153635921	site1029	Rgs8
chr1	153899689	153900379	site1032	Glul
chr1	153899689	153900379	site1032	Teddm1a
chr1	154181042	154181268	site1035	Zfp648
chr1	154202660	154203009	site1036	Zfp648
chr1	155099315	155099878	site1041	Ier5
chr1	155158451	155159070	site1042	Mr1
chr1	155158451	155159070	site1042	Stx6
chr1	155224252	155224470	site1044	BC034090
chr1	155416879	155417655	site1046	Xpr1
chr1	155557997	155558320	site1047	Acbd6
chr1	155812569	155813061	site1048	Qsox1
chr1	155973085	155973771	site1049	Cep350
chr1	156035504	156035861	site1050	Tor1aip2
chr1	156035504	156035861	site1050	Tor1aip1
chr1	156035860	156036315	site1051	Tor1aip1
chr1	156035860	156036315	site1051	Tor1aip2
chr1	156036328	156036752	site1052	Tor1aip1
chr1	156036328	156036752	site1052	Tor1aip2
chr1	156040727	156040976	site1053	Tor1aip1
chr1	156040727	156040976	site1053	Tor1aip2
chr1	156420666	156420953	site1054	Axdnd1
chr1	156473911	156474487	site1055	Soat1
chr1	156558548	156558924	site1056	Abl2
chr1	156674221	156674512	site1058	Tor3a
chr1	156718443	156719300	site1059	Fam20b
chr1	157412056	157412857	site1064	Rasal2
chr1	158356052	158356552	site1069	Astn1
chr1	158356052	158356552	site1069	Brinp2
chr1	159231789	159232497	site1074	Rfwd2
chr1	159524141	159524389	site1077	Tnr
chr1	160149454	160149938	site1082	Tnn
chr1	160194855	160195362	site1083	Mrps14
chr1	160212534	160213236	site1084	Cacybp
chr1	160213243	160213451	site1085	Cacybp
chr1	160792646	160793152	site1089	Rabgap1l
chr1	160906024	160906957	site1090	Rc3h1
chr1	161034426	161035279	site1091	Zbtb37
chr1	161070531	161071028	site1092	Dars2
chr1	161070531	161071028	site1092	Cenpl
chr1	161131130	161131653	site1093	Ankrd45
chr1	161131130	161131653	site1093	Klhl20
chr1	161251051	161251316	site1097	Prdx6
chr1	161876534	161877109	site1098	Suco
chr1	161968980	161969397	site1099	Pigc
chr1	161999869	162000495	site1100	4930558K02Rik
chr1	162477660	162478216	site1103	Dnm3
chr1	162548423	162548770	site1104	Vamp4
chr1	162548423	162548770	site1104	Mettl13
chr1	162570258	162570858	site1105	Mettl13
chr1	162570258	162570858	site1105	Vamp4
chr1	162643750	162644090	site1106	Myoc
chr1	162665189	162665413	site1107	7420461P10Rik
chr1	162740374	162740761	site1108	Prrc2c
chr1	163311914	163312232	site1111	Prrx1
chr1	163403399	163403833	site1112	Gorab
chr1	163403856	163404060	site1113	Gorab
chr1	163779335	163779840	site1114	Kifap3
chr1	163929615	163929889	site1115	Scyl3
chr1	163929888	163930151	site1116	Scyl3
chr1	163994515	163995048	site1117	Mettl18
chr1	163994515	163995048	site1117	BC055324
chr1	164138721	164138908	site1118	F5
chr1	164248538	164249349	site1119	Slc19a2
chr1	164275451	164275921	site1120	Ccdc181
chr1	164307387	164307839	site1121	Blzf1
chr1	164307387	164307839	site1121	Nme7
chr1	164457623	164458179	site1122	Atp1b1
chr1	164458244	164458589	site1123	Atp1b1
chr1	165236439	165237266	site1131	Tiprl
chr1	165281641	165282250	site1132	Gpr161
chr1	165302869	165303193	site1133	Gpr161
chr1	165460331	165460797	site1134	Adcy10
chr1	165460331	165460797	site1134	Mpc2
chr1	165460331	165460797	site1134	Dcaf6
chr1	165460865	165461375	site1135	Adcy10
chr1	165460865	165461375	site1135	Dcaf6
chr1	165460865	165461375	site1135	Mpc2
chr1	165641494	165641745	site1137	Mpzl1
chr1	165641825	165642132	site1138	Mpzl1
chr1	165642227	165642693	site1139	Mpzl1
chr1	165763560	165763929	site1141	Cd247
chr1	165763560	165763929	site1141	Creg1
chr1	166002566	166003183	site1143	Pou2f1
chr1	166003272	166003604	site1144	Pou2f1
chr1	166244306	166244708	site1145	Ildr2
chr1	166244306	166244708	site1145	Mael
chr1	166253956	166254416	site1146	Mael
chr1	166253956	166254416	site1146	Ildr2
chr1	166360254	166360501	site1151	Tada1
chr1	166378843	166379615	site1152	Tada1
chr1	166409623	166410033	site1153	Pogk
chr1	167002576	167002795	site1157	Fam78b
chr1	167308315	167308861	site1162	Uck2
chr1	167308315	167308861	site1162	Tmco1
chr1	167340200	167340581	site1163	Aldh9a1
chr1	167349760	167350482	site1164	Aldh9a1
chr1	167393735	167393959	site1166	Mgst3
chr1	167394010	167394274	site1167	Mgst3
chr1	167394273	167394517	site1168	Mgst3
chr1	167466814	167467171	site1169	Lrrc52
chr1	167598251	167598703	site1170	Rxrg
chr1	168431949	168432725	site1180	Pbx1
chr1	169531349	169531726	site1186	Nuf2
chr1	169747547	169747862	site1187	Rgs4
chr1	169969073	169969535	site1189	Hsd17b7
chr1	170174553	170175337	site1191	Uap1
chr1	170215087	170215542	site1192	Sh2d1b2
chr1	170215087	170215542	site1192	Uhmk1
chr1	170255546	170255868	site1193	Sh2d1b1
chr1	170589459	170590031	site1198	Nos1ap
chr1	170613267	170613543	site1199	Nos1ap
chr1	170632458	170632693	site1200	Olfml2b
chr1	170644267	170644801	site1201	Olfml2b
chr1	170867685	170867951	site1203	Atf6
chr1	170868520	170868789	site1204	Atf6
chr1	170884974	170885630	site1205	Atf6
chr1	170884974	170885630	site1205	Dusp12
chr1	171063899	171064401	site1210	Fcgr3
chr1	171066591	171066869	site1212	Fcgr3
chr1	171077946	171078287	site1214	Fcgr3
chr1	171079400	171079626	site1215	Fcgr3
chr1	171101813	171102038	site1217	Cfap126
chr1	171102205	171102571	site1218	Cfap126
chr1	171102570	171103207	site1219	Cfap126
chr1	171111021	171111305	site1220	Cfap126
chr1	171111353	171111837	site1221	Cfap126
chr1	171118305	171118553	site1222	Cfap126
chr1	171150278	171150782	site1223	Mpz
chr1	171150278	171150782	site1223	Sdhc
chr1	171193073	171193517	site1224	Nr1i3
chr1	171193073	171193517	site1224	Pcp4l1
chr1	171196139	171196458	site1225	Nr1i3
chr1	171196139	171196458	site1225	Pcp4l1
chr1	171222349	171222883	site1226	Apoa2
chr1	171222349	171222883	site1226	Tomm40l
chr1	171222349	171222883	site1226	Nr1i3
chr1	171247008	171247502	site1227	Tomm40l
chr1	171247008	171247502	site1227	B4galt3
chr1	171247008	171247502	site1227	Fcer1g
chr1	171247008	171247502	site1227	Adamts4
chr1	171247008	171247502	site1227	Ndufs2
chr1	171262581	171263651	site1228	Ndufs2
chr1	171262581	171263651	site1228	B4galt3
chr1	171270167	171270441	site1229	Ndufs2
chr1	171270167	171270441	site1229	B4galt3
chr1	171280986	171281487	site1230	Ppox
chr1	171280986	171281487	site1230	Usp21
chr1	171287804	171288161	site1231	Ppox
chr1	171287804	171288161	site1231	Usp21
chr1	171287804	171288161	site1231	Ufc1
chr1	171328853	171329963	site1232	Pfdn2
chr1	171328853	171329963	site1232	Dedd
chr1	171345357	171345806	site1233	Nectin4
chr1	171345357	171345806	site1233	Pfdn2
chr1	171345357	171345806	site1233	Nit1
chr1	171360620	171361027	site1234	Nit1
chr1	171360620	171361027	site1234	Nectin4
chr1	171360620	171361027	site1234	Klhdc9
chr1	171361221	171361437	site1235	Nit1
chr1	171361221	171361437	site1235	Nectin4
chr1	171361221	171361437	site1235	Klhdc9
chr1	171379913	171380238	site1236	Klhdc9
chr1	171379913	171380238	site1236	Arhgap30
chr1	171379913	171380238	site1236	Nectin4
chr1	171410941	171411695	site1237	Tstd1
chr1	171410941	171411695	site1237	Usf1
chr1	171503297	171503696	site1240	Alyref2
chr1	171815853	171816076	site1241	Cd84
chr1	172026599	172026911	site1244	Vangl2
chr1	172026978	172027554	site1245	Vangl2
chr1	172046974	172047186	site1246	Vangl2
chr1	172048468	172048804	site1247	Vangl2
chr1	172048468	172048804	site1247	Nhlh1
chr1	172082423	172083084	site1248	Ncstn
chr1	172082423	172083084	site1248	Copa
chr1	172126566	172126891	site1249	Dcaf8
chr1	172126566	172126891	site1249	Pex19
chr1	172147850	172148273	site1250	Dcaf8
chr1	172206590	172206921	site1252	Pea15a
chr1	172217154	172217461	site1253	Pea15a
chr1	172217154	172217461	site1253	Casq1
chr1	172220420	172220772	site1254	Pea15a
chr1	172220420	172220772	site1254	Casq1
chr1	172242314	172242821	site1255	Casq1
chr1	172309741	172309974	site1257	Atp1a2
chr1	172309741	172309974	site1257	Igsf8
chr1	172310106	172310425	site1258	Atp1a2
chr1	172310106	172310425	site1258	Igsf8
chr1	172312187	172312448	site1259	Atp1a2
chr1	172312187	172312448	site1259	Igsf8
chr1	172329245	172329484	site1260	Kcnj10
chr1	172329245	172329484	site1260	Kcnj9
chr1	172333614	172333818	site1261	Kcnj10
chr1	172333614	172333818	site1261	Kcnj9
chr1	172340645	172341335	site1262	Kcnj9
chr1	172340645	172341335	site1262	Kcnj10
chr1	172376213	172376692	site1264	Pigm
chr1	172500087	172500351	site1266	Cfap45
chr1	172500087	172500351	site1266	Tagln2
chr1	172528737	172529041	site1267	Cfap45
chr1	172562727	172563571	site1268	Vsig8
chr1	172632443	172632691	site1269	Dusp23
chr1	172632710	172633357	site1270	Dusp23
chr1	173377571	173377800	site1272	Cadm3
chr1	173389883	173390467	site1273	Cadm3
chr1	174501609	174502204	site1275	Fmn2
chr1	174502536	174502815	site1276	Fmn2
chr1	175491933	175492924	site1282	Rgs7
chr1	175625068	175625906	site1283	Kmo
chr1	175625068	175625906	site1283	Fh1
chr1	175692308	175693125	site1284	Wdr64
chr1	175692308	175693125	site1284	Chml
chr1	175692308	175693125	site1284	Opn3
chr1	175867646	175867843	site1285	Exo1
chr1	175880428	175880650	site1286	Exo1
chr1	175880656	175880886	site1287	Exo1
chr1	176814529	176815084	site1294	Cep170
chr1	176814529	176815084	site1294	Sdccag8
chr1	177796323	177796946	site1306	Adss
chr1	177983003	177983729	site1307	Gm16432
chr1	178187232	178188207	site1308	Desi2
chr1	178337597	178338039	site1311	Hnrnpu
chr1	178405567	178405825	site1314	Efcab2
chr1	178530603	178530884	site1317	Kif26b
chr1	179546144	179546847	site1321	Tfb2m
chr1	179546144	179546847	site1321	Cnst
chr1	179645736	179645963	site1322	Sccpdh
chr1	179667986	179668445	site1323	Sccpdh
chr1	179802998	179804068	site1325	Ahctf1
chr1	179802998	179804068	site1325	Gm10518
chr1	180195839	180196253	site1327	Coq8a
chr1	180256000	180256476	site1328	Psen2
chr1	180268654	180268893	site1329	Psen2
chr1	180568659	180569408	site1335	Parp1
chr1	180725686	180726196	site1337	Acbd3
chr1	180848145	180848409	site1343	Sde2
chr1	180850646	180851225	site1344	Sde2
chr1	180904058	180904408	site1345	Pycr2
chr1	181009807	181010165	site1347	Ephx1
chr1	181015558	181015898	site1348	Ephx1
chr1	181017430	181017612	site1350	Ephx1
chr1	181022316	181022575	site1351	Ephx1
chr1	181144070	181144510	site1352	Cnih4
chr1	181144070	181144510	site1352	Nvl
chr1	181150791	181151077	site1353	Nvl
chr1	181150791	181151077	site1353	Cnih4
chr1	181211868	181212333	site1354	Wdr26
chr1	181529445	181529642	site1358	Ccdc121
chr1	182019392	182019805	site1364	Enah
chr1	182019835	182020273	site1365	Enah
chr1	182115763	182116008	site1367	Srp9
chr1	182124528	182125354	site1368	Srp9
chr1	182282191	182282940	site1370	Degs1
chr1	182398167	182398521	site1372	Trp53bp2
chr1	182408810	182409375	site1373	Trp53bp2
chr1	182517214	182517734	site1376	Capn2
chr1	182560393	182560594	site1377	Capn8
chr1	182763861	182764434	site1379	Ccdc185
chr1	182763861	182764434	site1379	Susd4
chr1	182960198	182960423	site1382	Tlr5
chr1	183221400	183221673	site1386	Disp1
chr1	183345328	183345670	site1387	Mia3
chr1	183369401	183369929	site1388	Mia3
chr1	183369401	183369929	site1388	Taf1a
chr1	183388690	183389059	site1389	Taf1a
chr1	184033470	184034623	site1393	Dusp10
chr1	184033470	184034623	site1393	1700056E22Rik
chr1	184041722	184041971	site1394	1700056E22Rik
chr1	184041722	184041971	site1394	Dusp10
chr1	184732073	184732478	site1397	Hlx
chr1	184732569	184733017	site1398	Hlx
chr1	184824587	184824868	site1399	2019-03-01
chr1	184845677	184846138	site1400	2019-03-02
chr1	184852288	184852632	site1401	2019-03-02
chr1	185203861	185204288	site1403	Rab3gap2
chr1	185328869	185329496	site1404	Bpnt1
chr1	185328869	185329496	site1404	Iars2
chr1	185331951	185332350	site1405	Iars2
chr1	185331951	185332350	site1405	Bpnt1
chr1	185362668	185363367	site1406	Eprs
chr1	186117150	186117467	site1408	Lyplal1
chr1	186749201	186749592	site1414	Rrp15
chr1	189007725	189008017	site1420	Kctd3
chr1	189687972	189688467	site1424	Cenpf
chr1	189727920	189728576	site1425	Ptpn14
chr1	189927713	189928001	site1427	Smyd2
chr1	190170379	190170905	site1429	Prox1
chr1	190902658	190903265	site1432	Rps6kc1
chr1	190911657	190912153	site1433	Angel2
chr1	190911657	190912153	site1433	Rps6kc1
chr1	190928381	190929116	site1434	Rps6kc1
chr1	190928381	190929116	site1434	Angel2
chr1	190995557	190995955	site1437	Vash2
chr1	191025737	191026654	site1438	Spata45
chr1	191025737	191026654	site1438	Mfsd7b
chr1	191062785	191063140	site1439	Nsl1
chr1	191062785	191063140	site1439	Tatdn3
chr1	191182410	191182784	site1441	Fam71a
chr1	191182410	191182784	site1441	Atf3
chr1	191312488	191312716	site1445	Tmem206
chr1	191312488	191312716	site1445	Nenf
chr1	191312717	191312987	site1446	Tmem206
chr1	191312717	191312987	site1446	Nenf
chr1	191317776	191318180	site1447	Tmem206
chr1	191317776	191318180	site1447	Nenf
chr1	191325666	191326129	site1448	Nenf
chr1	191325666	191326129	site1448	Tmem206
chr1	191396502	191397827	site1449	Ppp2r5a
chr1	191575410	191575865	site1452	Dtl
chr1	191575410	191575865	site1452	Ints7
chr1	191575871	191576231	site1453	Dtl
chr1	191575871	191576231	site1453	Ints7
chr1	191808652	191809382	site1454	Nek2
chr1	191817892	191818152	site1455	Nek2
chr1	191821250	191821625	site1456	Nek2
chr1	191906347	191907163	site1457	Slc30a1
chr1	191981381	191981832	site1459	Rd3
chr1	192092272	192092776	site1462	Traf5
chr1	192092970	192093220	site1463	Traf5
chr1	192136411	192137040	site1464	Rcor3
chr1	192137781	192138474	site1465	Rcor3
chr1	192190546	192190971	site1466	Kcnh1
chr1	192784486	192784677	site1470	Hhat
chr1	193035592	193036310	site1473	Syt14
chr1	193129828	193130475	site1474	Irf6
chr1	193129828	193130475	site1474	Diexf
chr1	193151004	193151539	site1475	Diexf
chr1	193151004	193151539	site1475	A130010J15Rik
chr1	193151004	193151539	site1475	Irf6
chr1	193169933	193170150	site1476	A130010J15Rik
chr1	193173337	193173774	site1477	A130010J15Rik
chr1	193370150	193370486	site1483	Camk1g
chr1	194613491	194613770	site1492	Plxna2
chr1	195092244	195092498	site1506	Cd46
chr1	195130900	195131447	site1507	Cr1l
chr1	195131467	195131707	site1508	Cr1l
chr1	195176609	195176884	site1509	Cr2
chr10	3365991	3366292	site1524	Ppp1r14c
chr10	3366291	3366952	site1525	Ppp1r14c
chr10	3531411	3531719	site1530	Iyd
chr10	3740203	3740760	site1533	Plekhg1
chr10	3741047	3741423	site1534	Plekhg1
chr10	3972917	3973385	site1536	Mthfd1l
chr10	3978392	3978646	site1538	Mthfd1l
chr10	4386602	4387293	site1541	Zbtb2
chr10	4432195	4432707	site1542	Rmnd1
chr10	4432195	4432707	site1542	Armt1
chr10	5550502	5550979	site1547	Syne1
chr10	5554988	5555256	site1548	Syne1
chr10	5805349	5805798	site1549	Fbxo5
chr10	5805810	5806279	site1550	Fbxo5
chr10	5823634	5824535	site1551	Fbxo5
chr10	5823634	5824535	site1551	Mtrf1l
chr10	5922227	5922727	site1553	Rgs17
chr10	7211208	7211678	site1556	Cnksr3
chr10	7211677	7212466	site1557	Cnksr3
chr10	7470116	7470442	site1559	Ulbp1
chr10	7589567	7590355	site1560	Lrp11
chr10	7662762	7663754	site1562	Lats1
chr10	7662762	7663754	site1562	Nup43
chr10	7662762	7663754	site1562	Pcmt1
chr10	7667340	7667606	site1563	Lats1
chr10	7667340	7667606	site1563	Pcmt1
chr10	7667340	7667606	site1563	Nup43
chr10	7667615	7667836	site1564	Lats1
chr10	7667615	7667836	site1564	Pcmt1
chr10	7667615	7667836	site1564	Nup43
chr10	7680867	7681775	site1565	Pcmt1
chr10	7680867	7681775	site1565	Lats1
chr10	7725750	7726262	site1566	Katna1
chr10	7780800	7781137	site1567	Ppil4
chr10	7780800	7781137	site1567	Ginm1
chr10	7792716	7793038	site1568	Ginm1
chr10	7792716	7793038	site1568	Ppil4
chr10	7955935	7956773	site1569	Tab2
chr10	8518344	8518631	site1575	Ust
chr10	8518666	8519220	site1576	Ust
chr10	9674569	9674862	site1583	Samd5
chr10	9675053	9675547	site1584	Samd5
chr10	9901935	9902282	site1586	Stxbp5
chr10	10435052	10435359	site1589	Adgb
chr10	10557749	10558428	site1591	Rab32
chr10	11149117	11149595	site1593	Shprh
chr10	11280638	11281689	site1594	Fbxo30
chr10	11343206	11344108	site1595	Epm2a
chr10	11352633	11353037	site1596	Epm2a
chr10	12867997	12868455	site1600	Utrn
chr10	12869029	12869371	site1601	Utrn
chr10	12869370	12869642	site1602	Utrn
chr10	13008202	13008737	site1606	Sf3b5
chr10	13090552	13091025	site1607	Plagl1
chr10	13193000	13193338	site1608	Zc2hc1b
chr10	13193000	13193338	site1608	Ltv1
chr10	13324190	13324416	site1609	Phactr2
chr10	13552856	13553486	site1611	Pex3
chr10	13552856	13553486	site1611	Adat2
chr10	13569919	13570257	site1612	Pex3
chr10	13966895	13967283	site1616	Hivep2
chr10	13967287	13967700	site1617	Hivep2
chr10	14705175	14705751	site1624	Vta1
chr10	17722139	17722549	site1627	Cited2
chr10	17722730	17723601	site1628	Cited2
chr10	17947817	17948310	site1630	Heca
chr10	18023038	18023329	site1631	Abracl
chr10	18055297	18056384	site1632	Reps1
chr10	18234704	18235446	site1634	Ect2l
chr10	18234704	18235446	site1634	Ccdc28a
chr10	18388750	18389487	site1637	Nhsl1
chr10	19015096	19015620	site1643	Tnfaip3
chr10	19591624	19592343	site1644	Ifngr1
chr10	19907229	19907800	site1645	Pex7
chr10	19933678	19934042	site1646	Map3k5
chr10	19934068	19934971	site1647	Map3k5
chr10	20311887	20312626	site1652	Bclaf1
chr10	20312712	20313075	site1653	Bclaf1
chr10	20347586	20348099	site1654	Mtfr2
chr10	20935223	20935543	site1657	Ahi1
chr10	20952337	20952929	site1658	Ahi1
chr10	20954261	20954521	site1659	Ahi1
chr10	21295792	21296123	site1661	Hbs1l
chr10	22058519	22058897	site1665	4930444G20Rik
chr10	22148697	22148997	site1666	Raet1e
chr10	22148697	22148997	site1666	E030030I06Rik
chr10	22163643	22164012	site1667	E030030I06Rik
chr10	22163643	22164012	site1667	Raet1e
chr10	22644870	22645505	site1672	Slc2a12
chr10	22730861	22731613	site1673	Tbpl1
chr10	22746333	22746768	site1674	Tbpl1
chr10	23787070	23787581	site1675	Slc18b1
chr10	23787070	23787581	site1675	Rps12
chr10	24149145	24149621	site1676	Stx7
chr10	24228215	24228771	site1677	Moxd1
chr10	24595353	24596005	site1678	Ctgf
chr10	24869687	24870127	site1679	Med23
chr10	25296673	25297301	site1683	Akap7
chr10	25311560	25311933	site1684	Akap7
chr10	25359531	25360389	site1685	Epb41l2
chr10	26078965	26079171	site1688	Tmem200a
chr10	26374023	26374314	site1689	L3mbtl3
chr10	26375893	26376162	site1690	L3mbtl3
chr10	28074428	28075186	site1698	Ptprk
chr10	29146583	29147511	site1701	Soga3
chr10	29211494	29211853	site1702	9330159F19Rik
chr10	29313060	29313655	site1703	Echdc1
chr10	29361416	29362445	site1704	Rnf146
chr10	29532887	29533099	site1705	Rspo3
chr10	29535448	29535929	site1706	Rspo3
chr10	30200387	30200770	site1709	Cenpw
chr10	30600337	30600907	site1710	Trmt11
chr10	30618018	30618691	site1711	Trmt11
chr10	30618018	30618691	site1711	Hint3
chr10	30624353	30624635	site1712	Trmt11
chr10	30624353	30624635	site1712	Hint3
chr10	30842585	30843328	site1716	Hey2
chr10	31295717	31296111	site1718	Hddc2
chr10	31299260	31299446	site1719	Hddc2
chr10	31312873	31313906	site1720	Hddc2
chr10	31445697	31446129	site1721	Tpd52l1
chr10	32889625	32890463	site1728	Nkain2
chr10	32890872	32891115	site1729	Nkain2
chr10	33904836	33905097	site1731	Rsph4a
chr10	33950899	33951404	site1732	Zufsp
chr10	34019400	34020052	site1733	Trappc3l
chr10	34019400	34020052	site1733	Rwdd1
chr10	34206715	34207542	site1735	Dse
chr10	34271744	34272065	site1736	Tspyl1
chr10	34281931	34282455	site1737	Tspyl4
chr10	34281931	34282455	site1737	Tspyl1
chr10	34297292	34297878	site1738	Tspyl4
chr10	34418188	34418847	site1740	Nt5dc1
chr10	36506726	36507129	site1741	Hs3st5
chr10	36507136	36507545	site1742	Hs3st5
chr10	36974123	36974904	site1745	Hdac2
chr10	37136985	37137321	site1748	Marcks
chr10	37138852	37139075	site1749	Marcks
chr10	39133814	39134165	site1759	Fam229b
chr10	39133814	39134165	site1759	Tube1
chr10	39171192	39171495	site1760	Wisp3
chr10	39171789	39172057	site1761	Wisp3
chr10	39732632	39732870	site1774	Rev3l
chr10	39960167	39960458	site1775	Mfsd4b3
chr10	40024771	40025467	site1776	Mfsd4b1
chr10	40142135	40142483	site1777	Slc16a10
chr10	40246895	40247196	site1779	Rpf2
chr10	40257564	40257832	site1780	Rpf2
chr10	40257564	40257832	site1780	Gtf3c6
chr10	40300686	40301055	site1782	Amd1
chr10	40302098	40302563	site1783	Amd1
chr10	40349017	40349561	site1785	Cdk19
chr10	40683565	40683822	site1789	Mettl24
chr10	40883011	40883206	site1790	Wasf1
chr10	40883011	40883206	site1790	Cdc40
chr10	40883259	40884026	site1791	Cdc40
chr10	40883259	40884026	site1791	Wasf1
chr10	41071825	41072041	site1793	Gpr6
chr10	41302927	41303396	site1794	Ak9
chr10	41302927	41303396	site1794	Fig4
chr10	41303821	41304003	site1795	Fig4
chr10	41303821	41304003	site1795	Ak9
chr10	41450160	41450648	site1796	Zbtb24
chr10	41490056	41490563	site1797	Ppil6
chr10	41490056	41490563	site1797	Smpd2
chr10	41505560	41505827	site1799	Smpd2
chr10	41505560	41505827	site1799	Cd164
chr10	41518532	41518750	site1800	Cd164
chr10	41518975	41519613	site1801	Cd164
chr10	41809555	41809802	site1802	Sesn1
chr10	41809555	41809802	site1802	Cep57l1
chr10	41809835	41810624	site1803	Cep57l1
chr10	41809835	41810624	site1803	Sesn1
chr10	42018300	42018574	site1806	Armc2
chr10	42276571	42276975	site1811	Foxo3
chr10	42277517	42278309	site1812	Foxo3
chr10	42478288	42478736	site1814	Snx3
chr10	42478288	42478736	site1814	Afg1l
chr10	42501757	42502416	site1815	Afg1l
chr10	42501757	42502416	site1815	Snx3
chr10	42583473	42583901	site1816	Nr2e1
chr10	42678690	42679346	site1817	Ostm1
chr10	42761253	42761888	site1818	Sec63
chr10	43174419	43175083	site1822	Sobp
chr10	43174419	43175083	site1822	9030612E09Rik
chr10	43221223	43221609	site1823	Pdss2
chr10	43478868	43480096	site1826	Bend3
chr10	43527264	43527909	site1827	Gm9803
chr10	43540648	43541201	site1828	1700021F05Rik
chr10	43901566	43901924	site1831	Rtn4ip1
chr10	43901566	43901924	site1831	Qrsl1
chr10	44268169	44268789	site1833	Atg5
chr10	44458500	44458859	site1835	Prdm1
chr10	45335547	45335858	site1840	Bves
chr10	45577685	45578259	site1842	Hace1
chr10	49788432	49788936	site1847	Grik2
chr10	50592335	50593066	site1848	Ascc3
chr10	50894490	50894737	site1849	Sim1
chr10	52233452	52233989	site1852	Dcbld1
chr10	52234024	52234293	site1853	Dcbld1
chr10	52381799	52382383	site1854	Nepn
chr10	52381799	52382383	site1854	Gopc
chr10	52417209	52417964	site1855	Nus1
chr10	52690267	52691194	site1856	Slc35f1
chr10	53379248	53380065	site1860	Cep85l
chr10	53580593	53580990	site1862	Asf1a
chr10	53596517	53597194	site1863	Asf1a
chr10	53597620	53597837	site1864	Asf1a
chr10	53629330	53629604	site1865	Mcm9
chr10	53629667	53630322	site1866	Mcm9
chr10	53750975	53751653	site1868	Fam184a
chr10	54074646	54074955	site1869	Man1a
chr10	54075452	54076135	site1870	Man1a
chr10	56106635	56106945	site1873	Msl3l2
chr10	56114878	56115532	site1874	Msl3l2
chr10	56228531	56229136	site1876	Tbc1d32
chr10	56377909	56378225	site1877	Gja1
chr10	57486072	57486504	site1880	Hsf2
chr10	57532109	57532698	site1881	Serinc1
chr10	57631922	57632238	site1882	Pkib
chr10	57783319	57783574	site1885	Smpdl3a
chr10	57783319	57783574	site1885	Fabp7
chr10	57784152	57785029	site1886	Smpdl3a
chr10	57784152	57785029	site1886	Fabp7
chr10	58221377	58222241	site1889	AW822073
chr10	58224314	58224792	site1890	AW822073
chr10	58224314	58224792	site1890	Duxf3
chr10	58231222	58231646	site1891	Gcc2
chr10	58231222	58231646	site1891	AW822073
chr10	58231222	58231646	site1891	Duxf3
chr10	58231222	58231646	site1891	Gm4981
chr10	58231807	58232851	site1892	Gcc2
chr10	58231807	58232851	site1892	AW822073
chr10	58231807	58232851	site1892	Duxf3
chr10	58231807	58232851	site1892	Gm4981
chr10	58233172	58234081	site1893	Gcc2
chr10	58233172	58234081	site1893	AW822073
chr10	58233172	58234081	site1893	Duxf3
chr10	58233172	58234081	site1893	Gm4981
chr10	58239072	58239783	site1894	Gcc2
chr10	58239072	58239783	site1894	AW822073
chr10	58239072	58239783	site1894	Duxf3
chr10	58239072	58239783	site1894	Gm4981
chr10	58255264	58255768	site1895	Duxf3
chr10	58255264	58255768	site1895	Gm4981
chr10	58255264	58255768	site1895	Gcc2
chr10	58383362	58383716	site1898	Lims1
chr10	58446597	58447393	site1899	Ranbp2
chr10	58497759	58498280	site1900	Ccdc138
chr10	58812149	58812653	site1904	Sh3rf3
chr10	59221398	59222203	site1908	Sowahc
chr10	59221398	59222203	site1908	2019-09-10
chr10	59241062	59241461	site1909	2019-09-10
chr10	59323024	59323547	site1911	P4ha1
chr10	59323560	59323906	site1912	P4ha1
chr10	59616002	59616924	site1914	Mcu
chr10	59616002	59616924	site1914	Gm10322
chr10	59628677	59629272	site1915	Mcu
chr10	59865154	59865365	site1919	Dnajb12
chr10	59879334	59880031	site1920	Dnajb12
chr10	59943760	59944028	site1924	Ddit4
chr10	59951606	59952194	site1925	Ddit4
chr10	60002644	60003474	site1926	Ascc1
chr10	60002644	60003474	site1926	Anapc16
chr10	60210468	60210800	site1931	Chst3
chr10	60262425	60262724	site1933	Psap
chr10	60277505	60277977	site1934	Psap
chr10	60285722	60286058	site1935	Psap
chr10	60752389	60753056	site1938	Slc29a3
chr10	60760486	60760743	site1939	Slc29a3
chr10	61147138	61148056	site1942	Tbata
chr10	61147138	61148056	site1942	Sgpl1
chr10	61383257	61383659	site1944	Pald1
chr10	61399450	61399684	site1945	Nodal
chr10	61399450	61399684	site1945	Pald1
chr10	61452669	61453122	site1946	Lrrc20
chr10	61452669	61453122	site1946	Eif4ebp2
chr10	61475536	61476478	site1947	Eif4ebp2
chr10	61475536	61476478	site1947	Lrrc20
chr10	61576072	61576457	site1948	Npffr1
chr10	61648386	61648889	site1949	Ppa1
chr10	61680018	61680613	site1950	Tysnd1
chr10	61680018	61680613	site1950	Sar1a
chr10	61695249	61695669	site1951	Tysnd1
chr10	61783786	61784196	site1952	H2afy2
chr10	62223755	62224070	site1954	Tspan15
chr10	62231086	62231520	site1955	Tacr2
chr10	62231086	62231520	site1955	Tspan15
chr10	62261142	62261529	site1956	Tacr2
chr10	62449610	62449866	site1960	Supv3l1
chr10	62486437	62487180	site1961	Vps26a
chr10	62578088	62578688	site1962	Kif1bp
chr10	62590319	62590540	site1963	Kif1bp
chr10	62602186	62602481	site1964	Kif1bp
chr10	62602186	62602481	site1964	Ddx21
chr10	62651083	62651738	site1965	Ddx50
chr10	62725773	62726274	site1966	Stox1
chr10	62740000	62740308	site1967	Stox1
chr10	62791932	62792643	site1968	Ccar1
chr10	62920376	62920855	site1971	Tet1
chr10	62920376	62920855	site1971	Slc25a16
chr10	62980071	62980707	site1973	Rufy2
chr10	63023576	63024372	site1974	Pbld2
chr10	63023576	63024372	site1974	Hnrnph3
chr10	63066043	63066299	site1975	Pbld1
chr10	63099986	63100549	site1976	Atoh7
chr10	63243563	63244398	site1977	Herc4
chr10	63382650	63382978	site1979	Dnajc12
chr10	63382650	63382978	site1979	Sirt1
chr10	63386428	63386795	site1980	Sirt1
chr10	63386428	63386795	site1980	Dnajc12
chr10	63429415	63429954	site1981	Gm7075
chr10	63429963	63430270	site1982	Gm7075
chr10	64090120	64090433	site1988	Lrrtm3
chr10	67096174	67097296	site1996	Reep3
chr10	67126347	67127380	site1997	Jmjd1c
chr10	67285120	67285540	site2001	Nrbf2
chr10	67287805	67288250	site2002	Nrbf2
chr10	67536035	67536392	site2003	Egr2
chr10	67537324	67537930	site2004	Egr2
chr10	67548690	67549233	site2005	Ado
chr10	67549262	67549495	site2006	Ado
chr10	67912183	67912874	site2007	Zfp365
chr10	67979360	67979847	site2009	Rtkn2
chr10	67984672	67984853	site2010	Rtkn2
chr10	68283097	68283453	site2012	Arid5b
chr10	68558418	68558797	site2013	1700040L02Rik
chr10	70096891	70097271	site2021	Ccdc6
chr10	70097913	70098281	site2022	Ccdc6
chr10	70098341	70098640	site2023	Ccdc6
chr10	70244933	70245362	site2024	Slc16a9
chr10	70440543	70440975	site2027	Fam13c
chr10	70599182	70599927	site2028	Phyhipl
chr10	71159351	71160005	site2033	Bicc1
chr10	71237816	71238448	site2034	Tfam
chr10	71344649	71345089	site2036	Ipmk
chr10	71344649	71345089	site2036	Cisd1
chr10	71347486	71348197	site2037	Cisd1
chr10	71347486	71348197	site2037	Ipmk
chr10	72654586	72654997	site2041	Zwint
chr10	72655246	72655505	site2042	Zwint
chr10	74966843	74967463	site2046	Gnaz
chr10	75032451	75032700	site2047	Rab36
chr10	75032451	75032700	site2047	Rsph14
chr10	75060436	75060703	site2049	Bcr
chr10	75211831	75212512	site2053	Specc1l
chr10	75517065	75517658	site2058	Snrpd3
chr10	75517065	75517658	site2058	Gucd1
chr10	75517696	75518077	site2059	Gucd1
chr10	75517696	75518077	site2059	Snrpd3
chr10	75586296	75586537	site2061	Ggt5
chr10	75635729	75635991	site2063	Susd2
chr10	75667965	75668295	site2064	Susd2
chr10	75764141	75764544	site2067	Cabin1
chr10	75764141	75764544	site2067	Ddt
chr10	75773300	75773617	site2068	Cabin1
chr10	75773300	75773617	site2068	Ddt
chr10	75773300	75773617	site2068	Gm20441
chr10	75773300	75773617	site2068	Gstt3
chr10	75828486	75829001	site2069	Gstt4
chr10	75828486	75829001	site2069	Gstt2
chr10	75837234	75837593	site2070	Gstt4
chr10	75837234	75837593	site2070	Gstt2
chr10	75860125	75860452	site2071	Gstt2
chr10	75860125	75860452	site2071	Mif
chr10	75893067	75893405	site2073	Derl3
chr10	75921470	75921794	site2074	Chchd10
chr10	75921470	75921794	site2074	Smarcb1
chr10	76032374	76032827	site2075	Zfp280b
chr10	76237754	76238041	site2076	S100b
chr10	76237754	76238041	site2076	Prmt2
chr10	76345055	76345590	site2077	Dip2a
chr10	76442199	76442498	site2078	2610028H24Rik
chr10	76442199	76442498	site2078	Pcnt
chr10	76442620	76443098	site2079	2610028H24Rik
chr10	76442620	76443098	site2079	Pcnt
chr10	76468725	76469100	site2080	Mcm3ap
chr10	76468725	76469100	site2080	Ybey
chr10	76531214	76531781	site2081	Lss
chr10	76961798	76962353	site2083	Pcbp3
chr10	77032955	77033354	site2084	Slc19a1
chr10	77130576	77130901	site2085	Col18a1
chr10	77258814	77259686	site2087	Pofut2
chr10	77417750	77418526	site2089	Adarb1
chr10	77509714	77509952	site2091	Itgb2
chr10	77509714	77509952	site2091	Fam207a
chr10	77515679	77516017	site2092	Itgb2
chr10	77515679	77516017	site2092	Fam207a
chr10	77581457	77582122	site2093	Sumo3
chr10	77581457	77582122	site2093	Pttg1ip
chr10	77605933	77606313	site2094	Ube2g2
chr10	77605933	77606313	site2094	Sumo3
chr10	77606365	77606746	site2095	Ube2g2
chr10	77606365	77606746	site2095	Sumo3
chr10	77622116	77622421	site2096	Ube2g2
chr10	77623179	77623537	site2097	Ube2g2
chr10	77627603	77627845	site2098	Ube2g2
chr10	77978341	77978933	site2099	Trpm2
chr10	77978341	77978933	site2099	1810043G02Rik
chr10	77984755	77985003	site2100	Trpm2
chr10	77984755	77985003	site2100	1810043G02Rik
chr10	78009177	78009970	site2101	Pfkl
chr10	78069133	78069426	site2102	Icosl
chr10	78160016	78160189	site2103	D10Jhu81e
chr10	78185034	78185373	site2105	D10Jhu81e
chr10	78185034	78185373	site2105	Pwp2
chr10	78244530	78245072	site2106	Trappc10
chr10	78352056	78352678	site2110	Agpat3
chr10	78412876	78413236	site2112	Cstb
chr10	78412876	78413236	site2112	Rrp1
chr10	78464744	78465296	site2113	Pdxk
chr10	78487766	78488027	site2115	Pdxk
chr10	78574215	78574569	site2116	Ilvbl
chr10	78575745	78576076	site2117	Ilvbl
chr10	78752429	78752814	site2119	Ccdc105
chr10	78787707	78788133	site2120	Slc1a6
chr10	79097109	79097469	site2122	2610008E11Rik
chr10	79097479	79097883	site2123	2610008E11Rik
chr10	79554770	79555246	site2125	Plpp2
chr10	79554770	79555246	site2125	Mier2
chr10	79595298	79595531	site2126	Theg
chr10	79668801	79669234	site2127	Odf3l2
chr10	79668801	79669234	site2127	Gzmm
chr10	79668801	79669234	site2127	Cdc34
chr10	79668801	79669234	site2127	Tpgs1
chr10	79668801	79669234	site2127	Madcam1
chr10	79669310	79669547	site2128	Odf3l2
chr10	79669310	79669547	site2128	Gzmm
chr10	79669310	79669547	site2128	Cdc34
chr10	79669310	79669547	site2128	Tpgs1
chr10	79669310	79669547	site2128	Madcam1
chr10	79681599	79682288	site2129	Bsg
chr10	79681599	79682288	site2129	Gzmm
chr10	79681599	79682288	site2129	Cdc34
chr10	79704147	79704642	site2130	Hcn2
chr10	79704147	79704642	site2130	Bsg
chr10	79746416	79746777	site2131	Fgf22
chr10	79746416	79746777	site2131	Polrmt
chr10	79766781	79767322	site2132	Polrmt
chr10	79766781	79767322	site2132	Fstl3
chr10	79766781	79767322	site2132	Rnf126
chr10	79767446	79767756	site2133	Polrmt
chr10	79767446	79767756	site2133	Fstl3
chr10	79767446	79767756	site2133	Rnf126
chr10	79780009	79780427	site2134	Palm
chr10	79780009	79780427	site2134	Rnf126
chr10	79780009	79780427	site2134	Fstl3
chr10	79793458	79793741	site2135	Prss57
chr10	79793458	79793741	site2135	Palm
chr10	79853400	79853705	site2137	Ptbp1
chr10	79854100	79854718	site2138	Ptbp1
chr10	79908489	79908806	site2140	Arid3a
chr10	79908489	79908806	site2140	Kiss1r
chr10	79908489	79908806	site2140	Med16
chr10	79908489	79908806	site2140	R3hdm4
chr10	79908823	79909028	site2141	Arid3a
chr10	79908823	79909028	site2141	Kiss1r
chr10	79908823	79909028	site2141	Med16
chr10	79908823	79909028	site2141	R3hdm4
chr10	79916813	79917050	site2142	Arid3a
chr10	79916813	79917050	site2142	Med16
chr10	79916813	79917050	site2142	Kiss1r
chr10	79916813	79917050	site2142	R3hdm4
chr10	79926874	79927143	site2143	Med16
chr10	79926874	79927143	site2143	R3hdm4
chr10	79926874	79927143	site2143	Arid3a
chr10	79959837	79960267	site2145	Grin3b
chr10	79959837	79960267	site2145	Wdr18
chr10	79984200	79984468	site2146	Abca7
chr10	79984200	79984468	site2146	Cnn2
chr10	79984200	79984468	site2146	Tmem259
chr10	79984510	79984786	site2147	Abca7
chr10	79984510	79984786	site2147	Cnn2
chr10	79984510	79984786	site2147	Tmem259
chr10	79984816	79985338	site2148	Abca7
chr10	79984816	79985338	site2148	Cnn2
chr10	79984816	79985338	site2148	Tmem259
chr10	79996275	79996589	site2149	Arhgap45
chr10	79996275	79996589	site2149	Tmem259
chr10	79996275	79996589	site2149	Abca7
chr10	79996275	79996589	site2149	Cnn2
chr10	80039582	80040014	site2150	Gpx4
chr10	80039582	80040014	site2150	Polr2e
chr10	80048426	80048758	site2151	Polr2e
chr10	80048426	80048758	site2151	Gpx4
chr10	80053302	80053788	site2152	Polr2e
chr10	80053302	80053788	site2152	Gpx4
chr10	80115344	80115935	site2154	Sbno2
chr10	80115344	80115935	site2154	Stk11
chr10	80142103	80142469	site2156	Midn
chr10	80142103	80142469	site2156	Cbarp
chr10	80142103	80142469	site2156	Atp5d
chr10	80159683	80160325	site2158	Cbarp
chr10	80159683	80160325	site2158	Efna2
chr10	80159683	80160325	site2158	1600002K03Rik
chr10	80159683	80160325	site2158	Cirbp
chr10	80165020	80165323	site2159	Efna2
chr10	80165020	80165323	site2159	1600002K03Rik
chr10	80165020	80165323	site2159	Cirbp
chr10	80167474	80168086	site2160	Efna2
chr10	80167474	80168086	site2160	1600002K03Rik
chr10	80167474	80168086	site2160	Cirbp
chr10	80226250	80226852	site2161	Ndufs7
chr10	80226250	80226852	site2161	Mum1
chr10	80248919	80249547	site2162	Dazap1
chr10	80248919	80249547	site2162	Ndufs7
chr10	80260879	80261544	site2163	Dazap1
chr10	80260879	80261544	site2163	Gamt
chr10	80261604	80261913	site2164	Dazap1
chr10	80261604	80261913	site2164	Gamt
chr10	80264682	80265167	site2165	Gamt
chr10	80264682	80265167	site2165	Dazap1
chr10	80292245	80292561	site2166	Apc2
chr10	80292245	80292561	site2166	Rps15
chr10	80298927	80299161	site2167	Apc2
chr10	80298927	80299161	site2167	Rps15
chr10	80320478	80320709	site2169	Reep6
chr10	80320478	80320709	site2169	2310011J03Rik
chr10	80320478	80320709	site2169	Pcsk4
chr10	80329690	80330228	site2170	2310011J03Rik
chr10	80329690	80330228	site2170	Pcsk4
chr10	80329690	80330228	site2170	Reep6
chr10	80342703	80342982	site2171	2310011J03Rik
chr10	80342703	80342982	site2171	Plk5
chr10	80342703	80342982	site2171	Pcsk4
chr10	80342703	80342982	site2171	Adamtsl5
chr10	80350351	80350610	site2172	Pcsk4
chr10	80350351	80350610	site2172	Plk5
chr10	80350351	80350610	site2172	Adamtsl5
chr10	80387517	80387899	site2173	Mex3d
chr10	80399310	80399966	site2175	Mex3d
chr10	80399310	80399966	site2175	Mbd3
chr10	80399310	80399966	site2175	Uqcr11
chr10	80406685	80407037	site2176	Mex3d
chr10	80406685	80407037	site2176	Mbd3
chr10	80406685	80407037	site2176	Uqcr11
chr10	80433541	80433846	site2177	Tcf3
chr10	80433868	80434330	site2178	Tcf3
chr10	80475324	80475597	site2179	Onecut3
chr10	80561473	80561663	site2180	Atp8b3
chr10	80561473	80561663	site2180	Rexo1
chr10	80561703	80561920	site2181	Atp8b3
chr10	80561703	80561920	site2181	Rexo1
chr10	80577227	80578163	site2182	Rexo1
chr10	80577227	80578163	site2182	Klf16
chr10	80578466	80578666	site2183	Adat3
chr10	80578466	80578666	site2183	Scamp4
chr10	80578466	80578666	site2183	Rexo1
chr10	80578466	80578666	site2183	Klf16
chr10	80590185	80590736	site2184	Adat3
chr10	80590185	80590736	site2184	Klf16
chr10	80590185	80590736	site2184	Adat3
chr10	80590185	80590736	site2184	Scamp4
chr10	80590185	80590736	site2184	Abhd17a
chr10	80602705	80602983	site2185	Csnk1g2
chr10	80602705	80602983	site2185	Abhd17a
chr10	80602705	80602983	site2185	Adat3
chr10	80602705	80602983	site2185	Adat3
chr10	80602705	80602983	site2185	Scamp4
chr10	80603008	80603334	site2186	Csnk1g2
chr10	80603008	80603334	site2186	Abhd17a
chr10	80603008	80603334	site2186	Adat3
chr10	80603008	80603334	site2186	Scamp4
chr10	80603008	80603334	site2186	Adat3
chr10	80621944	80622819	site2187	Csnk1g2
chr10	80656395	80656875	site2188	Btbd2
chr10	80676154	80676853	site2189	Btbd2
chr10	80676154	80676853	site2189	Mknk2
chr10	80678135	80678486	site2190	Izumo4
chr10	80678135	80678486	site2190	Btbd2
chr10	80678135	80678486	site2190	Mknk2
chr10	80701790	80702381	site2191	Izumo4
chr10	80701790	80702381	site2191	Mob3a
chr10	80702451	80702806	site2192	Mob3a
chr10	80702451	80702806	site2192	Izumo4
chr10	80742136	80742649	site2193	Dot1l
chr10	80742136	80742649	site2193	Ap3d1
chr10	80752089	80752409	site2194	Ap3d1
chr10	80752089	80752409	site2194	Dot1l
chr10	80754907	80755303	site2195	Ap3d1
chr10	80754907	80755303	site2195	Dot1l
chr10	80757742	80758052	site2196	Ap3d1
chr10	80757742	80758052	site2196	Dot1l
chr10	80774563	80774931	site2197	Sf3a2
chr10	80797801	80798743	site2198	Amh
chr10	80797801	80798743	site2198	Sf3a2
chr10	80797801	80798743	site2198	Plekhj1
chr10	80826159	80826865	site2199	Jsrp1
chr10	80826159	80826865	site2199	Oaz1
chr10	80855107	80855391	site2200	Tmprss9
chr10	80855107	80855391	site2200	Lingo3
chr10	80855107	80855391	site2200	Lsm7
chr10	80855107	80855391	site2200	Sppl2b
chr10	80856310	80856579	site2201	Tmprss9
chr10	80856310	80856579	site2201	Lingo3
chr10	80856310	80856579	site2201	Lsm7
chr10	80856310	80856579	site2201	Sppl2b
chr10	80900690	80901204	site2202	Timm13
chr10	80918139	80918396	site2203	Timm13
chr10	80918139	80918396	site2203	Gadd45b
chr10	80918139	80918396	site2203	Lmnb2
chr10	80928582	80928797	site2204	Lmnb2
chr10	80928582	80928797	site2204	Gadd45b
chr10	80929764	80930162	site2205	Lmnb2
chr10	80929764	80930162	site2205	Gadd45b
chr10	80936568	80936868	site2206	Lmnb2
chr10	80936568	80936868	site2206	Gadd45b
chr10	81014813	81015220	site2208	Gng7
chr10	81037092	81037621	site2209	Diras1
chr10	81037092	81037621	site2209	Slc39a3
chr10	81060061	81060505	site2210	Slc39a3
chr10	81060061	81060505	site2210	Thop1
chr10	81060061	81060505	site2210	Sgta
chr10	81069752	81070233	site2211	Sgta
chr10	81069752	81070233	site2211	Thop1
chr10	81105775	81106389	site2212	Creb3l3
chr10	81105775	81106389	site2212	Map2k2
chr10	81137230	81138016	site2213	Zbtb7a
chr10	81167618	81168067	site2214	Dapk3
chr10	81167618	81168067	site2214	Eef2
chr10	81167618	81168067	site2214	Pias4
chr10	81173158	81173425	site2215	Dapk3
chr10	81173158	81173425	site2215	Pias4
chr10	81173158	81173425	site2215	Eef2
chr10	81176399	81176760	site2216	Pias4
chr10	81176399	81176760	site2216	Dapk3
chr10	81176399	81176760	site2216	Eef2
chr10	81176399	81176760	site2216	4930442H23Rik
chr10	81182602	81183279	site2217	Pias4
chr10	81182602	81183279	site2217	Dapk3
chr10	81182602	81183279	site2217	4930442H23Rik
chr10	81182602	81183279	site2217	Eef2
chr10	81192376	81192869	site2218	Pias4
chr10	81192376	81192869	site2218	4930442H23Rik
chr10	81192376	81192869	site2218	Nmrk2
chr10	81192376	81192869	site2218	Dapk3
chr10	81266513	81266797	site2219	Apba3
chr10	81266513	81266797	site2219	Mrpl54
chr10	81266513	81266797	site2219	Matk
chr10	81266819	81267036	site2220	Apba3
chr10	81266819	81267036	site2220	Mrpl54
chr10	81266819	81267036	site2220	Matk
chr10	81268053	81268326	site2221	Pip5k1c
chr10	81268053	81268326	site2221	Mrpl54
chr10	81268053	81268326	site2221	Apba3
chr10	81285750	81286057	site2222	Mrpl54
chr10	81285750	81286057	site2222	Pip5k1c
chr10	81285750	81286057	site2222	Tjp3
chr10	81292554	81293102	site2223	Tjp3
chr10	81292554	81293102	site2223	Pip5k1c
chr10	81320315	81321040	site2225	Tbxa2r
chr10	81320315	81321040	site2225	Cactin
chr10	81321071	81321307	site2226	Tbxa2r
chr10	81321071	81321307	site2226	Cactin
chr10	81350238	81350796	site2227	Gipc3
chr10	81350238	81350796	site2227	Mfsd12
chr10	81350238	81350796	site2227	Hmg20b
chr10	81357329	81357647	site2228	Gipc3
chr10	81357329	81357647	site2228	Hmg20b
chr10	81357329	81357647	site2228	Mfsd12
chr10	81357329	81357647	site2228	4930404N11Rik
chr10	81378355	81379031	site2229	Smim24
chr10	81378355	81379031	site2229	4930404N11Rik
chr10	81378355	81379031	site2229	Dohh
chr10	81378355	81379031	site2229	Dohh
chr10	81378355	81379031	site2229	Fzr1
chr10	81384106	81384574	site2230	4930404N11Rik
chr10	81384106	81384574	site2230	Smim24
chr10	81384106	81384574	site2230	Fzr1
chr10	81384106	81384574	site2230	Dohh
chr10	81384106	81384574	site2230	Dohh
chr10	81395281	81395484	site2231	Fzr1
chr10	81395281	81395484	site2231	Smim24
chr10	81395281	81395484	site2231	Dohh
chr10	81430227	81430795	site2233	Nfic
chr10	81432896	81433251	site2234	Nfic
chr10	81450229	81450480	site2235	Nfic
chr10	81496279	81496680	site2236	Celf5
chr10	81496279	81496680	site2236	Ncln
chr10	81496279	81496680	site2236	S1pr4
chr10	81544989	81545585	site2237	Gna15
chr10	81544989	81545585	site2237	Aes
chr10	81544989	81545585	site2237	Gna11
chr10	81551561	81551954	site2238	Tle2
chr10	81551561	81551954	site2238	Aes
chr10	81551561	81551954	site2238	Gna11
chr10	81571503	81571924	site2240	Tle2
chr10	81605997	81606441	site2242	Ankrd24
chr10	81605997	81606441	site2242	Tle6
chr10	81605997	81606441	site2242	BC025920
chr10	81627527	81627753	site2243	Gm10778
chr10	81627527	81627753	site2243	Ankrd24
chr10	81627527	81627753	site2243	Sirt6
chr10	81643298	81643994	site2244	Sirt6
chr10	81643298	81643994	site2244	Gm10778
chr10	81648746	81649352	site2245	Sirt6
chr10	81648746	81649352	site2245	Gm10778
chr10	81704461	81705249	site2246	Zfp433
chr10	81771059	81771397	site2247	Gm3055
chr10	81863645	81864362	site2248	ENSMUSG00000112640
chr10	81930143	81930351	site2249	Zfp781
chr10	81930410	81930753	site2250	Zfp781
chr10	82047909	82048215	site2252	Zfp873
chr10	82048244	82048516	site2253	Zfp873
chr10	82083095	82083453	site2254	ENSMUSG00000112160
chr10	82083474	82083698	site2255	ENSMUSG00000112160
chr10	82127771	82128438	site2256	AU041133
chr10	82240776	82241502	site2258	Zfp938
chr10	82354060	82354398	site2259	Gm4924
chr10	82354405	82354691	site2260	Gm4924
chr10	82622703	82623541	site2261	Tdg
chr10	82622703	82623541	site2261	1190007I07Rik
chr10	82629560	82630240	site2262	1190007I07Rik
chr10	82629560	82630240	site2262	Tdg
chr10	82698744	82699223	site2264	Glt8d2
chr10	82698744	82699223	site2264	Hcfc2
chr10	82763737	82764353	site2265	Nfyb
chr10	82858877	82859522	site2266	Eid3
chr10	82858877	82859522	site2266	Txnrd1
chr10	83359923	83360472	site2277	Slc41a2
chr10	83359923	83360472	site2277	D10Wsu102e
chr10	83533640	83534309	site2278	Washc4
chr10	83533640	83534309	site2278	Aldh1l2
chr10	83543767	83544398	site2279	Aldh1l2
chr10	83543767	83544398	site2279	Washc4
chr10	83648168	83648923	site2282	Appl2
chr10	83699385	83699697	site2283	1500009L16Rik
chr10	83722694	83723034	site2284	1500009L16Rik
chr10	84440242	84441054	site2287	Nuak1
chr10	84533944	84534293	site2288	Ckap4
chr10	84576413	84576720	site2289	Tcp11l2
chr10	84576729	84576931	site2290	Tcp11l2
chr10	84622149	84622742	site2291	Polr3b
chr10	84755117	84755559	site2293	Rfx4
chr10	84917003	84917737	site2295	Ric8b
chr10	85102255	85102908	site2297	Fhl4
chr10	85102255	85102908	site2297	Tmem263
chr10	85127913	85128281	site2298	Mterf2
chr10	85184923	85185601	site2299	Cry1
chr10	85386564	85387181	site2300	Btbd11
chr10	85871674	85871968	site2302	Pwp1
chr10	85916813	85917345	site2303	Ascl4
chr10	85916813	85917345	site2303	Prdm4
chr10	85948550	85948866	site2304	Rtcb
chr10	85957692	85957943	site2306	Rtcb
chr10	86021674	86022061	site2307	Bpifc
chr10	86021674	86022061	site2307	Fbxo7
chr10	86300311	86300765	site2309	Timp3
chr10	86302779	86303060	site2310	Timp3
chr10	86498099	86498362	site2315	Syn3
chr10	86498712	86499050	site2316	Syn3
chr10	86705329	86706188	site2318	Hsp90b1
chr10	86705329	86706188	site2318	Ttc41
chr10	86778448	86779186	site2319	Nt5dc3
chr10	87024965	87025234	site2322	Stab2
chr10	87488529	87488720	site2325	Ascl1
chr10	87488830	87489113	site2326	Ascl1
chr10	87489757	87490069	site2327	Ascl1
chr10	87492772	87493037	site2328	Ascl1
chr10	87494611	87495016	site2329	Ascl1
chr10	88146795	88147101	site2331	Nup37
chr10	88146795	88147101	site2331	Parpbp
chr10	88200983	88201543	site2332	Washc3
chr10	88378982	88379468	site2334	Dram1
chr10	88378982	88379468	site2334	Gnptab
chr10	88503378	88504246	site2336	Chpt1
chr10	88730893	88731186	site2338	Arl1
chr10	88731229	88731509	site2339	Arl1
chr10	88826701	88826944	site2340	Utp20
chr10	89443828	89444146	site2342	Gas2l3
chr10	89450582	89450818	site2343	Gas2l3
chr10	89461902	89462129	site2344	Gas2l3
chr10	89686046	89686466	site2345	Scyl2
chr10	89732147	89732456	site2346	Uhrf1bp1l
chr10	89732147	89732456	site2346	Actr6
chr10	89744812	89745366	site2347	Actr6
chr10	89744812	89745366	site2347	Uhrf1bp1l
chr10	91082492	91083163	site2354	Ikbip
chr10	91082492	91083163	site2354	Apaf1
chr10	91123717	91124276	site2355	Slc25a3
chr10	91170631	91170904	site2356	Tmpo
chr10	91171441	91171920	site2357	Tmpo
chr10	91181365	91181976	site2358	Tmpo
chr10	91182015	91182319	site2359	Tmpo
chr10	92721786	92722626	site2365	Nedd1
chr10	93081534	93081817	site2366	Cfap54
chr10	93160299	93161213	site2367	Cdk17
chr10	93161426	93161741	site2368	Cdk17
chr10	93310880	93311323	site2374	Elk3
chr10	93452927	93453746	site2377	Lta4h
chr10	93589348	93589810	site2379	Snrpf
chr10	93833640	93833974	site2381	Usp44
chr10	93889641	93889978	site2382	Metap2
chr10	94035684	94036410	site2383	Vezt
chr10	94035684	94036410	site2383	Fgd6
chr10	94129654	94130084	site2385	Nr2c1
chr10	94147721	94148050	site2386	Nr2c1
chr10	94198848	94199139	site2387	Ndufa12
chr10	94199173	94199455	site2388	Ndufa12
chr10	94494368	94494876	site2392	Tmcc3
chr10	94514694	94515523	site2393	Tmcc3
chr10	94688162	94689106	site2397	Cep83
chr10	95416615	95417078	site2405	Socs2
chr10	95501632	95502101	site2406	Ube2n
chr10	95501632	95502101	site2406	Mrpl42
chr10	95514628	95515570	site2407	Mrpl42
chr10	95514628	95515570	site2407	Ube2n
chr10	95563869	95564429	site2408	Nudt4
chr10	95940397	95941260	site2412	Eea1
chr10	96121193	96121571	site2415	Gm5426
chr10	96132209	96132492	site2416	Gm5426
chr10	96616398	96617169	site2420	Btg1
chr10	96618336	96618567	site2421	Btg1
chr10	98913865	98914876	site2425	Atp2b1
chr10	98914912	98915246	site2426	Atp2b1
chr10	99106698	99107215	site2427	Galnt4
chr10	99106698	99107215	site2427	Poc1b
chr10	99107937	99108224	site2428	Galnt4
chr10	99107937	99108224	site2428	Poc1b
chr10	99130591	99131070	site2429	Phxr2
chr10	99262900	99263485	site2432	Dusp6
chr10	99269332	99269706	site2433	Dusp6
chr10	100487206	100487793	site2442	Tmtc3
chr10	100487206	100487793	site2442	Cep290
chr10	100588894	100589397	site2443	1700017N19Rik
chr10	100588894	100589397	site2443	4930430F08Rik
chr10	103236073	103236464	site2449	Lrriq1
chr10	103368615	103369407	site2450	Slc6a15
chr10	105574089	105575029	site2453	Tmtc2
chr10	105575145	105575585	site2454	Tmtc2
chr10	105840874	105841599	site2457	Mettl25
chr10	105840874	105841599	site2457	Ccdc59
chr10	107123443	107123885	site2460	Acss3
chr10	107271902	107272716	site2461	Lin7a
chr10	107932486	107932827	site2463	Otogl
chr10	108155362	108155652	site2466	Ppp1r12a
chr10	108161631	108162481	site2467	Ppp1r12a
chr10	108331763	108332202	site2468	Pawr
chr10	108332606	108333216	site2469	Pawr
chr10	108333251	108333476	site2470	Pawr
chr10	109010572	109011174	site2472	Syt1
chr10	111009561	111010510	site2482	Zdhhc17
chr10	111164299	111165331	site2485	Osbpl8
chr10	111298420	111299049	site2486	Bbs10
chr10	111472778	111473530	site2489	Nap1l1
chr10	111473550	111473748	site2490	Nap1l1
chr10	111506177	111507111	site2491	Phlda1
chr10	111972478	111972863	site2497	Krr1
chr10	112060002	112060308	site2498	Glipr1l2
chr10	112060002	112060308	site2498	Glipr1l1
chr10	112160203	112160542	site2500	Caps2
chr10	112160203	112160542	site2500	ENSMUSG00000112611
chr10	112163218	112163792	site2501	ENSMUSG00000112611
chr10	112163218	112163792	site2501	Caps2
chr10	112270075	112270677	site2502	Kcnc2
chr10	112928660	112928869	site2505	Atxn7l3b
chr10	112928894	112929204	site2506	Atxn7l3b
chr10	115184798	115185106	site2509	Tph2
chr10	115251120	115251680	site2510	Tbc1d15
chr10	115315271	115316067	site2511	Rab21
chr10	115362112	115362654	site2512	Zfc3h1
chr10	115362112	115362654	site2512	Tmem19
chr10	115384276	115385177	site2513	Tmem19
chr10	115384276	115385177	site2513	Thap2
chr10	115384276	115385177	site2513	Zfc3h1
chr10	115587322	115588007	site2516	Lgr5
chr10	116017802	116018530	site2518	Ptprr
chr10	116473188	116474060	site2522	Kcnmb4
chr10	116580943	116581359	site2523	Cnot2
chr10	116581413	116582099	site2524	Cnot2
chr10	116950065	116950741	site2527	Rab3ip
chr10	117063469	117064066	site2528	Cct2
chr10	117148052	117148777	site2530	Frs2
chr10	117224047	117224646	site2531	Yeats4
chr10	117376618	117377220	site2532	Cpsf6
chr10	117629269	117629594	site2534	Cpm
chr10	117709948	117710479	site2535	Mdm2
chr10	117710591	117710982	site2536	Mdm2
chr10	117746226	117746578	site2537	Slc35e3
chr10	117792573	117793057	site2538	Nup107
chr10	117845190	117846511	site2539	Rap1b
chr10	118141418	118142149	site2542	Mdm1
chr10	118370528	118370771	site2543	ENSMUSG00000112495
chr10	118370528	118370771	site2543	ENSMUSG00000112919
chr10	118869655	118870007	site2547	Dyrk2
chr10	119240409	119240713	site2551	Cand1
chr10	119818389	119818806	site2558	Grip1
chr10	120112542	120113169	site2559	Helb
chr10	120208605	120208889	site2560	Llph
chr10	120208605	120208889	site2560	Irak3
chr10	120208605	120208889	site2560	Tmbim4
chr10	120226900	120227154	site2561	Llph
chr10	120898796	120899163	site2570	Msrb3
chr10	120978775	120979175	site2571	Lemd3
chr10	120979256	120979674	site2572	Lemd3
chr10	121033393	121033632	site2573	Wif1
chr10	121033831	121034132	site2574	Wif1
chr10	121310552	121311179	site2577	Tbc1d30
chr10	121364811	121365256	site2578	Gns
chr10	121476134	121476652	site2579	Rassf3
chr10	121586447	121587042	site2581	Tbk1
chr10	121625870	121626709	site2582	Xpot
chr10	121640490	121640742	site2583	Xpot
chr10	121739765	121740035	site2585	BC048403
chr10	122047217	122048127	site2590	Srgap1
chr10	122096716	122097758	site2591	Tmem5
chr10	123076056	123076666	site2602	Mon2
chr10	125965896	125966292	site2616	Lrig3
chr10	126900931	126901530	site2625	Atp23
chr10	126905856	126906111	site2626	Atp23
chr10	126919134	126919415	site2627	Atp23
chr10	126957785	126958075	site2628	Ctdsp2
chr10	126986443	126987001	site2630	Avil
chr10	126986443	126987001	site2630	Ctdsp2
chr10	126990400	126990642	site2631	Avil
chr10	127030668	127030948	site2632	Cyp27b1
chr10	127030668	127030948	site2632	Mettl1
chr10	127030668	127030948	site2632	Tsfm
chr10	127041786	127042052	site2633	Cdk4
chr10	127041786	127042052	site2633	Tsfm
chr10	127041786	127042052	site2633	Cyp27b1
chr10	127041786	127042052	site2633	Eef1akmt3
chr10	127041786	127042052	site2633	Mettl1
chr10	127042051	127042300	site2634	Cdk4
[truncated: 19,080 more rows]
