# Supplementary material for: Changing and stable chromatin accessibility supports transcriptional overhaul during neural stem cell activation and is altered with age
Source: Aging Cell. 2021 Oct 23;20(11):e13499. doi: 10.1111/acel.13499 (PMC8590101; doi:10.1111/acel.13499)
Supplement: Supplementary file 5 — Table S4 [file ACEL-20-e13499-s011.xlsx]

## Sheet: Content
Table S4: Read numbers for H3K4me3 ChIP-seq libraries and peak calling results
Contents:
	Tab 4A: Table of ChIP-seq libraries and read numbers
	Tab 4B: Quiescent NSPCs H3K4me3 broadPeak (MACS output)
	Tab 4C: Activated NSPCs H3K4me3 broadPeak (MACS output)
	* For Tabs 4B-C:
	ENCODE broadPeaks are BED6+3 format (https://genome.ucsc.edu/FAQ/FAQformat.html#format13)
	1	chrom - Name of the chromosome (or contig, scaffold, etc.).
	2	chromStart - The starting position of the feature in the chromosome or scaffold. The first base in a chromosome is numbered 0.
	3	chromEnd - The ending position of the feature in the chromosome or scaffold. The chromEnd base is not included in the display of the feature. For example, the first 100 bases of a chromosome are defined as chromStart=0, chromEnd=100, and span the bases numbered 0-99. If all scores were "0" when the data were submitted to the DCC, the DCC assigned scores 1-1000 based on signal value. Ideally the a…
	4	name - Name given to a region (preferably unique). Use "." if no name is assigned.
	5	score - Indicates how dark the peak will be displayed in the browser (0-1000).
	6	strand - +/- to denote strand or orientation (whenever applicable). Use "." if no orientation is assigned.
	7	signalValue - Measurement of overall (usually, average) enrichment for the region.
	8	pValue - Measurement of statistical significance (-log10). Use -1 if no pValue is assigned.
	9	qValue - Measurement of statistical significance using false discovery rate (-log10). Use -1 if no qValue is assigned.

## Sheet: 4A
Table of ChIP-seq libraries, read count, and gene mapping
	Sample ID	Number of reads that passed QC	Number of paired reads mapped with Bowtie2	Number of unique paired reads filtered with Picard/SAMtools	Number of peaks called with MACS
1	Qui H3K4me3	51019680	49744188	95227978	17186
2	Act H3K4me3	55489135	5.43627e+07	104885864	15980
3	Qui input	110385151	1.09027e+08	207741780
4	Act input	113352063	1.10462e+08	210891414

## Sheet: 4B
chr1	3670654	3672313	quies_H3K4me3_peak_1	328	.	9.82997	34.9622	32.8625
chr1	4571227	4572331	quies_H3K4me3_peak_2	1365	.	21.7545	138.78	136.525
chr1	4784281	4786826	quies_H3K4me3_peak_3	4494	.	50.1031	452.014	449.407
chr1	4807166	4809395	quies_H3K4me3_peak_4	3845	.	46.8422	387.043	384.506
chr1	4856809	4859519	quies_H3K4me3_peak_5	4517	.	52.9859	454.372	451.751
chr1	5017712	5020716	quies_H3K4me3_peak_6	4672	.	39.7174	469.849	467.227
chr1	5023107	5023998	quies_H3K4me3_peak_7	447	.	10.81	46.8632	44.7284
chr1	5082727	5084804	quies_H3K4me3_peak_8	4243	.	46.6811	426.918	424.334
chr1	5916684	5917472	quies_H3K4me3_peak_9	45	.	3.67098	6.51303	4.5338
chr1	6212639	6216641	quies_H3K4me3_peak_10	6805	.	60.5215	683.431	680.512
chr1	6282526	6282823	quies_H3K4me3_peak_11	69	.	4.36421	9.00098	6.99892
chr1	6358964	6359480	quies_H3K4me3_peak_12	76	.	4.59671	9.67556	7.66745
chr1	6382576	6383434	quies_H3K4me3_peak_13	830	.	17.4084	85.2706	83.0864
chr1	7087805	7091032	quies_H3K4me3_peak_14	2852	.	31.8729	287.65	285.239
chr1	7206207	7206829	quies_H3K4me3_peak_15	188	.	7.27714	20.9235	18.8562
chr1	7396710	7398926	quies_H3K4me3_peak_16	2700	.	37.1686	272.411	270.001
chr1	9237218	9237508	quies_H3K4me3_peak_17	38	.	3.37392	5.85428	3.88337
chr1	9298746	9300108	quies_H3K4me3_peak_18	74	.	4.50755	9.45632	7.44807
chr1	9544629	9549621	quies_H3K4me3_peak_19	4662	.	41.2482	468.908	466.263
chr1	9565783	9566118	quies_H3K4me3_peak_20	48	.	3.33521	6.86648	4.88456
chr1	9629768	9630334	quies_H3K4me3_peak_21	62	.	3.67363	8.29086	6.29684
chr1	9695491	9701574	quies_H3K4me3_peak_22	3981	.	47.0499	400.762	398.196
chr1	9742455	9748950	quies_H3K4me3_peak_23	3815	.	45.4085	384.127	381.56
chr1	9796775	9800209	quies_H3K4me3_peak_24	2069	.	27.5913	209.264	206.944
chr1	9848448	9848687	quies_H3K4me3_peak_25	22	.	2.82182	4.24088	2.29598
chr1	9941817	9944644	quies_H3K4me3_peak_26	4516	.	43.6146	454.297	451.658
chr1	9967740	9968358	quies_H3K4me3_peak_27	160	.	6.15739	18.1432	16.0897
chr1	10008690	10009486	quies_H3K4me3_peak_28	156	.	6.04667	17.7195	15.6697
chr1	10036257	10041210	quies_H3K4me3_peak_29	5232	.	51.2555	525.913	523.205
chr1	10231044	10233998	quies_H3K4me3_peak_30	4464	.	44.3997	449.069	446.472
chr1	10993368	10994193	quies_H3K4me3_peak_31	885	.	16.3266	90.7277	88.5186
chr1	11413756	11414777	quies_H3K4me3_peak_32	285	.	8.48495	30.6403	28.5469
chr1	12577146	12577436	quies_H3K4me3_peak_33	45	.	3.69869	6.53376	4.55363
chr1	12718129	12718556	quies_H3K4me3_peak_34	30	.	3.12796	5.01922	3.05839
chr1	12836174	12836784	quies_H3K4me3_peak_35	81	.	4.59625	10.1071	8.10227
chr1	12991456	12993162	quies_H3K4me3_peak_36	5141	.	66.4246	516.805	514.134
chr1	13293336	13293767	quies_H3K4me3_peak_37	142	.	5.49368	16.2646	14.221
chr1	13371450	13375060	quies_H3K4me3_peak_38	4623	.	53.1897	464.943	462.321
chr1	13425958	13426972	quies_H3K4me3_peak_39	452	.	9.53711	47.3891	45.2656
chr1	13588028	13590429	quies_H3K4me3_peak_40	3160	.	37.8201	318.451	316.008
chr1	13658177	13661056	quies_H3K4me3_peak_41	2513	.	31.5315	253.758	251.393
chr1	14306447	14310751	quies_H3K4me3_peak_42	2466	.	31.6132	249.028	246.651
chr1	14754871	14756097	quies_H3K4me3_peak_43	2743	.	42.321	276.795	274.387
chr1	15286320	15287657	quies_H3K4me3_peak_44	1213	.	22.7806	123.543	121.303
chr1	15805145	15807479	quies_H3K4me3_peak_45	5138	.	50.6739	516.509	513.809
chr1	15892240	15893191	quies_H3K4me3_peak_46	1184	.	22.5454	120.689	118.444
chr1	16092939	16093472	quies_H3K4me3_peak_47	111	.	5.40112	13.1938	11.1662
chr1	16102553	16107433	quies_H3K4me3_peak_48	5113	.	50.7881	514.013	511.339
chr1	16518102	16520311	quies_H3K4me3_peak_49	2951	.	45.0122	297.534	295.103
chr1	16617039	16619971	quies_H3K4me3_peak_50	5793	.	56.259	582.163	579.348
chr1	16655369	16657859	quies_H3K4me3_peak_51	4604	.	56.5819	463.158	460.498
chr1	16664797	16666442	quies_H3K4me3_peak_52	5436	.	44.6118	546.414	543.667
chr1	16687778	16689290	quies_H3K4me3_peak_53	1103	.	17.0795	112.539	110.312
chr1	17097183	17098112	quies_H3K4me3_peak_54	644	.	14.785	66.631	64.4803
chr1	17145224	17145915	quies_H3K4me3_peak_55	480	.	11.0526	50.1398	48.002
chr1	17838475	17838884	quies_H3K4me3_peak_56	109	.	5.46147	12.942	10.9116
chr1	18058064	18058852	quies_H3K4me3_peak_57	183	.	7.11482	20.4275	18.3672
chr1	19009025	19009398	quies_H3K4me3_peak_58	40	.	3.53736	6.06363	4.09032
chr1	19096895	19097263	quies_H3K4me3_peak_59	59	.	4.11018	7.89682	5.90273
chr1	19205726	19206353	quies_H3K4me3_peak_60	352	.	9.15754	37.3959	35.2777
chr1	19209823	19210293	quies_H3K4me3_peak_61	75	.	4.35007	9.51138	7.5073
chr1	19241436	19241837	quies_H3K4me3_peak_62	87	.	4.74963	10.788	8.77402
chr1	20818535	20820820	quies_H3K4me3_peak_63	3831	.	41.2598	385.71	383.161
chr1	20890091	20893766	quies_H3K4me3_peak_64	4079	.	41.718	410.55	407.981
chr1	20951182	20952366	quies_H3K4me3_peak_65	587	.	12.545	60.8591	58.7331
chr1	21075915	21080057	quies_H3K4me3_peak_66	2273	.	23.2173	229.639	227.315
chr1	21166099	21167218	quies_H3K4me3_peak_67	686	.	14.2753	70.7658	68.6055
chr1	21218333	21219769	quies_H3K4me3_peak_68	1745	.	24.3813	176.892	174.596
chr1	21829509	21830425	quies_H3K4me3_peak_69	182	.	5.54791	20.3359	18.2767
chr1	21960066	21962542	quies_H3K4me3_peak_70	4745	.	52.9146	477.156	474.508
chr1	22266455	22266978	quies_H3K4me3_peak_71	25	.	2.94868	4.51832	2.56499
chr1	22533016	22534283	quies_H3K4me3_peak_72	1978	.	33.1605	200.21	197.872
chr1	22805282	22806826	quies_H3K4me3_peak_73	1815	.	29.6838	183.852	181.544
chr1	23255669	23258727	quies_H3K4me3_peak_74	3804	.	44.8825	382.993	380.484
chr1	23301383	23302147	quies_H3K4me3_peak_75	65	.	4.26182	8.57507	6.57915
chr1	23321402	23322080	quies_H3K4me3_peak_76	153	.	5.80117	17.4161	15.3672
chr1	23382147	23383894	quies_H3K4me3_peak_77	3174	.	36.9186	319.882	317.46
chr1	23490469	23491172	quies_H3K4me3_peak_78	57	.	3.44103	7.74361	5.75185
chr1	23761368	23764974	quies_H3K4me3_peak_79	4030	.	44.2446	405.604	403.043
chr1	23920463	23922967	quies_H3K4me3_peak_80	2668	.	32.3483	269.267	266.898
chr1	24004549	24005987	quies_H3K4me3_peak_81	3335	.	29.0551	336.039	333.572
chr1	24097448	24101211	quies_H3K4me3_peak_82	4239	.	42.717	426.56	423.968
chr1	24586219	24587732	quies_H3K4me3_peak_83	1335	.	22.0133	135.795	133.551
chr1	24677844	24679781	quies_H3K4me3_peak_84	3851	.	50.832	387.684	385.15
chr1	25228305	25229103	quies_H3K4me3_peak_85	193	.	5.71099	21.4491	19.3885
chr1	25823310	25832799	quies_H3K4me3_peak_86	3207	.	38.629	323.219	320.766
chr1	25877446	25877712	quies_H3K4me3_peak_87	42	.	3.54087	6.23644	4.26048
chr1	25892105	25893412	quies_H3K4me3_peak_88	136	.	5.50745	15.6488	13.6057
chr1	30871809	30874725	quies_H3K4me3_peak_89	2813	.	37.1839	283.827	281.398
chr1	30947519	30950831	quies_H3K4me3_peak_90	4073	.	46.6973	409.907	407.341
chr1	32172287	32173409	quies_H3K4me3_peak_91	1767	.	29.8683	179.017	176.716
chr1	33362575	33363239	quies_H3K4me3_peak_92	61	.	3.3538	8.18021	6.18778
chr1	33668876	33670915	quies_H3K4me3_peak_93	6243	.	58.1163	627.142	624.342
chr1	33719542	33721347	quies_H3K4me3_peak_94	4712	.	53.3564	473.884	471.269
chr1	33756568	33758301	quies_H3K4me3_peak_95	3132	.	37.8107	315.712	313.281
chr1	33812654	33815151	quies_H3K4me3_peak_96	5496	.	57.3749	552.442	549.663
chr1	33906783	33911129	quies_H3K4me3_peak_97	2030	.	26.1833	205.331	203.027
chr1	34004884	34007830	quies_H3K4me3_peak_98	1503	.	20.79	152.65	150.397
chr1	34010747	34012717	quies_H3K4me3_peak_99	2532	.	36.032	255.595	253.202
chr1	34120649	34122235	quies_H3K4me3_peak_100	759	.	14.0034	78.144	75.9605
chr1	34236109	34237183	quies_H3K4me3_peak_101	484	.	11.2151	50.5652	48.4315
chr1	34434134	34435758	quies_H3K4me3_peak_102	1654	.	27.3761	167.773	165.498
chr1	34438417	34440793	quies_H3K4me3_peak_103	5073	.	51.5092	510.029	507.349
chr1	34459082	34460396	quies_H3K4me3_peak_104	3457	.	43.1717	348.239	345.747
chr1	34472396	34473396	quies_H3K4me3_peak_105	860	.	16.8386	88.2623	86.0718
chr1	34579141	34580198	quies_H3K4me3_peak_106	596	.	13.4622	61.8211	59.653
chr1	34664394	34664994	quies_H3K4me3_peak_107	33	.	2.92743	5.30899	3.34712
chr1	34677691	34682871	quies_H3K4me3_peak_108	4106	.	40.4963	413.202	410.649
chr1	34840548	34843869	quies_H3K4me3_peak_109	2820	.	31.7232	284.51	282.093
chr1	34849543	34850800	quies_H3K4me3_peak_110	2545	.	31.1495	256.924	254.578
chr1	35869662	35870336	quies_H3K4me3_peak_111	56	.	3.49014	7.65854	5.67083
chr1	36067814	36070680	quies_H3K4me3_peak_112	4254	.	46.0862	428.058	425.474
chr1	36242807	36244787	quies_H3K4me3_peak_113	5688	.	47.7184	571.615	568.814
chr1	36303129	36303716	quies_H3K4me3_peak_114	673	.	14.9152	69.5682	67.3955
chr1	36307622	36310131	quies_H3K4me3_peak_115	2651	.	32.6653	267.557	265.2
chr1	36366874	36369461	quies_H3K4me3_peak_116	4806	.	49.0324	483.281	480.612
chr1	36444258	36445596	quies_H3K4me3_peak_117	6766	.	69.521	679.598	676.662
chr1	36470747	36475616	quies_H3K4me3_peak_118	1278	.	21.2112	129.998	127.82
chr1	36511318	36514409	quies_H3K4me3_peak_119	2453	.	32.616	247.68	245.309
chr1	36546259	36547410	quies_H3K4me3_peak_120	3138	.	33.4834	316.317	313.876
chr1	36555777	36558690	quies_H3K4me3_peak_121	4634	.	55.2336	466.03	463.402
chr1	36691035	36693071	quies_H3K4me3_peak_122	6995	.	58.7256	702.47	699.501
chr1	36708554	36710492	quies_H3K4me3_peak_123	5485	.	47.4718	551.317	548.547
chr1	36784799	36785433	quies_H3K4me3_peak_124	521	.	10.662	54.2573	52.1127
chr1	36937628	36940615	quies_H3K4me3_peak_125	4538	.	49.1963	456.478	453.861
chr1	37028540	37030013	quies_H3K4me3_peak_126	2126	.	31.7251	214.975	212.631
chr1	37299431	37301919	quies_H3K4me3_peak_127	4690	.	41.1348	471.713	469.053
chr1	37428570	37431628	quies_H3K4me3_peak_128	6196	.	63.01	622.508	619.666
chr1	37539183	37541737	quies_H3K4me3_peak_129	2167	.	27.78	219.127	216.795
chr1	37586029	37586394	quies_H3K4me3_peak_130	43	.	3.22492	6.33655	4.3608
chr1	37719271	37720597	quies_H3K4me3_peak_131	1332	.	24.145	135.495	133.244
chr1	37864019	37866134	quies_H3K4me3_peak_132	3649	.	38.7867	367.476	364.957
chr1	37871560	37873197	quies_H3K4me3_peak_133	1878	.	23.4841	190.217	187.895
chr1	37889328	37891705	quies_H3K4me3_peak_134	4612	.	49.1011	463.91	461.29
chr1	37996016	37999472	quies_H3K4me3_peak_135	5632	.	55.2764	566.037	563.291
chr1	38127634	38130671	quies_H3K4me3_peak_136	2769	.	34.973	279.31	276.903
chr1	38626494	38628214	quies_H3K4me3_peak_137	916	.	18.0563	93.8223	91.6232
chr1	38835186	38836986	quies_H3K4me3_peak_138	2886	.	36.5177	291.095	288.668
chr1	38847814	38848521	quies_H3K4me3_peak_139	342	.	9.34438	36.3422	34.2346
chr1	38896916	38898717	quies_H3K4me3_peak_140	4310	.	47.0632	433.654	431.084
chr1	38986947	38989535	quies_H3K4me3_peak_141	4971	.	48.1432	499.867	497.185
chr1	39192954	39194777	quies_H3K4me3_peak_142	1932	.	31.5498	195.601	193.281
chr1	39367075	39369953	quies_H3K4me3_peak_143	6129	.	59.4642	615.823	612.967
chr1	39477170	39479267	quies_H3K4me3_peak_144	3342	.	35.0267	336.693	334.239
chr1	39534986	39537909	quies_H3K4me3_peak_145	4316	.	49.775	434.249	431.63
chr1	39575328	39578079	quies_H3K4me3_peak_146	3813	.	39.8407	383.846	381.304
chr1	39649849	39651479	quies_H3K4me3_peak_147	2389	.	29.5163	241.33	238.967
chr1	39761638	39762755	quies_H3K4me3_peak_148	93	.	4.35882	11.353	9.34103
chr1	39900065	39908026	quies_H3K4me3_peak_149	2954	.	35.4482	297.884	295.477
chr1	39915214	39915491	quies_H3K4me3_peak_150	24	.	2.77889	4.38575	2.43701
chr1	39922842	39923879	quies_H3K4me3_peak_151	53	.	3.22222	7.30641	5.32097
chr1	39935159	39937012	quies_H3K4me3_peak_152	210	.	6.4382	23.1599	21.0959
chr1	39941332	39943304	quies_H3K4me3_peak_153	100	.	4.34037	12.0179	10.0012
chr1	40085275	40086314	quies_H3K4me3_peak_154	514	.	11.5515	53.552	51.4075
chr1	40266264	40267593	quies_H3K4me3_peak_155	1172	.	19.1134	119.45	117.24
chr1	40680363	40682125	quies_H3K4me3_peak_156	1067	.	20.646	109	106.764
chr1	40789943	40791294	quies_H3K4me3_peak_157	1010	.	19.2392	103.254	101.037
chr1	41604981	41605549	quies_H3K4me3_peak_158	51	.	3.27632	7.13974	5.15641
chr1	41652496	41653499	quies_H3K4me3_peak_159	73	.	3.69447	9.37032	7.36765
chr1	41810642	41810923	quies_H3K4me3_peak_160	43	.	3.04706	6.37766	4.39979
chr1	42229727	42231167	quies_H3K4me3_peak_161	78	.	4.09003	9.86303	7.85503
chr1	42538952	42540728	quies_H3K4me3_peak_162	259	.	7.72059	28.0876	25.9959
chr1	42683937	42687523	quies_H3K4me3_peak_163	827	.	16.0767	84.9297	82.7354
chr1	42690410	42704712	quies_H3K4me3_peak_164	2515	.	35.2199	253.944	251.554
chr1	42710628	42714582	quies_H3K4me3_peak_165	1959	.	27.7069	198.317	195.993
chr1	42850747	42852615	quies_H3K4me3_peak_166	5573	.	54.0311	560.183	557.393
chr1	42952753	42953998	quies_H3K4me3_peak_167	1106	.	19.5304	112.899	110.658
chr1	43091420	43093599	quies_H3K4me3_peak_168	4101	.	50.5063	412.714	410.157
chr1	43097682	43099995	quies_H3K4me3_peak_169	6746	.	59.3023	677.547	674.631
chr1	43163188	43164407	quies_H3K4me3_peak_170	1625	.	22.9346	164.839	162.55
chr1	43445162	43448727	quies_H3K4me3_peak_171	4846	.	49.6714	487.298	484.63
chr1	43504107	43504952	quies_H3K4me3_peak_172	41	.	3.2259	6.07799	4.10475
chr1	43730792	43731364	quies_H3K4me3_peak_173	76	.	3.84568	9.61855	7.61731
chr1	43826155	43828704	quies_H3K4me3_peak_174	4290	.	41.016	431.686	429.067
chr1	43932901	43935983	quies_H3K4me3_peak_175	5537	.	57.3093	556.584	553.79
chr1	44100946	44103233	quies_H3K4me3_peak_176	5653	.	55.4409	568.099	565.312
chr1	44117401	44120943	quies_H3K4me3_peak_177	3815	.	44.9203	384.091	381.544
chr1	44147045	44149354	quies_H3K4me3_peak_178	5176	.	48.1433	520.374	517.675
chr1	44198693	44199222	quies_H3K4me3_peak_179	225	.	7.87127	24.6406	22.5652
chr1	44551888	44552123	quies_H3K4me3_peak_180	26	.	2.93055	4.5895	2.63657
chr1	45501739	45503542	quies_H3K4me3_peak_181	706	.	13.1019	72.819	70.6424
chr1	45734311	45735824	quies_H3K4me3_peak_182	105	.	5.1604	12.5434	10.515
chr1	45794779	45796921	quies_H3K4me3_peak_183	4416	.	51.7833	444.29	441.659
chr1	45925044	45926346	quies_H3K4me3_peak_184	1524	.	24.2627	154.68	152.4
chr1	46066467	46067707	quies_H3K4me3_peak_185	580	.	12.0164	60.2107	58.0694
chr1	46851914	46855115	quies_H3K4me3_peak_186	4331	.	47.5986	435.81	433.194
chr1	47853609	47854249	quies_H3K4me3_peak_187	107	.	5.1791	12.7851	10.7594
chr1	50025402	50026074	quies_H3K4me3_peak_188	113	.	5.2436	13.4172	11.3931
chr1	50926312	50930651	quies_H3K4me3_peak_189	3356	.	35.0657	338.191	335.693
chr1	51290254	51290766	quies_H3K4me3_peak_190	22	.	2.46785	4.20002	2.25482
chr1	51333811	51334049	quies_H3K4me3_peak_191	46	.	3.21499	6.65788	4.68051
chr1	51477571	51479463	quies_H3K4me3_peak_192	4556	.	45.757	458.259	455.635
chr1	51720016	51720458	quies_H3K4me3_peak_193	102	.	4.23058	12.3087	10.2871
chr1	51879282	51879553	quies_H3K4me3_peak_194	34	.	3.27593	5.41346	3.44709
chr1	51914552	51916402	quies_H3K4me3_peak_195	6148	.	60.5362	617.622	614.802
chr1	52113223	52113846	quies_H3K4me3_peak_196	462	.	9.23367	48.4064	46.2747
chr1	52118880	52120784	quies_H3K4me3_peak_197	4770	.	36.321	479.767	477.086
chr1	52231120	52233982	quies_H3K4me3_peak_198	5310	.	55.9896	533.78	531.055
chr1	52498886	52501204	quies_H3K4me3_peak_199	2945	.	35.5941	296.959	294.529
chr1	52597460	52598226	quies_H3K4me3_peak_200	235	.	7.47191	25.6252	23.5447
chr1	52630314	52631753	quies_H3K4me3_peak_201	5258	.	47.5617	528.579	525.849
chr1	52726238	52727840	quies_H3K4me3_peak_202	5312	.	67.3739	533.95	531.259
chr1	52763994	52764716	quies_H3K4me3_peak_203	202	.	6.88082	22.3178	20.2491
chr1	52816257	52818133	quies_H3K4me3_peak_204	3299	.	34.4068	332.401	329.937
chr1	52844283	52846202	quies_H3K4me3_peak_205	2282	.	23.5949	230.638	228.278
chr1	52951407	52952860	quies_H3K4me3_peak_206	51	.	3.66989	7.10773	5.12507
chr1	53296064	53298182	quies_H3K4me3_peak_207	4991	.	50.2874	501.762	499.106
chr1	53313042	53314743	quies_H3K4me3_peak_208	3133	.	38.9916	315.767	313.315
chr1	53351224	53353077	quies_H3K4me3_peak_209	4597	.	50.6509	462.427	459.796
chr1	53783672	53785737	quies_H3K4me3_peak_210	4614	.	39.9332	464.029	461.418
chr1	53823379	53824168	quies_H3K4me3_peak_211	62	.	3.64677	8.26252	6.26912
chr1	53940421	53940918	quies_H3K4me3_peak_212	45	.	3.07474	6.49873	4.52188
chr1	54193954	54195362	quies_H3K4me3_peak_213	1573	.	26.2521	159.6	157.306
chr1	54250386	54251461	quies_H3K4me3_peak_214	1383	.	20.7077	140.624	138.39
chr1	54437869	54439267	quies_H3K4me3_peak_215	5681	.	62.8639	570.94	568.179
chr1	54555954	54558421	quies_H3K4me3_peak_216	5062	.	54.8154	508.932	506.22
chr1	54925344	54926950	quies_H3K4me3_peak_217	4127	.	52.9385	415.315	412.747
chr1	55025418	55028056	quies_H3K4me3_peak_218	6663	.	61.5144	669.306	666.38
chr1	55052042	55054174	quies_H3K4me3_peak_219	5485	.	48.7482	551.289	548.508
chr1	55085701	55090353	quies_H3K4me3_peak_220	4688	.	42.3507	471.461	468.808
chr1	55130236	55133564	quies_H3K4me3_peak_221	3907	.	40.8285	393.261	390.717
chr1	55201541	55202695	quies_H3K4me3_peak_222	143	.	5.53571	16.358	14.3089
chr1	55221200	55222135	quies_H3K4me3_peak_223	39	.	3.08779	5.9539	3.98145
chr1	55223625	55227668	quies_H3K4me3_peak_224	2783	.	32.557	280.746	278.323
chr1	55236560	55240849	quies_H3K4me3_peak_225	5367	.	53.7409	539.501	536.765
chr1	55363083	55363994	quies_H3K4me3_peak_226	276	.	8.95221	29.7604	27.6703
chr1	55404962	55408702	quies_H3K4me3_peak_227	5149	.	42.9558	517.664	514.949
chr1	56970816	56974198	quies_H3K4me3_peak_228	6041	.	68.0404	606.917	604.11
chr1	57376922	57379380	quies_H3K4me3_peak_229	4677	.	40.8449	470.375	467.704
chr1	57405088	57408726	quies_H3K4me3_peak_230	4895	.	50.9774	492.16	489.516
chr1	57429308	57430392	quies_H3K4me3_peak_231	134	.	5.35634	15.4814	13.4411
chr1	57436864	57437216	quies_H3K4me3_peak_232	33	.	3.13562	5.26636	3.30457
chr1	57774075	57776701	quies_H3K4me3_peak_233	3572	.	36.8281	359.736	357.243
chr1	57849666	57850224	quies_H3K4me3_peak_234	185	.	6.71011	20.6554	18.5978
chr1	57968843	57970294	quies_H3K4me3_peak_235	5484	.	55.0773	551.133	548.423
chr1	57995410	57998180	quies_H3K4me3_peak_236	4449	.	50.0861	447.637	444.995
chr1	58029260	58031330	quies_H3K4me3_peak_237	763	.	13.5301	78.5047	76.3257
chr1	58391395	58394993	quies_H3K4me3_peak_238	4441	.	51.3465	446.722	444.125
chr1	58421154	58424318	quies_H3K4me3_peak_239	6993	.	56.7766	702.351	699.393
chr1	58444127	58447451	quies_H3K4me3_peak_240	3899	.	40.933	392.431	389.904
chr1	58503260	58506007	quies_H3K4me3_peak_241	5737	.	52.1857	576.518	573.717
chr1	58584834	58587715	quies_H3K4me3_peak_242	5630	.	60.5953	565.855	563.094
chr1	58652271	58653418	quies_H3K4me3_peak_243	2808	.	37.071	283.248	280.84
chr1	58710719	58715290	quies_H3K4me3_peak_244	3558	.	38.6124	358.336	355.834
chr1	58795421	58796124	quies_H3K4me3_peak_245	130	.	5.90426	15.0814	13.0418
chr1	58971934	58974693	quies_H3K4me3_peak_246	7344	.	61.6994	737.485	734.488
chr1	59119053	59120972	quies_H3K4me3_peak_247	4412	.	48.4623	443.836	441.237
chr1	59235980	59238220	quies_H3K4me3_peak_248	5365	.	60.687	539.286	536.55
chr1	59481061	59488152	quies_H3K4me3_peak_249	3354	.	41.9654	337.979	335.49
chr1	59515591	59516763	quies_H3K4me3_peak_250	393	.	8.3558	41.5106	39.3938
chr1	59524241	59526146	quies_H3K4me3_peak_251	376	.	9.95479	39.7916	37.6925
chr1	59574557	59575049	quies_H3K4me3_peak_252	29	.	3.00115	4.95828	2.99957
chr1	59669182	59671965	quies_H3K4me3_peak_253	6340	.	61.8961	636.898	634.054
chr1	59684300	59687250	quies_H3K4me3_peak_254	3953	.	42.2905	397.865	395.317
chr1	59762068	59769983	quies_H3K4me3_peak_255	3802	.	43.5877	382.762	380.242
chr1	59788638	59790059	quies_H3K4me3_peak_256	73	.	4.07184	9.30622	7.30325
chr1	59912158	59915454	quies_H3K4me3_peak_257	3649	.	42.6117	367.435	364.924
chr1	60042403	60043688	quies_H3K4me3_peak_258	1692	.	27.3342	171.576	169.274
chr1	60096378	60099432	quies_H3K4me3_peak_259	4486	.	48.5357	451.265	448.67
chr1	60179666	60182174	quies_H3K4me3_peak_260	2763	.	29.0388	278.757	276.345
chr1	60342591	60344661	quies_H3K4me3_peak_261	3635	.	38.0405	366.063	363.567
chr1	60408907	60411560	quies_H3K4me3_peak_262	3668	.	46.2274	369.401	366.892
chr1	60564640	60567687	quies_H3K4me3_peak_263	5500	.	63.0457	552.86	550.095
chr1	60860867	60861297	quies_H3K4me3_peak_264	188	.	5.98127	20.9426	18.8756
chr1	61055386	61055698	quies_H3K4me3_peak_265	68	.	4.09991	8.8536	6.85222
chr1	61638134	61640179	quies_H3K4me3_peak_266	5814	.	66.0532	584.255	581.435
chr1	62702653	62704039	quies_H3K4me3_peak_267	2262	.	30.9139	228.619	226.257
chr1	62706180	62707852	quies_H3K4me3_peak_268	2237	.	32.2378	226.109	223.741
chr1	63112293	63116467	quies_H3K4me3_peak_269	3539	.	45.5618	356.404	353.904
chr1	63175045	63178507	quies_H3K4me3_peak_270	6457	.	56.5489	648.597	645.725
chr1	63445318	63446903	quies_H3K4me3_peak_271	2020	.	25.4546	204.371	202.036
chr1	63705624	63706413	quies_H3K4me3_peak_272	158	.	6.16375	17.8898	15.8462
chr1	63730017	63731644	quies_H3K4me3_peak_273	3774	.	37.0093	379.954	377.43
chr1	64117726	64122772	quies_H3K4me3_peak_274	4391	.	49.5373	441.704	439.122
chr1	64198782	64199196	quies_H3K4me3_peak_275	37	.	3.13482	5.67541	3.70695
chr1	64302571	64303422	quies_H3K4me3_peak_276	85	.	4.46229	10.5643	8.5543
chr1	64305111	64306236	quies_H3K4me3_peak_277	86	.	3.96709	10.6756	8.66693
chr1	64531449	64535525	quies_H3K4me3_peak_278	3644	.	39.3418	366.949	364.448
chr1	64615497	64618681	quies_H3K4me3_peak_279	4223	.	36.9729	424.928	422.356
chr1	64689562	64693408	quies_H3K4me3_peak_280	3446	.	40.2689	347.12	344.625
chr1	64734577	64739001	quies_H3K4me3_peak_281	3511	.	39.234	353.598	351.106
chr1	64955822	64957341	quies_H3K4me3_peak_282	4939	.	60.5681	496.689	494
chr1	65122588	65123369	quies_H3K4me3_peak_283	573	.	13.3501	59.5489	57.3888
chr1	65177148	65180139	quies_H3K4me3_peak_284	3678	.	36.9396	370.344	367.814
chr1	65185490	65188283	quies_H3K4me3_peak_285	4256	.	47.5809	428.212	425.626
chr1	65311244	65312206	quies_H3K4me3_peak_286	263	.	8.22864	28.4858	26.3994
chr1	66174731	66178071	quies_H3K4me3_peak_287	3115	.	33.2058	313.963	311.503
chr1	66186872	66188034	quies_H3K4me3_peak_288	514	.	12.2973	53.6205	51.4776
chr1	66279231	66279531	quies_H3K4me3_peak_289	61	.	3.99774	8.15513	6.16129
chr1	66320679	66325393	quies_H3K4me3_peak_290	2033	.	28.8477	205.619	203.306
chr1	66386570	66388903	quies_H3K4me3_peak_291	549	.	10.4423	57.0762	54.9477
chr1	66394434	66395625	quies_H3K4me3_peak_292	74	.	3.97713	9.44656	7.44734
chr1	66467599	66468975	quies_H3K4me3_peak_293	1429	.	24.6877	145.179	142.906
chr1	66700478	66702455	quies_H3K4me3_peak_294	5241	.	51.0996	526.858	524.148
chr1	66815438	66818413	quies_H3K4me3_peak_295	4405	.	46.8984	443.18	440.57
chr1	66861418	66864022	quies_H3K4me3_peak_296	4173	.	42.2079	419.908	417.307
chr1	67037791	67039390	quies_H3K4me3_peak_297	6754	.	77.6428	678.43	675.479
chr1	68046751	68046979	quies_H3K4me3_peak_298	55	.	3.86166	7.58543	5.59597
chr1	68961372	68961794	quies_H3K4me3_peak_299	50	.	3.26057	7.05414	5.07095
chr1	69105084	69108889	quies_H3K4me3_peak_300	4607	.	45.3846	463.35	460.742
chr1	69591361	69591873	quies_H3K4me3_peak_301	66	.	4.17072	8.69031	6.6929
chr1	69684004	69688524	quies_H3K4me3_peak_302	2413	.	33.0722	243.781	241.398
chr1	69759341	69759903	quies_H3K4me3_peak_303	129	.	5.88277	14.9484	12.9118
chr1	71101630	71103847	quies_H3K4me3_peak_304	5883	.	53.5912	591.198	588.393
chr1	71556357	71558292	quies_H3K4me3_peak_305	3354	.	39.3583	337.971	335.496
chr1	71651608	71654327	quies_H3K4me3_peak_306	4729	.	51.509	475.537	472.931
chr1	72211385	72212817	quies_H3K4me3_peak_307	2702	.	31.63	272.64	270.228
chr1	72225653	72226653	quies_H3K4me3_peak_308	1161	.	15.882	118.387	116.159
chr1	72236115	72237670	quies_H3K4me3_peak_309	3421	.	43.1868	344.591	342.117
chr1	72243540	72244733	quies_H3K4me3_peak_310	759	.	14.7906	78.1695	75.975
chr1	72254565	72255783	quies_H3K4me3_peak_311	207	.	6.53355	22.8235	20.7652
chr1	72283628	72284845	quies_H3K4me3_peak_312	2513	.	29.0577	253.756	251.376
chr1	72306700	72308525	quies_H3K4me3_peak_313	2159	.	26.1702	218.282	215.94
chr1	72536038	72537713	quies_H3K4me3_peak_314	1271	.	19.6678	129.377	127.109
chr1	72582616	72584366	quies_H3K4me3_peak_315	1933	.	23.2733	195.684	193.362
chr1	72710714	72713570	quies_H3K4me3_peak_316	5473	.	51.4413	550.117	547.337
chr1	72823945	72828642	quies_H3K4me3_peak_317	5064	.	50.3129	509.145	506.456
chr1	72830319	72830823	quies_H3K4me3_peak_318	30	.	3.1022	5.02197	3.06338
chr1	72833401	72833630	quies_H3K4me3_peak_319	23	.	2.83422	4.2576	2.31289
chr1	72871770	72872104	quies_H3K4me3_peak_320	39	.	3.36933	5.93199	3.96241
chr1	72873121	72875361	quies_H3K4me3_peak_321	272	.	7.64778	29.3802	27.2896
chr1	73640631	73641005	quies_H3K4me3_peak_322	49	.	3.4624	6.97152	4.9881
chr1	73962018	73963508	quies_H3K4me3_peak_323	578	.	10.2489	59.9397	57.8036
chr1	74098034	74099322	quies_H3K4me3_peak_324	1177	.	21.8907	120.013	117.768
chr1	74124720	74125223	quies_H3K4me3_peak_325	89	.	4.25119	10.9376	8.92012
chr1	74235790	74238940	quies_H3K4me3_peak_326	5050	.	42.0516	507.763	505.049
chr1	74283389	74286502	quies_H3K4me3_peak_327	4623	.	51.3182	464.966	462.335
chr1	74295293	74296345	quies_H3K4me3_peak_328	51	.	3.29392	7.09899	5.1142
chr1	74302819	74304774	quies_H3K4me3_peak_329	3985	.	45.1075	401.12	398.584
chr1	74332300	74333651	quies_H3K4me3_peak_330	1521	.	24.2605	154.424	152.139
chr1	74386428	74387678	quies_H3K4me3_peak_331	1278	.	16.8707	130.137	127.881
chr1	74390835	74393378	quies_H3K4me3_peak_332	4276	.	47.0476	430.266	427.666
chr1	74396913	74398332	quies_H3K4me3_peak_333	323	.	7.7412	34.4605	32.3772
chr1	74504494	74507887	quies_H3K4me3_peak_334	5629	.	56.4776	565.687	562.931
chr1	74542250	74545144	quies_H3K4me3_peak_335	1712	.	26.6212	173.542	171.238
chr1	74586232	74589418	quies_H3K4me3_peak_336	5908	.	67.7065	593.711	590.897
chr1	74600519	74602080	quies_H3K4me3_peak_337	7004	.	82.954	703.406	700.424
chr1	74661330	74663216	quies_H3K4me3_peak_338	5405	.	49.1754	543.277	540.523
chr1	74713449	74713767	quies_H3K4me3_peak_339	23	.	2.83043	4.25085	2.30331
chr1	74771394	74773187	quies_H3K4me3_peak_340	323	.	8.46974	34.4236	32.348
chr1	74783856	74784746	quies_H3K4me3_peak_341	1479	.	22.7959	150.194	147.915
chr1	74802824	74803832	quies_H3K4me3_peak_342	1026	.	19.5797	104.819	102.603
chr1	74816587	74817910	quies_H3K4me3_peak_343	1812	.	25.1068	183.51	181.216
chr1	74854473	74855850	quies_H3K4me3_peak_344	1094	.	17.7141	111.678	109.489
chr1	74857910	74859186	quies_H3K4me3_peak_345	397	.	10.7773	41.8807	39.7637
chr1	74882185	74882783	quies_H3K4me3_peak_346	112	.	5.24105	13.3263	11.2999
chr1	74885333	74886259	quies_H3K4me3_peak_347	247	.	7.42227	26.8324	24.7549
chr1	74892809	74893885	quies_H3K4me3_peak_348	143	.	6.08528	16.4207	14.3787
chr1	74900525	74901138	quies_H3K4me3_peak_349	67	.	4.27881	8.70097	6.70051
chr1	74935269	74935878	quies_H3K4me3_peak_350	198	.	6.9235	21.9105	19.844
chr1	74951030	74951986	quies_H3K4me3_peak_351	81	.	4.62097	10.186	8.17606
chr1	75124245	75125750	quies_H3K4me3_peak_352	2039	.	24.2452	206.33	203.997
chr1	75140735	75144120	quies_H3K4me3_peak_353	4336	.	47.7755	436.257	433.675
chr1	75168100	75169587	quies_H3K4me3_peak_354	3238	.	40.8726	326.366	323.896
chr1	75178795	75180559	quies_H3K4me3_peak_355	2027	.	29.8784	205.098	202.776
chr1	75190819	75193352	quies_H3K4me3_peak_356	4747	.	47.1339	477.374	474.747
chr1	75208711	75212131	quies_H3K4me3_peak_357	4966	.	50.4232	499.288	496.601
chr1	75218746	75219952	quies_H3K4me3_peak_358	575	.	12.3311	59.7234	57.5845
chr1	75235959	75237605	quies_H3K4me3_peak_359	4110	.	47.3797	413.609	411.045
chr1	75263152	75264495	quies_H3K4me3_peak_360	601	.	12.0182	62.2723	60.1108
chr1	75316136	75318432	quies_H3K4me3_peak_361	5134	.	51.8081	516.158	513.454
chr1	75381548	75383079	quies_H3K4me3_peak_362	2125	.	33.4839	214.931	212.582
chr1	75399526	75401091	quies_H3K4me3_peak_363	366	.	7.64089	38.7153	36.623
chr1	75435626	75437034	quies_H3K4me3_peak_364	2398	.	25.6776	242.226	239.861
chr1	75477378	75480389	quies_H3K4me3_peak_365	3986	.	52.0408	401.227	398.686
chr1	75487085	75488409	quies_H3K4me3_peak_366	1658	.	25.3258	168.169	165.869
chr1	75504982	75506987	quies_H3K4me3_peak_367	6031	.	63.6826	605.944	603.169
chr1	75520889	75522605	quies_H3K4me3_peak_368	4392	.	40.632	441.849	439.257
chr1	75545861	75547484	quies_H3K4me3_peak_369	2661	.	35.828	268.497	266.11
chr1	75653485	75653966	quies_H3K4me3_peak_370	72	.	3.97516	9.27109	7.27124
chr1	76490949	76491472	quies_H3K4me3_peak_371	95	.	5.08781	11.5412	9.52217
chr1	76866499	76867182	quies_H3K4me3_peak_372	117	.	5.60731	13.8284	11.7978
chr1	77513280	77516742	quies_H3K4me3_peak_373	3477	.	38.605	350.262	347.775
chr1	78189626	78189877	quies_H3K4me3_peak_374	25	.	3.02554	4.48166	2.52802
chr1	78203587	78204430	quies_H3K4me3_peak_375	990	.	20.1101	101.303	99.0928
chr1	78215858	78217703	quies_H3K4me3_peak_376	62	.	4.16038	8.28992	6.29577
chr1	78310206	78310810	quies_H3K4me3_peak_377	106	.	5.11952	12.6913	10.6644
chr1	78487530	78490052	quies_H3K4me3_peak_378	5830	.	52.0721	585.82	583.03
chr1	78536971	78538214	quies_H3K4me3_peak_379	1046	.	16.3251	106.875	104.639
chr1	78657256	78661519	quies_H3K4me3_peak_380	4853	.	51.3566	487.996	485.328
chr1	78852715	78852956	quies_H3K4me3_peak_381	27	.	3.00953	4.71096	2.75634
chr1	79439694	79440270	quies_H3K4me3_peak_382	43	.	3.28022	6.35248	4.37875
chr1	79581034	79581746	quies_H3K4me3_peak_383	136	.	4.92517	15.6708	13.6375
chr1	79671292	79672507	quies_H3K4me3_peak_384	2544	.	38.9017	256.833	254.442
chr1	79760413	79762377	quies_H3K4me3_peak_385	6644	.	54.9725	667.411	664.499
chr1	79775650	79777356	quies_H3K4me3_peak_386	4520	.	36.983	454.645	452.007
chr1	79823867	79825239	quies_H3K4me3_peak_387	87	.	4.26441	10.798	8.79022
chr1	79832431	79833539	quies_H3K4me3_peak_388	29	.	2.90955	4.87572	2.9195
chr1	79854340	79861375	quies_H3K4me3_peak_389	4050	.	44.2482	407.643	405.085
chr1	80337533	80341722	quies_H3K4me3_peak_390	3032	.	35.9535	305.741	303.297
chr1	80486457	80486777	quies_H3K4me3_peak_391	53	.	3.78194	7.28913	5.30363
chr1	80708007	80710094	quies_H3K4me3_peak_392	809	.	14.2753	83.1392	80.9498
chr1	80756703	80759229	quies_H3K4me3_peak_393	3789	.	44.8311	381.484	378.965
chr1	81593631	81594466	quies_H3K4me3_peak_394	63	.	4.01468	8.32301	6.3295
chr1	82282668	82292388	quies_H3K4me3_peak_395	2454	.	29.1209	247.814	245.426
chr1	82316031	82317846	quies_H3K4me3_peak_396	5356	.	52.4973	538.441	535.674
chr1	82476676	82477168	quies_H3K4me3_peak_397	84	.	4.01208	10.4334	8.41917
chr1	82586495	82587391	quies_H3K4me3_peak_398	410	.	11.1706	43.1813	41.0612
chr1	82641534	82641849	quies_H3K4me3_peak_399	113	.	4.94966	13.3768	11.3469
chr1	82724294	82726489	quies_H3K4me3_peak_400	5877	.	48.3198	590.541	587.746
chr1	82838862	82841553	quies_H3K4me3_peak_401	2947	.	40.3206	297.229	294.797
chr1	83037841	83038662	quies_H3K4me3_peak_402	301	.	9.40821	32.2987	30.199
chr1	83076027	83076285	quies_H3K4me3_peak_403	70	.	3.46611	9.06791	7.06533
chr1	83159505	83160268	quies_H3K4me3_peak_404	1765	.	29.2383	178.833	176.533
chr1	83407805	83408547	quies_H3K4me3_peak_405	184	.	6.5342	20.4982	18.445
chr1	83631393	83631939	quies_H3K4me3_peak_406	74	.	4.15086	9.42948	7.42246
chr1	84155002	84155774	quies_H3K4me3_peak_407	112	.	4.54391	13.2921	11.2617
chr1	84282546	84285190	quies_H3K4me3_peak_408	3043	.	33.8599	306.745	304.304
chr1	84585631	84585891	quies_H3K4me3_peak_409	40	.	3.35639	6.0606	4.08669
chr1	84693107	84696651	quies_H3K4me3_peak_410	5426	.	54.7912	545.397	542.654
chr1	84837016	84841483	quies_H3K4me3_peak_411	5135	.	57.4295	516.228	513.515
chr1	84933912	84935945	quies_H3K4me3_peak_412	3365	.	34.7169	339.047	336.586
chr1	85703419	85703716	quies_H3K4me3_peak_413	77	.	4.24395	9.7126	7.70504
chr1	85736210	85736631	quies_H3K4me3_peak_414	100	.	4.54459	12.0998	10.0781
chr1	85793074	85795690	quies_H3K4me3_peak_415	6030	.	53.7052	605.821	603.016
chr1	85893976	85897608	quies_H3K4me3_peak_416	3954	.	44.6955	397.971	395.451
chr1	86045384	86048252	quies_H3K4me3_peak_417	3997	.	42.8707	402.275	399.729
chr1	86064268	86066866	quies_H3K4me3_peak_418	7414	.	63.6637	744.463	741.46
chr1	86153830	86155728	quies_H3K4me3_peak_419	3768	.	48.8151	379.404	376.843
chr1	86302955	86303831	quies_H3K4me3_peak_420	468	.	11.7552	48.9905	46.8543
chr1	86357496	86360877	quies_H3K4me3_peak_421	6600	.	55.8022	662.955	660.085
chr1	86433875	86435451	quies_H3K4me3_peak_422	295	.	8.29679	31.669	29.5765
chr1	86440773	86443174	quies_H3K4me3_peak_423	273	.	8.5749	29.4287	27.3377
chr1	86486796	86488875	quies_H3K4me3_peak_424	2755	.	26.5014	277.958	275.546
chr1	86503875	86504939	quies_H3K4me3_peak_425	180	.	5.59647	20.0738	18.0227
chr1	86525183	86530094	quies_H3K4me3_peak_426	7960	.	74.0119	799.16	796.066
chr1	86581346	86583652	quies_H3K4me3_peak_427	4173	.	44.1384	419.917	417.329
chr1	86586538	86588265	quies_H3K4me3_peak_428	5553	.	51.7203	558.127	555.345
chr1	86669518	86670706	quies_H3K4me3_peak_429	2967	.	38.0257	299.18	296.731
chr1	86703162	86705666	quies_H3K4me3_peak_430	3050	.	28.5969	307.502	305.098
chr1	87078296	87078555	quies_H3K4me3_peak_431	75	.	4.08881	9.5924	7.58647
chr1	87154306	87154665	quies_H3K4me3_peak_432	26	.	3.05095	4.62228	2.66699
chr1	87155723	87156376	quies_H3K4me3_peak_433	188	.	6.99102	20.8778	18.8255
chr1	87186575	87187430	quies_H3K4me3_peak_434	1941	.	30.7763	196.445	194.142
chr1	87213064	87216027	quies_H3K4me3_peak_435	3100	.	38.5264	312.468	310.021
chr1	87263826	87265104	quies_H3K4me3_peak_436	1396	.	25.8418	141.898	139.629
chr1	87326639	87328677	quies_H3K4me3_peak_437	7227	.	75.0235	725.723	722.726
chr1	87461534	87461860	quies_H3K4me3_peak_438	26	.	2.98044	4.62603	2.67222
chr1	87509558	87510965	quies_H3K4me3_peak_439	2682	.	33.4543	270.64	268.245
chr1	87520819	87521256	quies_H3K4me3_peak_440	85	.	4.12652	10.5284	8.51412
chr1	87755269	87757557	quies_H3K4me3_peak_441	6111	.	65.4742	614.01	611.145
chr1	87852783	87855442	quies_H3K4me3_peak_442	2842	.	32.5743	286.653	284.273
chr1	88007601	88008949	quies_H3K4me3_peak_443	1701	.	22.0871	172.443	170.145
chr1	88275787	88277945	quies_H3K4me3_peak_444	5163	.	34.5736	519.067	516.337
chr1	88698629	88702679	quies_H3K4me3_peak_445	3723	.	40.3655	374.918	372.387
chr1	89069511	89072774	quies_H3K4me3_peak_446	4789	.	44.2024	481.609	478.93
chr1	89453931	89458251	quies_H3K4me3_peak_447	3569	.	40.3014	359.461	356.949
chr1	89579793	89581946	quies_H3K4me3_peak_448	1040	.	19.7104	106.261	104.047
chr1	89656782	89657148	quies_H3K4me3_peak_449	37	.	3.33426	5.75864	3.78861
chr1	89929033	89932958	quies_H3K4me3_peak_450	3350	.	35.2553	337.501	335.053
chr1	89967862	89969081	quies_H3K4me3_peak_451	1825	.	30.1193	184.87	182.545
chr1	90153352	90153742	quies_H3K4me3_peak_452	51	.	3.57069	7.08981	5.10485
chr1	90203891	90206451	quies_H3K4me3_peak_453	564	.	10.3347	58.6257	56.4688
chr1	90602701	90604977	quies_H3K4me3_peak_454	5380	.	62.3933	540.818	538.078
chr1	90743978	90744372	quies_H3K4me3_peak_455	32	.	3.27509	5.21073	3.24671
chr1	90997775	91001716	quies_H3K4me3_peak_456	5145	.	52.1674	517.209	514.515
chr1	91017124	91017864	quies_H3K4me3_peak_457	61	.	3.48969	8.13397	6.13864
chr1	91052297	91056590	quies_H3K4me3_peak_458	1867	.	27.7289	189.085	186.764
chr1	91179560	91182106	quies_H3K4me3_peak_459	94	.	4.44694	11.4974	9.48866
chr1	91248963	91252665	quies_H3K4me3_peak_460	4179	.	41.3102	420.561	417.989
chr1	91297730	91299260	quies_H3K4me3_peak_461	2388	.	34.2167	241.182	238.815
chr1	91396913	91399378	quies_H3K4me3_peak_462	5429	.	51.7355	545.7	542.956
chr1	91411226	91415146	quies_H3K4me3_peak_463	2563	.	28.9935	258.767	256.382
chr1	91455685	91460133	quies_H3K4me3_peak_464	2478	.	26.7853	250.276	247.898
chr1	91494179	91495764	quies_H3K4me3_peak_465	5543	.	53.0363	557.127	554.36
chr1	91539631	91542299	quies_H3K4me3_peak_466	5752	.	63.0667	578.099	575.293
chr1	91800667	91802298	quies_H3K4me3_peak_467	804	.	16.9782	82.6542	80.4679
chr1	92178166	92181573	quies_H3K4me3_peak_468	2117	.	26.802	214.1	211.763
chr1	92195180	92196131	quies_H3K4me3_peak_469	102	.	4.96043	12.2838	10.2606
chr1	92472510	92474616	quies_H3K4me3_peak_470	5756	.	51.6428	578.442	575.624
chr1	92640192	92642612	quies_H3K4me3_peak_471	4687	.	45.2311	471.44	468.795
chr1	92830686	92833412	quies_H3K4me3_peak_472	3843	.	51.4658	386.836	384.304
chr1	92906689	92907930	quies_H3K4me3_peak_473	3744	.	46.4096	376.914	374.4
chr1	92909698	92912398	quies_H3K4me3_peak_474	2463	.	30.8828	248.771	246.4
chr1	92933373	92936379	quies_H3K4me3_peak_475	3895	.	38.9458	392.101	389.546
chr1	92956871	92957189	quies_H3K4me3_peak_476	63	.	3.82645	8.38781	6.39212
chr1	93085057	93085617	quies_H3K4me3_peak_477	31	.	2.92876	5.07475	3.11432
chr1	93099870	93102473	quies_H3K4me3_peak_478	7904	.	83.4337	793.498	790.473
chr1	93114986	93115927	quies_H3K4me3_peak_479	358	.	9.37119	37.9187	35.8144
chr1	93235484	93236795	quies_H3K4me3_peak_480	2605	.	35.2687	262.926	260.527
chr1	93304850	93306551	quies_H3K4me3_peak_481	4689	.	47.2606	471.611	468.959
chr1	93341856	93344791	quies_H3K4me3_peak_482	6840	.	60.9743	686.996	684.07
chr1	93443598	93446413	quies_H3K4me3_peak_483	3411	.	38.2925	343.648	341.156
chr1	93477110	93481102	quies_H3K4me3_peak_484	5019	.	41.5301	504.602	501.905
chr1	93511288	93513114	quies_H3K4me3_peak_485	2334	.	32.7425	235.784	233.424
chr1	93633928	93636301	quies_H3K4me3_peak_486	7367	.	66.1548	739.793	736.784
chr1	93668888	93669274	quies_H3K4me3_peak_487	129	.	5.90324	14.992	12.9549
chr1	93685033	93687006	quies_H3K4me3_peak_488	3438	.	35.3833	346.304	343.827
chr1	93753254	93756179	quies_H3K4me3_peak_489	5970	.	63.1907	599.83	597.036
chr1	93800905	93805026	quies_H3K4me3_peak_490	2848	.	31.7853	287.253	284.826
chr1	93824788	93826270	quies_H3K4me3_peak_491	1549	.	21.3933	157.186	154.902
chr1	94034980	94035822	quies_H3K4me3_peak_492	528	.	10.9254	54.9826	52.8409
chr1	95268094	95268345	quies_H3K4me3_peak_493	29	.	3.17263	4.92741	2.96795
chr1	95313087	95314920	quies_H3K4me3_peak_494	6391	.	69.2622	642.052	639.162
chr1	95667028	95668486	quies_H3K4me3_peak_495	2300	.	32.9888	232.429	230.053
chr1	96872002	96872505	quies_H3K4me3_peak_496	92	.	4.62691	11.2686	9.25057
chr1	97659290	97662608	quies_H3K4me3_peak_497	3848	.	42.2948	387.353	384.817
chr1	97768695	97771620	quies_H3K4me3_peak_498	7097	.	70.4075	712.682	709.729
chr1	97802336	97802756	quies_H3K4me3_peak_499	115	.	5.52219	13.6145	11.5846
chr1	97976155	97977662	quies_H3K4me3_peak_500	1594	.	23.4896	161.703	159.42
chr1	98094265	98096224	quies_H3K4me3_peak_501	4587	.	47.1201	461.374	458.751
chr1	98589251	98594517	quies_H3K4me3_peak_502	1436	.	20.5237	145.823	143.613
chr1	100230894	100232106	quies_H3K4me3_peak_503	2047	.	25.7096	207.11	204.762
chr1	101902039	101902337	quies_H3K4me3_peak_504	40	.	3.53246	5.98375	4.00881
chr1	103539630	103540667	quies_H3K4me3_peak_505	129	.	5.83977	15.0182	12.9787
chr1	104293441	104294046	quies_H3K4me3_peak_506	40	.	3.53909	5.99071	4.01564
chr1	104767791	104772999	quies_H3K4me3_peak_507	3583	.	36.0899	360.85	358.313
chr1	104838186	104838809	quies_H3K4me3_peak_508	58	.	3.53952	7.85783	5.86648
chr1	105355219	105357113	quies_H3K4me3_peak_509	5780	.	62.3999	580.804	578.036
chr1	105384187	105384477	quies_H3K4me3_peak_510	35	.	3.31423	5.5001	3.53482
chr1	105662430	105666046	quies_H3K4me3_peak_511	7229	.	71.1124	725.889	722.901
chr1	105780257	105781183	quies_H3K4me3_peak_512	474	.	11.3473	49.6214	47.4816
chr1	105989202	105994620	quies_H3K4me3_peak_513	5116	.	52.1844	514.35	511.64
chr1	106170902	106177910	quies_H3K4me3_peak_514	4508	.	54.0544	453.484	450.883
chr1	106199336	106200495	quies_H3K4me3_peak_515	143	.	4.9773	16.4194	14.3802
chr1	106241532	106242267	quies_H3K4me3_peak_516	25	.	2.68846	4.53514	2.58534
chr1	106711308	106715032	quies_H3K4me3_peak_517	2048	.	26.5248	207.116	204.813
chr1	106758281	106760656	quies_H3K4me3_peak_518	4150	.	45.5974	417.623	415.045
chr1	106794966	106797583	quies_H3K4me3_peak_519	5761	.	56.6052	578.995	576.186
chr1	106870327	106870987	quies_H3K4me3_peak_520	78	.	3.97339	9.80581	7.80134
chr1	107589943	107593000	quies_H3K4me3_peak_521	443	.	8.79145	46.448	44.3508
chr1	109981655	109983318	quies_H3K4me3_peak_522	671	.	14.8604	69.2771	67.1223
chr1	110976944	110977859	quies_H3K4me3_peak_523	197	.	7.0479	21.8374	19.7751
chr1	111863412	111865561	quies_H3K4me3_peak_524	5054	.	51.4613	508.11	505.409
chr1	112416434	112417031	quies_H3K4me3_peak_525	398	.	11.3124	41.9867	39.8622
chr1	112456347	112456641	quies_H3K4me3_peak_526	41	.	3.57507	6.10894	4.13359
chr1	114165055	114165813	quies_H3K4me3_peak_527	135	.	5.07625	15.5659	13.5266
chr1	118309554	118311997	quies_H3K4me3_peak_528	4863	.	54.2512	489	486.322
chr1	118321403	118323502	quies_H3K4me3_peak_529	6051	.	57.788	608.022	605.179
chr1	118387772	118391274	quies_H3K4me3_peak_530	5642	.	54.8456	567.041	564.268
chr1	118398845	118399450	quies_H3K4me3_peak_531	24	.	2.81436	4.38905	2.43987
chr1	118456840	118460103	quies_H3K4me3_peak_532	532	.	10.1371	55.3941	53.2813
chr1	118627638	118628400	quies_H3K4me3_peak_533	414	.	11.1456	43.6218	41.4965
chr1	119052553	119054624	quies_H3K4me3_peak_534	2065	.	29.33	208.875	206.556
chr1	119255513	119256557	quies_H3K4me3_peak_535	38	.	2.95254	5.80736	3.83891
chr1	119419073	119422950	quies_H3K4me3_peak_536	4389	.	57.2428	441.543	438.934
chr1	119502879	119505272	quies_H3K4me3_peak_537	4093	.	35.8401	411.921	409.34
chr1	119524896	119527751	quies_H3K4me3_peak_538	2593	.	31.4407	261.671	259.307
chr1	119647519	119649437	quies_H3K4me3_peak_539	6293	.	59.9483	632.249	629.398
chr1	119834833	119838270	quies_H3K4me3_peak_540	3982	.	45.1639	400.791	398.242
chr1	119879055	119879469	quies_H3K4me3_peak_541	49	.	3.46136	6.97705	4.99407
chr1	119912216	119913806	quies_H3K4me3_peak_542	2215	.	29.5316	223.93	221.581
chr1	119996909	119997912	quies_H3K4me3_peak_543	1734	.	29.2157	175.796	173.491
chr1	120114373	120122142	quies_H3K4me3_peak_544	4586	.	48.4312	461.299	458.685
chr1	120264692	120265878	quies_H3K4me3_peak_545	632	.	12.2024	65.4568	63.2941
chr1	120340255	120341271	quies_H3K4me3_peak_546	300	.	8.79352	32.1897	30.0891
chr1	120601865	120604645	quies_H3K4me3_peak_547	462	.	10.691	48.3717	46.2481
chr1	121087176	121089302	quies_H3K4me3_peak_548	1754	.	23.3468	177.735	175.426
chr1	121096630	121097766	quies_H3K4me3_peak_549	796	.	13.7344	81.8456	79.6639
chr1	121326147	121328935	quies_H3K4me3_peak_550	5559	.	54.4716	558.697	555.933
chr1	121430292	121432389	quies_H3K4me3_peak_551	5370	.	54.1635	539.773	537.027
chr1	121527640	121528971	quies_H3K4me3_peak_552	649	.	12.8533	67.0819	64.9102
chr1	121566456	121568481	quies_H3K4me3_peak_553	5735	.	60.8236	576.366	573.57
chr1	124045229	124046299	quies_H3K4me3_peak_554	567	.	13.0549	58.8301	56.708
chr1	125432780	125436852	quies_H3K4me3_peak_555	4083	.	40.709	410.869	408.313
chr1	125559744	125562277	quies_H3K4me3_peak_556	5215	.	49.6233	524.277	521.549
chr1	125909813	125912682	quies_H3K4me3_peak_557	4722	.	58.0179	474.916	472.282
chr1	126736537	126738894	quies_H3K4me3_peak_558	794	.	13.3859	81.6618	79.4658
chr1	126806617	126807131	quies_H3K4me3_peak_559	39	.	3.26421	5.88875	3.91839
chr1	126828286	126831260	quies_H3K4me3_peak_560	2889	.	36.1738	291.388	288.959
chr1	126925260	126925955	quies_H3K4me3_peak_561	85	.	4.15749	10.5324	8.52195
chr1	126940303	126940777	quies_H3K4me3_peak_562	204	.	6.8431	22.469	20.4034
chr1	127204284	127207584	quies_H3K4me3_peak_563	6495	.	65.7271	652.41	649.536
chr1	127537191	127537751	quies_H3K4me3_peak_564	104	.	4.58184	12.4529	10.4272
chr1	127677009	127678332	quies_H3K4me3_peak_565	855	.	15.5766	87.7859	85.5891
chr1	127772582	127776870	quies_H3K4me3_peak_566	4562	.	41.3324	458.923	456.284
chr1	127854440	127855200	quies_H3K4me3_peak_567	298	.	8.44791	31.9413	29.8425
chr1	127868423	127870019	quies_H3K4me3_peak_568	4849	.	52.0735	487.681	484.997
chr1	128101653	128104852	quies_H3K4me3_peak_569	4632	.	47.7527	465.909	463.258
chr1	128243550	128246215	quies_H3K4me3_peak_570	5331	.	56.3103	535.896	533.156
chr1	128357579	128360152	quies_H3K4me3_peak_571	2731	.	29.716	275.531	273.145
chr1	128415977	128417727	quies_H3K4me3_peak_572	6211	.	57.5441	624.031	621.186
chr1	128472102	128473024	quies_H3K4me3_peak_573	194	.	6.54509	21.5456	19.4825
chr1	128589938	128593382	quies_H3K4me3_peak_574	4073	.	47.2135	409.862	407.325
chr1	130462080	130463206	quies_H3K4me3_peak_575	1386	.	20.5128	140.94	138.674
chr1	130548236	130548593	quies_H3K4me3_peak_576	165	.	6.3537	18.6425	16.5868
chr1	130715102	130719249	quies_H3K4me3_peak_577	7777	.	73.6377	780.765	777.737
chr1	131095442	131098234	quies_H3K4me3_peak_578	4972	.	49.4655	499.982	497.298
chr1	131134381	131139071	quies_H3K4me3_peak_579	1610	.	21.3772	163.336	161.072
chr1	131152713	131154344	quies_H3K4me3_peak_580	3833	.	45.734	385.866	383.318
chr1	131244622	131246999	quies_H3K4me3_peak_581	2899	.	36.7933	292.378	289.976
chr1	131521384	131530419	quies_H3K4me3_peak_582	4085	.	40.976	411.106	408.515
chr1	131548766	131549008	quies_H3K4me3_peak_583	38	.	3.38035	5.82061	3.84929
chr1	131752097	131752372	quies_H3K4me3_peak_584	34	.	3.19335	5.38503	3.42025
chr1	131827256	131829903	quies_H3K4me3_peak_585	4191	.	49.1837	421.744	419.164
chr1	131867103	131868376	quies_H3K4me3_peak_586	2127	.	25.604	215.122	212.781
chr1	131909969	131912667	quies_H3K4me3_peak_587	4651	.	45.5758	467.752	465.137
chr1	131962418	131963960	quies_H3K4me3_peak_588	2196	.	34.2634	221.961	219.615
chr1	132006758	132009657	quies_H3K4me3_peak_589	5473	.	54.7358	550.062	547.346
chr1	132067498	132068338	quies_H3K4me3_peak_590	433	.	10.6661	45.4496	43.3132
chr1	132139276	132139751	quies_H3K4me3_peak_591	58	.	3.73045	7.87834	5.88772
chr1	132190096	132191418	quies_H3K4me3_peak_592	1131	.	21.4222	115.337	113.115
chr1	132200862	132201733	quies_H3K4me3_peak_593	134	.	5.75519	15.4238	13.4014
chr1	132222273	132222701	quies_H3K4me3_peak_594	67	.	3.93221	8.77278	6.77474
chr1	132298394	132299635	quies_H3K4me3_peak_595	1588	.	23.6666	161.156	158.864
chr1	132315834	132317550	quies_H3K4me3_peak_596	892	.	15.3187	91.4772	89.2941
chr1	132390551	132392190	quies_H3K4me3_peak_597	2057	.	31.7873	208.11	205.775
chr1	132416889	132419301	quies_H3K4me3_peak_598	3921	.	42.5317	394.692	392.154
chr1	132475947	132478684	quies_H3K4me3_peak_599	4299	.	40.5442	432.567	429.97
chr1	132542642	132543136	quies_H3K4me3_peak_600	89	.	4.81192	10.9253	8.91164
chr1	132741072	132742282	quies_H3K4me3_peak_601	1284	.	19.3432	130.736	128.483
chr1	132758802	132759191	quies_H3K4me3_peak_602	194	.	6.00882	21.551	19.4841
chr1	132765867	132766507	quies_H3K4me3_peak_603	162	.	6.31365	18.2909	16.2368
chr1	132879867	132882205	quies_H3K4me3_peak_604	5760	.	49.5971	578.865	576.078
chr1	132921108	132921358	quies_H3K4me3_peak_605	20	.	2.58158	3.97065	2.03049
chr1	133023791	133025819	quies_H3K4me3_peak_606	4343	.	46.9426	436.898	434.303
chr1	133033132	133034261	quies_H3K4me3_peak_607	1453	.	21.113	147.65	145.392
chr1	133045599	133047484	quies_H3K4me3_peak_608	5568	.	62.2998	559.56	556.802
chr1	133130438	133136446	quies_H3K4me3_peak_609	5455	.	54.2234	548.262	545.501
chr1	133163553	133164695	quies_H3K4me3_peak_610	1328	.	24.9031	135.127	132.865
chr1	133181136	133182820	quies_H3K4me3_peak_611	594	.	10.7636	61.5498	59.415
chr1	133363156	133364418	quies_H3K4me3_peak_612	2264	.	26.2731	228.793	226.436
chr1	133422404	133424463	quies_H3K4me3_peak_613	5988	.	61.8978	601.66	598.867
chr1	133434363	133434622	quies_H3K4me3_peak_614	53	.	3.12419	7.36612	5.37975
chr1	133608814	133610696	quies_H3K4me3_peak_615	6331	.	65.6277	636.06	633.197
chr1	133659085	133661849	quies_H3K4me3_peak_616	3657	.	42.312	368.267	365.78
chr1	133799308	133801427	quies_H3K4me3_peak_617	623	.	12.523	64.4688	62.3093
chr1	133854665	133855544	quies_H3K4me3_peak_618	159	.	5.70096	18.0235	15.9738
chr1	133908017	133909122	quies_H3K4me3_peak_619	165	.	6.09956	18.5904	16.5376
chr1	134060710	134061617	quies_H3K4me3_peak_620	154	.	5.71508	17.4844	15.4493
chr1	134062669	134063613	quies_H3K4me3_peak_621	108	.	4.82341	12.9027	10.8779
chr1	134075752	134079735	quies_H3K4me3_peak_622	2815	.	27.7267	283.91	281.515
chr1	134092888	134093508	quies_H3K4me3_peak_623	124	.	4.94402	14.5343	12.497
chr1	134098850	134099822	quies_H3K4me3_peak_624	176	.	5.94818	19.7131	17.6529
chr1	134232450	134235417	quies_H3K4me3_peak_625	295	.	7.00662	31.5895	29.5227
chr1	134360531	134362771	quies_H3K4me3_peak_626	5323	.	57.7709	535.042	532.345
chr1	134405186	134407015	quies_H3K4me3_peak_627	5222	.	49.3225	524.952	522.247
chr1	134414563	134416773	quies_H3K4me3_peak_628	4189	.	41.4129	421.581	418.984
chr1	134454730	134456693	quies_H3K4me3_peak_629	5396	.	48.3576	542.403	539.693
chr1	134493962	134495868	quies_H3K4me3_peak_630	5237	.	49.3733	526.455	523.73
chr1	134556098	134557391	quies_H3K4me3_peak_631	2589	.	31.1909	261.321	258.936
chr1	134559802	134562903	quies_H3K4me3_peak_632	4442	.	49.5185	446.845	444.245
chr1	134646200	134647282	quies_H3K4me3_peak_633	619	.	13.9358	64.0829	61.9252
chr1	134708552	134709677	quies_H3K4me3_peak_634	1971	.	23.0787	199.512	197.184
chr1	134954640	134956457	quies_H3K4me3_peak_635	4929	.	40.0297	495.638	492.971
chr1	134961979	134963726	quies_H3K4me3_peak_636	2124	.	25.6883	214.748	212.411
chr1	135104929	135105932	quies_H3K4me3_peak_637	150	.	6.24742	17.1012	15.0534
chr1	135145782	135150180	quies_H3K4me3_peak_638	5161	.	51.9755	518.837	516.122
chr1	135154427	135155984	quies_H3K4me3_peak_639	200	.	6.71087	22.1534	20.0979
chr1	135159512	135159752	quies_H3K4me3_peak_640	60	.	3.82744	8.0638	6.06904
chr1	135166186	135166822	quies_H3K4me3_peak_641	26	.	2.92948	4.57548	2.62458
chr1	135280646	135280995	quies_H3K4me3_peak_642	44	.	3.39916	6.40258	4.42504
chr1	135282376	135284632	quies_H3K4me3_peak_643	5067	.	49.0885	509.456	506.771
chr1	135311261	135314571	quies_H3K4me3_peak_644	4963	.	50.5384	499	496.307
chr1	135368424	135368693	quies_H3K4me3_peak_645	94	.	4.41779	11.5013	9.48134
chr1	135372849	135375863	quies_H3K4me3_peak_646	3418	.	34.1307	344.346	341.885
chr1	135428526	135431231	quies_H3K4me3_peak_647	4067	.	48.1261	409.379	406.795
chr1	135580008	135586370	quies_H3K4me3_peak_648	5315	.	51.2935	534.299	531.577
chr1	135685470	135689025	quies_H3K4me3_peak_649	3730	.	39.1366	375.594	373.063
chr1	135728716	135730074	quies_H3K4me3_peak_650	1354	.	17.3785	137.696	135.45
chr1	135765428	135771243	quies_H3K4me3_peak_651	4623	.	44.0595	464.995	462.359
chr1	135818630	135819207	quies_H3K4me3_peak_652	339	.	10.1515	36.0949	33.9847
chr1	135918868	135919434	quies_H3K4me3_peak_653	101	.	5.13196	12.144	10.1208
chr1	136007379	136008488	quies_H3K4me3_peak_654	1218	.	19.1526	124.06	121.827
chr1	136017564	136019346	quies_H3K4me3_peak_655	6295	.	64.3289	632.396	629.546
chr1	136130258	136134122	quies_H3K4me3_peak_656	3959	.	42.4316	398.539	395.973
chr1	136139688	136140652	quies_H3K4me3_peak_657	233	.	6.95543	25.4025	23.3383
chr1	136232869	136234949	quies_H3K4me3_peak_658	2120	.	30.0836	214.356	212.022
chr1	136259609	136260857	quies_H3K4me3_peak_659	1076	.	18.4762	109.923	107.696
chr1	136343116	136346716	quies_H3K4me3_peak_660	5393	.	56.3419	542.092	539.358
chr1	136414643	136416241	quies_H3K4me3_peak_661	1690	.	24.8804	171.364	169.049
chr1	136465758	136467459	quies_H3K4me3_peak_662	3761	.	37.4727	378.696	376.155
chr1	136624110	136629445	quies_H3K4me3_peak_663	2184	.	25.8128	220.8	218.496
chr1	136781614	136782697	quies_H3K4me3_peak_664	439	.	11.122	46.0423	43.9083
chr1	136915497	136915826	quies_H3K4me3_peak_665	66	.	4.19389	8.61428	6.61581
chr1	136948149	136949511	quies_H3K4me3_peak_666	2993	.	39.507	301.802	299.375
chr1	137221304	137222241	quies_H3K4me3_peak_667	453	.	10.5556	47.5059	45.3715
chr1	137378615	137378939	quies_H3K4me3_peak_668	33	.	3.19836	5.29259	3.32972
chr1	137656834	137657322	quies_H3K4me3_peak_669	39	.	3.46954	5.93403	3.96127
chr1	137897725	137903975	quies_H3K4me3_peak_670	3190	.	37.7042	321.501	319.042
chr1	137927728	137928846	quies_H3K4me3_peak_671	68	.	3.68462	8.81756	6.82085
chr1	137966007	137967157	quies_H3K4me3_peak_672	54	.	3.44739	7.46255	5.47697
chr1	138136050	138136847	quies_H3K4me3_peak_673	215	.	6.61921	23.6685	21.5968
chr1	138614657	138614954	quies_H3K4me3_peak_674	42	.	3.11304	6.21312	4.23843
chr1	138617179	138620411	quies_H3K4me3_peak_675	3193	.	30.7666	321.841	319.358
chr1	138841584	138841987	quies_H3K4me3_peak_676	57	.	4.06498	7.72264	5.72959
chr1	138855428	138857153	quies_H3K4me3_peak_677	1935	.	31.146	195.812	193.521
chr1	138962821	138965145	quies_H3K4me3_peak_678	3067	.	40.5666	309.192	306.749
chr1	139263328	139263560	quies_H3K4me3_peak_679	36	.	3.40808	5.61378	3.64661
chr1	139337120	139337492	quies_H3K4me3_peak_680	73	.	4.19629	9.32017	7.31679
chr1	139421457	139426312	quies_H3K4me3_peak_681	2352	.	25.7356	237.608	235.229
chr1	139454045	139456604	quies_H3K4me3_peak_682	4795	.	47.3793	482.215	479.529
chr1	140171807	140172035	quies_H3K4me3_peak_683	33	.	3.3035	5.33584	3.36998
chr1	140245473	140246453	quies_H3K4me3_peak_684	260	.	7.77983	28.0939	26.0207
chr1	142588398	142588625	quies_H3K4me3_peak_685	49	.	3.81545	6.9145	4.92914
chr1	142589589	142590036	quies_H3K4me3_peak_686	78	.	4.63517	9.81934	7.81102
chr1	143640016	143644076	quies_H3K4me3_peak_687	809	.	13.1812	83.0893	80.9203
chr1	143700554	143703714	quies_H3K4me3_peak_688	4337	.	45.396	436.357	433.764
chr1	143738869	143740709	quies_H3K4me3_peak_689	3164	.	36.1188	318.949	316.488
chr1	143775676	143778931	quies_H3K4me3_peak_690	6684	.	61.034	671.349	668.438
chr1	144001513	144004892	quies_H3K4me3_peak_691	3243	.	34.6726	326.788	324.337
chr1	144006584	144007032	quies_H3K4me3_peak_692	30	.	3.03777	5.02583	3.06717
chr1	146492799	146495604	quies_H3K4me3_peak_693	885	.	16.3328	90.7215	88.5309
chr1	146497818	146498518	quies_H3K4me3_peak_694	70	.	4.03832	9.04695	7.04445
chr1	149960238	149961583	quies_H3K4me3_peak_695	643	.	13.1244	66.4614	64.3171
chr1	150099581	150100486	quies_H3K4me3_peak_696	597	.	13.0051	61.8985	59.7345
chr1	150391686	150395189	quies_H3K4me3_peak_697	5320	.	52.2671	534.765	532.063
chr1	150976141	150976737	quies_H3K4me3_peak_698	25	.	2.98594	4.52954	2.57812
chr1	150991309	150993874	quies_H3K4me3_peak_699	1757	.	23.9048	178.089	175.773
chr1	151343628	151346760	quies_H3K4me3_peak_700	5690	.	58.7521	571.867	569.07
chr1	151427057	151430358	quies_H3K4me3_peak_701	5727	.	52.5438	575.561	572.77
chr1	151499073	151501531	quies_H3K4me3_peak_702	3974	.	48.2108	399.981	397.421
chr1	151754345	151756993	quies_H3K4me3_peak_703	6182	.	58.5547	621.099	618.229
chr1	152088244	152091534	quies_H3K4me3_peak_704	4784	.	57.1977	481.155	478.493
chr1	152385437	152387151	quies_H3K4me3_peak_705	4481	.	45.2909	450.754	448.137
chr1	152399412	152402024	quies_H3K4me3_peak_706	4021	.	45.2881	404.678	402.126
chr1	152556300	152556870	quies_H3K4me3_peak_707	50	.	3.30971	7.01805	5.03483
chr1	152589480	152589822	quies_H3K4me3_peak_708	35	.	2.92836	5.5208	3.55537
chr1	152613007	152613353	quies_H3K4me3_peak_709	20	.	2.57044	4.03777	2.09724
chr1	152623290	152625708	quies_H3K4me3_peak_710	2536	.	28.8008	256.08	253.698
chr1	152765367	152768323	quies_H3K4me3_peak_711	7492	.	68.6827	752.311	749.287
chr1	152900723	152904899	quies_H3K4me3_peak_712	4914	.	52.0817	494.083	491.41
chr1	152954585	152956476	quies_H3K4me3_peak_713	2720	.	32.9542	274.466	272.044
chr1	153235571	153235983	quies_H3K4me3_peak_714	38	.	3.46752	5.77638	3.80514
chr1	153307853	153309510	quies_H3K4me3_peak_715	155	.	5.53772	17.6246	15.579
chr1	153329394	153333907	quies_H3K4me3_peak_716	3852	.	38.4824	387.806	385.259
chr1	153424822	153425362	quies_H3K4me3_peak_717	96	.	4.50232	11.6188	9.60249
chr1	153485149	153488059	quies_H3K4me3_peak_718	6717	.	52.273	674.719	671.787
chr1	153531955	153532395	quies_H3K4me3_peak_719	105	.	5.1505	12.6078	10.5798
chr1	153549055	153550097	quies_H3K4me3_peak_720	2265	.	29.5175	228.906	226.555
chr1	153641348	153642342	quies_H3K4me3_peak_721	37	.	2.97889	5.69677	3.72916
chr1	153665904	153666760	quies_H3K4me3_peak_722	42	.	3.55187	6.20391	4.2333
chr1	153740173	153743119	quies_H3K4me3_peak_723	391	.	9.67229	41.2325	39.1274
chr1	153749130	153749788	quies_H3K4me3_peak_724	100	.	4.72185	12.1151	10.0948
chr1	153899262	153902223	quies_H3K4me3_peak_725	6052	.	64.7078	608.061	605.215
chr1	154726101	154727264	quies_H3K4me3_peak_726	1085	.	16.9056	110.773	108.544
chr1	155082872	155084238	quies_H3K4me3_peak_727	373	.	9.78093	39.4163	37.3004
chr1	155096792	155099771	quies_H3K4me3_peak_728	7666	.	68.5526	769.62	766.623
chr1	155146047	155146997	quies_H3K4me3_peak_729	640	.	11.4698	66.2311	64.0739
chr1	155158428	155160112	quies_H3K4me3_peak_730	8011	.	74.4293	804.283	801.18
chr1	155244016	155245039	quies_H3K4me3_peak_731	64	.	4.25148	8.46342	6.46633
chr1	155415382	155417618	quies_H3K4me3_peak_732	5871	.	64.1485	589.994	587.197
chr1	155557507	155559751	quies_H3K4me3_peak_733	6162	.	61.8207	619.084	616.227
chr1	155741046	155743026	quies_H3K4me3_peak_734	1657	.	28.1865	168.046	165.744
chr1	155811651	155813589	quies_H3K4me3_peak_735	6212	.	55.9759	624.048	621.203
chr1	155971079	155974327	quies_H3K4me3_peak_736	4794	.	50.3052	482.154	479.475
chr1	156034505	156037806	quies_H3K4me3_peak_737	3715	.	43.1959	374.127	371.599
chr1	156040607	156042595	quies_H3K4me3_peak_738	2291	.	26.8821	231.539	229.193
chr1	156204600	156204950	quies_H3K4me3_peak_739	56	.	4.00795	7.62282	5.63135
chr1	156302943	156303962	quies_H3K4me3_peak_740	1972	.	28.0495	199.557	197.247
chr1	156420368	156421562	quies_H3K4me3_peak_741	1452	.	22.2464	147.499	145.222
chr1	156472603	156474693	quies_H3K4me3_peak_742	4317	.	44.0937	434.404	431.788
chr1	156558281	156560245	quies_H3K4me3_peak_743	5238	.	60.7778	526.571	523.856
chr1	156614247	156614566	quies_H3K4me3_peak_744	22	.	2.61885	4.17055	2.22677
chr1	156615461	156618115	quies_H3K4me3_peak_745	402	.	9.51277	42.327	40.2075
chr1	156672613	156675203	quies_H3K4me3_peak_746	4008	.	45.9657	403.387	400.839
chr1	156717680	156719859	quies_H3K4me3_peak_747	4497	.	46.676	452.396	449.748
chr1	156838834	156839557	quies_H3K4me3_peak_748	191	.	6.91238	21.2347	19.1728
chr1	156937915	156940427	quies_H3K4me3_peak_749	3789	.	48.1903	381.467	378.934
chr1	157039056	157039952	quies_H3K4me3_peak_750	51	.	3.50634	7.10539	5.12132
chr1	157101305	157101624	quies_H3K4me3_peak_751	33	.	3.0113	5.32286	3.35951
chr1	157179038	157180044	quies_H3K4me3_peak_752	247	.	7.0196	26.7949	24.7164
chr1	157230812	157231610	quies_H3K4me3_peak_753	85	.	4.06429	10.5593	8.54669
chr1	157243103	157244757	quies_H3K4me3_peak_754	178	.	6.06647	19.952	17.8942
chr1	157254918	157257554	quies_H3K4me3_peak_755	830	.	16.1674	85.2316	83.0648
chr1	157410267	157413516	quies_H3K4me3_peak_756	4913	.	51.5002	494.016	491.368
chr1	157417816	157418233	quies_H3K4me3_peak_757	39	.	3.17609	5.89476	3.92459
chr1	158351745	158357446	quies_H3K4me3_peak_758	4271	.	42.5592	429.758	427.151
chr1	158361780	158366136	quies_H3K4me3_peak_759	1431	.	20.1551	145.444	143.176
chr1	158553959	158554412	quies_H3K4me3_peak_760	41	.	3.24993	6.1524	4.18099
chr1	159231228	159234295	quies_H3K4me3_peak_761	3637	.	38.5921	366.246	363.732
chr1	159523721	159525407	quies_H3K4me3_peak_762	280	.	7.71357	30.1203	28.027
chr1	159670681	159671074	quies_H3K4me3_peak_763	25	.	2.76093	4.52112	2.57037
chr1	160043868	160046961	quies_H3K4me3_peak_764	2227	.	27.7167	225.117	222.797
chr1	160194435	160196542	quies_H3K4me3_peak_765	3973	.	35.9949	399.949	397.399
chr1	160210056	160214392	quies_H3K4me3_peak_766	4346	.	45.6214	437.24	434.622
chr1	160350356	160352575	quies_H3K4me3_peak_767	736	.	12.3169	75.8031	73.6219
chr1	160791728	160793563	quies_H3K4me3_peak_768	6920	.	70.6448	695	692.05
chr1	160905712	160908607	quies_H3K4me3_peak_769	4956	.	50.624	498.297	495.611
chr1	161033547	161038303	quies_H3K4me3_peak_770	4766	.	45.8887	479.33	476.697
chr1	161069712	161073038	quies_H3K4me3_peak_771	4369	.	43.9266	439.6	436.99
chr1	161129573	161132272	quies_H3K4me3_peak_772	4253	.	46.4369	427.993	425.387
chr1	161150763	161151366	quies_H3K4me3_peak_773	48	.	3.42172	6.82031	4.83945
chr1	161170417	161171252	quies_H3K4me3_peak_774	1456	.	17.4937	147.929	145.665
chr1	161195311	161196527	quies_H3K4me3_peak_775	1030	.	14.9655	105.235	103.026
chr1	161246858	161251630	quies_H3K4me3_peak_776	4697	.	42.2088	472.412	469.732
chr1	161338686	161338963	quies_H3K4me3_peak_777	31	.	2.98056	5.08148	3.12127
chr1	161727380	161727679	quies_H3K4me3_peak_778	1625	.	29.8365	164.836	162.515
chr1	161874493	161877971	quies_H3K4me3_peak_779	4939	.	47.7465	496.602	493.909
chr1	161968636	161970933	quies_H3K4me3_peak_780	3052	.	38.8229	307.639	305.223
chr1	162476836	162478256	quies_H3K4me3_peak_781	2655	.	33.5999	267.98	265.595
chr1	162546871	162549178	quies_H3K4me3_peak_782	3240	.	28.1049	326.476	324.013
chr1	162569478	162572178	quies_H3K4me3_peak_783	5367	.	56.3465	539.435	536.703
chr1	162738004	162741190	quies_H3K4me3_peak_784	4723	.	42.8273	475.024	472.368
chr1	162858715	162858946	quies_H3K4me3_peak_785	64	.	3.98786	8.45473	6.45794
chr1	163149962	163150743	quies_H3K4me3_peak_786	386	.	8.24867	40.7219	38.6223
chr1	163402001	163404474	quies_H3K4me3_peak_787	4104	.	48.6684	413.042	410.467
chr1	163779208	163780781	quies_H3K4me3_peak_788	4672	.	51.9677	469.863	467.23
chr1	163929120	163931290	quies_H3K4me3_peak_789	6244	.	62.2612	627.31	624.451
chr1	163993741	163995726	quies_H3K4me3_peak_790	5778	.	52.9355	580.638	577.87
chr1	164224714	164225062	quies_H3K4me3_peak_791	40	.	3.53297	5.98909	4.01453
chr1	164248043	164251412	quies_H3K4me3_peak_792	4907	.	54.1249	493.406	490.708
chr1	164275135	164276442	quies_H3K4me3_peak_793	2782	.	34.8792	280.608	278.203
chr1	164305955	164308630	quies_H3K4me3_peak_794	5228	.	56.8664	525.545	522.826
chr1	164456202	164458822	quies_H3K4me3_peak_795	3368	.	41.9895	339.289	336.82
chr1	164898773	164899544	quies_H3K4me3_peak_796	642	.	11.865	66.4023	64.2474
chr1	165191412	165191959	quies_H3K4me3_peak_797	32	.	2.9867	5.16599	3.20489
chr1	165193326	165195041	quies_H3K4me3_peak_798	3201	.	32.7189	322.621	320.169
chr1	165234922	165237663	quies_H3K4me3_peak_799	6057	.	58.8111	608.596	605.752
chr1	165281065	165283095	quies_H3K4me3_peak_800	3380	.	35.565	340.491	338.003
chr1	165458733	165462323	quies_H3K4me3_peak_801	6422	.	63.9207	645.136	642.268
chr1	165632595	165635166	quies_H3K4me3_peak_802	3246	.	41.023	327.144	324.68
chr1	165641104	165643387	quies_H3K4me3_peak_803	4704	.	45.2987	473.115	470.487
chr1	165707559	165708700	quies_H3K4me3_peak_804	1084	.	19.9863	110.658	108.432
chr1	165763312	165764777	quies_H3K4me3_peak_805	4739	.	40.3231	476.65	473.989
chr1	165780029	165780804	quies_H3K4me3_peak_806	754	.	13.7423	77.6254	75.4438
chr1	165814303	165815026	quies_H3K4me3_peak_807	91	.	4.03038	11.1207	9.10353
chr1	165844458	165845454	quies_H3K4me3_peak_808	256	.	8.1562	27.7288	25.6498
chr1	165932928	165935741	quies_H3K4me3_peak_809	684	.	14.3587	70.6319	68.4784
chr1	166000305	166004059	quies_H3K4me3_peak_810	4777	.	56.1018	480.416	477.748
chr1	166048712	166049267	quies_H3K4me3_peak_811	30	.	3.0935	5.03136	3.07045
chr1	166253679	166255543	quies_H3K4me3_peak_812	1382	.	20.4078	140.552	138.286
chr1	166282570	166283229	quies_H3K4me3_peak_813	99	.	4.30121	11.9782	9.95877
chr1	166378460	166381114	quies_H3K4me3_peak_814	4916	.	54.1174	494.333	491.655
chr1	166408762	166410357	quies_H3K4me3_peak_815	3293	.	42.9705	331.785	329.302
chr1	167000169	167002970	quies_H3K4me3_peak_816	2096	.	33.539	211.975	209.621
chr1	167269815	167270901	quies_H3K4me3_peak_817	77	.	4.34808	9.79919	7.79339
chr1	167282902	167285884	quies_H3K4me3_peak_818	5511	.	55.2513	553.853	551.139
chr1	167307364	167309654	quies_H3K4me3_peak_819	6794	.	70.0609	682.397	679.474
chr1	167349490	167351148	quies_H3K4me3_peak_820	4586	.	47.0205	461.304	458.686
chr1	167392769	167394751	quies_H3K4me3_peak_821	3715	.	38.7252	374.061	371.555
chr1	167598219	167599108	quies_H3K4me3_peak_822	185	.	6.56922	20.6498	18.5913
chr1	167608376	167608621	quies_H3K4me3_peak_823	30	.	3.19793	5.01717	3.05566
chr1	167660525	167661592	quies_H3K4me3_peak_824	122	.	5.351	14.2638	12.2282
chr1	167688371	167689428	quies_H3K4me3_peak_825	1035	.	20.3259	105.773	103.562
chr1	167802625	167803272	quies_H3K4me3_peak_826	129	.	5.83408	14.9494	12.9122
chr1	168216134	168216671	quies_H3K4me3_peak_827	97	.	4.80477	11.7787	9.75706
chr1	168291492	168291749	quies_H3K4me3_peak_828	31	.	3.13076	5.12978	3.17125
chr1	168427365	168433049	quies_H3K4me3_peak_829	2227	.	33.2645	225.142	222.789
chr1	169051478	169052023	quies_H3K4me3_peak_830	62	.	3.71018	8.25136	6.25911
chr1	169484272	169485391	quies_H3K4me3_peak_831	71	.	3.83418	9.11707	7.11737
chr1	169529874	169532315	quies_H3K4me3_peak_832	2380	.	33.8405	240.428	238.039
chr1	169747111	169748164	quies_H3K4me3_peak_833	566	.	11.8127	58.8234	56.6705
chr1	169934016	169934787	quies_H3K4me3_peak_834	274	.	7.21715	29.4867	27.4086
chr1	169967218	169970510	quies_H3K4me3_peak_835	2986	.	32.9166	301.126	298.683
chr1	170109514	170110985	quies_H3K4me3_peak_836	354	.	8.56406	37.5299	35.4152
chr1	170173953	170175896	quies_H3K4me3_peak_837	5186	.	48.0043	521.381	518.672
chr1	170213478	170215893	quies_H3K4me3_peak_838	5838	.	62.1746	586.613	583.801
chr1	170254547	170256152	quies_H3K4me3_peak_839	1663	.	25.0645	168.662	166.368
chr1	170548764	170549445	quies_H3K4me3_peak_840	146	.	5.43966	16.6571	14.6132
chr1	170587933	170590468	quies_H3K4me3_peak_841	3378	.	42.1831	340.346	337.878
chr1	170643878	170645085	quies_H3K4me3_peak_842	744	.	14.2485	76.6631	74.4767
chr1	170866689	170869297	quies_H3K4me3_peak_843	5420	.	56.078	544.759	542.01
chr1	170884087	170885760	quies_H3K4me3_peak_844	7336	.	62.6637	736.666	733.655
chr1	170907553	170908444	quies_H3K4me3_peak_845	333	.	9.51653	35.4542	33.3513
chr1	171032775	171034744	quies_H3K4me3_peak_846	1956	.	23.619	197.963	195.649
chr1	171036644	171039417	quies_H3K4me3_peak_847	2396	.	28.6933	242.057	239.69
chr1	171043792	171045749	quies_H3K4me3_peak_848	2110	.	26.3451	213.374	211.024
chr1	171063777	171066210	quies_H3K4me3_peak_849	2902	.	19.5198	292.66	290.209
chr1	171070352	171073768	quies_H3K4me3_peak_850	2473	.	21.4665	249.694	247.316
chr1	171077955	171081495	quies_H3K4me3_peak_851	2395	.	23.0459	241.95	239.584
chr1	171085136	171086242	quies_H3K4me3_peak_852	834	.	12.3854	85.5986	83.4177
chr1	171101564	171103831	quies_H3K4me3_peak_853	2386	.	28.5505	240.998	238.636
chr1	171110658	171112430	quies_H3K4me3_peak_854	1278	.	20.2543	130.096	127.831
chr1	171113806	171114385	quies_H3K4me3_peak_855	166	.	6.02675	18.6828	16.6287
chr1	171149131	171151236	quies_H3K4me3_peak_856	5775	.	51.2806	580.345	577.526
chr1	171193102	171193335	quies_H3K4me3_peak_857	52	.	3.81745	7.19639	5.20995
chr1	171195805	171196329	quies_H3K4me3_peak_858	219	.	6.77617	24.0398	21.9646
chr1	171221096	171223387	quies_H3K4me3_peak_859	2776	.	37.2209	280.021	277.632
chr1	171245566	171248015	quies_H3K4me3_peak_860	3144	.	35.1613	316.93	314.48
chr1	171250364	171252270	quies_H3K4me3_peak_861	357	.	8.7727	37.8877	35.7743
chr1	171262067	171263159	quies_H3K4me3_peak_862	176	.	6.20112	19.7275	17.6691
chr1	171269929	171271917	quies_H3K4me3_peak_863	6010	.	49.5868	603.845	601.016
chr1	171279650	171282223	quies_H3K4me3_peak_864	2618	.	28.8071	264.192	261.809
chr1	171286827	171288345	quies_H3K4me3_peak_865	6218	.	58.7841	624.686	621.821
chr1	171293390	171295493	quies_H3K4me3_peak_866	4936	.	53.9612	496.264	493.612
chr1	171327312	171331275	quies_H3K4me3_peak_867	3724	.	45.0141	374.961	372.448
chr1	171344733	171347240	quies_H3K4me3_peak_868	6740	.	61.3952	677.005	674.095
chr1	171379984	171380374	quies_H3K4me3_peak_869	48	.	3.54284	6.85738	4.8762
chr1	171410658	171413138	quies_H3K4me3_peak_870	7305	.	68.1132	733.531	730.533
chr1	171501725	171501993	quies_H3K4me3_peak_871	52	.	3.60645	7.18535	5.20099
chr1	171502991	171504982	quies_H3K4me3_peak_872	3741	.	41.3295	376.681	374.176
chr1	172025470	172027790	quies_H3K4me3_peak_873	4810	.	45.0131	483.649	481.004
chr1	172081485	172084529	quies_H3K4me3_peak_874	6818	.	66.5104	684.759	681.835
chr1	172126150	172128260	quies_H3K4me3_peak_875	3615	.	36.1712	364.091	361.584
chr1	172147475	172150481	quies_H3K4me3_peak_876	4907	.	41.7889	493.432	490.731
chr1	172200322	172206802	quies_H3K4me3_peak_877	2879	.	28.9583	290.345	287.924
chr1	172296206	172298043	quies_H3K4me3_peak_878	124	.	5.11965	14.4531	12.4228
chr1	172309932	172310175	quies_H3K4me3_peak_879	83	.	3.93303	10.3868	8.37254
chr1	172311891	172314098	quies_H3K4me3_peak_880	2561	.	29.0395	258.491	256.135
chr1	172329002	172329311	quies_H3K4me3_peak_881	96	.	4.47618	11.6675	9.64547
chr1	172340425	172343573	quies_H3K4me3_peak_882	272	.	7.87325	29.308	27.2336
chr1	172375498	172378377	quies_H3K4me3_peak_883	5482	.	51.4765	551.075	548.289
chr1	172481607	172482616	quies_H3K4me3_peak_884	1649	.	28.585	167.296	164.992
chr1	172490176	172490604	quies_H3K4me3_peak_885	197	.	6.41982	21.8447	19.7809
chr1	172499929	172502175	quies_H3K4me3_peak_886	1372	.	18.7409	139.445	137.217
chr1	172550290	172550803	quies_H3K4me3_peak_887	96	.	4.92698	11.6419	9.62256
chr1	172562528	172563807	quies_H3K4me3_peak_888	3641	.	37.4338	366.618	364.117
chr1	172616904	172617167	quies_H3K4me3_peak_889	43	.	3.48936	6.31343	4.3385
chr1	172632166	172633676	quies_H3K4me3_peak_890	3613	.	46.2958	363.806	361.304
chr1	173366940	173368008	quies_H3K4me3_peak_891	423	.	10.5894	44.4297	42.3175
chr1	173389789	173390248	quies_H3K4me3_peak_892	87	.	4.87775	10.7224	8.70509
chr1	174501429	174505042	quies_H3K4me3_peak_893	5766	.	54.2744	579.358	576.622
chr1	174921330	174921879	quies_H3K4me3_peak_894	231	.	8.06616	25.2383	23.1613
chr1	175490880	175493450	quies_H3K4me3_peak_895	5342	.	51.5955	536.97	534.272
chr1	175624113	175626249	quies_H3K4me3_peak_896	5463	.	51.1181	549.087	546.317
chr1	175690902	175693713	quies_H3K4me3_peak_897	4364	.	41.7548	439.075	436.451
chr1	175880079	175881765	quies_H3K4me3_peak_898	5859	.	49.754	588.771	585.979
chr1	176274563	176276040	quies_H3K4me3_peak_899	972	.	18.5255	99.4866	97.2783
chr1	176355448	176355833	quies_H3K4me3_peak_900	32	.	3.07229	5.20459	3.24192
chr1	176811806	176815852	quies_H3K4me3_peak_901	4948	.	53.0481	497.556	494.891
chr1	177150421	177150962	quies_H3K4me3_peak_902	28	.	2.80692	4.81591	2.86037
chr1	177247911	177248956	quies_H3K4me3_peak_903	136	.	6.02482	15.6447	13.6053
chr1	177256443	177259488	quies_H3K4me3_peak_904	2980	.	40.0382	300.453	298.018
chr1	177307283	177308212	quies_H3K4me3_peak_905	185	.	6.15531	20.6082	18.5455
chr1	177322532	177323565	quies_H3K4me3_peak_906	1124	.	17.3587	114.69	112.455
chr1	177338337	177339384	quies_H3K4me3_peak_907	682	.	13.9197	70.4373	68.2532
chr1	177411187	177412599	quies_H3K4me3_peak_908	154	.	4.95445	17.5154	15.4653
chr1	177440883	177447547	quies_H3K4me3_peak_909	2494	.	29.7017	251.797	249.442
chr1	177495100	177495422	quies_H3K4me3_peak_910	46	.	3.53303	6.58531	4.60591
chr1	177555768	177556276	quies_H3K4me3_peak_911	120	.	4.84901	14.0672	12.0334
chr1	177640290	177640887	quies_H3K4me3_peak_912	34	.	3.02534	5.38033	3.41756
chr1	177702602	177703004	quies_H3K4me3_peak_913	128	.	4.94469	14.9108	12.8768
chr1	177794282	177797048	quies_H3K4me3_peak_914	5933	.	61.8431	596.212	593.383
chr1	177982776	177984652	quies_H3K4me3_peak_915	9278	.	65.1394	931.17	927.873
chr1	178186904	178189412	quies_H3K4me3_peak_916	7363	.	57.022	739.394	736.371
chr1	178275778	178276876	quies_H3K4me3_peak_917	1059	.	20.2848	108.201	105.968
chr1	178317174	178322005	quies_H3K4me3_peak_918	2711	.	33.3584	273.587	271.176
chr1	178332814	178338696	quies_H3K4me3_peak_919	6122	.	62.1556	615.06	612.2
chr1	178368604	178369876	quies_H3K4me3_peak_920	1067	.	15.8754	108.975	106.755
chr1	178405157	178407182	quies_H3K4me3_peak_921	2999	.	41.0601	302.344	299.91
chr1	178527216	178531229	quies_H3K4me3_peak_922	3320	.	43.2085	334.533	332.034
chr1	179516721	179518497	quies_H3K4me3_peak_923	3071	.	34.1466	309.605	307.161
chr1	179544968	179547848	quies_H3K4me3_peak_924	7071	.	65.1173	710.13	707.163
chr1	179667367	179669775	quies_H3K4me3_peak_925	4635	.	55.9833	466.162	463.539
chr1	179801810	179804413	quies_H3K4me3_peak_926	4414	.	51.1277	444.038	441.425
chr1	179847802	179848383	quies_H3K4me3_peak_927	167	.	5.85725	18.7955	16.7437
chr1	179959113	179963599	quies_H3K4me3_peak_928	2762	.	40.0603	278.699	276.288
chr1	180194904	180196621	quies_H3K4me3_peak_929	4358	.	43.6748	438.486	435.86
chr1	180225632	180226449	quies_H3K4me3_peak_930	349	.	9.98014	37.0384	34.9389
chr1	180255484	180257152	quies_H3K4me3_peak_931	5549	.	45.698	557.705	554.938
chr1	180312082	180313200	quies_H3K4me3_peak_932	290	.	8.41427	31.1408	29.0378
chr1	180329587	180336185	quies_H3K4me3_peak_933	2434	.	29.4895	245.79	243.418
chr1	180364682	180365992	quies_H3K4me3_peak_934	287	.	7.6072	30.7984	28.7026
chr1	180386917	180387949	quies_H3K4me3_peak_935	208	.	6.12736	22.8902	20.8242
chr1	180482539	180484168	quies_H3K4me3_peak_936	871	.	16.8513	89.3553	87.1608
chr1	180568410	180570595	quies_H3K4me3_peak_937	4428	.	38.4036	445.406	442.801
chr1	180639744	180642661	quies_H3K4me3_peak_938	5591	.	57.1674	561.971	559.196
chr1	180696646	180697284	quies_H3K4me3_peak_939	367	.	8.32146	38.8363	36.7191
chr1	180703413	180704044	quies_H3K4me3_peak_940	220	.	6.32831	24.1401	22.0659
chr1	180725154	180728677	quies_H3K4me3_peak_941	6319	.	55.5234	634.787	631.935
chr1	180763736	180763965	quies_H3K4me3_peak_942	48	.	3.21196	6.80976	4.82774
chr1	180768266	180768664	quies_H3K4me3_peak_943	61	.	3.83129	8.14242	6.14652
chr1	180777281	180778880	quies_H3K4me3_peak_944	3630	.	38.4945	365.529	363.034
chr1	180810792	180814860	quies_H3K4me3_peak_945	6850	.	68.5443	687.948	685.037
chr1	180847787	180849110	quies_H3K4me3_peak_946	428	.	8.77478	44.9347	42.8057
chr1	180850202	180852550	quies_H3K4me3_peak_947	3624	.	37.9017	364.939	362.409
chr1	180903734	180906201	quies_H3K4me3_peak_948	5150	.	56.025	517.787	515.079
chr1	180941621	180943475	quies_H3K4me3_peak_949	4843	.	57.1432	487.025	484.368
chr1	181015137	181017845	quies_H3K4me3_peak_950	1391	.	21.1225	141.358	139.14
chr1	181142922	181145778	quies_H3K4me3_peak_951	4594	.	47.0871	462.059	459.429
chr1	181147466	181148240	quies_H3K4me3_peak_952	46	.	3.47591	6.66036	4.68076
chr1	181150666	181152144	quies_H3K4me3_peak_953	3694	.	41.9836	371.903	369.423
chr1	181209022	181213217	quies_H3K4me3_peak_954	3622	.	42.5495	364.733	362.222
chr1	181256262	181256986	quies_H3K4me3_peak_955	204	.	6.72771	22.5491	20.4823
chr1	181352001	181353445	quies_H3K4me3_peak_956	1799	.	29.3348	182.233	179.922
chr1	181839566	181843316	quies_H3K4me3_peak_957	3193	.	36.5484	321.834	319.393
chr1	182017369	182021439	quies_H3K4me3_peak_958	2382	.	29.892	240.591	238.236
chr1	182124384	182126218	quies_H3K4me3_peak_959	6435	.	53.5179	646.413	643.523
chr1	182281059	182283285	quies_H3K4me3_peak_960	3773	.	42.9109	379.899	377.388
chr1	182339220	182342235	quies_H3K4me3_peak_961	2873	.	37.6076	289.748	287.327
chr1	182408166	182411073	quies_H3K4me3_peak_962	4857	.	52.5882	488.378	485.729
chr1	182412978	182413419	quies_H3K4me3_peak_963	28	.	2.79879	4.84099	2.88537
chr1	182490089	182490318	quies_H3K4me3_peak_964	34	.	2.93008	5.39322	3.42837
chr1	182515900	182518194	quies_H3K4me3_peak_965	4598	.	45.4427	462.519	459.853
chr1	182539103	182539571	quies_H3K4me3_peak_966	145	.	5.84381	16.5607	14.5196
chr1	182763481	182765113	quies_H3K4me3_peak_967	2546	.	31.137	257.07	254.674
chr1	182959581	182960301	quies_H3K4me3_peak_968	245	.	7.54528	26.6097	24.5362
chr1	183220558	183221724	quies_H3K4me3_peak_969	2833	.	31.3055	285.735	283.321
chr1	183295683	183298778	quies_H3K4me3_peak_970	5877	.	27.1914	590.488	587.709
chr1	183344670	183346480	quies_H3K4me3_peak_971	8044	.	84.2266	807.48	804.409
chr1	183368008	183370381	quies_H3K4me3_peak_972	5863	.	55.9014	589.206	586.374
chr1	183388278	183390212	quies_H3K4me3_peak_973	4537	.	44.9047	456.4	453.787
chr1	183438898	183439409	quies_H3K4me3_peak_974	209	.	6.25304	22.9857	20.9173
chr1	184032733	184036154	quies_H3K4me3_peak_975	3973	.	43.2881	399.892	397.344
chr1	184440947	184441724	quies_H3K4me3_peak_976	170	.	5.45129	19.085	17.0249
chr1	184729726	184733289	quies_H3K4me3_peak_977	4615	.	48.1572	464.175	461.528
chr1	184843102	184846830	quies_H3K4me3_peak_978	4327	.	47.3182	435.357	432.757
chr1	184882614	184883180	quies_H3K4me3_peak_979	230	.	8.15033	25.1051	23.024
chr1	184997892	185000603	quies_H3K4me3_peak_980	2549	.	32.0603	257.347	254.96
chr1	185203041	185205868	quies_H3K4me3_peak_981	4229	.	40.9501	425.606	422.999
chr1	185328067	185329792	quies_H3K4me3_peak_982	5665	.	52.3014	569.298	566.535
chr1	185331628	185333512	quies_H3K4me3_peak_983	2324	.	29.2509	234.784	232.427
chr1	185362128	185365099	quies_H3K4me3_peak_984	6092	.	57.7861	612.113	609.284
chr1	185454629	185455825	quies_H3K4me3_peak_985	1290	.	19.1065	131.264	129.015
chr1	185681565	185682026	quies_H3K4me3_peak_986	95	.	4.29477	11.5599	9.54017
chr1	186116346	186117575	quies_H3K4me3_peak_987	3908	.	36.0566	393.343	390.818
chr1	186702172	186706605	quies_H3K4me3_peak_988	3883	.	45.71	390.861	388.328
chr1	186747556	186750439	quies_H3K4me3_peak_989	4986	.	53.0119	501.332	498.667
chr1	187214747	187216826	quies_H3K4me3_peak_990	4835	.	47.1929	486.225	483.546
chr1	187651357	187652386	quies_H3K4me3_peak_991	290	.	8.24738	31.1835	29.0974
chr1	187997301	187998451	quies_H3K4me3_peak_992	1403	.	22.1961	142.584	140.313
chr1	189006191	189008247	quies_H3K4me3_peak_993	7185	.	63.9588	721.525	718.54
chr1	189342914	189343995	quies_H3K4me3_peak_994	564	.	13.5676	58.6324	56.4976
chr1	189686166	189689638	quies_H3K4me3_peak_995	2419	.	27.6026	244.338	241.956
chr1	189727417	189730123	quies_H3K4me3_peak_996	4404	.	50.161	443.084	440.454
chr1	189921172	189923016	quies_H3K4me3_peak_997	3273	.	38.3624	329.839	327.369
chr1	190018433	190018927	quies_H3K4me3_peak_998	62	.	3.84436	8.26311	6.27096
chr1	190167522	190171725	quies_H3K4me3_peak_999	5071	.	50.0155	509.835	507.179
chr1	190681722	190682579	quies_H3K4me3_peak_1000	99	.	4.59013	11.9499	9.93
chr1	190910437	190912529	quies_H3K4me3_peak_1001	4903	.	41.2546	492.97	490.329
chr1	190927430	190929909	quies_H3K4me3_peak_1002	3411	.	40.2799	343.619	341.136
chr1	190978297	190979772	quies_H3K4me3_peak_1003	725	.	15.5051	74.7777	72.5982
chr1	191024396	191027095	quies_H3K4me3_peak_1004	4332	.	43.2013	435.891	433.293
chr1	191061653	191064396	quies_H3K4me3_peak_1005	4627	.	44.2912	465.415	462.784
chr1	191097807	191099097	quies_H3K4me3_peak_1006	2554	.	32.2254	257.855	255.455
chr1	191181836	191184084	quies_H3K4me3_peak_1007	4145	.	45.8522	417.127	414.558
chr1	191223853	191225489	quies_H3K4me3_peak_1008	5860	.	45.5077	588.892	586.063
chr1	191312491	191313266	quies_H3K4me3_peak_1009	772	.	13.616	79.3827	77.2077
chr1	191317384	191318374	quies_H3K4me3_peak_1010	604	.	11.2136	62.6576	60.4953
chr1	191325670	191327117	quies_H3K4me3_peak_1011	6174	.	56.6974	620.324	617.479
chr1	191393850	191398239	quies_H3K4me3_peak_1012	3594	.	42.7066	361.948	359.428
chr1	191573354	191577081	quies_H3K4me3_peak_1013	4880	.	49.1431	490.702	488.014
chr1	191717326	191719292	quies_H3K4me3_peak_1014	2017	.	29.018	204.089	201.735
chr1	191820842	191822693	quies_H3K4me3_peak_1015	4571	.	39.8707	459.819	457.176
chr1	191905808	191909626	quies_H3K4me3_peak_1016	3755	.	47.5715	378.038	375.504
chr1	191934198	191934694	quies_H3K4me3_peak_1017	31	.	3.23467	5.09573	3.13336
chr1	191989348	191990526	quies_H3K4me3_peak_1018	1838	.	19.7467	186.135	183.834
chr1	192070221	192070561	quies_H3K4me3_peak_1019	53	.	3.55912	7.379	5.39341
chr1	192091699	192093218	quies_H3K4me3_peak_1020	3953	.	43.8334	397.912	395.366
chr1	192135811	192139225	quies_H3K4me3_peak_1021	5383	.	58.1401	541.077	538.355
chr1	192190794	192191431	quies_H3K4me3_peak_1022	416	.	9.26074	43.7317	41.6103
chr1	192770515	192771028	quies_H3K4me3_peak_1023	73	.	4.52012	9.33272	7.32567
chr1	192834476	192835424	quies_H3K4me3_peak_1024	583	.	12.6004	60.5326	58.3817
chr1	192854639	192856137	quies_H3K4me3_peak_1025	1207	.	21.7248	122.998	120.774
chr1	193034830	193036295	quies_H3K4me3_peak_1026	1832	.	24.7382	185.522	183.219
chr1	193128926	193130755	quies_H3K4me3_peak_1027	7149	.	66.1125	717.898	714.923
chr1	193172398	193174516	quies_H3K4me3_peak_1028	3971	.	37.3275	399.656	397.11
chr1	193271661	193273591	quies_H3K4me3_peak_1029	756	.	13.7359	77.8234	75.6693
chr1	193367887	193368110	quies_H3K4me3_peak_1030	23	.	2.72364	4.28058	2.33345
chr1	193369042	193370395	quies_H3K4me3_peak_1031	897	.	14.6996	91.9501	89.7499
chr1	194619263	194623072	quies_H3K4me3_peak_1032	5383	.	55.0993	541.134	538.378
chr1	194975849	194978330	quies_H3K4me3_peak_1033	4078	.	47.484	410.394	407.829
chr1	195016998	195017604	quies_H3K4me3_peak_1034	180	.	6.71155	20.0953	18.033
chr1	195129689	195132397	quies_H3K4me3_peak_1035	2342	.	29.1102	236.632	234.282
chr1	195176536	195176948	quies_H3K4me3_peak_1036	70	.	4.4456	9.05761	7.05327
chr1	195241559	195242168	quies_H3K4me3_peak_1037	24591	.	20.2025	2463.09	2459.14
chr10	3365496	3369279	quies_H3K4me3_peak_1038	4593	.	61.4605	461.922	459.307
chr10	3696347	3697238	quies_H3K4me3_peak_1039	92	.	4.90529	11.3011	9.28764
chr10	3739792	3742219	quies_H3K4me3_peak_1040	2621	.	39.9255	264.507	262.103
chr10	3863380	3864672	quies_H3K4me3_peak_1041	186	.	6.96491	20.7305	18.6737
chr10	3972579	3974410	quies_H3K4me3_peak_1042	4211	.	51.0871	423.693	421.107
chr10	4080135	4080510	quies_H3K4me3_peak_1043	62	.	3.9577	8.23665	6.24293
chr10	4266047	4267444	quies_H3K4me3_peak_1044	3342	.	49.0615	336.772	334.299
chr10	4334139	4335828	quies_H3K4me3_peak_1045	164	.	6.41429	18.4807	16.4408
chr10	4385800	4391562	quies_H3K4me3_peak_1046	1817	.	29.5221	184.048	181.739
chr10	4431050	4433870	quies_H3K4me3_peak_1047	2618	.	37.2774	264.212	261.826
chr10	4709884	4710626	quies_H3K4me3_peak_1048	217	.	7.30864	23.8025	21.7309
chr10	4712567	4712863	quies_H3K4me3_peak_1049	39	.	3.50156	5.90122	3.92821
chr10	5194161	5195209	quies_H3K4me3_peak_1050	746	.	15.9412	76.8002	74.6231
chr10	5287788	5289735	quies_H3K4me3_peak_1051	654	.	15.0969	67.6259	65.4565
chr10	5550019	5550762	quies_H3K4me3_peak_1052	554	.	12.4017	57.5979	55.4486
chr10	5718968	5719246	quies_H3K4me3_peak_1053	49	.	3.5913	6.968	4.98344
chr10	5802830	5806661	quies_H3K4me3_peak_1054	2469	.	36.7849	249.297	246.915
chr10	5822378	5825081	quies_H3K4me3_peak_1055	2934	.	40.8966	295.933	293.486
chr10	5868146	5868627	quies_H3K4me3_peak_1056	64	.	4.11081	8.46423	6.46571
chr10	5921090	5922942	quies_H3K4me3_peak_1057	3015	.	42.8564	303.977	301.537
chr10	6694261	6694610	quies_H3K4me3_peak_1058	96	.	5.11623	11.664	9.64338
chr10	7158718	7159272	quies_H3K4me3_peak_1059	49	.	3.8322	6.94998	4.96466
chr10	7209846	7213355	quies_H3K4me3_peak_1060	3868	.	44.1515	389.409	386.873
chr10	7377294	7377609	quies_H3K4me3_peak_1061	40	.	3.56477	6.06744	4.09133
chr10	7388867	7393551	quies_H3K4me3_peak_1062	1468	.	25.4058	149.092	146.827
chr10	7470162	7470854	quies_H3K4me3_peak_1063	374	.	10.773	39.5486	37.4329
chr10	7472513	7473882	quies_H3K4me3_peak_1064	101	.	4.92731	12.163	10.1413
chr10	7589145	7591145	quies_H3K4me3_peak_1065	4135	.	56.141	416.151	413.587
chr10	7661950	7664292	quies_H3K4me3_peak_1066	4978	.	60.197	500.471	497.806
chr10	7667013	7668468	quies_H3K4me3_peak_1067	2991	.	38.334	301.545	299.106
chr10	7679809	7682849	quies_H3K4me3_peak_1068	3817	.	50.4449	384.23	381.703
chr10	7725569	7727688	quies_H3K4me3_peak_1069	3606	.	46.7875	363.131	360.644
chr10	7779763	7781627	quies_H3K4me3_peak_1070	3525	.	42.6601	355.024	352.533
chr10	7791685	7794138	quies_H3K4me3_peak_1071	4506	.	60.4305	453.212	450.61
chr10	7953657	7957715	quies_H3K4me3_peak_1072	2135	.	33.258	215.864	213.518
chr10	8176049	8176849	quies_H3K4me3_peak_1073	87	.	4.75658	10.7437	8.73068
chr10	8517196	8519488	quies_H3K4me3_peak_1074	3982	.	54.8235	400.785	398.255
chr10	8550104	8550608	quies_H3K4me3_peak_1075	72	.	4.46635	9.24825	7.24343
chr10	8760390	8762473	quies_H3K4me3_peak_1076	211	.	7.54107	23.2466	21.1738
chr10	8800798	8801655	quies_H3K4me3_peak_1077	45	.	3.68029	6.49827	4.51925
chr10	8883534	8887227	quies_H3K4me3_peak_1078	2134	.	33.5344	215.785	213.445
chr10	9674122	9675996	quies_H3K4me3_peak_1079	2215	.	35.2265	223.893	221.535
chr10	9898553	9902203	quies_H3K4me3_peak_1080	3056	.	44.5574	308.071	305.62
chr10	10106969	10107438	quies_H3K4me3_peak_1081	74	.	4.24902	9.46684	7.46043
chr10	10472063	10472592	quies_H3K4me3_peak_1082	53	.	3.94418	7.33866	5.34971
chr10	10557014	10558424	quies_H3K4me3_peak_1083	4373	.	59.2706	439.917	437.353
chr10	11081793	11082115	quies_H3K4me3_peak_1084	47	.	3.76274	6.70952	4.72626
chr10	11148801	11150955	quies_H3K4me3_peak_1085	4500	.	46.4425	452.675	450.052
chr10	11280172	11283138	quies_H3K4me3_peak_1086	2628	.	39.0018	265.291	262.881
chr10	11342858	11344523	quies_H3K4me3_peak_1087	1301	.	24.8332	132.426	130.153
chr10	12546800	12549241	quies_H3K4me3_peak_1088	212	.	7.11205	23.2972	21.2261
chr10	12614755	12615107	quies_H3K4me3_peak_1089	34	.	3.30072	5.45577	3.48979
chr10	12866492	12869994	quies_H3K4me3_peak_1090	3903	.	53.0937	392.852	390.306
chr10	12921876	12923749	quies_H3K4me3_peak_1091	2029	.	31.9021	205.254	202.931
chr10	12963542	12964850	quies_H3K4me3_peak_1092	3015	.	42.949	303.947	301.515
chr10	13003951	13004382	quies_H3K4me3_peak_1093	165	.	6.81226	18.6246	16.565
chr10	13007787	13009796	quies_H3K4me3_peak_1094	3937	.	47.3015	396.253	393.712
chr10	13090263	13091787	quies_H3K4me3_peak_1095	1618	.	27.0247	164.113	161.827
chr10	13192112	13193741	quies_H3K4me3_peak_1096	4244	.	51.7651	427.099	424.488
chr10	13323146	13324622	quies_H3K4me3_peak_1097	730	.	14.456	75.2262	73.0586
chr10	13388457	13389048	quies_H3K4me3_peak_1098	80	.	4.68316	10.0864	8.07729
chr10	13473684	13474884	quies_H3K4me3_peak_1099	1924	.	32.6232	194.793	192.464
chr10	13500779	13501855	quies_H3K4me3_peak_1100	1004	.	20.0549	102.683	100.475
chr10	13552109	13554375	quies_H3K4me3_peak_1101	3479	.	48.932	350.401	347.924
chr10	13868191	13869495	quies_H3K4me3_peak_1102	1526	.	25.0325	154.964	152.673
chr10	13963938	13968603	quies_H3K4me3_peak_1103	4339	.	61.2698	436.508	433.914
chr10	14017911	14018452	quies_H3K4me3_peak_1104	69	.	4.40396	8.9564	6.95412
chr10	14048591	14048909	quies_H3K4me3_peak_1105	25	.	2.99635	4.5081	2.55567
chr10	14085866	14086520	quies_H3K4me3_peak_1106	186	.	7.16474	20.6709	18.6091
chr10	14544162	14546190	quies_H3K4me3_peak_1107	3470	.	47.3382	349.537	347.071
chr10	14702817	14705894	quies_H3K4me3_peak_1108	2743	.	41.093	276.726	274.315
chr10	14759689	14760616	quies_H3K4me3_peak_1109	245	.	8.2245	26.6683	24.5897
chr10	17331384	17331818	quies_H3K4me3_peak_1110	76	.	4.59971	9.70686	7.6997
chr10	17721429	17725433	quies_H3K4me3_peak_1111	4432	.	54.0934	445.87	443.271
chr10	17795992	17796884	quies_H3K4me3_peak_1112	112	.	5.07787	13.2585	11.2254
chr10	17946124	17948603	quies_H3K4me3_peak_1113	1434	.	25.5638	145.753	143.496
chr10	18021995	18023456	quies_H3K4me3_peak_1114	773	.	17.0004	79.4952	77.3149
chr10	18055129	18057726	quies_H3K4me3_peak_1115	1865	.	29.3842	188.865	186.546
chr10	18197011	18197594	quies_H3K4me3_peak_1116	345	.	9.90103	36.7004	34.5952
chr10	18234229	18235932	quies_H3K4me3_peak_1117	3342	.	41.7434	336.704	334.228
chr10	18318046	18320687	quies_H3K4me3_peak_1118	4063	.	55.1954	408.94	406.372
chr10	18360244	18360610	quies_H3K4me3_peak_1119	34	.	3.29369	5.37129	3.40597
chr10	18366585	18366897	quies_H3K4me3_peak_1120	33	.	3.04835	5.28444	3.32034
chr10	18430766	18432485	quies_H3K4me3_peak_1121	442	.	11.5068	46.3595	44.2312
chr10	18458205	18459375	quies_H3K4me3_peak_1122	128	.	5.72383	14.8541	12.8179
chr10	18469069	18470304	quies_H3K4me3_peak_1123	181	.	6.80812	20.1878	18.128
chr10	18545685	18546099	quies_H3K4me3_peak_1124	66	.	4.31242	8.64009	6.64062
chr10	18743320	18744005	quies_H3K4me3_peak_1125	175	.	7.01275	19.5988	17.5369
chr10	18844817	18845454	quies_H3K4me3_peak_1126	360	.	10.5222	38.149	36.0379
chr10	19014287	19015969	quies_H3K4me3_peak_1127	3359	.	45.1957	338.415	335.943
chr10	19043675	19043998	quies_H3K4me3_peak_1128	57	.	4.07002	7.76934	5.77651
chr10	19185752	19186166	quies_H3K4me3_peak_1129	171	.	6.37703	19.2433	17.189
chr10	19310231	19310751	quies_H3K4me3_peak_1130	85	.	4.7931	10.5307	8.51586
chr10	19591441	19593264	quies_H3K4me3_peak_1131	2752	.	37.2094	277.601	275.208
chr10	19712192	19713035	quies_H3K4me3_peak_1132	751	.	16.3518	77.2943	75.1227
chr10	19850413	19852017	quies_H3K4me3_peak_1133	1618	.	29.5082	164.181	161.865
chr10	19907004	19907990	quies_H3K4me3_peak_1134	942	.	17.6437	96.4028	94.2351
chr10	19933244	19935683	quies_H3K4me3_peak_1135	3391	.	50.8387	341.651	339.16
chr10	20148428	20150145	quies_H3K4me3_peak_1136	1094	.	21.5586	111.727	109.5
chr10	20169725	20171118	quies_H3K4me3_peak_1137	283	.	8.03796	30.3957	28.3147
chr10	20311116	20314104	quies_H3K4me3_peak_1138	3700	.	44.6793	372.617	370.092
chr10	20347287	20348774	quies_H3K4me3_peak_1139	1456	.	24.3526	147.923	145.68
chr10	20528947	20529256	quies_H3K4me3_peak_1140	25	.	3.03954	4.52607	2.57198
chr10	20722584	20725327	quies_H3K4me3_peak_1141	1175	.	23.3346	119.833	117.581
chr10	20951851	20954686	quies_H3K4me3_peak_1142	2322	.	33.2178	234.552	232.223
chr10	20972912	20973369	quies_H3K4me3_peak_1143	26	.	3.0217	4.56119	2.60675
chr10	21158679	21161705	quies_H3K4me3_peak_1144	2933	.	44.8981	295.839	293.389
chr10	21188648	21189335	quies_H3K4me3_peak_1145	603	.	11.9876	62.545	60.3914
chr10	21295459	21297441	quies_H3K4me3_peak_1146	4741	.	60.2625	476.77	474.111
chr10	21923582	21924048	quies_H3K4me3_peak_1147	26	.	2.95153	4.57004	2.61631
chr10	21993290	22000717	quies_H3K4me3_peak_1148	2554	.	37.9482	257.874	255.465
chr10	22058213	22059295	quies_H3K4me3_peak_1149	497	.	12.7175	51.8477	49.7084
chr10	22148342	22151587	quies_H3K4me3_peak_1150	3281	.	37.0588	330.564	328.107
chr10	22158342	22159892	quies_H3K4me3_peak_1151	190	.	6.07243	21.1278	19.0743
chr10	22163352	22163894	quies_H3K4me3_peak_1152	281	.	7.81528	30.2521	28.1557
chr10	22212513	22212787	quies_H3K4me3_peak_1153	70	.	4.06459	9.04309	7.04183
chr10	22272925	22274710	quies_H3K4me3_peak_1154	180	.	6.60488	20.0823	18.043
chr10	22644703	22645658	quies_H3K4me3_peak_1155	306	.	9.21442	32.7398	30.6513
chr10	22729857	22732359	quies_H3K4me3_peak_1156	4498	.	59.3554	452.499	449.899
chr10	22735101	22735775	quies_H3K4me3_peak_1157	83	.	4.76487	10.3588	8.34792
chr10	23076849	23077702	quies_H3K4me3_peak_1158	69	.	4.34174	9.0022	6.99857
chr10	23348863	23351077	quies_H3K4me3_peak_1159	1856	.	30.2357	188.013	185.691
chr10	23687011	23687364	quies_H3K4me3_peak_1160	69	.	4.3462	8.92533	6.92286
chr10	23784851	23788568	quies_H3K4me3_peak_1161	3910	.	50.2326	393.596	391.029
chr10	23796135	23797951	quies_H3K4me3_peak_1162	1505	.	21.7497	152.842	150.578
chr10	24148998	24150645	quies_H3K4me3_peak_1163	2538	.	34.2377	256.193	253.821
chr10	24312294	24312578	quies_H3K4me3_peak_1164	100	.	5.19882	12.0633	10.0405
chr10	24317254	24317732	quies_H3K4me3_peak_1165	28	.	3.14182	4.82023	2.86156
chr10	24595380	24596073	quies_H3K4me3_peak_1166	34	.	3.33356	5.39383	3.42746
chr10	24711272	24712442	quies_H3K4me3_peak_1167	1694	.	27.3948	171.723	169.434
chr10	24869646	24870995	quies_H3K4me3_peak_1168	4174	.	49.9574	419.989	417.438
chr10	25197926	25200791	quies_H3K4me3_peak_1169	2194	.	33.3728	221.809	219.445
chr10	25296330	25297883	quies_H3K4me3_peak_1170	1068	.	20.9292	109.028	106.808
chr10	25331544	25331797	quies_H3K4me3_peak_1171	38	.	3.48145	5.83666	3.86428
chr10	25359144	25361091	quies_H3K4me3_peak_1172	2514	.	39.7949	253.837	251.447
chr10	25371606	25372690	quies_H3K4me3_peak_1173	137	.	5.96059	15.7986	13.76
chr10	25449206	25450022	quies_H3K4me3_peak_1174	99	.	5.23967	12.0175	9.99175
chr10	26077987	26079297	quies_H3K4me3_peak_1175	3206	.	46.2749	323.072	320.619
chr10	26372582	26376927	quies_H3K4me3_peak_1176	3473	.	47.7624	349.879	347.38
chr10	26695252	26695669	quies_H3K4me3_peak_1177	78	.	4.64478	9.8992	7.89119
chr10	26772079	26774251	quies_H3K4me3_peak_1178	1097	.	21.3313	111.962	109.737
chr10	28073795	28077121	quies_H3K4me3_peak_1179	3510	.	46.6709	353.516	351.026
chr10	28097967	28098306	quies_H3K4me3_peak_1180	26	.	3.05684	4.57215	2.61721
chr10	29142885	29148665	quies_H3K4me3_peak_1181	2221	.	35.0629	224.486	222.14
chr10	29211472	29214954	quies_H3K4me3_peak_1182	287	.	8.73246	30.797	28.722
chr10	29217913	29218980	quies_H3K4me3_peak_1183	48	.	3.5172	6.82013	4.83997
chr10	29312405	29314692	quies_H3K4me3_peak_1184	1482	.	25.1702	150.509	148.23
chr10	29359834	29362874	quies_H3K4me3_peak_1185	2325	.	36.3698	234.917	232.554
chr10	29535215	29536385	quies_H3K4me3_peak_1186	1305	.	21.6626	132.772	130.518
chr10	30198984	30201010	quies_H3K4me3_peak_1187	2968	.	42.1229	299.261	296.847
chr10	30405826	30406208	quies_H3K4me3_peak_1188	64	.	4.22449	8.49069	6.49287
chr10	30599185	30601283	quies_H3K4me3_peak_1189	2630	.	35.3145	265.426	263.032
chr10	30617378	30619219	quies_H3K4me3_peak_1190	2058	.	32.8933	208.16	205.81
chr10	30655478	30655779	quies_H3K4me3_peak_1191	51	.	3.89981	7.15113	5.16314
chr10	30801879	30803967	quies_H3K4me3_peak_1192	3566	.	51.8512	359.206	356.697
chr10	30810629	30811115	quies_H3K4me3_peak_1193	291	.	8.67255	31.2045	29.1079
chr10	30841955	30843691	quies_H3K4me3_peak_1194	3412	.	47.5704	343.733	341.248
chr10	31312956	31314542	quies_H3K4me3_peak_1195	1461	.	25.2402	148.383	146.126
chr10	31445254	31446282	quies_H3K4me3_peak_1196	1109	.	21.3876	113.205	110.982
chr10	31607199	31610280	quies_H3K4me3_peak_1197	1928	.	31.1658	195.147	192.842
chr10	32889362	32890966	quies_H3K4me3_peak_1198	1727	.	29.9041	175.065	172.753
chr10	33195908	33196434	quies_H3K4me3_peak_1199	109	.	5.40002	12.9317	10.9064
chr10	33904658	33905573	quies_H3K4me3_peak_1200	745	.	16.2621	76.7691	74.5831
chr10	33949874	33951699	quies_H3K4me3_peak_1201	3767	.	50.8589	379.265	376.748
chr10	34017764	34021069	quies_H3K4me3_peak_1202	3003	.	43.5459	302.806	300.37
chr10	34033957	34034189	quies_H3K4me3_peak_1203	24	.	2.98671	4.3927	2.44334
chr10	34127422	34127858	quies_H3K4me3_peak_1204	121	.	5.78891	14.1989	12.1603
chr10	34206216	34208223	quies_H3K4me3_peak_1205	4232	.	56.7186	425.853	423.287
chr10	34280906	34284333	quies_H3K4me3_peak_1206	3826	.	51.2611	385.215	382.658
chr10	34296571	34301208	quies_H3K4me3_peak_1207	1816	.	23.215	183.914	181.65
chr10	34417417	34419072	quies_H3K4me3_peak_1208	2121	.	24.2475	214.461	212.127
chr10	34483231	34484588	quies_H3K4me3_peak_1209	490	.	12.7159	51.1998	49.063
chr10	36506532	36508121	quies_H3K4me3_peak_1210	3246	.	45.4036	327.121	324.675
chr10	36973866	36976284	quies_H3K4me3_peak_1211	3733	.	51.9895	375.855	373.336
chr10	37134008	37141892	quies_H3K4me3_peak_1212	2991	.	41.6291	301.562	299.113
chr10	38553846	38554277	quies_H3K4me3_peak_1213	35	.	2.97812	5.50417	3.53775
chr10	38965302	38967729	quies_H3K4me3_peak_1214	331	.	9.76373	35.241	33.1479
chr10	39133264	39135069	quies_H3K4me3_peak_1215	3869	.	52.8582	389.44	386.908
chr10	39171211	39171971	quies_H3K4me3_peak_1216	707	.	14.6269	72.943	70.7712
chr10	39209437	39209741	quies_H3K4me3_peak_1217	24	.	2.97847	4.38613	2.43493
chr10	39291610	39292074	quies_H3K4me3_peak_1218	86	.	4.81959	10.7078	8.69389
chr10	39369193	39372729	quies_H3K4me3_peak_1219	2438	.	38.6357	246.269	243.885
chr10	39389705	39390173	quies_H3K4me3_peak_1220	26	.	3.06006	4.62765	2.67277
chr10	39471663	39472556	quies_H3K4me3_peak_1221	65	.	4.21855	8.57603	6.57673
chr10	39730387	39735406	quies_H3K4me3_peak_1222	3244	.	47.5016	326.947	324.47
chr10	39898407	39899687	quies_H3K4me3_peak_1223	1227	.	22.8362	124.974	122.744
chr10	39959754	39960283	quies_H3K4me3_peak_1224	147	.	6.31263	16.7552	14.7061
chr10	40024582	40025304	quies_H3K4me3_peak_1225	234	.	8.12549	25.5548	23.4781
chr10	40141311	40142670	quies_H3K4me3_peak_1226	961	.	19.1681	98.3255	96.1324
chr10	40245739	40247806	quies_H3K4me3_peak_1227	2974	.	40.9039	299.883	297.457
chr10	40256569	40259091	quies_H3K4me3_peak_1228	2205	.	34.081	222.891	220.547
chr10	40299496	40303151	quies_H3K4me3_peak_1229	3647	.	52.4217	367.305	364.786
chr10	40348174	40351456	quies_H3K4me3_peak_1230	3398	.	37.8819	342.295	339.809
chr10	40371650	40372747	quies_H3K4me3_peak_1231	89	.	4.8684	10.926	8.91481
chr10	40629930	40630212	quies_H3K4me3_peak_1232	33	.	3.29275	5.28372	3.31843
chr10	40683170	40683706	quies_H3K4me3_peak_1233	180	.	7.05358	20.1576	18.0965
chr10	40881407	40886655	quies_H3K4me3_peak_1234	2770	.	38.9856	279.486	277.078
chr10	41070774	41072291	quies_H3K4me3_peak_1235	180	.	6.80979	20.1328	18.0879
chr10	41302244	41304368	quies_H3K4me3_peak_1236	4438	.	50.3542	446.434	443.829
chr10	41437323	41437765	quies_H3K4me3_peak_1237	34	.	3.2936	5.38733	3.42149
chr10	41449595	41451421	quies_H3K4me3_peak_1238	4298	.	59.3695	432.435	429.836
chr10	41476243	41476891	quies_H3K4me3_peak_1239	61	.	4.1209	8.10954	6.11342
chr10	41488742	41491194	quies_H3K4me3_peak_1240	3439	.	42.0167	346.4	343.921
chr10	41518273	41522268	quies_H3K4me3_peak_1241	3029	.	40.1603	305.408	302.969
chr10	41690005	41690715	quies_H3K4me3_peak_1242	376	.	9.61918	39.7354	37.6185
chr10	41715838	41716525	quies_H3K4me3_peak_1243	88	.	4.75847	10.8846	8.87072
chr10	41808829	41812792	quies_H3K4me3_peak_1244	2069	.	30.552	209.247	206.901
chr10	41886920	41888466	quies_H3K4me3_peak_1245	2291	.	33.6494	231.542	229.194
chr10	41934867	41935602	quies_H3K4me3_peak_1246	196	.	7.30034	21.6822	19.6217
chr10	42017807	42019005	quies_H3K4me3_peak_1247	513	.	12.9544	53.4907	51.353
chr10	42273225	42278986	quies_H3K4me3_peak_1248	4008	.	54.2919	403.369	400.809
chr10	42347152	42347657	quies_H3K4me3_peak_1249	31	.	3.17528	5.14855	3.18518
chr10	42477574	42478825	quies_H3K4me3_peak_1250	2989	.	43.3567	301.378	298.947
chr10	42501524	42504085	quies_H3K4me3_peak_1251	4260	.	55.1564	428.622	426.036
chr10	42581266	42584952	quies_H3K4me3_peak_1252	2872	.	42.657	289.648	287.208
chr10	42591279	42592340	quies_H3K4me3_peak_1253	1179	.	23.0263	120.202	117.957
chr10	42613796	42614545	quies_H3K4me3_peak_1254	178	.	6.6065	19.94	17.8963
chr10	42678490	42680609	quies_H3K4me3_peak_1255	3400	.	48.5496	342.499	340.004
chr10	42761017	42763813	quies_H3K4me3_peak_1256	3829	.	52.3122	385.472	382.95
chr10	42860348	42861062	quies_H3K4me3_peak_1257	72	.	4.45335	9.26428	7.26091
chr10	42862039	42864356	quies_H3K4me3_peak_1258	293	.	8.40722	31.4403	29.3479
chr10	42941804	42942217	quies_H3K4me3_peak_1259	50	.	3.76365	7.04739	5.06323
chr10	42957906	42958454	quies_H3K4me3_peak_1260	381	.	10.6655	40.2676	38.1546
chr10	43154899	43155455	quies_H3K4me3_peak_1261	40	.	3.45131	6.04565	4.07183
chr10	43172328	43175614	quies_H3K4me3_peak_1262	2810	.	40.3627	283.46	281.044
chr10	43220253	43222619	quies_H3K4me3_peak_1263	4537	.	54.7079	456.375	453.767
chr10	43452156	43452525	quies_H3K4me3_peak_1264	107	.	4.85929	12.7554	10.729
chr10	43477929	43480791	quies_H3K4me3_peak_1265	2401	.	38.0002	242.541	240.156
chr10	43539454	43541082	quies_H3K4me3_peak_1266	4552	.	61.7383	457.851	455.239
chr10	43577994	43581616	quies_H3K4me3_peak_1267	4092	.	50.9492	411.85	409.291
chr10	43900793	43902810	quies_H3K4me3_peak_1268	3602	.	51.5289	362.712	360.206
chr10	44003233	44004375	quies_H3K4me3_peak_1269	908	.	17.3612	93.018	90.8222
chr10	44267090	44269809	quies_H3K4me3_peak_1270	2993	.	43.1047	301.761	299.317
chr10	44455906	44459464	quies_H3K4me3_peak_1271	1939	.	31.6996	196.22	193.911
chr10	44529097	44530301	quies_H3K4me3_peak_1272	2270	.	32.4547	229.442	227.076
chr10	44997639	44997885	quies_H3K4me3_peak_1273	35	.	3.37406	5.52511	3.55736
chr10	45000261	45000946	quies_H3K4me3_peak_1274	140	.	6.16897	16.0484	14.0045
chr10	45066178	45068268	quies_H3K4me3_peak_1275	3315	.	47.8801	334.069	331.587
chr10	45289044	45290088	quies_H3K4me3_peak_1276	1563	.	27.8577	158.602	156.317
chr10	45335107	45336474	quies_H3K4me3_peak_1277	1519	.	26.3779	154.204	151.93
chr10	45485909	45486849	quies_H3K4me3_peak_1278	179	.	7.16833	20.0016	17.9333
chr10	45577632	45578930	quies_H3K4me3_peak_1279	3044	.	46.5273	306.882	304.429
chr10	45888758	45889508	quies_H3K4me3_peak_1280	29	.	3.14579	4.93185	2.97161
chr10	47454284	47454622	quies_H3K4me3_peak_1281	27	.	2.6847	4.66861	2.71506
chr10	49781900	49790024	quies_H3K4me3_peak_1282	1575	.	24.7927	159.819	157.557
chr10	50426491	50426719	quies_H3K4me3_peak_1283	25	.	3.02697	4.4893	2.53573
chr10	50591698	50593817	quies_H3K4me3_peak_1284	3451	.	40.9589	347.598	345.111
chr10	50894144	50895006	quies_H3K4me3_peak_1285	295	.	9.38178	31.6685	29.5611
chr10	51553407	51554126	quies_H3K4me3_peak_1286	487	.	11.7802	50.8966	48.7657
chr10	52021953	52022984	quies_H3K4me3_peak_1287	494	.	12.4999	51.6017	49.473
chr10	52027350	52027865	quies_H3K4me3_peak_1288	185	.	7.13116	20.6425	18.5815
chr10	52232974	52235523	quies_H3K4me3_peak_1289	3759	.	50.5334	378.477	375.965
chr10	52379610	52383121	quies_H3K4me3_peak_1290	2395	.	35.5509	241.909	239.556
chr10	52416796	52419712	quies_H3K4me3_peak_1291	3592	.	44.3893	361.705	359.21
chr10	52690072	52691886	quies_H3K4me3_peak_1292	2846	.	38.538	287.083	284.684
chr10	52704139	52705119	quies_H3K4me3_peak_1293	178	.	7.01212	19.9317	17.8702
chr10	53378262	53380406	quies_H3K4me3_peak_1294	3871	.	52.124	389.63	387.105
chr10	53580108	53581062	quies_H3K4me3_peak_1295	159	.	6.61645	18.0243	15.9698
chr10	53595969	53599393	quies_H3K4me3_peak_1296	1918	.	31.9822	194.221	191.897
chr10	53628777	53630634	quies_H3K4me3_peak_1297	1878	.	26.0662	190.163	187.857
chr10	53749760	53752060	quies_H3K4me3_peak_1298	1990	.	32.9526	201.388	199.072
chr10	54074119	54076407	quies_H3K4me3_peak_1299	2981	.	43.0753	300.619	298.175
chr10	56227718	56229423	quies_H3K4me3_peak_1300	1615	.	24.071	163.791	161.504
chr10	56234285	56234612	quies_H3K4me3_peak_1301	75	.	4.29962	9.55915	7.55602
chr10	56376907	56380035	quies_H3K4me3_peak_1302	2798	.	42.0555	282.276	279.853
chr10	57001147	57001412	quies_H3K4me3_peak_1303	39	.	3.5139	5.93409	3.95999
chr10	57448101	57448483	quies_H3K4me3_peak_1304	205	.	6.91335	22.6521	20.5849
chr10	57485757	57488486	quies_H3K4me3_peak_1305	2638	.	39.9923	266.195	263.804
chr10	57530782	57532988	quies_H3K4me3_peak_1306	3883	.	46.8292	390.903	388.355
chr10	57631957	57632547	quies_H3K4me3_peak_1307	131	.	5.98468	15.1777	13.1371
chr10	57743613	57744724	quies_H3K4me3_peak_1308	83	.	4.67892	10.3204	8.31533
chr10	57783399	57790007	quies_H3K4me3_peak_1309	2246	.	31.2097	226.956	224.613
chr10	57794440	57796096	quies_H3K4me3_peak_1310	359	.	10.1158	38.0509	35.9411
chr10	58254648	58256575	quies_H3K4me3_peak_1311	2916	.	42.2149	294.114	291.676
chr10	58322470	58325746	quies_H3K4me3_peak_1312	1595	.	26.5809	161.773	159.51
chr10	58383004	58383328	quies_H3K4me3_peak_1313	58	.	3.9536	7.81515	5.82469
chr10	58445767	58448438	quies_H3K4me3_peak_1314	3666	.	52.4597	369.16	366.646
chr10	58497854	58498204	quies_H3K4me3_peak_1315	54	.	3.97892	7.47131	5.48113
chr10	58675480	58675703	quies_H3K4me3_peak_1316	55	.	4.00451	7.50971	5.51853
chr10	58812127	58814558	quies_H3K4me3_peak_1317	3176	.	47.5914	320.059	317.603
chr10	59090200	59090763	quies_H3K4me3_peak_1318	35	.	3.34029	5.55415	3.58663
chr10	59220212	59224869	quies_H3K4me3_peak_1319	3908	.	50.876	393.377	390.85
chr10	59322723	59326035	quies_H3K4me3_peak_1320	3025	.	44.5232	305.028	302.595
chr10	59381775	59383766	quies_H3K4me3_peak_1321	2349	.	33.254	237.351	234.955
chr10	59386780	59387032	quies_H3K4me3_peak_1322	146	.	5.77246	16.7027	14.6529
chr10	59539216	59540006	quies_H3K4me3_peak_1323	80	.	4.29138	10.0384	8.03579
chr10	59614881	59617184	quies_H3K4me3_peak_1324	2629	.	39.5128	265.307	262.913
chr10	59702146	59704252	quies_H3K4me3_peak_1325	2564	.	32.3094	258.873	256.492
chr10	59878800	59881073	quies_H3K4me3_peak_1326	3837	.	44.2466	386.314	383.782
chr10	59896943	59897751	quies_H3K4me3_peak_1327	110	.	4.79118	13.0409	11.0161
chr10	59920954	59921309	quies_H3K4me3_peak_1328	52	.	3.86937	7.22587	5.23935
chr10	59949088	59952774	quies_H3K4me3_peak_1329	3945	.	49.2471	397.063	394.514
chr10	60001775	60004217	quies_H3K4me3_peak_1330	2537	.	32.8419	256.172	253.778
chr10	60106405	60107322	quies_H3K4me3_peak_1331	116	.	5.68367	13.7276	11.6907
chr10	60191862	60192224	quies_H3K4me3_peak_1332	96	.	5.02817	11.6731	9.65442
chr10	60218438	60219566	quies_H3K4me3_peak_1333	938	.	18.9444	96.0704	93.865
chr10	60277356	60280248	quies_H3K4me3_peak_1334	3018	.	38.3327	304.254	301.836
chr10	60282472	60282772	quies_H3K4me3_peak_1335	21	.	2.7839	4.09659	2.15411
chr10	60284677	60286729	quies_H3K4me3_peak_1336	544	.	11.7201	56.5827	54.441
chr10	60350676	60350982	quies_H3K4me3_peak_1337	46	.	3.73964	6.66769	4.68607
chr10	60686331	60687775	quies_H3K4me3_peak_1338	867	.	18.6835	88.9343	86.7276
chr10	60751902	60753153	quies_H3K4me3_peak_1339	1773	.	24.8978	179.612	177.314
chr10	60826757	60827415	quies_H3K4me3_peak_1340	196	.	7.4035	21.7604	19.6947
chr10	60830190	60832265	quies_H3K4me3_peak_1341	1829	.	30.255	185.216	182.923
chr10	61145442	61148393	quies_H3K4me3_peak_1342	4757	.	59.536	478.392	475.745
chr10	61272330	61274020	quies_H3K4me3_peak_1343	657	.	14.2251	67.858	65.7171
chr10	61277838	61278137	quies_H3K4me3_peak_1344	72	.	4.49603	9.28047	7.27537
chr10	61290390	61290694	quies_H3K4me3_peak_1345	45	.	3.68827	6.5272	4.54813
chr10	61379996	61384220	quies_H3K4me3_peak_1346	2097	.	30.608	212.017	209.723
chr10	61450922	61453197	quies_H3K4me3_peak_1347	3986	.	47.7745	401.194	398.644
chr10	61475024	61476950	quies_H3K4me3_peak_1348	3890	.	52.7656	391.645	389.083
chr10	61602547	61602818	quies_H3K4me3_peak_1349	48	.	3.75926	6.81359	4.82938
chr10	61647798	61649865	quies_H3K4me3_peak_1350	4125	.	51.9333	415.162	412.599
chr10	61679545	61682122	quies_H3K4me3_peak_1351	3066	.	45.084	309.099	306.648
chr10	61694925	61697298	quies_H3K4me3_peak_1352	4042	.	52.0955	406.788	404.238
chr10	61714950	61716071	quies_H3K4me3_peak_1353	1059	.	20.5022	108.169	105.97
chr10	61782572	61784293	quies_H3K4me3_peak_1354	4431	.	58.9397	445.695	443.1
chr10	61977914	61979391	quies_H3K4me3_peak_1355	815	.	18.2088	83.7891	81.5828
chr10	62110387	62111387	quies_H3K4me3_peak_1356	1858	.	28.9346	188.181	185.869
chr10	62230361	62231672	quies_H3K4me3_peak_1357	2577	.	35.7121	260.129	257.728
chr10	62338631	62341517	quies_H3K4me3_peak_1358	3577	.	48.2798	360.204	357.703
chr10	62448361	62450615	quies_H3K4me3_peak_1359	4270	.	52.2021	429.628	427.017
chr10	62485157	62487802	quies_H3K4me3_peak_1360	3600	.	49.3736	362.586	360.079
chr10	62577017	62579033	quies_H3K4me3_peak_1361	3370	.	46.1953	339.537	337.071
chr10	62600767	62603129	quies_H3K4me3_peak_1362	4094	.	45.4065	412.02	409.472
chr10	62648950	62652307	quies_H3K4me3_peak_1363	4188	.	48.4006	421.496	418.896
chr10	62725401	62726684	quies_H3K4me3_peak_1364	1605	.	28.9794	162.818	160.513
chr10	62790789	62793226	quies_H3K4me3_peak_1365	2692	.	41.2452	271.668	269.263
chr10	62864477	62866311	quies_H3K4me3_peak_1366	380	.	10.324	40.1746	38.0592
chr10	62885760	62887703	quies_H3K4me3_peak_1367	4190	.	52.8861	421.568	419.007
chr10	62919784	62921992	quies_H3K4me3_peak_1368	2654	.	37.3904	267.86	265.469
chr10	62946410	62947804	quies_H3K4me3_peak_1369	2504	.	38.9906	252.808	250.417
chr10	62979743	62981459	quies_H3K4me3_peak_1370	3538	.	49.3635	356.354	353.873
chr10	63021118	63025128	quies_H3K4me3_peak_1371	4168	.	53.5846	419.385	416.823
chr10	63099655	63101015	quies_H3K4me3_peak_1372	1460	.	25.8946	148.315	146.052
chr10	63242575	63245365	quies_H3K4me3_peak_1373	4186	.	51.7838	421.211	418.601
chr10	63336815	63339704	quies_H3K4me3_peak_1374	1236	.	23.1593	125.9	123.662
chr10	63351910	63352372	quies_H3K4me3_peak_1375	41	.	3.42869	6.15768	4.1838
chr10	63381991	63382912	quies_H3K4me3_peak_1376	1620	.	24.2024	164.307	162.017
chr10	63385980	63387487	quies_H3K4me3_peak_1377	2030	.	33.751	205.404	203.069
chr10	63428408	63430627	quies_H3K4me3_peak_1378	3348	.	46.3211	337.33	334.827
chr10	63977875	63978556	quies_H3K4me3_peak_1379	162	.	6.57753	18.2594	16.2049
chr10	64076204	64076942	quies_H3K4me3_peak_1380	82	.	4.44165	10.2194	8.21143
chr10	64089758	64090857	quies_H3K4me3_peak_1381	377	.	10.642	39.8291	37.7143
chr10	66814184	66814473	quies_H3K4me3_peak_1382	34	.	3.3206	5.38038	3.41368
chr10	66919993	66921822	quies_H3K4me3_peak_1383	268	.	8.2514	28.9483	26.8713
chr10	66995272	66995735	quies_H3K4me3_peak_1384	34	.	3.23478	5.45616	3.48927
chr10	67003433	67004706	quies_H3K4me3_peak_1385	92	.	4.74262	11.2467	9.23078
chr10	67053499	67053746	quies_H3K4me3_peak_1386	49	.	3.82047	6.90565	4.92058
chr10	67095623	67099029	quies_H3K4me3_peak_1387	2488	.	38.3521	251.19	248.815
chr10	67125977	67129548	quies_H3K4me3_peak_1388	1660	.	27.7135	168.37	166.067
chr10	67185156	67189569	quies_H3K4me3_peak_1389	1360	.	25.383	138.283	136.01
chr10	67226406	67228717	quies_H3K4me3_peak_1390	771	.	16.5681	79.3599	77.168
chr10	67283845	67285817	quies_H3K4me3_peak_1391	4600	.	58.971	462.646	460.027
chr10	67535403	67539411	quies_H3K4me3_peak_1392	1827	.	31.2825	185.108	182.776
chr10	67546932	67550097	quies_H3K4me3_peak_1393	3694	.	47.4216	371.972	369.457
chr10	67911600	67913160	quies_H3K4me3_peak_1394	2956	.	37.0284	298.102	295.663
chr10	67962582	67962942	quies_H3K4me3_peak_1395	66	.	4.33132	8.68919	6.68879
chr10	67979119	67981018	quies_H3K4me3_peak_1396	2514	.	36.5289	253.773	251.424
chr10	68135519	68137194	quies_H3K4me3_peak_1397	690	.	14.8505	71.1675	69.0044
chr10	68191478	68192497	quies_H3K4me3_peak_1398	160	.	6.33583	18.0925	16.0493
chr10	68275897	68280275	quies_H3K4me3_peak_1399	2537	.	38.0141	256.146	253.743
chr10	68282751	68283238	quies_H3K4me3_peak_1400	97	.	5.12602	11.7546	9.7348
chr10	68355882	68356116	quies_H3K4me3_peak_1401	35	.	3.30083	5.51369	3.54477
chr10	68558135	68559079	quies_H3K4me3_peak_1402	73	.	4.48792	9.32261	7.31826
chr10	69185910	69186434	quies_H3K4me3_peak_1403	161	.	6.13357	18.1487	16.1003
chr10	69212021	69214154	quies_H3K4me3_peak_1404	3538	.	51.1148	356.348	353.864
chr10	69350785	69353311	quies_H3K4me3_peak_1405	2387	.	35.1004	241.105	238.732
chr10	69398313	69399965	quies_H3K4me3_peak_1406	2172	.	34.3204	219.637	217.295
chr10	69533510	69536157	quies_H3K4me3_peak_1407	595	.	14.2217	61.678	59.5221
chr10	69594307	69594580	quies_H3K4me3_peak_1408	54	.	3.80672	7.48578	5.4988
chr10	69872172	69872632	quies_H3K4me3_peak_1409	30	.	3.17247	5.03777	3.07672
chr10	70094658	70099528	quies_H3K4me3_peak_1410	1992	.	30.7711	201.608	199.279
chr10	70244671	70246220	quies_H3K4me3_peak_1411	2016	.	32.7474	204.004	201.663
chr10	70419689	70420035	quies_H3K4me3_peak_1412	29	.	2.82663	4.91532	2.95838
chr10	70440162	70442743	quies_H3K4me3_peak_1413	1416	.	25.1141	143.95	141.699
chr10	70484913	70485655	quies_H3K4me3_peak_1414	32	.	3.27354	5.19825	3.23404
chr10	70520234	70521776	quies_H3K4me3_peak_1415	523	.	13.0871	54.51	52.3736
chr10	70594005	70600731	quies_H3K4me3_peak_1416	3767	.	51.6176	379.267	376.743
chr10	70717593	70718505	quies_H3K4me3_peak_1417	217	.	7.00134	23.785	21.7075
chr10	70949759	70950149	quies_H3K4me3_peak_1418	42	.	3.47711	6.19399	4.21808
chr10	71058687	71059262	quies_H3K4me3_peak_1419	135	.	5.9183	15.553	13.511
chr10	71158236	71160341	quies_H3K4me3_peak_1420	2087	.	33.3821	211.085	208.759
chr10	71236840	71238630	quies_H3K4me3_peak_1421	4469	.	55.6394	449.54	446.925
chr10	71283999	71285873	quies_H3K4me3_peak_1422	5129	.	56.1683	515.597	512.908
chr10	71306328	71306682	quies_H3K4me3_peak_1423	128	.	5.88544	14.8566	12.8185
chr10	71343613	71345638	quies_H3K4me3_peak_1424	3367	.	47.8576	339.2	336.712
chr10	71347015	71349373	quies_H3K4me3_peak_1425	3396	.	43.5005	342.156	339.67
chr10	72654206	72656452	quies_H3K4me3_peak_1426	2914	.	40.3227	293.822	291.405
chr10	73098065	73100402	quies_H3K4me3_peak_1427	2802	.	42.2831	282.673	280.261
chr10	73826495	73826846	quies_H3K4me3_peak_1428	77	.	4.59297	9.75553	7.74968
chr10	74966504	74968301	quies_H3K4me3_peak_1429	2464	.	38.2251	248.786	246.41
chr10	75036607	75038131	quies_H3K4me3_peak_1430	1210	.	21.4962	123.324	121.08
chr10	75060039	75064204	quies_H3K4me3_peak_1431	533	.	12.0498	55.4924	53.3936
chr10	75211536	75213791	quies_H3K4me3_peak_1432	2269	.	35.3227	229.312	226.959
chr10	75316945	75317680	quies_H3K4me3_peak_1433	183	.	7.07886	20.3764	18.3182
chr10	75516232	75519319	quies_H3K4me3_peak_1434	4281	.	52.1474	430.77	428.185
chr10	75559218	75560660	quies_H3K4me3_peak_1435	513	.	12.1542	53.4754	51.3312
chr10	75666092	75668569	quies_H3K4me3_peak_1436	2891	.	38.4496	291.602	289.175
chr10	75763100	75765248	quies_H3K4me3_peak_1437	3252	.	37.6381	327.732	325.271
chr10	75772701	75773826	quies_H3K4me3_peak_1438	886	.	17.5937	90.8726	88.6935
chr10	75797749	75797981	quies_H3K4me3_peak_1439	46	.	3.71891	6.59725	4.6162
chr10	75859058	75860706	quies_H3K4me3_peak_1440	2127	.	27.8986	215.036	212.705
chr10	75872591	75872898	quies_H3K4me3_peak_1441	35	.	3.38308	5.54729	3.57898
chr10	75920186	75922545	quies_H3K4me3_peak_1442	4759	.	54.7022	478.65	475.998
chr10	75944124	75944399	quies_H3K4me3_peak_1443	24	.	2.78376	4.40489	2.456
chr10	76032066	76033870	quies_H3K4me3_peak_1444	4386	.	46.5951	441.247	438.666
chr10	76236260	76238667	quies_H3K4me3_peak_1445	3237	.	43.4498	326.253	323.795
chr10	76253572	76256283	quies_H3K4me3_peak_1446	420	.	11.2566	44.1401	42.0199
chr10	76344199	76346177	quies_H3K4me3_peak_1447	2765	.	42.2722	278.922	276.505
chr10	76441575	76443661	quies_H3K4me3_peak_1448	2840	.	37.2651	286.472	284.036
chr10	76467862	76469808	quies_H3K4me3_peak_1449	3817	.	53.6557	384.289	381.758
chr10	76530689	76533862	quies_H3K4me3_peak_1450	2327	.	34.6945	235.114	232.752
chr10	76623008	76623458	quies_H3K4me3_peak_1451	114	.	5.59323	13.4688	11.435
chr10	76960608	76962570	quies_H3K4me3_peak_1452	3311	.	45.2056	333.611	331.161
chr10	77032626	77034264	quies_H3K4me3_peak_1453	1240	.	24.0787	126.288	124.031
chr10	77165544	77166094	quies_H3K4me3_peak_1454	58	.	4.05231	7.7937	5.80172
chr10	77258379	77260833	quies_H3K4me3_peak_1455	4353	.	55.633	438.024	435.396
chr10	77339601	77340190	quies_H3K4me3_peak_1456	101	.	5.243	12.1521	10.1281
chr10	77416850	77419101	quies_H3K4me3_peak_1457	2625	.	39.4506	264.925	262.522
chr10	77434395	77434788	quies_H3K4me3_peak_1458	33	.	3.29027	5.31675	3.35195
chr10	77514354	77516741	quies_H3K4me3_peak_1459	3969	.	52.1137	399.5	396.959
chr10	77581279	77584126	quies_H3K4me3_peak_1460	2859	.	38.5167	288.3	285.91
chr10	77605689	77607454	quies_H3K4me3_peak_1461	2086	.	32.047	210.999	208.659
chr10	77621662	77623725	quies_H3K4me3_peak_1462	3907	.	49.257	393.281	390.735
chr10	77901924	77903235	quies_H3K4me3_peak_1463	490	.	10.9661	51.1932	49.0891
chr10	77977931	77979553	quies_H3K4me3_peak_1464	2075	.	28.0458	209.939	207.589
chr10	78008595	78010622	quies_H3K4me3_peak_1465	3072	.	43.8385	309.687	307.236
chr10	78018946	78019226	quies_H3K4me3_peak_1466	159	.	6.63028	17.9751	15.921
chr10	78068664	78070009	quies_H3K4me3_peak_1467	2612	.	40.138	263.634	261.246
chr10	78168637	78170381	quies_H3K4me3_peak_1468	2929	.	34.3894	295.364	292.942
chr10	78184055	78185756	quies_H3K4me3_peak_1469	2631	.	37.5121	265.514	263.13
chr10	78243187	78245675	quies_H3K4me3_peak_1470	2765	.	38.0523	278.954	276.546
chr10	78350770	78352970	quies_H3K4me3_peak_1471	2245	.	34.507	226.848	224.504
chr10	78411525	78413625	quies_H3K4me3_peak_1472	4009	.	45.3309	403.489	400.928
chr10	78425351	78426489	quies_H3K4me3_peak_1473	809	.	17.4644	83.1745	80.991
chr10	78463801	78465386	quies_H3K4me3_peak_1474	3326	.	39.0766	335.061	332.602
chr10	78573927	78575914	quies_H3K4me3_peak_1475	1751	.	29.7343	177.47	175.163
chr10	78590425	78592504	quies_H3K4me3_peak_1476	2167	.	34.615	219.125	216.784
chr10	78752324	78753075	quies_H3K4me3_peak_1477	122	.	5.70906	14.2449	12.2084
chr10	78779880	78780934	quies_H3K4me3_peak_1478	639	.	15.293	66.1639	63.9933
chr10	78787195	78787986	quies_H3K4me3_peak_1479	258	.	8.68058	27.9527	25.8654
chr10	79065309	79065656	quies_H3K4me3_peak_1480	23	.	2.97147	4.3331	2.382
chr10	79066758	79067836	quies_H3K4me3_peak_1481	39	.	3.50491	5.89781	3.92427
chr10	79095199	79097873	quies_H3K4me3_peak_1482	1543	.	24.1802	156.599	154.346
chr10	79321519	79322593	quies_H3K4me3_peak_1483	1708	.	26.6112	173.125	170.816
chr10	79533032	79534017	quies_H3K4me3_peak_1484	680	.	14.9928	70.2464	68.0822
chr10	79553592	79555787	quies_H3K4me3_peak_1485	2965	.	35.5354	299.01	296.577
chr10	79613539	79614319	quies_H3K4me3_peak_1486	562	.	12.8527	58.3919	56.2454
chr10	79636876	79638402	quies_H3K4me3_peak_1487	1333	.	24.1575	135.575	133.313
chr10	79668711	79670969	quies_H3K4me3_peak_1488	5064	.	59.3579	509.179	506.493
chr10	79681077	79684613	quies_H3K4me3_peak_1489	2508	.	34.1918	253.194	250.809
chr10	79703745	79705862	quies_H3K4me3_peak_1490	2831	.	41.1484	285.6	283.193
chr10	79716189	79717980	quies_H3K4me3_peak_1491	585	.	13.3493	60.6921	58.5504
chr10	79745691	79746940	quies_H3K4me3_peak_1492	1973	.	30.9837	199.695	197.399
chr10	79755032	79755304	quies_H3K4me3_peak_1493	107	.	5.31609	12.8073	10.7801
chr10	79765483	79768184	quies_H3K4me3_peak_1494	2571	.	38.8566	259.492	257.102
chr10	79780269	79781335	quies_H3K4me3_peak_1495	534	.	13.5833	55.6229	53.4671
chr10	79793170	79794585	quies_H3K4me3_peak_1496	1469	.	25.6917	149.254	146.992
chr10	79840933	79841640	quies_H3K4me3_peak_1497	192	.	7.30467	21.3318	19.2659
chr10	79853124	79858227	quies_H3K4me3_peak_1498	2954	.	39.8488	297.872	295.454
chr10	79873921	79874867	quies_H3K4me3_peak_1499	684	.	15.3805	70.5978	68.4212
chr10	79907905	79909227	quies_H3K4me3_peak_1500	1493	.	26.1414	151.62	149.364
chr10	79915888	79917552	quies_H3K4me3_peak_1501	3485	.	48.6245	351.03	348.535
chr10	79926279	79928190	quies_H3K4me3_peak_1502	1541	.	28.1587	156.429	154.133
chr10	79959471	79961239	quies_H3K4me3_peak_1503	3832	.	48.8312	385.794	383.272
chr10	79982808	79985988	quies_H3K4me3_peak_1504	1623	.	27.7519	164.637	162.348
chr10	79988304	79989322	quies_H3K4me3_peak_1505	610	.	14.6518	63.2604	61.099
chr10	79996208	79997721	quies_H3K4me3_peak_1506	1666	.	24.6742	168.975	166.693
chr10	80038460	80040231	quies_H3K4me3_peak_1507	2670	.	38.9059	269.449	267.075
chr10	80052996	80055481	quies_H3K4me3_peak_1508	2568	.	38.2998	259.248	256.87
chr10	80074888	80075470	quies_H3K4me3_peak_1509	83	.	4.79353	10.3832	8.36989
chr10	80101367	80103043	quies_H3K4me3_peak_1510	1818	.	29.6643	184.143	181.855
chr10	80114841	80118679	quies_H3K4me3_peak_1511	2023	.	30.6139	204.659	202.334
chr10	80138199	80139834	quies_H3K4me3_peak_1512	1866	.	31.1025	188.988	186.67
chr10	80141067	80143359	quies_H3K4me3_peak_1513	2674	.	28.6173	269.814	267.437
chr10	80147807	80154558	quies_H3K4me3_peak_1514	3330	.	47.6187	335.489	333.016
chr10	80159546	80161447	quies_H3K4me3_peak_1515	186	.	6.6146	20.6962	18.6395
chr10	80164582	80165113	quies_H3K4me3_peak_1516	216	.	6.9662	23.6895	21.6184
chr10	80167169	80169103	quies_H3K4me3_peak_1517	2340	.	35.4853	236.383	234.026
chr10	80178970	80180471	quies_H3K4me3_peak_1518	781	.	17.0597	80.3301	78.1514
chr10	80225917	80228751	quies_H3K4me3_peak_1519	951	.	16.9884	97.3085	95.1492
chr10	80248553	80250642	quies_H3K4me3_peak_1520	2660	.	33.2471	268.431	266.057
chr10	80259707	80262455	quies_H3K4me3_peak_1521	791	.	16.0694	81.3018	79.1117
chr10	80264324	80267159	quies_H3K4me3_peak_1522	2856	.	39.3806	288.052	285.647
chr10	80292116	80294299	quies_H3K4me3_peak_1523	5979	.	67.3719	600.726	597.924
chr10	80295880	80296572	quies_H3K4me3_peak_1524	183	.	7.10844	20.3834	18.3224
chr10	80299074	80299679	quies_H3K4me3_peak_1525	100	.	5.18525	12.1086	10.0857
chr10	80301231	80302623	quies_H3K4me3_peak_1526	233	.	8.11018	25.3849	23.3085
chr10	80319016	80320963	quies_H3K4me3_peak_1527	4223	.	55.1297	424.919	422.347
chr10	80322889	80324158	quies_H3K4me3_peak_1528	705	.	14.6216	72.7441	70.5885
chr10	80329538	80330966	quies_H3K4me3_peak_1529	1181	.	22.0017	120.404	118.192
chr10	80342567	80343818	quies_H3K4me3_peak_1530	226	.	7.81749	24.6804	22.6062
chr10	80348077	80348620	quies_H3K4me3_peak_1531	143	.	6.25162	16.3682	14.3223
chr10	80356505	80357114	quies_H3K4me3_peak_1532	99	.	5.19513	11.966	9.94323
chr10	80384577	80388398	quies_H3K4me3_peak_1533	3508	.	46.3449	353.345	350.855
chr10	80397559	80400616	quies_H3K4me3_peak_1534	1647	.	24.1109	167.049	164.775
chr10	80405352	80407582	quies_H3K4me3_peak_1535	3579	.	41.1425	360.499	357.992
chr10	80412746	80413116	quies_H3K4me3_peak_1536	27	.	3.09359	4.68965	2.73343
chr10	80431663	80434560	quies_H3K4me3_peak_1537	3140	.	42.7966	316.506	314.068
chr10	80474734	80476020	quies_H3K4me3_peak_1538	1016	.	20.1587	103.902	101.687
chr10	80494655	80496132	quies_H3K4me3_peak_1539	87	.	4.77218	10.7454	8.73897
chr10	80509492	80510017	quies_H3K4me3_peak_1540	264	.	8.01532	28.5649	26.4843
chr10	80560005	80562585	quies_H3K4me3_peak_1541	4850	.	63.0759	487.718	485.03
chr10	80575651	80578797	quies_H3K4me3_peak_1542	2193	.	35.8514	221.693	219.331
chr10	80588773	80590887	quies_H3K4me3_peak_1543	2418	.	35.6575	244.184	241.834
chr10	80602498	80604304	quies_H3K4me3_peak_1544	2459	.	32.8584	248.283	245.916
chr10	80621432	80624482	quies_H3K4me3_peak_1545	2181	.	33.5428	220.484	218.135
chr10	80655135	80657114	quies_H3K4me3_peak_1546	2317	.	33.848	234.126	231.783
chr10	80659334	80659836	quies_H3K4me3_peak_1547	127	.	5.5022	14.7782	12.741
chr10	80674062	80678063	quies_H3K4me3_peak_1548	1559	.	25.0026	158.211	155.958
chr10	80700740	80703690	quies_H3K4me3_peak_1549	1527	.	22.4809	154.972	152.703
chr10	80739868	80742939	quies_H3K4me3_peak_1550	4727	.	59.3564	475.368	472.704
chr10	80751610	80752155	quies_H3K4me3_peak_1551	113	.	5.54079	13.3842	11.3538
chr10	80754472	80757164	quies_H3K4me3_peak_1552	2038	.	32.7528	206.163	203.842
chr10	80796698	80800238	quies_H3K4me3_peak_1553	5000	.	55.2163	502.712	500.057
chr10	80825873	80828950	quies_H3K4me3_peak_1554	3945	.	52.9012	397.134	394.591
chr10	80843727	80843951	quies_H3K4me3_peak_1555	45	.	3.72232	6.55891	4.57693
chr10	80854074	80858218	quies_H3K4me3_peak_1556	3982	.	49.77	400.786	398.272
chr10	80899528	80901333	quies_H3K4me3_peak_1557	5351	.	61.767	537.877	535.166
chr10	80917118	80918755	quies_H3K4me3_peak_1558	4636	.	54.6435	466.218	463.615
chr10	80928610	80932343	quies_H3K4me3_peak_1559	3277	.	46.7347	330.224	327.757
chr10	81014301	81015359	quies_H3K4me3_peak_1560	1006	.	16.9866	102.818	100.627
chr10	81036634	81037488	quies_H3K4me3_peak_1561	2908	.	38.7638	293.273	290.855
chr10	81058974	81060773	quies_H3K4me3_peak_1562	3103	.	39.3165	312.729	310.316
chr10	81069409	81071232	quies_H3K4me3_peak_1563	2106	.	25.4416	212.91	210.603
chr10	81105111	81107336	quies_H3K4me3_peak_1564	2299	.	32.5286	232.289	229.913
chr10	81129038	81129784	quies_H3K4me3_peak_1565	495	.	12.8397	51.68	49.5408
chr10	81135500	81139707	quies_H3K4me3_peak_1566	3203	.	44.1188	322.785	320.323
chr10	81166665	81169366	quies_H3K4me3_peak_1567	1430	.	23.94	145.234	143.005
chr10	81175137	81178579	quies_H3K4me3_peak_1568	4238	.	51.7854	426.407	423.855
chr10	81182801	81184124	quies_H3K4me3_peak_1569	2617	.	40.3236	264.147	261.746
chr10	81191999	81193430	quies_H3K4me3_peak_1570	829	.	18.1607	85.1338	82.9316
chr10	81232661	81233928	quies_H3K4me3_peak_1571	1076	.	20.1202	109.844	107.612
chr10	81257240	81257925	quies_H3K4me3_peak_1572	209	.	7.58451	22.9675	20.9011
chr10	81265709	81269301	quies_H3K4me3_peak_1573	2343	.	36.0518	236.726	234.371
chr10	81285367	81286419	quies_H3K4me3_peak_1574	445	.	10.8207	46.6828	44.5522
chr10	81292840	81294445	quies_H3K4me3_peak_1575	3455	.	48.69	348.067	345.586
chr10	81319510	81322288	quies_H3K4me3_peak_1576	3458	.	41.9655	348.393	345.88
chr10	81343215	81343474	quies_H3K4me3_peak_1577	59	.	4.12506	7.92324	5.92819
chr10	81349281	81351111	quies_H3K4me3_peak_1578	3828	.	50.2346	385.382	382.834
chr10	81356970	81358708	quies_H3K4me3_peak_1579	2526	.	37.2153	255.012	252.64
chr10	81376817	81379462	quies_H3K4me3_peak_1580	3297	.	46.1064	332.215	329.737
chr10	81383696	81385955	quies_H3K4me3_peak_1581	3413	.	35.8991	343.843	341.367
chr10	81407275	81407604	quies_H3K4me3_peak_1582	31	.	3.24909	5.12555	3.16243
chr10	81426345	81427257	quies_H3K4me3_peak_1583	829	.	18.2047	85.1402	82.9416
chr10	81429648	81431520	quies_H3K4me3_peak_1584	1289	.	24.7487	131.23	128.961
chr10	81464170	81464951	quies_H3K4me3_peak_1585	55	.	3.95762	7.49916	5.51239
chr10	81481632	81482980	quies_H3K4me3_peak_1586	770	.	15.9644	79.1688	77.02
chr10	81494897	81497246	quies_H3K4me3_peak_1587	3383	.	46.2204	340.836	338.353
chr10	81502868	81503126	quies_H3K4me3_peak_1588	52	.	3.85022	7.26382	5.27809
chr10	81543083	81545810	quies_H3K4me3_peak_1589	4194	.	53.5657	422.033	419.462
chr10	81558910	81560986	quies_H3K4me3_peak_1590	1762	.	28.9946	178.576	176.282
chr10	81564038	81564334	quies_H3K4me3_peak_1591	76	.	4.62236	9.67007	7.66024
chr10	81570789	81571802	quies_H3K4me3_peak_1592	856	.	17.9103	87.8217	85.6352
chr10	81574954	81575916	quies_H3K4me3_peak_1593	1048	.	20.535	107.101	104.877
chr10	81596367	81597315	quies_H3K4me3_peak_1594	57	.	4.03486	7.76601	5.77438
chr10	81605613	81607202	quies_H3K4me3_peak_1595	1113	.	18.202	113.584	111.366
chr10	81626665	81628044	quies_H3K4me3_peak_1596	1282	.	21.6651	130.494	128.24
chr10	81633308	81634228	quies_H3K4me3_peak_1597	332	.	10.0826	35.33	33.2224
chr10	81642692	81644549	quies_H3K4me3_peak_1598	2423	.	32.502	244.694	242.315
chr10	81648657	81650511	quies_H3K4me3_peak_1599	3898	.	49.4963	392.329	389.811
chr10	81687427	81687712	quies_H3K4me3_peak_1600	42	.	3.62217	6.26243	4.28432
chr10	81704194	81705755	quies_H3K4me3_peak_1601	1743	.	27.9424	176.619	174.337
chr10	81770204	81771749	quies_H3K4me3_peak_1602	1881	.	31.0978	190.428	188.124
chr10	81812328	81812621	quies_H3K4me3_peak_1603	769	.	17.6417	79.1777	76.9757
chr10	81846527	81846816	quies_H3K4me3_peak_1604	48	.	3.79658	6.82948	4.84529
chr10	81863498	81864659	quies_H3K4me3_peak_1605	2478	.	36.51	250.254	247.885
chr10	81929519	81931105	quies_H3K4me3_peak_1606	1854	.	30.1916	187.748	185.442
chr10	81978797	81979104	quies_H3K4me3_peak_1607	728	.	17.0417	75.0279	72.831
chr10	81996389	81998072	quies_H3K4me3_peak_1608	1930	.	28.3534	195.361	193.054
chr10	82047305	82049035	quies_H3K4me3_peak_1609	1502	.	22.5723	152.487	150.201
chr10	82082886	82084496	quies_H3K4me3_peak_1610	2836	.	37.8013	286.096	283.695
chr10	82127472	82128941	quies_H3K4me3_peak_1611	2187	.	31.2764	221.126	218.788
chr10	82177766	82179229	quies_H3K4me3_peak_1612	1688	.	28.6536	171.201	168.888
chr10	82240160	82241721	quies_H3K4me3_peak_1613	2971	.	39.4872	299.591	297.184
chr10	82353826	82355305	quies_H3K4me3_peak_1614	2307	.	29.4607	233.144	230.788
chr10	82622441	82623790	quies_H3K4me3_peak_1615	2953	.	37.2111	297.735	295.312
chr10	82628990	82631496	quies_H3K4me3_peak_1616	2164	.	29.6129	218.8	216.457
chr10	82698555	82700613	quies_H3K4me3_peak_1617	4814	.	62.0733	484.078	481.419
chr10	82761784	82764670	quies_H3K4me3_peak_1618	1002	.	19.9411	102.469	100.265
chr10	82811919	82812544	quies_H3K4me3_peak_1619	2036	.	33.9478	206.019	203.68
chr10	82858446	82861576	quies_H3K4me3_peak_1620	2832	.	39.376	285.672	283.236
chr10	82984712	82988849	quies_H3K4me3_peak_1621	3841	.	51.9703	386.68	384.145
chr10	83336636	83338282	quies_H3K4me3_peak_1622	2282	.	33.962	230.632	228.271
chr10	83359642	83361776	quies_H3K4me3_peak_1623	4231	.	53.0641	425.722	423.126
chr10	83532909	83534635	quies_H3K4me3_peak_1624	1230	.	22.393	125.313	123.082
chr10	83543271	83545522	quies_H3K4me3_peak_1625	2397	.	35.6874	242.083	239.718
chr10	83644730	83645605	quies_H3K4me3_peak_1626	42	.	3.45712	6.2321	4.25857
chr10	83647023	83649479	quies_H3K4me3_peak_1627	2169	.	30.9265	219.329	216.973
chr10	83722260	83724034	quies_H3K4me3_peak_1628	1534	.	26.9304	155.77	153.494
chr10	83788027	83788539	quies_H3K4me3_peak_1629	272	.	8.72583	29.3897	27.2972
chr10	84437911	84442143	quies_H3K4me3_peak_1630	2228	.	34.1872	225.139	222.804
chr10	84531468	84534776	quies_H3K4me3_peak_1631	1178	.	20.9878	120.042	117.844
chr10	84575865	84577931	quies_H3K4me3_peak_1632	4225	.	49.6399	425.096	422.507
chr10	84621656	84623487	quies_H3K4me3_peak_1633	2628	.	39.9487	265.235	262.838
chr10	84686570	84686892	quies_H3K4me3_peak_1634	36	.	3.4282	5.65641	3.68578
chr10	84754335	84761043	quies_H3K4me3_peak_1635	2432	.	36.5381	245.633	243.234
chr10	84916628	84918854	quies_H3K4me3_peak_1636	3340	.	39.1437	336.5	334.027
chr10	85101453	85104297	quies_H3K4me3_peak_1637	3566	.	44.9354	359.169	356.676
chr10	85127052	85128538	quies_H3K4me3_peak_1638	2434	.	33.5734	245.771	243.402
chr10	85182869	85186204	quies_H3K4me3_peak_1639	4158	.	52.5097	418.443	415.872
chr10	85386675	85389349	quies_H3K4me3_peak_1640	2973	.	45.5836	299.811	297.368
chr10	85871467	85873202	quies_H3K4me3_peak_1641	4821	.	53.4478	484.841	482.17
chr10	85915647	85917751	quies_H3K4me3_peak_1642	3426	.	47.7739	345.109	342.629
chr10	85927645	85929474	quies_H3K4me3_peak_1643	1305	.	22.0048	132.78	130.529
chr10	85955590	85958228	quies_H3K4me3_peak_1644	3167	.	37.4661	319.221	316.767
chr10	86021505	86023200	quies_H3K4me3_peak_1645	4987	.	63.1955	501.391	498.705
chr10	86300231	86304947	quies_H3K4me3_peak_1646	3397	.	45.536	342.222	339.742
chr10	86498084	86499177	quies_H3K4me3_peak_1647	958	.	18.0124	98.0101	95.8139
chr10	86637059	86637324	quies_H3K4me3_peak_1648	69	.	4.41442	8.91081	6.90642
chr10	86684965	86686181	quies_H3K4me3_peak_1649	1238	.	22.1493	126.103	123.862
chr10	86703182	86706901	quies_H3K4me3_peak_1650	3811	.	50.9159	383.674	381.123
chr10	86778221	86780585	quies_H3K4me3_peak_1651	2763	.	40.4315	278.782	276.366
chr10	86819709	86820468	quies_H3K4me3_peak_1652	35	.	3.19329	5.49637	3.53075
chr10	87057907	87058911	quies_H3K4me3_peak_1653	416	.	11.4835	43.7654	41.6401
chr10	87107541	87107847	quies_H3K4me3_peak_1654	42	.	3.30972	6.23354	4.25726
chr10	87446897	87447697	quies_H3K4me3_peak_1655	74	.	4.50685	9.50003	7.49611
chr10	87488760	87495152	quies_H3K4me3_peak_1656	2973	.	42.1428	299.775	297.364
chr10	87552955	87553222	quies_H3K4me3_peak_1657	50	.	3.85635	7.07814	5.09157
chr10	87860252	87860673	quies_H3K4me3_peak_1658	46	.	3.71299	6.59372	4.61145
chr10	87872303	87872787	quies_H3K4me3_peak_1659	35	.	3.29187	5.48118	3.51522
chr10	88145264	88147939	quies_H3K4me3_peak_1660	4338	.	50.1815	436.387	433.807
chr10	88200648	88202097	quies_H3K4me3_peak_1661	1524	.	26.0125	154.681	152.427
chr10	88356647	88357819	quies_H3K4me3_peak_1662	1814	.	31.4272	183.789	181.47
chr10	88378708	88380989	quies_H3K4me3_peak_1663	2879	.	39.9196	290.369	287.963
chr10	88502192	88504407	quies_H3K4me3_peak_1664	2437	.	35.6506	246.083	243.755
chr10	88730319	88732877	quies_H3K4me3_peak_1665	5885	.	68.021	591.396	588.579
chr10	88825667	88827621	quies_H3K4me3_peak_1666	3634	.	45.1116	365.918	363.403
chr10	88885835	88886529	quies_H3K4me3_peak_1667	36	.	3.3987	5.5803	3.61118
chr10	89256759	89258171	quies_H3K4me3_peak_1668	256	.	8.43993	27.7185	25.641
chr10	89344374	89345531	quies_H3K4me3_peak_1669	1164	.	22.3963	118.661	116.428
chr10	89395524	89396870	quies_H3K4me3_peak_1670	92	.	4.908	11.2278	9.21809
chr10	89442578	89444375	quies_H3K4me3_peak_1671	3804	.	53.4477	383.003	380.47
chr10	89685059	89686820	quies_H3K4me3_peak_1672	6412	.	71.72	644.112	641.208
chr10	89731306	89733417	quies_H3K4me3_peak_1673	2871	.	39.221	289.546	287.126
chr10	89744525	89746238	quies_H3K4me3_peak_1674	5113	.	64.6799	514.019	511.355
chr10	89872119	89874713	quies_H3K4me3_peak_1675	1735	.	29.0706	175.813	173.515
chr10	90576358	90577043	quies_H3K4me3_peak_1676	62	.	4.03228	8.22617	6.23234
chr10	90728525	90728917	quies_H3K4me3_peak_1677	115	.	5.57431	13.5641	11.5324
chr10	90828676	90830336	quies_H3K4me3_peak_1678	476	.	12.3843	49.7945	47.6628
chr10	91081168	91084206	quies_H3K4me3_peak_1679	4690	.	55.4905	471.638	469.006
chr10	91121896	91124563	quies_H3K4me3_peak_1680	5098	.	62.3581	512.562	509.846
chr10	91168993	91172481	quies_H3K4me3_peak_1681	2913	.	42.7571	293.824	291.393
chr10	91180417	91183151	quies_H3K4me3_peak_1682	1072	.	21.102	109.484	107.258
chr10	91187516	91188293	quies_H3K4me3_peak_1683	471	.	11.0567	49.2313	47.1105
chr10	92162654	92163368	quies_H3K4me3_peak_1684	71	.	4.38053	9.17996	7.1778
chr10	92538606	92539263	quies_H3K4me3_peak_1685	142	.	6.17297	16.2609	14.2193
chr10	92555998	92556806	quies_H3K4me3_peak_1686	62	.	4.18814	8.2259	6.22905
chr10	92721265	92722910	quies_H3K4me3_peak_1687	4309	.	57.5316	433.499	430.909
chr10	93080931	93081819	quies_H3K4me3_peak_1688	1341	.	21.9971	136.376	134.13
chr10	93083279	93083943	quies_H3K4me3_peak_1689	28	.	3.13178	4.81942	2.86136
chr10	93160146	93163686	quies_H3K4me3_peak_1690	3039	.	42.3606	306.342	303.91
chr10	93166124	93166600	quies_H3K4me3_peak_1691	31	.	3.25549	5.15848	3.19539
chr10	93275801	93276895	quies_H3K4me3_peak_1692	44	.	3.52511	6.46194	4.48583
chr10	93308724	93311622	quies_H3K4me3_peak_1693	2971	.	43.0356	299.552	297.126
chr10	93432245	93433231	quies_H3K4me3_peak_1694	52	.	3.89673	7.19787	5.21115
chr10	93452638	93455067	quies_H3K4me3_peak_1695	3431	.	45.7395	345.654	343.159
chr10	93539537	93540445	quies_H3K4me3_peak_1696	344	.	10.2339	36.591	34.4786
chr10	93588145	93590274	quies_H3K4me3_peak_1697	2972	.	41.5397	299.668	297.245
chr10	93640594	93642892	quies_H3K4me3_peak_1698	3272	.	48.9521	329.685	327.208
chr10	93700282	93701352	quies_H3K4me3_peak_1699	185	.	7.0567	20.6519	18.5906
chr10	93812900	93813152	quies_H3K4me3_peak_1700	43	.	3.63702	6.34165	4.36283
chr10	93833363	93834805	quies_H3K4me3_peak_1701	5805	.	74.6097	583.384	580.581
chr10	93887918	93890454	quies_H3K4me3_peak_1702	4650	.	57.5446	467.724	465.092
chr10	94034476	94037933	quies_H3K4me3_peak_1703	3903	.	50.9056	392.89	390.345
chr10	94147419	94149229	quies_H3K4me3_peak_1704	4817	.	56.6686	484.444	481.773
chr10	94198227	94200437	quies_H3K4me3_peak_1705	2513	.	35.2309	253.71	251.333
chr10	94514361	94517159	quies_H3K4me3_peak_1706	3448	.	48.7499	347.325	344.841
chr10	94544992	94546001	quies_H3K4me3_peak_1707	402	.	9.49481	42.4074	40.2941
chr10	94687591	94690141	quies_H3K4me3_peak_1708	4822	.	58.9357	484.895	482.258
chr10	94829090	94830295	quies_H3K4me3_peak_1709	58	.	3.9123	7.83746	5.84583
chr10	94941363	94946188	quies_H3K4me3_peak_1710	2208	.	30.5045	223.192	220.852
chr10	94991085	94991518	quies_H3K4me3_peak_1711	63	.	4.17549	8.32917	6.33231
chr10	95323135	95324443	quies_H3K4me3_peak_1712	2814	.	37.248	283.871	281.469
chr10	95414619	95417783	quies_H3K4me3_peak_1713	1688	.	28.2523	171.128	168.855
chr10	95500307	95502163	quies_H3K4me3_peak_1714	2980	.	42.5936	300.489	298.051
chr10	95514115	95516685	quies_H3K4me3_peak_1715	4233	.	55.8536	425.916	423.332
chr10	95561382	95564778	quies_H3K4me3_peak_1716	3283	.	46.9503	330.801	328.337
chr10	95894491	95894943	quies_H3K4me3_peak_1717	104	.	4.9273	12.438	10.4172
chr10	95939725	95942318	quies_H3K4me3_peak_1718	2292	.	36.4163	231.577	229.217
chr10	96160793	96161765	quies_H3K4me3_peak_1719	917	.	16.3709	93.9561	91.7367
chr10	96616174	96622568	quies_H3K4me3_peak_1720	2475	.	36.5223	249.969	247.577
chr10	97312702	97314276	quies_H3K4me3_peak_1721	1172	.	21.9467	119.474	117.257
chr10	98913478	98916982	quies_H3K4me3_peak_1722	3404	.	48.209	342.984	340.499
chr10	99106125	99109387	quies_H3K4me3_peak_1723	4642	.	60.2262	466.911	464.267
chr10	99136495	99136764	quies_H3K4me3_peak_1724	42	.	3.597	6.19094	4.21378
chr10	99171739	99172764	quies_H3K4me3_peak_1725	78	.	4.60047	9.86364	7.85517
chr10	99260653	99269087	quies_H3K4me3_peak_1726	4342	.	57.5222	436.852	434.261
chr10	99639185	99639670	quies_H3K4me3_peak_1727	38	.	3.29683	5.85568	3.88503
chr10	99941834	99942120	quies_H3K4me3_peak_1728	38	.	3.39483	5.81093	3.83973
chr10	100014963	100019747	quies_H3K4me3_peak_1729	3274	.	45.1906	329.915	327.449
chr10	100065735	100066328	quies_H3K4me3_peak_1730	51	.	3.59199	7.17897	5.19561
chr10	100486131	100488385	quies_H3K4me3_peak_1731	4465	.	55.9347	449.166	446.551
chr10	100588195	100589830	quies_H3K4me3_peak_1732	2805	.	33.8243	282.983	280.569
chr10	101635640	101635886	quies_H3K4me3_peak_1733	27	.	3.03419	4.75175	2.79454
chr10	102435324	102435549	quies_H3K4me3_peak_1734	59	.	4.12779	7.95684	5.96225
chr10	103235651	103236710	quies_H3K4me3_peak_1735	1317	.	23.4816	133.942	131.7
chr10	103367884	103369635	quies_H3K4me3_peak_1736	527	.	12.914	54.9127	52.7721
chr10	105571312	105576388	quies_H3K4me3_peak_1737	2930	.	43.0124	295.436	293.008
chr10	105840500	105843122	quies_H3K4me3_peak_1738	3154	.	39.3195	317.856	315.417
chr10	106469210	106471197	quies_H3K4me3_peak_1739	2274	.	36.408	229.809	227.448
chr10	106609348	106609765	quies_H3K4me3_peak_1740	48	.	3.80616	6.87088	4.88664
chr10	106632201	106633324	quies_H3K4me3_peak_1741	165	.	6.55839	18.6073	16.5533
chr10	106932697	106933167	quies_H3K4me3_peak_1742	181	.	7.08189	20.2009	18.1401
chr10	107123217	107123906	quies_H3K4me3_peak_1743	154	.	6.49103	17.4672	15.4153
chr10	107271424	107273018	quies_H3K4me3_peak_1744	2427	.	38.4616	245.108	242.732
chr10	108132978	108134295	quies_H3K4me3_peak_1745	149	.	6.14304	16.9627	14.9273
chr10	108160861	108166129	quies_H3K4me3_peak_1746	3498	.	47.5543	352.322	349.829
chr10	108331458	108333853	quies_H3K4me3_peak_1747	3366	.	50.1175	339.107	336.613
chr10	109010350	109012066	quies_H3K4me3_peak_1748	1768	.	27.1469	179.142	176.819
chr10	109136772	109137846	quies_H3K4me3_peak_1749	216	.	7.04051	23.6919	21.6229
chr10	109832709	109833410	quies_H3K4me3_peak_1750	59	.	4.09499	7.90929	5.91581
chr10	109882640	109883886	quies_H3K4me3_peak_1751	101	.	5.23815	12.1286	10.102
chr10	109929046	109929479	quies_H3K4me3_peak_1752	26	.	3.05876	4.58074	2.62583
chr10	109998121	110000611	quies_H3K4me3_peak_1753	568	.	13.8334	59.0244	56.8733
chr10	110192358	110192648	quies_H3K4me3_peak_1754	47	.	3.64503	6.68936	4.70963
chr10	110454659	110456457	quies_H3K4me3_peak_1755	2407	.	35.3233	243.136	240.762
chr10	110744606	110746729	quies_H3K4me3_peak_1756	3095	.	40.017	311.961	309.514
chr10	110919478	110921004	quies_H3K4me3_peak_1757	3605	.	51.7228	363.026	360.519
chr10	111008409	111011570	quies_H3K4me3_peak_1758	3349	.	45.7311	337.384	334.901
chr10	111163967	111166871	quies_H3K4me3_peak_1759	4210	.	52.6829	423.67	421.089
chr10	111298034	111299591	quies_H3K4me3_peak_1760	1548	.	24.5883	157.097	154.824
chr10	111419858	111420278	quies_H3K4me3_peak_1761	42	.	3.61158	6.26359	4.28637
chr10	111472522	111474812	quies_H3K4me3_peak_1762	2501	.	40.2953	252.55	250.138
chr10	111505795	111509719	quies_H3K4me3_peak_1763	3690	.	52.3876	371.6	369.099
chr10	111566919	111567327	quies_H3K4me3_peak_1764	49	.	3.65379	6.94354	4.96115
chr10	111972211	111974163	quies_H3K4me3_peak_1765	4106	.	48.6548	413.161	410.601
chr10	112138710	112139056	quies_H3K4me3_peak_1766	84	.	4.75583	10.4746	8.46195
chr10	112160038	112160312	quies_H3K4me3_peak_1767	48	.	3.56547	6.87313	4.89125
chr10	112163344	112164208	quies_H3K4me3_peak_1768	207	.	7.05068	22.8166	20.7436
chr10	112269944	112271189	quies_H3K4me3_peak_1769	2172	.	33.9969	219.615	217.262
chr10	112926122	112929525	quies_H3K4me3_peak_1770	2704	.	31.5878	272.799	270.437
chr10	114800992	114802620	quies_H3K4me3_peak_1771	1112	.	22.3345	113.513	111.274
chr10	115100109	115100752	quies_H3K4me3_peak_1772	133	.	5.79988	15.4191	13.3787
chr10	115249675	115252212	quies_H3K4me3_peak_1773	3517	.	47.6362	354.224	351.724
chr10	115313581	115316493	quies_H3K4me3_peak_1774	3346	.	47.0093	337.184	334.696
chr10	115361431	115363344	quies_H3K4me3_peak_1775	1331	.	23.861	135.388	133.132
chr10	115382310	115388363	quies_H3K4me3_peak_1776	3679	.	49.8405	370.505	367.98
chr10	115571464	115571729	quies_H3K4me3_peak_1777	22	.	2.92607	4.20833	2.25937
chr10	115586338	115588436	quies_H3K4me3_peak_1778	2949	.	43.9588	297.402	294.978
chr10	115664533	115664890	quies_H3K4me3_peak_1779	80	.	4.72014	10.0699	8.05817
chr10	116017544	116019642	quies_H3K4me3_peak_1780	1119	.	21.3511	114.187	111.957
chr10	116301251	116301935	quies_H3K4me3_peak_1781	280	.	8.84279	30.1709	28.0775
chr10	116414677	116414931	quies_H3K4me3_peak_1782	24	.	2.96231	4.35568	2.40948
chr10	116417727	116418817	quies_H3K4me3_peak_1783	28	.	2.99444	4.75988	2.8039
chr10	116468607	116475987	quies_H3K4me3_peak_1784	3210	.	41.0875	323.473	321.021
chr10	116579227	116582946	quies_H3K4me3_peak_1785	3696	.	52.8102	372.141	369.621
chr10	116948608	116951195	quies_H3K4me3_peak_1786	1807	.	28.3329	182.992	180.707
chr10	117062439	117064459	quies_H3K4me3_peak_1787	4863	.	60.395	488.997	486.332
chr10	117146458	117149320	quies_H3K4me3_peak_1788	2458	.	37.0862	248.167	245.803
chr10	117222989	117225147	quies_H3K4me3_peak_1789	2457	.	31.2657	248.076	245.72
chr10	117374995	117377553	quies_H3K4me3_peak_1790	3025	.	44.0231	304.95	302.5
chr10	117393339	117393952	quies_H3K4me3_peak_1791	84	.	4.76754	10.4711	8.46031
chr10	117571162	117571908	quies_H3K4me3_peak_1792	265	.	8.2625	28.6703	26.5802
chr10	117586896	117587256	quies_H3K4me3_peak_1793	46	.	3.7326	6.65144	4.67019
chr10	117628952	117630061	quies_H3K4me3_peak_1794	1199	.	23.4648	122.2	119.952
chr10	117707963	117711648	quies_H3K4me3_peak_1795	3183	.	43.0572	320.792	318.342
chr10	117745191	117746970	quies_H3K4me3_peak_1796	2334	.	37.2161	235.802	233.437
chr10	117791401	117793506	quies_H3K4me3_peak_1797	3199	.	38.4225	322.373	319.914
chr10	117843882	117846787	quies_H3K4me3_peak_1798	2013	.	33.0949	203.652	201.312
chr10	117905673	117906583	quies_H3K4me3_peak_1799	407	.	11.2411	42.8873	40.7617
chr10	118049321	118049554	quies_H3K4me3_peak_1800	24	.	3.00734	4.43354	2.48083
chr10	118103102	118103614	quies_H3K4me3_peak_1801	100	.	5.02744	12.0919	10.0676
chr10	118141147	118142842	quies_H3K4me3_peak_1802	1583	.	24.326	160.606	158.326
chr10	118758724	118759319	quies_H3K4me3_peak_1803	100	.	5.2545	12.1099	10.0841
chr10	118867192	118870350	quies_H3K4me3_peak_1804	2957	.	44.5514	298.19	295.76
chr10	119055001	119055752	quies_H3K4me3_peak_1805	56	.	3.89196	7.61895	5.6292
chr10	119218542	119218887	quies_H3K4me3_peak_1806	47	.	3.72278	6.7592	4.77784
chr10	119237544	119241317	quies_H3K4me3_peak_1807	3817	.	51.988	384.249	381.718
chr10	119452837	119456362	quies_H3K4me3_peak_1808	3060	.	43.9586	308.481	306.03
chr10	119614697	119615248	quies_H3K4me3_peak_1809	91	.	4.64894	11.1454	9.12806
chr10	119691382	119693480	quies_H3K4me3_peak_1810	1249	.	21.7351	127.197	124.951
chr10	119818112	119821320	quies_H3K4me3_peak_1811	391	.	10.2928	41.2761	39.179
chr10	120111956	120113629	quies_H3K4me3_peak_1812	2719	.	39.3031	274.313	271.902
chr10	120201323	120202202	quies_H3K4me3_peak_1813	403	.	11.36	42.4376	40.3121
chr10	120208512	120210211	quies_H3K4me3_peak_1814	3764	.	48.1729	378.931	376.42
chr10	120226586	120228409	quies_H3K4me3_peak_1815	6057	.	74.7058	608.591	605.74
chr10	120428470	120429027	quies_H3K4me3_peak_1816	37	.	3.43634	5.70497	3.7344
chr10	120472088	120477908	quies_H3K4me3_peak_1817	3675	.	51.6626	370.112	367.599
chr10	120883046	120883429	quies_H3K4me3_peak_1818	49	.	3.75716	6.98199	4.99891
chr10	120897343	120899676	quies_H3K4me3_peak_1819	1926	.	31.7209	194.957	192.644
chr10	120976237	120980256	quies_H3K4me3_peak_1820	2817	.	36.9819	284.189	281.781
chr10	121032741	121037529	quies_H3K4me3_peak_1821	2056	.	32.1544	208.027	205.68
chr10	121310007	121311597	quies_H3K4me3_peak_1822	3236	.	48.4252	326.125	323.654
chr10	121350807	121351664	quies_H3K4me3_peak_1823	520	.	13.2978	54.166	52.0207
chr10	121364393	121366597	quies_H3K4me3_peak_1824	3309	.	47.8991	333.448	330.975
chr10	121432537	121432908	quies_H3K4me3_peak_1825	32	.	3.25825	5.17065	3.20742
chr10	121473655	121477023	quies_H3K4me3_peak_1826	4812	.	59.9234	483.887	481.218
chr10	121504861	121506095	quies_H3K4me3_peak_1827	134	.	5.7562	15.4982	13.4679
chr10	121533305	121533645	quies_H3K4me3_peak_1828	48	.	3.79681	6.81319	4.82872
chr10	121585371	121587702	quies_H3K4me3_peak_1829	2755	.	40.8796	277.986	275.574
chr10	121624574	121627105	quies_H3K4me3_peak_1830	3502	.	42.2349	352.714	350.215
chr10	121641493	121642247	quies_H3K4me3_peak_1831	625	.	14.8683	64.673	62.5143
chr10	121739335	121740896	quies_H3K4me3_peak_1832	4428	.	51.1446	445.494	442.898
chr10	121836379	121837853	quies_H3K4me3_peak_1833	248	.	7.51798	26.909	24.8383
chr10	121946028	121946594	quies_H3K4me3_peak_1834	20	.	2.76151	4.03987	2.09922
chr10	122045579	122048159	quies_H3K4me3_peak_1835	2504	.	37.1215	252.824	250.459
chr10	122095904	122097874	quies_H3K4me3_peak_1836	2428	.	34.468	245.251	242.892
chr10	122448562	122449589	quies_H3K4me3_peak_1837	402	.	10.0691	42.3777	40.2574
chr10	122678305	122680400	quies_H3K4me3_peak_1838	3709	.	45.4588	373.496	370.985
chr10	122883927	122884612	quies_H3K4me3_peak_1839	133	.	5.98352	15.3914	13.3517
chr10	122982998	122987013	quies_H3K4me3_peak_1840	2327	.	35.2627	235.1	232.731
chr10	123074703	123076963	quies_H3K4me3_peak_1841	2008	.	34.64	203.247	200.886
chr10	123147403	123147789	quies_H3K4me3_peak_1842	51	.	3.87478	7.18115	5.19353
chr10	123195222	123197785	quies_H3K4me3_peak_1843	3477	.	50.5847	350.206	347.707
chr10	123263939	123265520	quies_H3K4me3_peak_1844	2288	.	37.2399	231.187	228.812
chr10	125388760	125390027	quies_H3K4me3_peak_1845	2661	.	40.5585	268.509	266.116
chr10	125965525	125969356	quies_H3K4me3_peak_1846	2542	.	36.5746	256.65	254.282
chr10	126845243	126845936	quies_H3K4me3_peak_1847	38	.	3.38093	5.80018	3.82831
chr10	126900324	126901659	quies_H3K4me3_peak_1848	3758	.	53.0356	378.361	375.842
chr10	126905411	126906346	quies_H3K4me3_peak_1849	378	.	10.4425	39.9625	37.8635
chr10	126928103	126928872	quies_H3K4me3_peak_1850	336	.	9.67674	35.7045	33.6073
chr10	126978042	126982116	quies_H3K4me3_peak_1851	2822	.	42.256	284.694	282.279
chr10	127029857	127031175	quies_H3K4me3_peak_1852	3946	.	49.6643	397.19	394.653
chr10	127040563	127042903	quies_H3K4me3_peak_1853	4671	.	58.7143	469.793	467.18
chr10	127058489	127060777	quies_H3K4me3_peak_1854	452	.	11.1854	47.3114	45.2044
chr10	127063017	127065273	quies_H3K4me3_peak_1855	4681	.	51.4413	470.759	468.16
chr10	127068783	127071400	quies_H3K4me3_peak_1856	2729	.	35.1822	275.333	272.913
chr10	127078648	127080212	quies_H3K4me3_peak_1857	381	.	10.5085	40.2248	38.1243
chr10	127081338	127082000	quies_H3K4me3_peak_1858	177	.	7.00181	19.7973	17.7383
chr10	127091239	127091901	quies_H3K4me3_peak_1859	58	.	4.06113	7.87849	5.8855
chr10	127120019	127121586	quies_H3K4me3_peak_1860	4350	.	42.6841	437.642	435.081
chr10	127164845	127165965	quies_H3K4me3_peak_1861	933	.	18.4554	95.5127	93.3355
chr10	127170729	127171197	quies_H3K4me3_peak_1862	116	.	5.53344	13.7096	11.6843
chr10	127180061	127180564	quies_H3K4me3_peak_1863	73	.	4.54196	9.40326	7.39606
chr10	127188020	127189198	quies_H3K4me3_peak_1864	1028	.	18.0707	105.027	102.83
chr10	127194771	127196507	quies_H3K4me3_peak_1865	2336	.	36.8485	236.025	233.66
chr10	127210424	127212204	quies_H3K4me3_peak_1866	3985	.	45.1615	401.067	398.513
chr10	127262652	127263599	quies_H3K4me3_peak_1867	195	.	6.96657	21.6622	19.5965
chr10	127265917	127267706	quies_H3K4me3_peak_1868	5455	.	66.6853	548.243	545.501
chr10	127287172	127293193	quies_H3K4me3_peak_1869	1691	.	26.2884	171.406	169.13
chr10	127310466	127312598	quies_H3K4me3_peak_1870	3230	.	46.7629	325.457	323.001
chr10	127326468	127326964	quies_H3K4me3_peak_1871	48	.	3.7747	6.81356	4.83146
chr10	127339020	127340097	quies_H3K4me3_peak_1872	956	.	18.7128	97.8695	95.6699
chr10	127341477	127342474	quies_H3K4me3_peak_1873	166	.	6.38562	18.6613	16.6148
chr10	127379947	127382285	quies_H3K4me3_peak_1874	1344	.	23.2397	136.7	134.46
chr10	127420845	127421638	quies_H3K4me3_peak_1875	36	.	3.06798	5.64171	3.67501
chr10	127508954	127509885	quies_H3K4me3_peak_1876	509	.	11.9715	53.0745	50.9506
chr10	127511521	127513395	quies_H3K4me3_peak_1877	667	.	14.8727	68.9308	66.7839
chr10	127521319	127522737	quies_H3K4me3_peak_1878	2153	.	31.6793	217.715	215.372
chr10	127534032	127534980	quies_H3K4me3_peak_1879	588	.	14.0309	60.9889	58.8412
chr10	127618534	127622676	quies_H3K4me3_peak_1880	1689	.	28.2097	171.273	168.984
chr10	127661679	127663149	quies_H3K4me3_peak_1881	52	.	3.86338	7.28178	5.2973
chr10	127664512	127669035	quies_H3K4me3_peak_1882	1833	.	29.9068	185.644	183.341
chr10	127676148	127678125	quies_H3K4me3_peak_1883	2432	.	36.9429	245.665	243.289
chr10	127738985	127741178	quies_H3K4me3_peak_1884	2293	.	35.3053	231.685	229.334
chr10	128014875	128015992	quies_H3K4me3_peak_1885	1945	.	32.1254	196.821	194.506
chr10	128034654	128038019	quies_H3K4me3_peak_1886	4429	.	47.2412	445.593	442.965
chr10	128057950	128061454	quies_H3K4me3_peak_1887	5032	.	66.7389	505.914	503.244
chr10	128081953	128085540	quies_H3K4me3_peak_1888	4195	.	42.2195	422.171	419.596
chr10	128091189	128095228	quies_H3K4me3_peak_1889	1853	.	28.7168	187.61	185.316
chr10	128096537	128098672	quies_H3K4me3_peak_1890	5404	.	65.42	543.173	540.447
chr10	128175235	128177093	quies_H3K4me3_peak_1891	1750	.	27.2636	177.36	175.06
chr10	128180032	128180482	quies_H3K4me3_peak_1892	74	.	4.42859	9.47402	7.46975
chr10	128193780	128195475	quies_H3K4me3_peak_1893	2242	.	36.4766	226.634	224.267
chr10	128210499	128213383	quies_H3K4me3_peak_1894	1978	.	26.8138	200.164	197.867
chr10	128231443	128233264	quies_H3K4me3_peak_1895	2515	.	37.4382	253.899	251.538
chr10	128269868	128271533	quies_H3K4me3_peak_1896	2670	.	38.8711	269.471	267.075
chr10	128302398	128304360	quies_H3K4me3_peak_1897	1338	.	20.642	136.126	133.863
chr10	128321598	128323927	quies_H3K4me3_peak_1898	3507	.	45.5906	353.23	350.736
chr10	128336898	128339783	quies_H3K4me3_peak_1899	3734	.	48.799	376.036	373.499
chr10	128343724	128345566	quies_H3K4me3_peak_1900	82	.	4.54335	10.2468	8.23496
chr10	128367772	128369632	quies_H3K4me3_peak_1901	1916	.	31.168	193.958	191.636
chr10	128376265	128378629	quies_H3K4me3_peak_1902	2732	.	36.3631	275.68	273.28
chr10	128408443	128413559	quies_H3K4me3_peak_1903	3086	.	41.7778	311.072	308.629
chr10	128458281	128460789	quies_H3K4me3_peak_1904	3808	.	49.9933	383.342	380.808
chr10	128491689	128495388	quies_H3K4me3_peak_1905	3547	.	45.2114	357.264	354.764
chr10	128497927	128499979	quies_H3K4me3_peak_1906	829	.	17.7902	85.1258	82.9381
chr10	128524444	128526817	quies_H3K4me3_peak_1907	2981	.	41.6662	300.579	298.142
chr10	128546380	128549573	quies_H3K4me3_peak_1908	3884	.	47.0061	390.98	388.439
chr10	128564387	128566976	quies_H3K4me3_peak_1909	4526	.	58.6161	455.261	452.618
chr10	128589280	128590748	quies_H3K4me3_peak_1910	2799	.	33.1241	282.319	279.914
chr10	128624940	128627014	quies_H3K4me3_peak_1911	5094	.	60.533	512.113	509.432
chr10	128668674	128669616	quies_H3K4me3_peak_1912	1020	.	19.9443	104.234	102.03
chr10	128672975	128674741	quies_H3K4me3_peak_1913	1969	.	33.4157	199.265	196.931
chr10	128694752	128697078	quies_H3K4me3_peak_1914	3588	.	46.3659	361.315	358.838
chr10	128703579	128705649	quies_H3K4me3_peak_1915	2777	.	40.7659	280.116	277.712
chr10	128743209	128744518	quies_H3K4me3_peak_1916	2191	.	35.3499	221.455	219.109
chr10	128747349	128749795	quies_H3K4me3_peak_1917	3340	.	40.1478	336.554	334.077
chr10	128802752	128809214	quies_H3K4me3_peak_1918	2061	.	28.879	208.479	206.162
chr10	128820628	128823406	quies_H3K4me3_peak_1919	2977	.	44.1302	300.183	297.749
chr10	128888927	128892697	quies_H3K4me3_peak_1920	1741	.	28.1958	176.449	174.158
chr10	128895666	128896451	quies_H3K4me3_peak_1921	87	.	4.80701	10.7794	8.76641
chr10	128909287	128911535	quies_H3K4me3_peak_1922	2948	.	40.1502	297.237	294.81
chr10	128921857	128924180	quies_H3K4me3_peak_1923	651	.	13.5614	67.34	65.1751
chr10	128933785	128934211	quies_H3K4me3_peak_1924	66	.	4.31557	8.60912	6.60882
chr10	130470444	130470715	quies_H3K4me3_peak_1925	61	.	4.15592	8.17868	6.18273
chr10	130541444	130543145	quies_H3K4me3_peak_1926	2271	.	35.2221	229.495	227.143
chr11	3123031	3124938	quies_H3K4me3_peak_1927	1598	.	17.6344	162.135	159.87
chr11	3192677	3193914	quies_H3K4me3_peak_1928	856	.	4.10858	87.8822	85.6817
chr11	3201484	3204002	quies_H3K4me3_peak_1929	2347	.	16.0303	237.118	234.752
chr11	3264660	3267336	quies_H3K4me3_peak_1930	3567	.	46.7954	359.231	356.716
chr11	3288447	3293844	quies_H3K4me3_peak_1931	2875	.	40.9845	290.008	287.569
chr11	3330040	3332971	quies_H3K4me3_peak_1932	2439	.	35.1978	246.286	243.919
chr11	3370249	3372072	quies_H3K4me3_peak_1933	1329	.	23.5827	135.168	132.917
chr11	3396705	3397050	quies_H3K4me3_peak_1934	22	.	2.87759	4.22053	2.27172
chr11	3407951	3409770	quies_H3K4me3_peak_1935	2971	.	43.2884	299.555	297.125
chr11	3450480	3453805	quies_H3K4me3_peak_1936	3931	.	48.279	395.672	393.132
chr11	3503772	3504963	quies_H3K4me3_peak_1937	134	.	5.82468	15.475	13.4459
chr11	3514040	3517459	quies_H3K4me3_peak_1938	806	.	15.4932	82.7857	80.6153
chr11	3535439	3536304	quies_H3K4me3_peak_1939	614	.	12.3505	63.5748	61.4142
chr11	3537778	3539879	quies_H3K4me3_peak_1940	1443	.	22.7655	146.652	144.391
chr11	3628825	3629702	quies_H3K4me3_peak_1941	202	.	7.34676	22.289	20.2227
chr11	3647246	3651407	quies_H3K4me3_peak_1942	3438	.	47.8102	346.364	343.882
chr11	3761627	3762631	quies_H3K4me3_peak_1943	749	.	16.9242	77.1115	74.92
chr11	3774354	3775098	quies_H3K4me3_peak_1944	182	.	6.91742	20.3003	18.2496
chr11	3863382	3864376	quies_H3K4me3_peak_1945	508	.	13.0545	52.9724	50.8239
chr11	3894506	3895834	quies_H3K4me3_peak_1946	771	.	16.9717	79.3381	77.1487
chr11	3910207	3914851	quies_H3K4me3_peak_1947	2249	.	32.8131	227.275	224.914
chr11	3930932	3932517	quies_H3K4me3_peak_1948	1014	.	20.1592	103.629	101.411
chr11	3963420	3965552	quies_H3K4me3_peak_1949	2659	.	35.3663	268.314	265.938
chr11	4094870	4097500	quies_H3K4me3_peak_1950	600	.	13.698	62.1542	60.0104
chr11	4117382	4118980	quies_H3K4me3_peak_1951	2025	.	26.9223	204.829	202.503
chr11	4134849	4136572	quies_H3K4me3_peak_1952	3994	.	52.8907	401.995	399.478
chr11	4159391	4161853	quies_H3K4me3_peak_1953	2393	.	33.6661	241.751	239.382
chr11	4186290	4188444	quies_H3K4me3_peak_1954	3612	.	47.1296	363.708	361.202
chr11	4266403	4267358	quies_H3K4me3_peak_1955	952	.	18.8141	97.4596	95.252
chr11	4593029	4595370	quies_H3K4me3_peak_1956	2815	.	38.9352	283.981	281.575
chr11	4637281	4638852	quies_H3K4me3_peak_1957	2946	.	33.2464	297.078	294.655
chr11	4702944	4704954	quies_H3K4me3_peak_1958	3592	.	48.355	361.741	359.225
chr11	4745832	4747502	quies_H3K4me3_peak_1959	517	.	12.9653	53.9037	51.7548
chr11	4847833	4850349	quies_H3K4me3_peak_1960	3581	.	48.1558	360.686	358.178
chr11	4873626	4874816	quies_H3K4me3_peak_1961	1653	.	26.4971	167.62	165.338
chr11	4894698	4896422	quies_H3K4me3_peak_1962	4474	.	61.1435	450.042	447.42
chr11	4946905	4948095	quies_H3K4me3_peak_1963	270	.	8.94143	29.1922	27.0984
chr11	4986311	4988112	quies_H3K4me3_peak_1964	3240	.	36.2346	326.541	324.092
chr11	5063893	5065951	quies_H3K4me3_peak_1965	2480	.	37.1563	250.443	248.089
chr11	5095978	5100880	quies_H3K4me3_peak_1966	4544	.	56.743	457.117	454.483
chr11	5260175	5262487	quies_H3K4me3_peak_1967	2109	.	28.552	213.338	210.999
chr11	5441871	5445479	quies_H3K4me3_peak_1968	1899	.	25.8279	192.268	189.966
chr11	5520215	5523179	quies_H3K4me3_peak_1969	4877	.	54.2074	490.442	487.772
chr11	5540456	5542553	quies_H3K4me3_peak_1970	2423	.	31.5291	244.662	242.317
chr11	5706507	5708457	quies_H3K4me3_peak_1971	3776	.	45.5198	380.218	377.693
chr11	5739764	5742008	quies_H3K4me3_peak_1972	2532	.	34.3992	255.62	253.242
chr11	5761130	5763084	quies_H3K4me3_peak_1973	2828	.	41.1069	285.312	282.882
chr11	5787350	5790026	quies_H3K4me3_peak_1974	3620	.	45.9692	364.543	362.053
chr11	5836843	5838274	quies_H3K4me3_peak_1975	3165	.	42.7229	319.01	316.561
chr11	5877181	5878853	quies_H3K4me3_peak_1976	2569	.	38.3832	259.337	256.953
chr11	5954981	5957542	quies_H3K4me3_peak_1977	3879	.	50.4853	390.479	387.939
chr11	6006104	6007721	quies_H3K4me3_peak_1978	2927	.	33.3765	295.212	292.78
chr11	6063938	6066303	quies_H3K4me3_peak_1979	2082	.	32.3703	210.597	208.277
chr11	6119150	6119665	quies_H3K4me3_peak_1980	27	.	2.95953	4.72269	2.76811
chr11	6198696	6201093	quies_H3K4me3_peak_1981	4679	.	53.1447	470.596	467.951
chr11	6266374	6268506	quies_H3K4me3_peak_1982	3412	.	46.0877	343.755	341.272
chr11	6273315	6275426	quies_H3K4me3_peak_1983	3960	.	42.787	398.597	396.053
chr11	6291075	6293092	quies_H3K4me3_peak_1984	4735	.	58.1389	476.146	473.515
chr11	6388633	6390601	quies_H3K4me3_peak_1985	3173	.	44.2808	319.828	317.384
chr11	6415053	6418094	quies_H3K4me3_peak_1986	3178	.	43.8062	320.298	317.83
chr11	6442903	6445325	quies_H3K4me3_peak_1987	1982	.	31.9422	200.554	198.228
chr11	6468916	6476865	quies_H3K4me3_peak_1988	1583	.	28.13	160.622	158.33
chr11	6526329	6529164	quies_H3K4me3_peak_1989	3148	.	46.3004	317.317	314.864
chr11	6545912	6548555	quies_H3K4me3_peak_1990	1608	.	27.0453	163.122	160.849
chr11	6605362	6605936	quies_H3K4me3_peak_1991	169	.	6.84099	19.0108	16.9513
chr11	6624466	6627145	quies_H3K4me3_peak_1992	4297	.	54.9801	432.314	429.739
chr11	6658171	6658867	quies_H3K4me3_peak_1993	185	.	7.15294	20.6317	18.5703
chr11	6757242	6757688	quies_H3K4me3_peak_1994	49	.	3.82633	6.96261	4.97821
chr11	7062863	7065582	quies_H3K4me3_peak_1995	2096	.	31.6971	211.964	209.62
chr11	7209831	7215235	quies_H3K4me3_peak_1996	3716	.	50.8106	374.186	371.665
chr11	8466478	8469303	quies_H3K4me3_peak_1997	1431	.	22.5863	145.378	143.111
chr11	8624257	8624989	quies_H3K4me3_peak_1998	217	.	7.73049	23.8043	21.732
chr11	8662772	8665132	quies_H3K4me3_peak_1999	3411	.	46.3069	343.645	341.18
chr11	8921079	8921495	quies_H3K4me3_peak_2000	23	.	2.96384	4.31236	2.36163
[truncated: 15,186 more rows]

## Sheet: 4C
chr1	3670754	3672217	act_H3K4me3_peak_1	269	.	9.57207	29.0879	26.9645
chr1	4571283	4572309	act_H3K4me3_peak_2	743	.	16.3761	76.6055	74.3692
chr1	4784249	4786834	act_H3K4me3_peak_3	3017	.	35.8666	304.277	301.715
chr1	4807215	4809240	act_H3K4me3_peak_4	2346	.	28.9088	237.092	234.62
chr1	4856726	4859478	act_H3K4me3_peak_5	3074	.	36.9113	310.014	307.419
chr1	5017566	5020752	act_H3K4me3_peak_6	3514	.	43.1501	354.121	351.47
chr1	5023196	5023935	act_H3K4me3_peak_7	262	.	7.86956	28.406	26.2778
chr1	5082757	5084520	act_H3K4me3_peak_8	3599	.	48.3533	362.635	359.941
chr1	5916987	5917248	act_H3K4me3_peak_9	24	.	3.25638	4.41422	2.42582
chr1	6213297	6216274	act_H3K4me3_peak_10	4607	.	50.2717	463.624	460.775
chr1	6359083	6359449	act_H3K4me3_peak_11	44	.	3.90584	6.49981	4.48496
chr1	6382598	6383356	act_H3K4me3_peak_12	361	.	11.1585	38.2561	36.1129
chr1	7087847	7090882	act_H3K4me3_peak_13	1864	.	27.5198	188.882	186.475
chr1	7206232	7206808	act_H3K4me3_peak_14	74	.	4.70442	9.52825	7.48632
chr1	7396780	7398893	act_H3K4me3_peak_15	1971	.	32.3008	199.582	197.148
chr1	9237182	9237452	act_H3K4me3_peak_16	27	.	3.36212	4.77235	2.78034
chr1	9544543	9549496	act_H3K4me3_peak_17	4487	.	51.7514	451.651	448.795
chr1	9629766	9630350	act_H3K4me3_peak_18	90	.	4.28022	11.1382	9.08132
chr1	9696355	9701473	act_H3K4me3_peak_19	3165	.	43.4862	319.222	316.585
chr1	9743442	9748960	act_H3K4me3_peak_20	2650	.	39.7274	267.585	265.016
chr1	9797002	9799380	act_H3K4me3_peak_21	2039	.	30.2783	206.421	203.99
chr1	9941600	9944503	act_H3K4me3_peak_22	4001	.	46.6012	402.92	400.167
chr1	9967714	9968401	act_H3K4me3_peak_23	154	.	7.2416	17.5649	15.4731
chr1	10008760	10009303	act_H3K4me3_peak_24	126	.	5.6094	14.7192	12.6461
chr1	10036565	10040991	act_H3K4me3_peak_25	3990	.	48.7874	401.813	399.057
chr1	10231220	10234014	act_H3K4me3_peak_26	4412	.	65.6547	444.056	441.268
chr1	10993378	10994177	act_H3K4me3_peak_27	384	.	11.7703	40.631	38.4607
chr1	11413762	11414699	act_H3K4me3_peak_28	80	.	4.99887	10.0928	8.04561
chr1	12718072	12718422	act_H3K4me3_peak_29	43	.	3.85266	6.36924	4.35475
chr1	12991429	12993014	act_H3K4me3_peak_30	2832	.	39.4781	285.833	283.284
chr1	13293305	13293931	act_H3K4me3_peak_31	150	.	6.32112	17.0949	15.0142
chr1	13371738	13375070	act_H3K4me3_peak_32	3937	.	52.5578	396.422	393.704
chr1	13425908	13426943	act_H3K4me3_peak_33	292	.	9.95443	31.3673	29.2316
chr1	13588142	13590439	act_H3K4me3_peak_34	3209	.	43.5699	323.596	320.996
chr1	13658663	13661028	act_H3K4me3_peak_35	1831	.	23.6911	185.526	183.142
chr1	14306904	14310638	act_H3K4me3_peak_36	1431	.	24.7296	145.514	143.164
chr1	14754936	14756085	act_H3K4me3_peak_37	1421	.	25.2936	144.446	142.108
chr1	15286419	15287526	act_H3K4me3_peak_38	737	.	17.5447	75.9694	73.7301
chr1	15805215	15807346	act_H3K4me3_peak_39	4432	.	57.8033	446.147	443.291
chr1	15892397	15893125	act_H3K4me3_peak_40	680	.	16.2132	70.3345	68.094
chr1	16092867	16093332	act_H3K4me3_peak_41	75	.	4.74698	9.64524	7.59997
chr1	16102608	16107230	act_H3K4me3_peak_42	4123	.	54.337	415.067	412.314
chr1	16518209	16520294	act_H3K4me3_peak_43	2261	.	39.1639	228.576	226.106
chr1	16617153	16619923	act_H3K4me3_peak_44	4282	.	52.6814	431.058	428.216
chr1	16655331	16657776	act_H3K4me3_peak_45	3095	.	36.8795	312.181	309.571
chr1	16664811	16666551	act_H3K4me3_peak_46	3684	.	42.6239	371.168	368.466
chr1	16687847	16689238	act_H3K4me3_peak_47	687	.	15.684	70.945	68.7225
chr1	17097177	17097949	act_H3K4me3_peak_48	270	.	9.53083	29.1944	27.075
chr1	17145216	17145924	act_H3K4me3_peak_49	274	.	8.93418	29.5748	27.4458
chr1	18058220	18058785	act_H3K4me3_peak_50	49	.	3.95263	6.93061	4.91054
chr1	19205747	19206288	act_H3K4me3_peak_51	104	.	5.16613	12.536	10.4697
chr1	20818461	20820838	act_H3K4me3_peak_52	3048	.	36.3795	307.448	304.835
chr1	20890061	20892138	act_H3K4me3_peak_53	2888	.	35.7756	291.439	288.873
chr1	20951686	20952351	act_H3K4me3_peak_54	203	.	6.81419	22.4509	20.3474
chr1	21077968	21080003	act_H3K4me3_peak_55	2403	.	38.3792	242.797	240.319
chr1	21165974	21167114	act_H3K4me3_peak_56	313	.	8.994	33.5216	31.3935
chr1	21218354	21219770	act_H3K4me3_peak_57	1032	.	19.9161	105.489	103.213
chr1	21829531	21830448	act_H3K4me3_peak_58	218	.	8.32582	23.9306	21.82
chr1	21960075	21962490	act_H3K4me3_peak_59	3596	.	54.3234	362.287	359.618
chr1	22533075	22534172	act_H3K4me3_peak_60	1143	.	23.0374	116.623	114.309
chr1	22805322	22806615	act_H3K4me3_peak_61	1074	.	23.2269	109.722	107.422
chr1	23255771	23258732	act_H3K4me3_peak_62	2614	.	34.5911	263.982	261.478
chr1	23301361	23302221	act_H3K4me3_peak_63	116	.	6.35128	13.6929	11.622
chr1	23321401	23321991	act_H3K4me3_peak_64	117	.	5.02539	13.8535	11.7817
chr1	23382176	23383736	act_H3K4me3_peak_65	2860	.	35.4725	288.52	286.004
chr1	23761355	23764951	act_H3K4me3_peak_66	2030	.	26.4647	205.414	203.009
chr1	23920905	23922861	act_H3K4me3_peak_67	2444	.	35.4721	246.89	244.416
chr1	24004610	24005949	act_H3K4me3_peak_68	2798	.	40.4394	282.387	279.852
chr1	24097475	24101175	act_H3K4me3_peak_69	3006	.	39.386	303.255	300.664
chr1	24586228	24587534	act_H3K4me3_peak_70	784	.	18.658	80.6711	78.4366
chr1	24677924	24679746	act_H3K4me3_peak_71	2640	.	35.8699	266.582	264.053
chr1	25228254	25229013	act_H3K4me3_peak_72	173	.	6.09851	19.4654	17.3745
chr1	25823762	25832569	act_H3K4me3_peak_73	1990	.	29.0879	201.484	199.071
chr1	25877364	25877836	act_H3K4me3_peak_74	37	.	3.72278	5.78455	3.77971
chr1	25892027	25893105	act_H3K4me3_peak_75	42	.	3.67116	6.21937	4.20874
chr1	30871830	30874624	act_H3K4me3_peak_76	2377	.	34.549	240.223	237.738
chr1	30947393	30950972	act_H3K4me3_peak_77	2509	.	31.5454	253.512	251
chr1	32172266	32173327	act_H3K4me3_peak_78	513	.	12.7004	53.497	51.3105
chr1	33668745	33670943	act_H3K4me3_peak_79	4223	.	54.5547	425.098	422.329
chr1	33719548	33721396	act_H3K4me3_peak_80	3188	.	43.7451	321.493	318.899
chr1	33756411	33758249	act_H3K4me3_peak_81	1978	.	27.8975	200.264	197.854
chr1	33812717	33815110	act_H3K4me3_peak_82	3876	.	47.5317	390.454	387.684
chr1	33907000	33909807	act_H3K4me3_peak_83	2040	.	31.3275	206.466	204.032
chr1	34004955	34007671	act_H3K4me3_peak_84	1248	.	21.0563	127.143	124.833
chr1	34010755	34012687	act_H3K4me3_peak_85	1734	.	29.5898	175.805	173.421
chr1	34120757	34122280	act_H3K4me3_peak_86	392	.	10.7708	41.3687	39.2029
chr1	34236094	34237075	act_H3K4me3_peak_87	352	.	10.9564	37.4334	35.275
chr1	34434343	34435821	act_H3K4me3_peak_88	835	.	15.8213	85.7899	83.5529
chr1	34438351	34440954	act_H3K4me3_peak_89	3964	.	57.4096	399.124	396.401
chr1	34459139	34460379	act_H3K4me3_peak_90	1749	.	32.39	177.345	174.939
chr1	34472475	34473260	act_H3K4me3_peak_91	581	.	16.0244	60.4021	58.1882
chr1	34579216	34580036	act_H3K4me3_peak_92	198	.	7.38712	21.9391	19.8305
chr1	34664688	34665029	act_H3K4me3_peak_93	35	.	3.0399	5.58477	3.58176
chr1	34677782	34680540	act_H3K4me3_peak_94	3756	.	44.4835	378.38	375.655
chr1	34840643	34843852	act_H3K4me3_peak_95	2354	.	32.8809	237.96	235.474
chr1	34849647	34850678	act_H3K4me3_peak_96	1832	.	30.36	185.594	183.229
chr1	36068203	36070364	act_H3K4me3_peak_97	3444	.	41.6913	347.13	344.476
chr1	36242804	36244786	act_H3K4me3_peak_98	4049	.	44.5759	407.74	404.946
chr1	36303158	36303690	act_H3K4me3_peak_99	257	.	9.28683	27.846	25.7129
chr1	36307623	36309472	act_H3K4me3_peak_100	1916	.	26.6526	194.057	191.668
chr1	36367600	36369386	act_H3K4me3_peak_101	4409	.	50.7069	443.764	440.921
chr1	36444300	36445611	act_H3K4me3_peak_102	4618	.	50.6527	464.777	461.871
chr1	36470863	36472619	act_H3K4me3_peak_103	1446	.	26.9651	146.947	144.605
chr1	36511346	36514127	act_H3K4me3_peak_104	2500	.	39.9452	252.585	250.077
chr1	36546089	36547418	act_H3K4me3_peak_105	1882	.	26.9971	190.679	188.294
chr1	36555707	36558698	act_H3K4me3_peak_106	4055	.	46.1059	408.315	405.547
chr1	36691042	36692782	act_H3K4me3_peak_107	5650	.	62.7906	568.169	565.08
chr1	36708675	36710408	act_H3K4me3_peak_108	4496	.	47.8626	452.478	449.609
chr1	36784767	36785370	act_H3K4me3_peak_109	255	.	9.35942	27.6303	25.5005
chr1	36937505	36940570	act_H3K4me3_peak_110	3889	.	47.3557	391.659	388.94
chr1	37028594	37029798	act_H3K4me3_peak_111	1695	.	29.1936	171.986	169.593
chr1	37299487	37301092	act_H3K4me3_peak_112	4021	.	57.7163	404.902	402.111
chr1	37428735	37431694	act_H3K4me3_peak_113	4090	.	47.0814	411.792	409.029
chr1	37540056	37541710	act_H3K4me3_peak_114	1934	.	35.1818	195.858	193.44
chr1	37585493	37586312	act_H3K4me3_peak_115	54	.	3.79362	7.50116	5.47559
chr1	37719292	37720576	act_H3K4me3_peak_116	1134	.	23.1949	115.729	113.42
chr1	37864084	37866182	act_H3K4me3_peak_117	2265	.	27.5018	228.981	226.514
chr1	37871520	37873207	act_H3K4me3_peak_118	1547	.	27.2229	157.077	154.72
chr1	37889285	37891692	act_H3K4me3_peak_119	3380	.	44.6268	340.736	338.1
chr1	37996012	37999336	act_H3K4me3_peak_120	4038	.	46.4721	406.643	403.878
chr1	38127548	38130613	act_H3K4me3_peak_121	3018	.	39.2151	304.443	301.862
chr1	38626632	38628090	act_H3K4me3_peak_122	795	.	16.6632	81.8198	79.5725
chr1	38835091	38836910	act_H3K4me3_peak_123	2595	.	42.5853	262.028	259.515
chr1	38847830	38848410	act_H3K4me3_peak_124	126	.	5.59312	14.7312	12.6536
chr1	38897043	38898583	act_H3K4me3_peak_125	3422	.	46.6992	344.857	342.219
chr1	38987065	38989214	act_H3K4me3_peak_126	4263	.	51.5864	429.127	426.312
chr1	39193178	39194741	act_H3K4me3_peak_127	2116	.	39.5423	214.096	211.651
chr1	39366958	39369859	act_H3K4me3_peak_128	5314	.	56.7561	534.438	531.409
chr1	39477403	39479323	act_H3K4me3_peak_129	2719	.	37.637	274.486	271.978
chr1	39535017	39537284	act_H3K4me3_peak_130	3788	.	47.0656	381.586	378.833
chr1	39575230	39577979	act_H3K4me3_peak_131	3492	.	44.7918	351.944	349.284
chr1	39649952	39651468	act_H3K4me3_peak_132	1141	.	19.2738	116.466	114.178
chr1	39761653	39762013	act_H3K4me3_peak_133	64	.	3.83649	8.53379	6.49705
chr1	39900136	39907630	act_H3K4me3_peak_134	2452	.	35.2774	247.685	245.202
chr1	39923078	39923925	act_H3K4me3_peak_135	46	.	3.5897	6.62746	4.61146
chr1	39934864	39936638	act_H3K4me3_peak_136	159	.	6.57569	18.0069	15.9138
chr1	39941367	39943137	act_H3K4me3_peak_137	71	.	4.26302	9.16853	7.13324
chr1	40085397	40086323	act_H3K4me3_peak_138	313	.	9.63793	33.4947	31.3438
chr1	40266403	40267513	act_H3K4me3_peak_139	768	.	14.1129	79.1089	76.8749
chr1	40680401	40682031	act_H3K4me3_peak_140	577	.	15.9585	60.0007	57.7847
chr1	40790108	40791182	act_H3K4me3_peak_141	608	.	12.8297	63.0563	60.8378
chr1	41605050	41605476	act_H3K4me3_peak_142	28	.	2.95504	4.84964	2.85601
chr1	41652211	41653236	act_H3K4me3_peak_143	38	.	3.26516	5.84162	3.83541
chr1	41810575	41810867	act_H3K4me3_peak_144	39	.	3.61629	5.98609	3.97698
chr1	42229882	42230977	act_H3K4me3_peak_145	51	.	4.07356	7.12626	5.10476
chr1	42538981	42540939	act_H3K4me3_peak_146	120	.	5.66927	14.1703	12.0975
chr1	42684083	42687509	act_H3K4me3_peak_147	566	.	12.902	58.8684	56.6597
chr1	42690736	42704481	act_H3K4me3_peak_148	1664	.	32.739	168.871	166.499
chr1	42710694	42714570	act_H3K4me3_peak_149	1089	.	21.609	111.193	108.903
chr1	42850738	42852485	act_H3K4me3_peak_150	4054	.	47.6844	408.27	405.477
chr1	42952764	42953959	act_H3K4me3_peak_151	870	.	17.7085	89.2794	87.0126
chr1	43091387	43093478	act_H3K4me3_peak_152	2847	.	38.0474	287.277	284.729
chr1	43097541	43099817	act_H3K4me3_peak_153	4661	.	47.8668	469.079	466.196
chr1	43163253	43164342	act_H3K4me3_peak_154	1086	.	22.5012	110.963	108.663
chr1	43445072	43448150	act_H3K4me3_peak_155	4121	.	46.2298	414.898	412.103
chr1	43730829	43731194	act_H3K4me3_peak_156	69	.	4.17806	9.01446	6.97479
chr1	43826203	43828680	act_H3K4me3_peak_157	3122	.	37.5594	314.919	312.285
chr1	43932879	43935991	act_H3K4me3_peak_158	3884	.	42.1518	391.211	388.43
chr1	44100876	44103301	act_H3K4me3_peak_159	3840	.	51.1356	386.767	384.022
chr1	44117167	44120614	act_H3K4me3_peak_160	2620	.	40.4673	264.538	262.004
chr1	44147085	44149469	act_H3K4me3_peak_161	3320	.	41.8931	334.703	332.075
chr1	44198621	44199207	act_H3K4me3_peak_162	127	.	6.33529	14.7997	12.7234
chr1	45501867	45503606	act_H3K4me3_peak_163	403	.	10.3969	42.4944	40.3299
chr1	45734259	45735838	act_H3K4me3_peak_164	85	.	5.34176	10.612	8.56013
chr1	45794789	45796998	act_H3K4me3_peak_165	3539	.	45.1513	356.653	353.943
chr1	45925167	45926297	act_H3K4me3_peak_166	978	.	19.6578	100.089	97.8067
chr1	46066532	46067445	act_H3K4me3_peak_167	411	.	11.9195	43.357	41.1818
chr1	46851923	46855039	act_H3K4me3_peak_168	2903	.	37.8183	292.977	290.388
chr1	47853758	47854251	act_H3K4me3_peak_169	73	.	4.78201	9.40889	7.36438
chr1	50025675	50025974	act_H3K4me3_peak_170	47	.	3.8806	6.79307	4.77477
chr1	50926465	50929280	act_H3K4me3_peak_171	2104	.	31.9435	212.846	210.408
chr1	51290324	51290653	act_H3K4me3_peak_172	38	.	3.36834	5.84535	3.83803
chr1	51477564	51479318	act_H3K4me3_peak_173	2960	.	35.4283	298.647	296.074
chr1	51720068	51720459	act_H3K4me3_peak_174	51	.	3.65168	7.1563	5.13381
chr1	51914629	51916342	act_H3K4me3_peak_175	5062	.	56.6486	509.231	506.269
chr1	52113257	52113786	act_H3K4me3_peak_176	193	.	6.317	21.4785	19.3735
chr1	52118814	52120670	act_H3K4me3_peak_177	3933	.	48.8863	396.185	393.398
chr1	52231011	52233947	act_H3K4me3_peak_178	4044	.	46.2208	407.198	404.437
chr1	52498911	52501132	act_H3K4me3_peak_179	2607	.	32.7555	263.225	260.711
chr1	52597418	52598340	act_H3K4me3_peak_180	178	.	6.72439	19.9182	17.8185
chr1	52630360	52631753	act_H3K4me3_peak_181	3689	.	46.5262	371.617	368.911
chr1	52726293	52727825	act_H3K4me3_peak_182	4160	.	53.407	418.825	416.08
chr1	52763981	52764586	act_H3K4me3_peak_183	152	.	6.5916	17.3563	15.2684
chr1	52816473	52818054	act_H3K4me3_peak_184	2030	.	29.7674	205.446	203.038
chr1	52844272	52846110	act_H3K4me3_peak_185	1725	.	28.0096	174.908	172.525
chr1	52952471	52952833	act_H3K4me3_peak_186	24	.	3.0568	4.4439	2.45663
chr1	53296088	53298059	act_H3K4me3_peak_187	3341	.	51.4639	336.773	334.139
chr1	53313075	53314608	act_H3K4me3_peak_188	1855	.	29.2402	187.927	185.52
chr1	53351543	53353100	act_H3K4me3_peak_189	2930	.	30.6366	295.57	293.01
chr1	53783788	53785767	act_H3K4me3_peak_190	4392	.	59.7793	442.046	439.227
chr1	53823496	53823811	act_H3K4me3_peak_191	38	.	3.53652	5.85332	3.84634
chr1	53940341	53940889	act_H3K4me3_peak_192	69	.	4.5335	9.0175	6.97827
chr1	54194014	54195322	act_H3K4me3_peak_193	1418	.	31.3095	144.213	141.855
chr1	54250662	54251497	act_H3K4me3_peak_194	1375	.	22.5332	139.857	137.53
chr1	54437805	54439298	act_H3K4me3_peak_195	3436	.	40.7854	346.3	343.662
chr1	54555461	54558378	act_H3K4me3_peak_196	3244	.	43.5976	327.078	324.425
chr1	54715161	54715526	act_H3K4me3_peak_197	27	.	2.8166	4.7671	2.77494
chr1	54925406	54926903	act_H3K4me3_peak_198	3020	.	47.4926	304.597	302.02
chr1	55025368	55028006	act_H3K4me3_peak_199	4929	.	52.302	495.915	492.967
chr1	55052115	55054162	act_H3K4me3_peak_200	3729	.	43.3614	375.648	372.91
chr1	55085068	55090287	act_H3K4me3_peak_201	4386	.	51.8146	441.481	438.642
chr1	55130368	55133574	act_H3K4me3_peak_202	2982	.	41.7826	300.809	298.215
chr1	55201664	55202666	act_H3K4me3_peak_203	87	.	4.38218	10.8074	8.75572
chr1	55221804	55222204	act_H3K4me3_peak_204	23	.	2.92052	4.31662	2.33157
chr1	55223999	55227599	act_H3K4me3_peak_205	1568	.	24.9373	159.272	156.9
chr1	55236465	55240595	act_H3K4me3_peak_206	3372	.	36.7714	339.858	337.214
chr1	55363125	55363961	act_H3K4me3_peak_207	171	.	7.06566	19.2408	17.1514
chr1	55405088	55408533	act_H3K4me3_peak_208	3970	.	50.4215	399.861	397.091
chr1	56971036	56974201	act_H3K4me3_peak_209	3782	.	47.6531	380.94	378.226
chr1	57376984	57379193	act_H3K4me3_peak_210	3736	.	43.5426	376.387	373.63
chr1	57405386	57408134	act_H3K4me3_peak_211	4375	.	56.3411	440.301	437.502
chr1	57429489	57430302	act_H3K4me3_peak_212	83	.	4.62208	10.3807	8.33559
chr1	57774077	57776451	act_H3K4me3_peak_213	3373	.	43.6234	339.96	337.327
chr1	57849632	57850102	act_H3K4me3_peak_214	83	.	4.38017	10.3941	8.34455
chr1	57968986	57970310	act_H3K4me3_peak_215	3126	.	36.0687	315.217	312.63
chr1	57995490	57997937	act_H3K4me3_peak_216	3573	.	37.9371	360.068	357.364
chr1	58029321	58031392	act_H3K4me3_peak_217	675	.	13.4636	69.6904	67.5019
chr1	58289958	58290378	act_H3K4me3_peak_218	49	.	4.13308	6.92197	4.90247
chr1	58391478	58394794	act_H3K4me3_peak_219	3870	.	53.1788	389.769	387.06
chr1	58421885	58424304	act_H3K4me3_peak_220	6311	.	69.5687	634.388	631.181
chr1	58444231	58447235	act_H3K4me3_peak_221	2572	.	32.5802	259.709	257.204
chr1	58503277	58506195	act_H3K4me3_peak_222	4233	.	54.3142	426.19	423.362
chr1	58585025	58587797	act_H3K4me3_peak_223	4138	.	49.8646	416.639	413.852
chr1	58652290	58653257	act_H3K4me3_peak_224	1386	.	21.7143	140.964	138.621
chr1	58710830	58714743	act_H3K4me3_peak_225	2344	.	31.8832	236.901	234.42
chr1	58795589	58796057	act_H3K4me3_peak_226	61	.	4.36254	8.14285	6.11168
chr1	58971865	58974680	act_H3K4me3_peak_227	5042	.	56.8521	507.179	504.234
chr1	59118982	59120901	act_H3K4me3_peak_228	2685	.	34.9177	271.069	268.541
chr1	59236097	59238256	act_H3K4me3_peak_229	3676	.	43.426	370.385	367.668
chr1	59481100	59486200	act_H3K4me3_peak_230	1697	.	22.5158	172.079	169.725
chr1	59515641	59516469	act_H3K4me3_peak_231	232	.	7.05711	25.4034	23.2907
chr1	59524318	59525538	act_H3K4me3_peak_232	133	.	5.89291	15.4397	13.3625
chr1	59574617	59574896	act_H3K4me3_peak_233	47	.	3.52238	6.74559	4.72709
chr1	59669129	59671969	act_H3K4me3_peak_234	4815	.	57.9317	484.412	481.53
chr1	59684295	59687540	act_H3K4me3_peak_235	3990	.	53.9271	401.784	399.012
chr1	59762266	59767497	act_H3K4me3_peak_236	2818	.	37.4775	284.392	281.828
chr1	59788887	59789813	act_H3K4me3_peak_237	78	.	4.57456	9.89784	7.85182
chr1	59912183	59914563	act_H3K4me3_peak_238	4023	.	54.3888	405.136	402.382
chr1	60042465	60043602	act_H3K4me3_peak_239	1673	.	28.198	169.709	167.304
chr1	60096320	60099438	act_H3K4me3_peak_240	3718	.	51.1191	374.546	371.859
chr1	60179702	60181956	act_H3K4me3_peak_241	2671	.	38.9077	269.692	267.159
chr1	60342740	60344602	act_H3K4me3_peak_242	2944	.	40.1798	296.979	294.416
chr1	60408882	60411508	act_H3K4me3_peak_243	2854	.	38.0035	288.015	285.46
chr1	60565001	60567656	act_H3K4me3_peak_244	4013	.	52.9188	404.098	401.307
chr1	60860906	60861301	act_H3K4me3_peak_245	88	.	5.40558	10.9523	8.89663
chr1	61638230	61640097	act_H3K4me3_peak_246	4509	.	58.1177	453.884	450.998
chr1	62702634	62703860	act_H3K4me3_peak_247	1739	.	28.9109	176.322	173.931
chr1	62706194	62707839	act_H3K4me3_peak_248	1478	.	24.8402	150.258	147.895
chr1	63112426	63116394	act_H3K4me3_peak_249	2456	.	37.5693	248.181	245.678
chr1	63175248	63178565	act_H3K4me3_peak_250	5614	.	69.593	564.469	561.419
chr1	63445427	63446945	act_H3K4me3_peak_251	2063	.	35.9565	208.808	206.383
chr1	63705714	63706349	act_H3K4me3_peak_252	89	.	4.94088	11.019	8.96858
chr1	63729980	63731821	act_H3K4me3_peak_253	3167	.	45.9368	319.396	316.776
chr1	64020510	64020778	act_H3K4me3_peak_254	46	.	3.85674	6.66224	4.64417
chr1	64117992	64122755	act_H3K4me3_peak_255	2850	.	36.5499	287.568	285.024
chr1	64302622	64303013	act_H3K4me3_peak_256	53	.	3.89217	7.42091	5.39585
chr1	64305010	64306079	act_H3K4me3_peak_257	67	.	3.89814	8.7913	6.75822
chr1	64531643	64535441	act_H3K4me3_peak_258	3351	.	46.0617	337.818	335.188
chr1	64615583	64618629	act_H3K4me3_peak_259	2593	.	30.1409	261.838	259.341
chr1	64689417	64693480	act_H3K4me3_peak_260	2804	.	38.2421	283.034	280.46
chr1	64735805	64739034	act_H3K4me3_peak_261	2318	.	28.6394	234.365	231.885
chr1	64955934	64957250	act_H3K4me3_peak_262	3299	.	41.0521	332.63	329.987
chr1	65122638	65123309	act_H3K4me3_peak_263	397	.	11.7714	41.9645	39.7914
chr1	65177421	65180043	act_H3K4me3_peak_264	2454	.	32.9145	248.006	245.486
chr1	65185677	65188173	act_H3K4me3_peak_265	3320	.	42.273	334.72	332.059
chr1	65311298	65312184	act_H3K4me3_peak_266	120	.	5.49689	14.1408	12.0656
chr1	66174735	66178045	act_H3K4me3_peak_267	2599	.	35.2407	262.526	259.995
chr1	66186833	66187946	act_H3K4me3_peak_268	224	.	7.57512	24.5443	22.4347
chr1	66279019	66279645	act_H3K4me3_peak_269	35	.	3.54976	5.55773	3.55473
chr1	66321047	66325489	act_H3K4me3_peak_270	1741	.	27.5373	176.502	174.12
chr1	66386487	66387796	act_H3K4me3_peak_271	196	.	7.6839	21.7902	19.6846
chr1	66467683	66468801	act_H3K4me3_peak_272	701	.	15.1476	72.3432	70.1017
chr1	66700559	66702522	act_H3K4me3_peak_273	4049	.	43.9035	407.737	404.98
chr1	66815567	66818470	act_H3K4me3_peak_274	3214	.	44.0206	324.018	321.402
chr1	66861535	66863962	act_H3K4me3_peak_275	3182	.	35.9077	320.85	318.205
chr1	67037854	67039397	act_H3K4me3_peak_276	4484	.	63.3101	451.351	448.46
chr1	68046758	68047052	act_H3K4me3_peak_277	64	.	4.32864	8.46502	6.43037
chr1	69105481	69108827	act_H3K4me3_peak_278	2991	.	37.8313	301.706	299.144
chr1	69684618	69688482	act_H3K4me3_peak_279	1863	.	33.3308	188.752	186.325
chr1	69759386	69759852	act_H3K4me3_peak_280	153	.	6.66187	17.4498	15.3577
chr1	71101565	71103783	act_H3K4me3_peak_281	3406	.	40.7091	343.354	340.679
chr1	71556551	71558342	act_H3K4me3_peak_282	2894	.	39.3652	292.072	289.499
chr1	71651909	71654292	act_H3K4me3_peak_283	2934	.	40.9813	295.996	293.438
chr1	72211339	72212739	act_H3K4me3_peak_284	2399	.	29.8677	242.468	239.982
chr1	72225622	72226315	act_H3K4me3_peak_285	472	.	10.8019	49.4683	47.2826
chr1	72236082	72237525	act_H3K4me3_peak_286	1418	.	22.7676	144.178	141.831
chr1	72243566	72244571	act_H3K4me3_peak_287	114	.	4.65864	13.5097	11.4434
chr1	72254780	72255150	act_H3K4me3_peak_288	53	.	3.71092	7.40795	5.38198
chr1	72283435	72284805	act_H3K4me3_peak_289	1504	.	20.6786	152.823	150.499
chr1	72306784	72308443	act_H3K4me3_peak_290	1487	.	21.745	151.136	148.798
chr1	72383346	72383799	act_H3K4me3_peak_291	42	.	3.67517	6.29073	4.2787
chr1	72536128	72537605	act_H3K4me3_peak_292	861	.	18.1663	88.4235	86.1641
chr1	72582610	72584196	act_H3K4me3_peak_293	1337	.	20.3327	136.033	133.712
chr1	72710761	72713545	act_H3K4me3_peak_294	4265	.	48.8887	429.385	426.545
chr1	72739344	72739671	act_H3K4me3_peak_295	63	.	4.17656	8.35875	6.32706
chr1	72823926	72829310	act_H3K4me3_peak_296	4346	.	56.2968	437.463	434.644
chr1	72870588	72870968	act_H3K4me3_peak_297	29	.	3.26878	4.98321	2.98851
chr1	72872282	72875322	act_H3K4me3_peak_298	254	.	8.68701	27.5884	25.4614
chr1	73962184	73963071	act_H3K4me3_peak_299	420	.	10.0907	44.2118	42.0376
chr1	74097998	74099323	act_H3K4me3_peak_300	623	.	13.888	64.5786	62.3571
chr1	74124879	74125213	act_H3K4me3_peak_301	40	.	3.18196	6.03513	4.02574
chr1	74235837	74239825	act_H3K4me3_peak_302	3818	.	42.2542	384.579	381.816
chr1	74283647	74286464	act_H3K4me3_peak_303	3437	.	44.9168	346.442	343.784
chr1	74295073	74296263	act_H3K4me3_peak_304	30	.	2.99469	5.01814	3.02178
chr1	74302911	74304683	act_H3K4me3_peak_305	3356	.	46.6232	338.311	335.681
chr1	74332210	74333633	act_H3K4me3_peak_306	1041	.	21.4246	106.387	104.118
chr1	74386486	74387494	act_H3K4me3_peak_307	1051	.	17.412	107.402	105.109
chr1	74390905	74393340	act_H3K4me3_peak_308	3112	.	40.1227	313.885	311.275
chr1	74396973	74398180	act_H3K4me3_peak_309	154	.	5.77866	17.5671	15.4885
chr1	74504523	74507947	act_H3K4me3_peak_310	4242	.	56.6157	427.053	424.27
chr1	74542294	74545059	act_H3K4me3_peak_311	1699	.	25.7781	172.295	169.909
chr1	74586581	74589087	act_H3K4me3_peak_312	4248	.	48.6586	427.629	424.808
chr1	74600548	74602081	act_H3K4me3_peak_313	3759	.	42.2999	378.66	375.919
chr1	74661347	74663480	act_H3K4me3_peak_314	3850	.	44.7251	387.804	385.072
chr1	74771396	74773190	act_H3K4me3_peak_315	208	.	6.68025	22.976	20.8816
chr1	74783876	74784717	act_H3K4me3_peak_316	728	.	18.4253	75.0474	72.8136
chr1	74802852	74803882	act_H3K4me3_peak_317	361	.	10.0125	38.278	36.1213
chr1	74816781	74817848	act_H3K4me3_peak_318	1273	.	20.3023	129.652	127.334
chr1	74854533	74855591	act_H3K4me3_peak_319	1173	.	21.8459	119.6	117.301
chr1	74857962	74859013	act_H3K4me3_peak_320	146	.	6.18025	16.7182	14.633
chr1	74882165	74882660	act_H3K4me3_peak_321	43	.	3.97547	6.31452	4.30166
chr1	74885427	74886101	act_H3K4me3_peak_322	121	.	6.45603	14.1837	12.1081
chr1	74892764	74893575	act_H3K4me3_peak_323	92	.	5.24753	11.3587	9.29996
chr1	74935317	74935658	act_H3K4me3_peak_324	119	.	5.64421	14.0703	11.9985
chr1	74951158	74951907	act_H3K4me3_peak_325	66	.	4.45152	8.66486	6.63232
chr1	75124239	75125766	act_H3K4me3_peak_326	1578	.	27.3263	160.224	157.864
chr1	75140995	75143959	act_H3K4me3_peak_327	3057	.	44.3074	308.393	305.796
chr1	75168152	75169539	act_H3K4me3_peak_328	2720	.	37.4058	274.615	272.072
chr1	75178806	75180699	act_H3K4me3_peak_329	2174	.	28.3312	219.859	217.425
chr1	75191031	75193307	act_H3K4me3_peak_330	3686	.	52.7796	371.317	368.631
chr1	75208869	75212135	act_H3K4me3_peak_331	4033	.	58.2765	406.141	403.356
chr1	75218897	75219838	act_H3K4me3_peak_332	247	.	7.85478	26.8991	24.7755
chr1	75236071	75237432	act_H3K4me3_peak_333	2436	.	29.8508	246.158	243.686
chr1	75263154	75264419	act_H3K4me3_peak_334	821	.	20.9505	84.4589	82.1989
chr1	75316276	75318464	act_H3K4me3_peak_335	4038	.	50.2008	406.667	403.889
chr1	75381648	75382946	act_H3K4me3_peak_336	960	.	18.6466	98.3618	96.0864
chr1	75399588	75400875	act_H3K4me3_peak_337	200	.	6.91916	22.1982	20.0961
chr1	75435569	75436869	act_H3K4me3_peak_338	1710	.	23.7586	173.423	171.048
chr1	75477354	75480261	act_H3K4me3_peak_339	2711	.	35.7823	273.74	271.188
chr1	75487165	75488292	act_H3K4me3_peak_340	1440	.	28.6324	146.392	144.041
chr1	75505005	75506889	act_H3K4me3_peak_341	4069	.	48.6104	409.66	406.929
chr1	75520944	75522516	act_H3K4me3_peak_342	3057	.	34.8011	308.339	305.756
chr1	75545947	75547271	act_H3K4me3_peak_343	1989	.	33.1487	201.353	198.94
chr1	76490926	76491278	act_H3K4me3_peak_344	65	.	4.20656	8.58403	6.54831
chr1	76866682	76867066	act_H3K4me3_peak_345	41	.	3.38992	6.16949	4.15769
chr1	77259617	77260119	act_H3K4me3_peak_346	44	.	3.70956	6.41453	4.40183
chr1	77513365	77516702	act_H3K4me3_peak_347	2328	.	36.5539	235.29	232.819
chr1	78203617	78204400	act_H3K4me3_peak_348	654	.	17.8608	67.6534	65.4308
chr1	78216838	78217473	act_H3K4me3_peak_349	48	.	4.16589	6.81888	4.80045
chr1	78486958	78490056	act_H3K4me3_peak_350	4301	.	52.5129	432.939	430.115
chr1	78536994	78538439	act_H3K4me3_peak_351	461	.	10.1093	48.3088	46.1204
chr1	78657242	78660735	act_H3K4me3_peak_352	4515	.	59.3503	454.384	451.513
chr1	78852707	78853011	act_H3K4me3_peak_353	60	.	3.91334	8.09052	6.05706
chr1	79581096	79581619	act_H3K4me3_peak_354	163	.	7.2665	18.4138	16.3192
chr1	79671489	79672514	act_H3K4me3_peak_355	1059	.	21.6442	108.203	105.902
chr1	79760455	79762279	act_H3K4me3_peak_356	5153	.	53.0273	518.365	515.367
chr1	79775775	79777376	act_H3K4me3_peak_357	3682	.	42.4056	370.961	368.229
chr1	79823464	79825438	act_H3K4me3_peak_358	45	.	3.54299	6.54162	4.52628
chr1	79833437	79833710	act_H3K4me3_peak_359	23	.	2.80779	4.38358	2.39832
chr1	79854641	79861900	act_H3K4me3_peak_360	3397	.	41.7487	342.437	339.779
chr1	80337765	80341791	act_H3K4me3_peak_361	2810	.	44.4933	283.619	281.075
chr1	80707447	80710183	act_H3K4me3_peak_362	636	.	13.1683	65.8876	63.682
chr1	80756643	80759242	act_H3K4me3_peak_363	2628	.	34.5588	265.338	262.819
chr1	81593838	81594345	act_H3K4me3_peak_364	59	.	4.00918	7.96718	5.93636
chr1	82282541	82287814	act_H3K4me3_peak_365	1141	.	20.9411	116.464	114.146
chr1	82289088	82292336	act_H3K4me3_peak_366	3309	.	50.1097	333.63	330.997
chr1	82316087	82317698	act_H3K4me3_peak_367	3720	.	45.0035	374.781	372.045
chr1	82476090	82476708	act_H3K4me3_peak_368	27	.	3.21326	4.77928	2.78691
chr1	82586579	82587326	act_H3K4me3_peak_369	305	.	10.4115	32.7098	30.5675
chr1	82641483	82641813	act_H3K4me3_peak_370	58	.	4.28013	7.87434	5.84612
chr1	82724304	82726459	act_H3K4me3_peak_371	4042	.	48.8099	407.011	404.249
chr1	82838938	82841149	act_H3K4me3_peak_372	3554	.	54.7756	358.102	355.428
chr1	83037961	83038603	act_H3K4me3_peak_373	142	.	5.92765	16.2957	14.2154
chr1	83075940	83076208	act_H3K4me3_peak_374	50	.	4.27363	7.06077	5.03757
chr1	83159484	83160197	act_H3K4me3_peak_375	956	.	21.0206	97.967	95.6993
chr1	83407929	83408446	act_H3K4me3_peak_376	126	.	6.38975	14.7723	12.6913
chr1	84155110	84155757	act_H3K4me3_peak_377	52	.	3.78911	7.25644	5.23382
chr1	84282694	84285091	act_H3K4me3_peak_378	2517	.	35.3207	254.267	251.767
chr1	84693810	84696551	act_H3K4me3_peak_379	3745	.	51.4821	377.288	374.548
chr1	84837095	84841352	act_H3K4me3_peak_380	3923	.	57.091	395.048	392.309
chr1	84933974	84935796	act_H3K4me3_peak_381	2843	.	44.0902	286.899	284.364
chr1	85579247	85579979	act_H3K4me3_peak_382	75	.	4.1653	9.61682	7.57482
chr1	85703438	85703748	act_H3K4me3_peak_383	70	.	4.50369	9.12532	7.08592
chr1	85736235	85736559	act_H3K4me3_peak_384	45	.	3.67939	6.57359	4.55904
chr1	85793125	85795684	act_H3K4me3_peak_385	5067	.	56.4488	509.71	506.781
chr1	85822042	85822577	act_H3K4me3_peak_386	33	.	3.35089	5.32194	3.32274
chr1	85894019	85897568	act_H3K4me3_peak_387	2888	.	35.0168	291.398	288.855
chr1	85898727	85899291	act_H3K4me3_peak_388	47	.	3.67097	6.77658	4.75756
chr1	86045381	86048388	act_H3K4me3_peak_389	3339	.	40.4346	336.589	333.954
chr1	86064262	86066712	act_H3K4me3_peak_390	5308	.	51.8977	533.851	530.829
chr1	86153841	86155755	act_H3K4me3_peak_391	2310	.	30.3106	233.548	231.059
chr1	86303131	86303742	act_H3K4me3_peak_392	162	.	6.40361	18.3166	16.2241
chr1	86357110	86360948	act_H3K4me3_peak_393	5297	.	62.4211	532.709	529.72
chr1	86434051	86435360	act_H3K4me3_peak_394	162	.	6.12649	18.2974	16.2038
chr1	86441941	86443244	act_H3K4me3_peak_395	122	.	6.21184	14.3192	12.2431
chr1	86486725	86488728	act_H3K4me3_peak_396	1680	.	23.263	170.39	168.007
chr1	86503860	86504825	act_H3K4me3_peak_397	84	.	4.84251	10.4599	8.41159
chr1	86525409	86530088	act_H3K4me3_peak_398	6603	.	64.4981	663.626	660.368
chr1	86581705	86583614	act_H3K4me3_peak_399	3259	.	41.8748	328.594	325.954
chr1	86586631	86588302	act_H3K4me3_peak_400	3701	.	43.6843	372.899	370.174
chr1	86669560	86670704	act_H3K4me3_peak_401	1363	.	24.2644	138.706	136.352
chr1	86703159	86705632	act_H3K4me3_peak_402	2513	.	29.9552	253.875	251.388
chr1	87078352	87078896	act_H3K4me3_peak_403	38	.	3.17286	5.82527	3.81943
chr1	87155715	87156166	act_H3K4me3_peak_404	132	.	6.84806	15.3592	13.2773
chr1	87186706	87187299	act_H3K4me3_peak_405	1151	.	24.4616	117.452	115.142
chr1	87213078	87215756	act_H3K4me3_peak_406	2776	.	36.2469	280.205	277.661
chr1	87263873	87264992	act_H3K4me3_peak_407	916	.	19.9957	93.9183	91.6487
chr1	87326820	87328720	act_H3K4me3_peak_408	6177	.	77.2528	620.916	617.75
chr1	87509568	87510930	act_H3K4me3_peak_409	1890	.	26.3903	191.48	189.075
chr1	87755296	87757658	act_H3K4me3_peak_410	4204	.	44.4654	423.248	420.415
chr1	87852753	87855319	act_H3K4me3_peak_411	3136	.	41.9298	316.192	313.624
chr1	88007676	88008885	act_H3K4me3_peak_412	1299	.	23.4162	132.298	129.973
chr1	88275805	88277861	act_H3K4me3_peak_413	4704	.	38.7241	473.36	470.489
chr1	88698247	88702665	act_H3K4me3_peak_414	3601	.	43.1203	362.822	360.143
chr1	89069586	89073133	act_H3K4me3_peak_415	4752	.	54.3465	478.195	475.286
chr1	89137705	89139022	act_H3K4me3_peak_416	38	.	3.37804	5.85592	3.85013
chr1	89454019	89457396	act_H3K4me3_peak_417	3550	.	44.7797	357.732	355.052
chr1	89579858	89581803	act_H3K4me3_peak_418	1235	.	23.5491	125.859	123.556
chr1	89708087	89708483	act_H3K4me3_peak_419	22	.	2.92957	4.24381	2.26064
chr1	89929726	89931561	act_H3K4me3_peak_420	3359	.	43.3674	338.596	335.979
chr1	89967908	89969017	act_H3K4me3_peak_421	1322	.	22.4921	134.589	132.247
chr1	90204030	90205307	act_H3K4me3_peak_422	72	.	4.49895	9.32998	7.29352
chr1	90602707	90604843	act_H3K4me3_peak_423	3876	.	51.4158	390.38	387.637
chr1	90744036	90744325	act_H3K4me3_peak_424	56	.	4.44181	7.6527	5.62524
chr1	90997958	91001225	act_H3K4me3_peak_425	4759	.	55.5759	478.892	475.983
chr1	91017085	91017439	act_H3K4me3_peak_426	64	.	3.82347	8.45125	6.41716
chr1	91052183	91056721	act_H3K4me3_peak_427	1847	.	28.9782	187.132	184.73
chr1	91179768	91180866	act_H3K4me3_peak_428	48	.	3.3965	6.86683	4.85035
chr1	91248957	91252447	act_H3K4me3_peak_429	4114	.	54.2977	414.21	411.427
chr1	91297724	91299204	act_H3K4me3_peak_430	1668	.	28.8971	169.191	166.82
chr1	91396982	91399397	act_H3K4me3_peak_431	4174	.	50.1041	420.253	417.443
chr1	91411385	91414932	act_H3K4me3_peak_432	2014	.	25.1603	203.872	201.455
chr1	91455909	91460098	act_H3K4me3_peak_433	1745	.	22.3742	176.973	174.6
chr1	91494306	91495902	act_H3K4me3_peak_434	4044	.	47.4125	407.244	404.47
chr1	91539699	91542062	act_H3K4me3_peak_435	3759	.	46.2987	378.744	375.99
chr1	91732454	91732698	act_H3K4me3_peak_436	35	.	3.40179	5.52355	3.5202
chr1	91800746	91802202	act_H3K4me3_peak_437	421	.	12.8666	44.3392	42.1654
chr1	92178392	92181528	act_H3K4me3_peak_438	1865	.	29.504	188.939	186.529
chr1	92195150	92195772	act_H3K4me3_peak_439	77	.	4.61012	9.75137	7.70895
chr1	92472599	92474495	act_H3K4me3_peak_440	4685	.	57.3362	471.474	468.553
chr1	92640579	92642649	act_H3K4me3_peak_441	3383	.	39.4512	341.001	338.344
chr1	92830821	92833509	act_H3K4me3_peak_442	3580	.	47.8289	360.757	358.061
chr1	92906750	92907930	act_H3K4me3_peak_443	1847	.	24.0773	187.104	184.709
chr1	92909850	92912364	act_H3K4me3_peak_444	2167	.	34.3519	219.186	216.735
chr1	92933513	92936577	act_H3K4me3_peak_445	2770	.	42.7242	279.625	277.065
chr1	92956863	92957157	act_H3K4me3_peak_446	76	.	4.21272	9.66196	7.61922
chr1	93099955	93102391	act_H3K4me3_peak_447	4827	.	62.5542	485.615	482.751
chr1	93115183	93115910	act_H3K4me3_peak_448	307	.	10.3891	32.9195	30.7762
chr1	93176520	93176853	act_H3K4me3_peak_449	43	.	4.02616	6.38762	4.37214
chr1	93235594	93236789	act_H3K4me3_peak_450	1072	.	18.1713	109.493	107.202
chr1	93304904	93306501	act_H3K4me3_peak_451	3209	.	39.1902	323.625	321
chr1	93341591	93344846	act_H3K4me3_peak_452	4676	.	57.5023	470.583	467.7
chr1	93443878	93446222	act_H3K4me3_peak_453	2948	.	42.4523	297.404	294.826
chr1	93477248	93481112	act_H3K4me3_peak_454	3704	.	40.5451	373.144	370.429
chr1	93511279	93513050	act_H3K4me3_peak_455	1402	.	23.5132	142.592	140.257
chr1	93634072	93636315	act_H3K4me3_peak_456	5659	.	63.0357	568.989	565.905
chr1	93685060	93687268	act_H3K4me3_peak_457	2943	.	38.1481	296.887	294.326
chr1	93753335	93756270	act_H3K4me3_peak_458	4796	.	65.1604	482.565	479.671
chr1	93800777	93805052	act_H3K4me3_peak_459	2075	.	29.6991	209.958	207.52
chr1	93824856	93826179	act_H3K4me3_peak_460	824	.	16.1324	84.7068	82.4553
chr1	94035078	94035818	act_H3K4me3_peak_461	242	.	8.01081	26.3557	24.2294
chr1	95313175	95314767	act_H3K4me3_peak_462	3936	.	45.9875	396.432	393.684
chr1	95667067	95668511	act_H3K4me3_peak_463	1049	.	20.8871	107.273	104.97
chr1	96871973	96872245	act_H3K4me3_peak_464	34	.	3.66587	5.41529	3.41125
chr1	97659593	97662645	act_H3K4me3_peak_465	3556	.	49.2377	358.329	355.659
chr1	97768579	97771535	act_H3K4me3_peak_466	4893	.	58.5249	492.29	489.374
chr1	97976324	97977564	act_H3K4me3_peak_467	1016	.	19.3973	103.916	101.625
chr1	98094467	98096238	act_H3K4me3_peak_468	3484	.	49.403	351.143	348.488
chr1	98589238	98591500	act_H3K4me3_peak_469	1195	.	19.9541	121.881	119.597
chr1	100230833	100232089	act_H3K4me3_peak_470	1691	.	29.7317	171.591	169.192
chr1	104293403	104294292	act_H3K4me3_peak_471	54	.	4.37265	7.47409	5.4486
chr1	104767815	104772821	act_H3K4me3_peak_472	2102	.	25.5142	212.717	210.265
chr1	104838662	104838909	act_H3K4me3_peak_473	34	.	3.15913	5.46112	3.45889
chr1	105355328	105357088	act_H3K4me3_peak_474	3901	.	51.9266	392.896	390.186
chr1	105662645	105665616	act_H3K4me3_peak_475	5947	.	69.3848	597.929	594.795
chr1	105780292	105781247	act_H3K4me3_peak_476	411	.	13.3282	43.3437	41.1733
chr1	105971847	105972132	act_H3K4me3_peak_477	32	.	3.56719	5.27273	3.27397
chr1	105989298	105994445	act_H3K4me3_peak_478	3679	.	46.7198	370.706	367.988
chr1	106170958	106177235	act_H3K4me3_peak_479	3115	.	46.9813	314.128	311.54
chr1	106199494	106200453	act_H3K4me3_peak_480	86	.	4.75361	10.7432	8.69183
chr1	106710939	106715062	act_H3K4me3_peak_481	1699	.	27.8009	172.319	169.952
chr1	106758403	106760649	act_H3K4me3_peak_482	2605	.	32.2041	263.108	260.588
chr1	106795252	106797559	act_H3K4me3_peak_483	4531	.	47.8389	456.015	453.119
chr1	106870352	106870588	act_H3K4me3_peak_484	29	.	2.94124	4.92393	2.92977
chr1	107589944	107592090	act_H3K4me3_peak_485	353	.	11.2832	37.4913	35.3395
chr1	109981888	109983200	act_H3K4me3_peak_486	363	.	12.1479	38.5499	36.3943
chr1	110977268	110977821	act_H3K4me3_peak_487	41	.	3.80549	6.20882	4.19826
chr1	111863694	111865594	act_H3K4me3_peak_488	3265	.	39.9607	329.134	326.514
chr1	112416356	112416944	act_H3K4me3_peak_489	166	.	7.27936	18.7819	16.6873
chr1	114165154	114165660	act_H3K4me3_peak_490	85	.	5.28036	10.5994	8.54647
chr1	118309692	118312000	act_H3K4me3_peak_491	3777	.	47.2283	380.453	377.727
chr1	118321435	118323952	act_H3K4me3_peak_492	4918	.	52.536	494.808	491.863
chr1	118387719	118391294	act_H3K4me3_peak_493	3999	.	47.8884	402.741	399.971
chr1	118456746	118460062	act_H3K4me3_peak_494	221	.	6.57133	24.2004	22.1124
chr1	118627734	118628391	act_H3K4me3_peak_495	232	.	8.54252	25.3194	23.2013
chr1	119052547	119054560	act_H3K4me3_peak_496	1177	.	21.1103	120.069	117.77
chr1	119418626	119422962	act_H3K4me3_peak_497	4228	.	54.8753	425.604	422.836
chr1	119503110	119505254	act_H3K4me3_peak_498	2729	.	30.7458	275.436	272.904
chr1	119525075	119527065	act_H3K4me3_peak_499	1862	.	30.6643	188.652	186.243
chr1	119647761	119649522	act_H3K4me3_peak_500	5171	.	66.4463	520.145	517.163
chr1	119835252	119838236	act_H3K4me3_peak_501	2999	.	34.9025	302.492	299.912
chr1	119879069	119879508	act_H3K4me3_peak_502	30	.	3.21825	5.08993	3.09288
chr1	119912163	119913755	act_H3K4me3_peak_503	1593	.	22.7526	161.737	159.375
chr1	119996931	119997837	act_H3K4me3_peak_504	932	.	22.2215	95.5094	93.2373
chr1	120116297	120122202	act_H3K4me3_peak_505	2307	.	29.8327	233.242	230.755
chr1	120264732	120265803	act_H3K4me3_peak_506	454	.	10.4009	47.6158	45.4387
chr1	120340356	120341101	act_H3K4me3_peak_507	147	.	6.47463	16.8468	14.7635
chr1	120574869	120575108	act_H3K4me3_peak_508	166	.	7.79135	18.7004	16.6011
chr1	120601840	120603934	act_H3K4me3_peak_509	440	.	13.1959	46.2374	44.0754
chr1	121087223	121089304	act_H3K4me3_peak_510	1207	.	20.8805	123.015	120.709
chr1	121096577	121097645	act_H3K4me3_peak_511	483	.	13.2856	50.5168	48.3446
chr1	121326553	121328948	act_H3K4me3_peak_512	4079	.	53.6924	410.786	407.994
chr1	121430317	121432309	act_H3K4me3_peak_513	3977	.	57.0776	400.479	397.703
chr1	121527179	121528882	act_H3K4me3_peak_514	372	.	9.97152	39.413	37.2628
chr1	121566345	121568411	act_H3K4me3_peak_515	3982	.	45.5253	401.01	398.261
chr1	124045279	124046210	act_H3K4me3_peak_516	263	.	9.79954	28.5051	26.3888
chr1	125433270	125436754	act_H3K4me3_peak_517	3394	.	44.6143	342.078	339.421
chr1	125559703	125562084	act_H3K4me3_peak_518	3650	.	48.0341	367.785	365.078
chr1	125910757	125912625	act_H3K4me3_peak_519	1767	.	27.5457	179.147	176.761
chr1	126736844	126738892	act_H3K4me3_peak_520	376	.	11.2413	39.8541	37.69
chr1	126828597	126831261	act_H3K4me3_peak_521	1800	.	24.6649	182.416	180.01
chr1	126925326	126926026	act_H3K4me3_peak_522	72	.	4.33721	9.27565	7.23579
chr1	126939641	126940732	act_H3K4me3_peak_523	129	.	6.27841	15.0667	12.9937
chr1	127204537	127207629	act_H3K4me3_peak_524	4517	.	45.9982	454.587	451.747
chr1	127537038	127537484	act_H3K4me3_peak_525	52	.	3.84672	7.2559	5.23312
chr1	127677151	127678168	act_H3K4me3_peak_526	429	.	12.7135	45.0949	42.9146
chr1	127772555	127776748	act_H3K4me3_peak_527	3536	.	41.8524	356.306	353.623
chr1	127854508	127855208	act_H3K4me3_peak_528	254	.	8.45239	27.5688	25.4422
chr1	127868429	127869923	act_H3K4me3_peak_529	3828	.	46.9928	385.633	382.889
chr1	128101769	128104822	act_H3K4me3_peak_530	3378	.	39.6539	340.495	337.823
chr1	128243565	128246067	act_H3K4me3_peak_531	3542	.	46.7873	356.895	354.217
chr1	128357496	128359985	act_H3K4me3_peak_532	2144	.	28.94	216.89	214.449
chr1	128415751	128417625	act_H3K4me3_peak_533	4275	.	42.8666	430.376	427.571
chr1	128472128	128473046	act_H3K4me3_peak_534	96	.	4.50435	11.7055	9.65039
chr1	128590416	128593404	act_H3K4me3_peak_535	2129	.	30.6485	215.353	212.926
chr1	130462113	130463157	act_H3K4me3_peak_536	873	.	20.378	89.6227	87.3593
chr1	130548265	130548583	act_H3K4me3_peak_537	64	.	4.48517	8.52851	6.49388
chr1	130715147	130718761	act_H3K4me3_peak_538	5164	.	57.6855	519.382	516.448
chr1	131095523	131098275	act_H3K4me3_peak_539	4650	.	60.561	467.964	465.08
chr1	131134260	131139174	act_H3K4me3_peak_540	1542	.	24.436	156.576	154.225
chr1	131152659	131154525	act_H3K4me3_peak_541	2149	.	36.5232	217.405	214.962
chr1	131244622	131245867	act_H3K4me3_peak_542	1719	.	29.8571	174.335	171.947
chr1	131513181	131514360	act_H3K4me3_peak_543	26	.	2.97985	4.63801	2.64833
chr1	131520303	131530884	act_H3K4me3_peak_544	3747	.	44.3996	377.514	374.794
chr1	131827251	131829701	act_H3K4me3_peak_545	3014	.	43.4828	304.042	301.453
chr1	131867109	131868231	act_H3K4me3_peak_546	1132	.	20.1564	115.553	113.257
chr1	131910040	131912608	act_H3K4me3_peak_547	3893	.	45.5894	392.043	389.336
chr1	131962579	131963792	act_H3K4me3_peak_548	1595	.	28.3522	161.936	159.576
chr1	132006899	132009726	act_H3K4me3_peak_549	4149	.	51.2195	417.711	414.957
chr1	132067524	132068311	act_H3K4me3_peak_550	216	.	8.01576	23.7716	21.6545
chr1	132139290	132139798	act_H3K4me3_peak_551	73	.	4.95418	9.39771	7.35363
chr1	132190131	132191250	act_H3K4me3_peak_552	832	.	20.1093	85.5515	83.297
chr1	132200934	132201215	act_H3K4me3_peak_553	91	.	5.36094	11.1658	9.11059
chr1	132222465	132222791	act_H3K4me3_peak_554	85	.	4.68962	10.626	8.57424
chr1	132298452	132299534	act_H3K4me3_peak_555	1115	.	18.6077	113.903	111.594
chr1	132315820	132317313	act_H3K4me3_peak_556	997	.	17.287	102.041	99.7768
chr1	132390546	132392173	act_H3K4me3_peak_557	1463	.	26.7689	148.679	146.336
chr1	132416939	132418773	act_H3K4me3_peak_558	2548	.	31.0847	257.358	254.852
chr1	132475802	132478666	act_H3K4me3_peak_559	3118	.	38.5159	314.494	311.886
chr1	132542719	132542992	act_H3K4me3_peak_560	42	.	3.94281	6.21242	4.20003
chr1	132741188	132742209	act_H3K4me3_peak_561	615	.	12.8367	63.7726	61.5633
chr1	132758792	132759134	act_H3K4me3_peak_562	109	.	4.903	13.02	10.9516
chr1	132765875	132766563	act_H3K4me3_peak_563	124	.	5.49239	14.4902	12.4175
chr1	132879796	132882311	act_H3K4me3_peak_564	3787	.	40.3076	381.483	378.757
chr1	133023815	133025817	act_H3K4me3_peak_565	3458	.	44.9385	348.511	345.849
chr1	133033071	133034255	act_H3K4me3_peak_566	1251	.	21.934	127.446	125.146
chr1	133045604	133047513	act_H3K4me3_peak_567	4016	.	55.6001	404.444	401.68
chr1	133130479	133136365	act_H3K4me3_peak_568	4131	.	48.7302	415.913	413.109
chr1	133163561	133164517	act_H3K4me3_peak_569	555	.	15.6881	57.7314	55.5244
chr1	133181114	133182798	act_H3K4me3_peak_570	457	.	9.71946	47.8599	45.7021
chr1	133363168	133364265	act_H3K4me3_peak_571	1393	.	16.226	141.694	139.35
chr1	133422273	133424461	act_H3K4me3_peak_572	4972	.	56.493	500.12	497.212
chr1	133434346	133434738	act_H3K4me3_peak_573	53	.	4.0022	7.33502	5.31286
chr1	133608648	133610628	act_H3K4me3_peak_574	4339	.	48.0818	436.78	433.985
chr1	133659196	133661737	act_H3K4me3_peak_575	2767	.	34.8601	279.309	276.79
chr1	133800446	133801383	act_H3K4me3_peak_576	236	.	8.6924	25.73	23.6106
chr1	133854620	133855511	act_H3K4me3_peak_577	200	.	7.51978	22.1351	20.0254
chr1	133908208	133909050	act_H3K4me3_peak_578	132	.	5.97109	15.3706	13.2919
chr1	134060724	134061677	act_H3K4me3_peak_579	88	.	4.73571	10.9263	8.88105
chr1	134062878	134064093	act_H3K4me3_peak_580	60	.	4.00573	8.03637	6.00831
chr1	134075725	134079722	act_H3K4me3_peak_581	2577	.	31.8424	260.259	257.744
chr1	134092855	134093505	act_H3K4me3_peak_582	100	.	5.06417	12.0864	10.0274
chr1	134098813	134099899	act_H3K4me3_peak_583	106	.	5.30543	12.7128	10.6555
chr1	134232332	134235441	act_H3K4me3_peak_584	585	.	13.0774	60.7291	58.5305
chr1	134360491	134362823	act_H3K4me3_peak_585	3856	.	53.4926	388.382	385.655
chr1	134405227	134406867	act_H3K4me3_peak_586	3530	.	43.7589	355.746	353.079
chr1	134414663	134416766	act_H3K4me3_peak_587	3397	.	42.1744	342.441	339.773
chr1	134454769	134456652	act_H3K4me3_peak_588	4320	.	47.4241	434.862	432.052
chr1	134494067	134495983	act_H3K4me3_peak_589	4041	.	46.7922	406.943	404.158
chr1	134556208	134557334	act_H3K4me3_peak_590	1635	.	20.7763	165.881	163.513
chr1	134559772	134562572	act_H3K4me3_peak_591	4477	.	60.9265	450.577	447.734
chr1	134646212	134647148	act_H3K4me3_peak_592	456	.	12.2988	47.7913	45.6186
chr1	134708596	134709718	act_H3K4me3_peak_593	1268	.	18.7939	129.189	126.86
chr1	134954862	134956457	act_H3K4me3_peak_594	4190	.	61.6165	421.872	419.057
chr1	134961881	134963629	act_H3K4me3_peak_595	1564	.	30.0881	158.819	156.447
chr1	135104948	135105733	act_H3K4me3_peak_596	126	.	6.30817	14.7025	12.6289
chr1	135145948	135150109	act_H3K4me3_peak_597	3785	.	42.7259	381.278	378.543
chr1	135154690	135154932	act_H3K4me3_peak_598	87	.	4.83841	10.781	8.72736
chr1	135166554	135167250	act_H3K4me3_peak_599	24	.	2.96622	4.39805	2.41295
chr1	135282562	135284466	act_H3K4me3_peak_600	3483	.	43.7869	351.008	348.352
chr1	135311346	135314599	act_H3K4me3_peak_601	3751	.	38.8277	377.834	375.104
chr1	135347669	135347968	act_H3K4me3_peak_602	27	.	2.98861	4.69982	2.70945
chr1	135368492	135368770	act_H3K4me3_peak_603	59	.	4.15011	7.93754	5.90689
chr1	135373029	135375514	act_H3K4me3_peak_604	2923	.	33.3932	294.884	292.342
chr1	135428712	135431143	act_H3K4me3_peak_605	3442	.	44.6583	346.888	344.217
chr1	135582640	135586193	act_H3K4me3_peak_606	2563	.	35.4405	258.842	256.327
chr1	135670121	135670508	act_H3K4me3_peak_607	36	.	3.20651	5.70313	3.69768
chr1	135686137	135688757	act_H3K4me3_peak_608	2574	.	36.3133	259.931	257.406
chr1	135728771	135729930	act_H3K4me3_peak_609	956	.	15.9132	97.947	95.6764
chr1	135765572	135770575	act_H3K4me3_peak_610	4241	.	47.8374	426.947	424.132
chr1	135818633	135819196	act_H3K4me3_peak_611	148	.	6.51208	16.9699	14.8836
chr1	135918961	135919345	act_H3K4me3_peak_612	34	.	3.55967	5.42764	3.42582
chr1	136007465	136008396	act_H3K4me3_peak_613	891	.	16.7255	91.3924	89.137
chr1	136017551	136019331	act_H3K4me3_peak_614	4741	.	57.4248	477.005	474.107
chr1	136130766	136133384	act_H3K4me3_peak_615	3921	.	49.9012	394.955	392.177
chr1	136139914	136140542	act_H3K4me3_peak_616	193	.	6.77817	21.4652	19.3644
chr1	136233144	136234949	act_H3K4me3_peak_617	1258	.	24.4407	128.218	125.897
chr1	136259745	136260889	act_H3K4me3_peak_618	657	.	14.5315	67.9768	65.7518
chr1	136343161	136346629	act_H3K4me3_peak_619	4181	.	52.727	420.971	418.183
chr1	136414673	136416194	act_H3K4me3_peak_620	1150	.	21.9273	117.37	115.055
chr1	136465808	136467438	act_H3K4me3_peak_621	2771	.	32.3988	279.729	277.166
chr1	136624122	136629364	act_H3K4me3_peak_622	2059	.	27.9052	208.394	205.979
chr1	136781592	136782698	act_H3K4me3_peak_623	152	.	5.93771	17.2917	15.2096
chr1	136947459	136949596	act_H3K4me3_peak_624	1301	.	23.9465	132.403	130.113
chr1	137221317	137222242	act_H3K4me3_peak_625	264	.	8.39315	28.6314	26.4983
chr1	137897823	137903869	act_H3K4me3_peak_626	2604	.	33.8434	263.015	260.498
chr1	137928288	137928673	act_H3K4me3_peak_627	64	.	4.32493	8.4912	6.4569
chr1	137966532	137967091	act_H3K4me3_peak_628	27	.	2.87852	4.71205	2.72082
chr1	138136127	138136737	act_H3K4me3_peak_629	146	.	6.48318	16.6999	14.6115
chr1	138617210	138620433	act_H3K4me3_peak_630	2698	.	36.3422	272.397	269.834
chr1	138841687	138842026	act_H3K4me3_peak_631	32	.	3.30035	5.27553	3.27553
chr1	138855377	138857116	act_H3K4me3_peak_632	1449	.	22.8494	147.223	144.907
chr1	138962829	138964762	act_H3K4me3_peak_633	2753	.	49.4144	277.943	275.388
chr1	139336626	139337527	act_H3K4me3_peak_634	65	.	3.75684	8.54163	6.51138
chr1	139421487	139426079	act_H3K4me3_peak_635	1922	.	27.458	194.656	192.224
chr1	139454016	139456625	act_H3K4me3_peak_636	4298	.	57.2751	432.723	429.867
chr1	140245600	140246374	act_H3K4me3_peak_637	229	.	9.30308	25.119	22.9993
chr1	142588381	142590048	act_H3K4me3_peak_638	93	.	5.62566	11.4221	9.36808
chr1	143640062	143642830	act_H3K4me3_peak_639	678	.	15.0967	70.0793	67.8648
chr1	143700859	143703665	act_H3K4me3_peak_640	3479	.	44.6998	350.629	347.963
chr1	143738964	143740533	act_H3K4me3_peak_641	2377	.	33.9424	240.194	237.703
chr1	143775859	143778755	act_H3K4me3_peak_642	4718	.	51.3781	474.752	471.856
chr1	144002619	144004823	act_H3K4me3_peak_643	2242	.	34.6366	226.729	224.27
chr1	146493602	146495565	act_H3K4me3_peak_644	555	.	12.2968	57.7574	55.5489
chr1	146497816	146498498	act_H3K4me3_peak_645	49	.	3.85925	6.94162	4.92332
chr1	149960764	149961509	act_H3K4me3_peak_646	359	.	10.9413	38.0562	35.9017
chr1	150099660	150100417	act_H3K4me3_peak_647	265	.	8.55284	28.6998	26.5644
chr1	150391832	150394896	act_H3K4me3_peak_648	4371	.	50.1769	439.986	437.179
chr1	150991467	150993770	act_H3K4me3_peak_649	1175	.	22.2002	119.877	117.557
chr1	151236461	151236923	act_H3K4me3_peak_650	24	.	2.79979	4.40508	2.41785
chr1	151343685	151346995	act_H3K4me3_peak_651	4250	.	53.3134	427.86	425.024
chr1	151427135	151430330	act_H3K4me3_peak_652	4184	.	48.9959	421.277	418.474
chr1	151499239	151501528	act_H3K4me3_peak_653	3741	.	48.5553	376.877	374.16
chr1	151754408	151756892	act_H3K4me3_peak_654	4532	.	52.9955	456.113	453.214
chr1	152087565	152091609	act_H3K4me3_peak_655	3185	.	44.0695	321.151	318.517
chr1	152385461	152387039	act_H3K4me3_peak_656	3129	.	36.2417	315.558	312.957
chr1	152399434	152401591	act_H3K4me3_peak_657	2587	.	36.4319	261.286	258.771
chr1	152612979	152613461	act_H3K4me3_peak_658	48	.	3.74224	6.91198	4.89256
chr1	152623324	152625765	act_H3K4me3_peak_659	1966	.	29.9199	199.094	196.674
chr1	152765363	152768283	act_H3K4me3_peak_660	5210	.	57.5022	524.045	521.053
chr1	152900597	152904825	act_H3K4me3_peak_661	3356	.	43.2209	338.328	335.658
chr1	152954661	152956469	act_H3K4me3_peak_662	2029	.	34.6753	205.425	202.98
chr1	153307830	153309195	act_H3K4me3_peak_663	58	.	4.04144	7.91557	5.8853
chr1	153329496	153333797	act_H3K4me3_peak_664	3373	.	39.263	340.006	337.355
chr1	153424939	153425365	act_H3K4me3_peak_665	55	.	4.03337	7.52969	5.50367
chr1	153484775	153487983	act_H3K4me3_peak_666	5206	.	52.1837	523.627	520.621
chr1	153549082	153550101	act_H3K4me3_peak_667	1621	.	26.0557	164.495	162.136
chr1	153641299	153642727	act_H3K4me3_peak_668	31	.	2.98767	5.10251	3.10521
chr1	153665432	153667894	act_H3K4me3_peak_669	158	.	6.46573	17.9218	15.8327
chr1	153740171	153744220	act_H3K4me3_peak_670	1138	.	20.7252	116.109	113.808
chr1	153899284	153902204	act_H3K4me3_peak_671	3973	.	43.363	400.06	397.301
chr1	154726224	154727167	act_H3K4me3_peak_672	752	.	16.9786	77.4732	75.2276
chr1	155082992	155084145	act_H3K4me3_peak_673	113	.	5.32221	13.4255	11.3619
chr1	155096739	155099793	act_H3K4me3_peak_674	6419	.	68.4818	645.179	641.973
chr1	155146226	155146895	act_H3K4me3_peak_675	322	.	8.54164	34.3781	32.2253
chr1	155158483	155159945	act_H3K4me3_peak_676	6464	.	69.0559	649.722	646.489
chr1	155244322	155244712	act_H3K4me3_peak_677	39	.	3.88268	6.0019	3.99119
chr1	155415799	155417549	act_H3K4me3_peak_678	4276	.	43.2734	430.437	427.656
chr1	155557587	155559704	act_H3K4me3_peak_679	4573	.	49.3592	460.26	457.366
chr1	155698804	155699048	act_H3K4me3_peak_680	22	.	2.95246	4.25145	2.26962
chr1	155741210	155742985	act_H3K4me3_peak_681	1163	.	23.8088	118.705	116.399
chr1	155811759	155813653	act_H3K4me3_peak_682	3585	.	41.2089	361.241	358.544
chr1	155971662	155974247	act_H3K4me3_peak_683	4033	.	50.3338	406.109	403.306
chr1	156034502	156037730	act_H3K4me3_peak_684	2754	.	33.0446	277.953	275.403
chr1	156040565	156042317	act_H3K4me3_peak_685	1661	.	22.7849	168.548	166.18
chr1	156302936	156303760	act_H3K4me3_peak_686	1473	.	26.569	149.682	147.327
chr1	156420332	156421519	act_H3K4me3_peak_687	761	.	17.8876	78.3697	76.1384
chr1	156467815	156468139	act_H3K4me3_peak_688	48	.	3.73451	6.87265	4.85488
chr1	156472714	156474680	act_H3K4me3_peak_689	3034	.	40.121	306.084	303.476
chr1	156558346	156560244	act_H3K4me3_peak_690	4139	.	54.1915	416.774	413.988
chr1	156615380	156618323	act_H3K4me3_peak_691	785	.	14.7693	80.8138	78.5752
chr1	156672787	156675179	act_H3K4me3_peak_692	3043	.	39.9272	306.959	304.369
chr1	156717694	156719726	act_H3K4me3_peak_693	3445	.	40.7697	347.258	344.551
chr1	156838983	156839433	act_H3K4me3_peak_694	67	.	4.39868	8.76121	6.72295
chr1	156938173	156940422	act_H3K4me3_peak_695	3890	.	51.4141	391.793	389.077
chr1	157179055	157179960	act_H3K4me3_peak_696	147	.	5.91693	16.823	14.7342
chr1	157230651	157231548	act_H3K4me3_peak_697	70	.	4.42393	9.10008	7.06289
chr1	157243049	157244725	act_H3K4me3_peak_698	145	.	5.96433	16.6003	14.5144
chr1	157254829	157257487	act_H3K4me3_peak_699	854	.	17.3639	87.6779	85.4253
chr1	157410313	157413692	act_H3K4me3_peak_700	4200	.	51.5508	422.814	420.04
chr1	157426105	157426460	act_H3K4me3_peak_701	56	.	4.28283	7.65573	5.62969
chr1	158161712	158161981	act_H3K4me3_peak_702	28	.	3.18652	4.79384	2.80121
chr1	158353964	158356869	act_H3K4me3_peak_703	3002	.	41.4307	302.805	300.204
chr1	158361913	158365230	act_H3K4me3_peak_704	680	.	12.9634	70.2397	68.0535
chr1	158386471	158386898	act_H3K4me3_peak_705	42	.	3.61729	6.24685	4.23505
chr1	158553776	158554406	act_H3K4me3_peak_706	68	.	4.58921	8.92076	6.88326
chr1	159231216	159234153	act_H3K4me3_peak_707	3098	.	47.7148	312.406	309.807
chr1	159523842	159524617	act_H3K4me3_peak_708	57	.	3.94945	7.72598	5.70374
chr1	159670567	159670830	act_H3K4me3_peak_709	37	.	3.24743	5.76025	3.75425
chr1	160043970	160046971	act_H3K4me3_peak_710	1289	.	21.5936	131.238	128.937
chr1	160194506	160196422	act_H3K4me3_peak_711	3210	.	38.0349	323.728	321.1
chr1	160210113	160214129	act_H3K4me3_peak_712	3660	.	48.3517	368.737	366.018
chr1	160350892	160352466	act_H3K4me3_peak_713	574	.	12.1261	59.7043	57.4892
chr1	160791739	160793534	act_H3K4me3_peak_714	4796	.	49.1316	482.577	479.651
chr1	160905738	160908353	act_H3K4me3_peak_715	4132	.	52.141	416.061	413.256
chr1	161033654	161038502	act_H3K4me3_peak_716	4288	.	49.4909	431.661	428.872
chr1	161069714	161073138	act_H3K4me3_peak_717	3856	.	50.6167	388.391	385.656
chr1	161129852	161132143	act_H3K4me3_peak_718	3053	.	38.619	308.003	305.396
chr1	161150616	161151298	act_H3K4me3_peak_719	49	.	3.61545	7.00116	4.98093
chr1	161170489	161171262	act_H3K4me3_peak_720	784	.	14.8471	80.6661	78.4207
chr1	161195468	161196575	act_H3K4me3_peak_721	941	.	15.8483	96.3644	94.1023
chr1	161247775	161251615	act_H3K4me3_peak_722	2958	.	32.6719	298.426	295.822
chr1	161727385	161727680	act_H3K4me3_peak_723	1518	.	31.9136	154.204	151.825
chr1	161874827	161877871	act_H3K4me3_peak_724	4204	.	49.4345	423.317	420.495
chr1	161968559	161970376	act_H3K4me3_peak_725	2249	.	29.4904	227.399	224.948
chr1	162476946	162478247	act_H3K4me3_peak_726	1549	.	26.6137	157.293	154.925
chr1	162547042	162549151	act_H3K4me3_peak_727	3110	.	42.9118	313.681	311.083
chr1	162569343	162572041	act_H3K4me3_peak_728	4034	.	47.2129	406.275	403.487
chr1	162738180	162741061	act_H3K4me3_peak_729	4435	.	51.935	446.36	443.514
chr1	163150030	163150671	act_H3K4me3_peak_730	334	.	9.7859	35.5525	33.4069
chr1	163402064	163404453	act_H3K4me3_peak_731	2848	.	39.6126	287.37	284.807
chr1	163779444	163780650	act_H3K4me3_peak_732	3598	.	44.9606	362.523	359.849
chr1	163929152	163931059	act_H3K4me3_peak_733	4322	.	47.2771	435.102	432.289
chr1	163993738	163995794	act_H3K4me3_peak_734	3710	.	46.5742	373.782	371.092
chr1	164224711	164225067	act_H3K4me3_peak_735	78	.	5.23224	9.88147	7.83232
chr1	164248134	164251561	act_H3K4me3_peak_736	4488	.	61.6033	451.73	448.864
chr1	164275206	164276396	act_H3K4me3_peak_737	1410	.	20.6367	143.338	141.018
chr1	164306073	164308577	act_H3K4me3_peak_738	3462	.	39.1802	348.889	346.225
chr1	164456370	164458674	act_H3K4me3_peak_739	1954	.	26.3313	197.861	195.448
chr1	164898803	164899486	act_H3K4me3_peak_740	519	.	13.253	54.1948	51.9958
chr1	165193365	165195037	act_H3K4me3_peak_741	1641	.	23.7664	166.489	164.12
chr1	165235341	165237646	act_H3K4me3_peak_742	4334	.	53.3785	436.267	433.425
chr1	165281128	165282984	act_H3K4me3_peak_743	2913	.	44.5975	293.867	291.303
chr1	165459177	165462269	act_H3K4me3_peak_744	5085	.	65.8783	511.5	508.552
chr1	165632556	165635111	act_H3K4me3_peak_745	2579	.	39.0779	260.432	257.926
chr1	165641105	165643311	act_H3K4me3_peak_746	3132	.	43.3436	315.871	313.274
chr1	165707620	165708674	act_H3K4me3_peak_747	817	.	17.2177	84	81.7461
chr1	165763322	165764718	act_H3K4me3_peak_748	3334	.	41.6541	336.088	333.444
chr1	165779969	165780764	act_H3K4me3_peak_749	544	.	14.7554	56.6627	54.4605
chr1	165814596	165815222	act_H3K4me3_peak_750	86	.	4.39026	10.7351	8.68359
chr1	165844762	165845349	act_H3K4me3_peak_751	183	.	8.15647	20.4872	18.3834
chr1	165933076	165935625	act_H3K4me3_peak_752	526	.	11.9475	54.7979	52.6066
chr1	166000515	166004066	act_H3K4me3_peak_753	3613	.	45.4618	364.005	361.326
chr1	166253710	166255802	act_H3K4me3_peak_754	1531	.	27.2175	155.465	153.115
chr1	166259445	166259923	act_H3K4me3_peak_755	23	.	2.97648	4.36078	2.37658
chr1	166378531	166381092	act_H3K4me3_peak_756	3819	.	50.4836	384.675	381.953
chr1	166408825	166410288	act_H3K4me3_peak_757	2602	.	39.9275	262.766	260.25
chr1	167000189	167002920	act_H3K4me3_peak_758	2186	.	43.0999	221.13	218.666
chr1	167270302	167270851	act_H3K4me3_peak_759	42	.	3.56416	6.27787	4.26538
chr1	167282956	167285767	act_H3K4me3_peak_760	4311	.	50.3861	433.929	431.16
chr1	167307640	167309625	act_H3K4me3_peak_761	4288	.	49.6345	431.632	428.829
chr1	167349503	167351165	act_H3K4me3_peak_762	2964	.	39.6033	299.006	296.445
chr1	167392912	167394813	act_H3K4me3_peak_763	2434	.	35.3511	245.959	243.483
chr1	167598264	167598692	act_H3K4me3_peak_764	69	.	4.2984	8.9834	6.94342
chr1	167660603	167661592	act_H3K4me3_peak_765	49	.	3.67474	7.01689	4.99693
chr1	167688428	167689412	act_H3K4me3_peak_766	476	.	12.9297	49.8377	47.6661
chr1	167802797	167803186	act_H3K4me3_peak_767	118	.	6.12126	13.9675	11.8987
chr1	168216202	168216442	act_H3K4me3_peak_768	39	.	3.09153	5.90974	3.90134
chr1	168291405	168291739	act_H3K4me3_peak_769	39	.	3.58233	5.91357	3.90555
chr1	168391963	168392544	act_H3K4me3_peak_770	48	.	3.3711	6.83165	4.81486
chr1	168428197	168433080	act_H3K4me3_peak_771	1264	.	24.6523	128.782	126.457
chr1	168709207	168709669	act_H3K4me3_peak_772	36	.	3.183	5.63372	3.62875
chr1	169051395	169052058	act_H3K4me3_peak_773	51	.	4.05303	7.18804	5.16655
chr1	169484510	169485535	act_H3K4me3_peak_774	66	.	4.31968	8.70501	6.66837
chr1	169529712	169532306	act_H3K4me3_peak_775	2629	.	43.8946	265.504	262.978
chr1	169747158	169748195	act_H3K4me3_peak_776	342	.	10.4695	36.4143	34.2579
chr1	169934099	169934741	act_H3K4me3_peak_777	158	.	6.1568	17.8942	15.8095
chr1	169967704	169970555	act_H3K4me3_peak_778	2223	.	34.4142	224.789	222.312
chr1	170109639	170110984	act_H3K4me3_peak_779	340	.	9.85255	36.1529	34
chr1	170173971	170175773	act_H3K4me3_peak_780	3605	.	44.1272	363.207	360.5
chr1	170214072	170215829	act_H3K4me3_peak_781	5478	.	68.37	550.936	547.872
chr1	170254761	170256088	act_H3K4me3_peak_782	1421	.	28.8745	144.467	142.112
chr1	170548788	170549366	act_H3K4me3_peak_783	133	.	5.57587	15.3878	13.3087
chr1	170588429	170590456	act_H3K4me3_peak_784	2932	.	35.7445	295.776	293.215
chr1	170643932	170644939	act_H3K4me3_peak_785	252	.	8.1561	27.3373	25.205
chr1	170866742	170869381	act_H3K4me3_peak_786	3775	.	52.0411	380.31	377.577
chr1	170883952	170885819	act_H3K4me3_peak_787	4810	.	64.6039	484.008	481.069
chr1	170907592	170908438	act_H3K4me3_peak_788	270	.	10.152	29.1466	27.0189
chr1	171032763	171034764	act_H3K4me3_peak_789	1384	.	20.3507	140.8	138.467
chr1	171036568	171039380	act_H3K4me3_peak_790	1699	.	24.9194	172.325	169.952
chr1	171043748	171045800	act_H3K4me3_peak_791	1603	.	25.6369	162.778	160.398
chr1	171063828	171066257	act_H3K4me3_peak_792	3092	.	22.1299	311.814	309.219
chr1	171070356	171073940	act_H3K4me3_peak_793	3108	.	25.4969	313.48	310.878
chr1	171077950	171081676	act_H3K4me3_peak_794	2803	.	22.5927	282.955	280.4
chr1	171085163	171086262	act_H3K4me3_peak_795	683	.	14.114	70.5414	68.3334
chr1	171101599	171103836	act_H3K4me3_peak_796	1609	.	22.67	163.286	160.939
chr1	171110763	171112494	act_H3K4me3_peak_797	859	.	16.2113	88.2032	85.9384
chr1	171113864	171114364	act_H3K4me3_peak_798	114	.	5.47236	13.5692	11.4969
chr1	171149310	171151223	act_H3K4me3_peak_799	4174	.	45.2818	420.327	417.493
chr1	171193048	171193456	act_H3K4me3_peak_800	35	.	3.16386	5.58406	3.58101
chr1	171195699	171196288	act_H3K4me3_peak_801	124	.	5.93452	14.474	12.4032
chr1	171221078	171223348	act_H3K4me3_peak_802	1790	.	23.8209	181.458	179.083
chr1	171245630	171247830	act_H3K4me3_peak_803	2191	.	26.3821	221.563	219.128
chr1	171250424	171252527	act_H3K4me3_peak_804	863	.	18.8787	88.6408	86.3732
chr1	171262068	171263163	act_H3K4me3_peak_805	118	.	5.29138	13.8889	11.8178
chr1	171269961	171271381	act_H3K4me3_peak_806	4909	.	54.3723	493.863	490.915
chr1	171279863	171282008	act_H3K4me3_peak_807	1884	.	27.3846	190.84	188.43
chr1	171286992	171288321	act_H3K4me3_peak_808	4742	.	55.8102	477.121	474.202
chr1	171293254	171295446	act_H3K4me3_peak_809	3045	.	37.6833	307.116	304.545
chr1	171327455	171331297	act_H3K4me3_peak_810	2923	.	39.3408	294.872	292.309
chr1	171344804	171347148	act_H3K4me3_peak_811	5126	.	60.5216	515.588	512.612
chr1	171380170	171380452	act_H3K4me3_peak_812	44	.	3.32207	6.51573	4.49985
chr1	171410797	171413154	act_H3K4me3_peak_813	4875	.	51.1038	490.443	487.513
chr1	171503150	171504997	act_H3K4me3_peak_814	1917	.	28.8834	194.116	191.724
chr1	172025576	172027732	act_H3K4me3_peak_815	3850	.	45.5815	387.784	385.059
chr1	172081615	172084499	act_H3K4me3_peak_816	4384	.	47.7871	441.274	438.456
chr1	172126084	172127972	act_H3K4me3_peak_817	3082	.	44.2697	310.846	308.24
chr1	172147493	172150069	act_H3K4me3_peak_818	4758	.	65.3085	478.835	475.889
chr1	172200619	172207095	act_H3K4me3_peak_819	1692	.	22.2568	171.549	169.202
chr1	172309907	172310186	act_H3K4me3_peak_820	92	.	4.5597	11.2709	9.21463
chr1	172311910	172313414	act_H3K4me3_peak_821	2504	.	39.8151	252.898	250.409
chr1	172340558	172341762	act_H3K4me3_peak_822	256	.	8.42989	27.8289	25.6949
chr1	172375691	172378360	act_H3K4me3_peak_823	4298	.	50.3895	432.705	429.852
chr1	172481660	172482731	act_H3K4me3_peak_824	884	.	18.7115	90.7428	88.4876
chr1	172490244	172490600	act_H3K4me3_peak_825	104	.	5.26263	12.5196	10.4588
chr1	172499859	172503791	act_H3K4me3_peak_826	1963	.	26.1178	198.726	196.331
chr1	172550397	172550642	act_H3K4me3_peak_827	44	.	3.946	6.43575	4.42275
chr1	172562553	172563781	act_H3K4me3_peak_828	2046	.	33.3318	207.058	204.632
chr1	172632310	172633523	act_H3K4me3_peak_829	2639	.	42.2512	266.418	263.909
chr1	173367002	173367953	act_H3K4me3_peak_830	245	.	9.42404	26.7098	24.5974
chr1	173389904	173390162	act_H3K4me3_peak_831	28	.	3.40529	4.86399	2.86948
chr1	174501409	174504430	act_H3K4me3_peak_832	3255	.	45.6843	328.126	325.517
chr1	174921309	174921860	act_H3K4me3_peak_833	103	.	5.83336	12.4519	10.3899
chr1	175490987	175493382	act_H3K4me3_peak_834	4052	.	49.3821	407.996	405.254
chr1	175624119	175626168	act_H3K4me3_peak_835	4324	.	56.8124	435.257	432.402
chr1	175691191	175693650	act_H3K4me3_peak_836	3261	.	39.8426	328.801	326.158
chr1	175880072	175881951	act_H3K4me3_peak_837	3989	.	49.9801	401.721	398.96
chr1	176274817	176275981	act_H3K4me3_peak_838	649	.	17.876	67.2143	64.9879
chr1	176800826	176801449	act_H3K4me3_peak_839	36	.	3.33423	5.61502	3.61129
chr1	176811793	176815754	act_H3K4me3_peak_840	3431	.	41.8489	345.798	343.151
chr1	177247508	177249142	act_H3K4me3_peak_841	326	.	9.26139	34.8252	32.6932
chr1	177256426	177259498	act_H3K4me3_peak_842	2160	.	37.159	218.512	216.063
chr1	177307384	177308294	act_H3K4me3_peak_843	59	.	3.69983	7.98477	5.95572
chr1	177322555	177323407	act_H3K4me3_peak_844	509	.	12.0697	53.1545	50.9533
chr1	177338412	177339469	act_H3K4me3_peak_845	414	.	11.5814	43.6328	41.4502
chr1	177411011	177412498	act_H3K4me3_peak_846	72	.	4.31037	9.31624	7.28071
chr1	177440886	177445763	act_H3K4me3_peak_847	1921	.	29.3947	194.547	192.139
chr1	177446914	177447864	act_H3K4me3_peak_848	50	.	3.63001	7.06394	5.04252
chr1	177555755	177556196	act_H3K4me3_peak_849	64	.	4.00288	8.47834	6.4439
chr1	177702751	177703015	act_H3K4me3_peak_850	51	.	4.008	7.15294	5.13192
chr1	177794314	177797127	act_H3K4me3_peak_851	4417	.	55.5457	444.583	441.709
chr1	177982765	177984597	act_H3K4me3_peak_852	6980	.	58.9162	701.455	698.096
chr1	178186869	178189268	act_H3K4me3_peak_853	5942	.	53.7799	597.411	594.271
chr1	178275860	178276877	act_H3K4me3_peak_854	564	.	13.1268	58.6885	56.4821
chr1	178317169	178321585	act_H3K4me3_peak_855	1552	.	25.4124	157.623	155.257
chr1	178332833	178338788	act_H3K4me3_peak_856	4555	.	56.5297	458.449	455.569
chr1	178368620	178369986	act_H3K4me3_peak_857	866	.	15.0702	88.8467	86.6047
chr1	178405230	178406914	act_H3K4me3_peak_858	2438	.	34.1392	246.297	243.8
chr1	178527223	178530912	act_H3K4me3_peak_859	1310	.	22.5693	133.424	131.085
chr1	179516841	179518425	act_H3K4me3_peak_860	2166	.	30.2405	219.068	216.623
chr1	179545011	179547833	act_H3K4me3_peak_861	4804	.	50.5323	483.316	480.416
chr1	179667521	179669692	act_H3K4me3_peak_862	3151	.	43.4944	317.766	315.165
chr1	179801691	179804414	act_H3K4me3_peak_863	3449	.	41.4085	347.592	344.93
chr1	179847907	179848289	act_H3K4me3_peak_864	111	.	5.43477	13.2012	11.139
chr1	179959196	179962859	act_H3K4me3_peak_865	2422	.	42.2356	244.75	242.245
chr1	180195112	180196544	act_H3K4me3_peak_866	2361	.	30.7787	238.57	236.103
chr1	180225823	180226377	act_H3K4me3_peak_867	271	.	8.58043	29.331	27.1955
chr1	180255357	180257097	act_H3K4me3_peak_868	3489	.	41.193	351.633	348.956
chr1	180311882	180313365	act_H3K4me3_peak_869	250	.	7.81274	27.2151	25.0961
chr1	180329857	180336077	act_H3K4me3_peak_870	1981	.	28.1244	200.508	198.112
chr1	180364801	180365916	act_H3K4me3_peak_871	264	.	8.77586	28.5776	26.4458
chr1	180386922	180387956	act_H3K4me3_peak_872	228	.	7.73854	24.9941	22.8835
chr1	180482903	180484098	act_H3K4me3_peak_873	193	.	7.01226	21.4193	19.3287
chr1	180568426	180570710	act_H3K4me3_peak_874	3442	.	39.1953	346.897	344.24
chr1	180639956	180642626	act_H3K4me3_peak_875	4672	.	54.6362	470.148	467.239
chr1	180696719	180697203	act_H3K4me3_peak_876	114	.	5.34348	13.484	11.4142
chr1	180703528	180704023	act_H3K4me3_peak_877	103	.	5.23796	12.4304	10.365
chr1	180725168	180727808	act_H3K4me3_peak_878	5117	.	59.4225	514.727	511.77
chr1	180768272	180768680	act_H3K4me3_peak_879	34	.	3.45425	5.45223	3.45014
chr1	180777293	180778832	act_H3K4me3_peak_880	2123	.	29.589	214.808	212.37
chr1	180810882	180814806	act_H3K4me3_peak_881	4677	.	52.5534	470.585	467.719
chr1	180847774	180848971	act_H3K4me3_peak_882	209	.	6.6243	23.0691	20.9528
chr1	180850368	180852536	act_H3K4me3_peak_883	2689	.	29.9901	271.514	268.98
chr1	180903868	180905840	act_H3K4me3_peak_884	3457	.	35.8698	348.383	345.742
chr1	180941682	180943428	act_H3K4me3_peak_885	3091	.	39.4453	311.787	309.184
chr1	181015407	181017940	act_H3K4me3_peak_886	1451	.	23.3198	147.48	145.156
chr1	181142943	181145805	act_H3K4me3_peak_887	3825	.	46.3365	385.253	382.526
chr1	181150743	181152105	act_H3K4me3_peak_888	3429	.	53.1896	345.553	342.914
chr1	181209247	181213217	act_H3K4me3_peak_889	3005	.	46.3391	303.176	300.592
chr1	181256137	181256887	act_H3K4me3_peak_890	66	.	4.13006	8.64833	6.61358
chr1	181352082	181353824	act_H3K4me3_peak_891	1225	.	21.0127	124.869	122.571
chr1	181839595	181843312	act_H3K4me3_peak_892	2503	.	33.2912	252.842	250.338
chr1	182017911	182020959	act_H3K4me3_peak_893	2621	.	40.082	264.632	262.116
chr1	182124483	182126194	act_H3K4me3_peak_894	5147	.	55.884	517.735	514.755
chr1	182281263	182283254	act_H3K4me3_peak_895	2842	.	35.4206	286.832	284.286
chr1	182339524	182342267	act_H3K4me3_peak_896	2829	.	39.3606	285.572	282.99
chr1	182408182	182410947	act_H3K4me3_peak_897	3258	.	37.7897	328.428	325.816
chr1	182515862	182518050	act_H3K4me3_peak_898	3322	.	44.4317	334.873	332.219
chr1	182763555	182765269	act_H3K4me3_peak_899	2125	.	34.98	215.001	212.556
chr1	182959557	182960291	act_H3K4me3_peak_900	62	.	3.80808	8.28542	6.25716
chr1	183220680	183221665	act_H3K4me3_peak_901	2479	.	36.9784	250.483	247.989
chr1	183295790	183298749	act_H3K4me3_peak_902	4196	.	27.0541	422.386	419.613
chr1	183344671	183346503	act_H3K4me3_peak_903	5425	.	62.4672	545.533	542.518
chr1	183368280	183370225	act_H3K4me3_peak_904	4820	.	53.1609	485.045	482.089
chr1	183388340	183390377	act_H3K4me3_peak_905	3877	.	52.9246	390.494	387.764
chr1	183438893	183439232	act_H3K4me3_peak_906	79	.	4.65355	10.0337	7.98549
chr1	184032913	184036092	act_H3K4me3_peak_907	2806	.	36.6041	283.225	280.677
chr1	184440866	184441486	act_H3K4me3_peak_908	68	.	4.25349	8.89992	6.86352
chr1	184728975	184733279	act_H3K4me3_peak_909	3112	.	36.8189	313.866	311.241
chr1	184844103	184846765	act_H3K4me3_peak_910	2960	.	33.8014	298.607	296.025
chr1	184882669	184883228	act_H3K4me3_peak_911	137	.	5.97878	15.8811	13.7954
chr1	184998323	185000532	act_H3K4me3_peak_912	2216	.	35.0502	224.147	221.683
chr1	185200216	185201611	act_H3K4me3_peak_913	24	.	2.97196	4.45582	2.46918
chr1	185203445	185205803	act_H3K4me3_peak_914	3580	.	39.335	360.739	358.014
chr1	185328036	185329799	act_H3K4me3_peak_915	4055	.	52.1019	408.291	405.528
chr1	185331661	185333392	act_H3K4me3_peak_916	1933	.	35.5712	195.799	193.39
chr1	185362170	185365042	act_H3K4me3_peak_917	5036	.	55.2016	506.561	503.607
chr1	185454768	185455812	act_H3K4me3_peak_918	528	.	14.8225	55.0906	52.8959
chr1	185681703	185682023	act_H3K4me3_peak_919	39	.	3.3554	5.96382	3.95503
chr1	186116347	186117576	act_H3K4me3_peak_920	2227	.	32.7846	225.169	222.732
chr1	186702207	186706699	act_H3K4me3_peak_921	2180	.	31.939	220.537	218.092
chr1	186747239	186750383	act_H3K4me3_peak_922	3541	.	39.0336	356.859	354.198
chr1	187214757	187216724	act_H3K4me3_peak_923	3505	.	43.1879	353.192	350.516
chr1	187651480	187652348	act_H3K4me3_peak_924	226	.	7.96138	24.7873	22.6674
chr1	187997328	187998315	act_H3K4me3_peak_925	668	.	16.2642	69.0558	66.8244
chr1	188885799	188886077	act_H3K4me3_peak_926	52	.	3.96926	7.25848	5.23489
chr1	189006239	189008160	act_H3K4me3_peak_927	6056	.	65.1189	608.854	605.699
chr1	189228380	189228794	act_H3K4me3_peak_928	65	.	4.30241	8.62452	6.58843
chr1	189343083	189343857	act_H3K4me3_peak_929	244	.	8.8907	26.5757	24.4548
chr1	189686242	189689871	act_H3K4me3_peak_930	2100	.	27.9913	212.488	210.031
chr1	189727434	189730183	act_H3K4me3_peak_931	3353	.	45.3606	338.041	335.364
chr1	189920864	189923047	act_H3K4me3_peak_932	2776	.	39.6706	280.193	277.64
chr1	190167663	190171553	act_H3K4me3_peak_933	3638	.	46.2742	366.47	363.8
chr1	190681818	190682317	act_H3K4me3_peak_934	99	.	5.19239	11.985	9.92271
chr1	190910806	190912595	act_H3K4me3_peak_935	3400	.	37.1862	342.684	340.035
chr1	190927581	190929948	act_H3K4me3_peak_936	2202	.	29.8977	222.697	220.239
chr1	190978271	190979765	act_H3K4me3_peak_937	678	.	14.9452	70.0987	67.8757
chr1	191024312	191027201	act_H3K4me3_peak_938	3216	.	40.3518	324.309	321.687
chr1	191062008	191064253	act_H3K4me3_peak_939	4171	.	54.7521	419.919	417.126
chr1	191097817	191099080	act_H3K4me3_peak_940	1811	.	36.6295	183.559	181.151
chr1	191181915	191184006	act_H3K4me3_peak_941	1886	.	27.8198	191.072	188.672
chr1	191223954	191225413	act_H3K4me3_peak_942	4976	.	59.1943	500.64	497.668
chr1	191312400	191313201	act_H3K4me3_peak_943	491	.	12.8996	51.2753	49.105
chr1	191317347	191318347	act_H3K4me3_peak_944	739	.	16.2329	76.2121	73.9799
chr1	191325683	191327085	act_H3K4me3_peak_945	3633	.	39.7381	366.051	363.358
chr1	191394353	191398200	act_H3K4me3_peak_946	2926	.	38.5752	295.225	292.643
chr1	191573104	191577270	act_H3K4me3_peak_947	3673	.	47.1222	370.073	367.362
chr1	191717253	191719391	act_H3K4me3_peak_948	2529	.	39.3403	255.476	252.962
chr1	191820883	191822587	act_H3K4me3_peak_949	3683	.	40.1349	371.122	368.373
chr1	191905763	191909478	act_H3K4me3_peak_950	3253	.	49.9106	327.984	325.343
chr1	191989364	191990551	act_H3K4me3_peak_951	1363	.	19.6715	138.705	136.387
chr1	192070091	192070973	act_H3K4me3_peak_952	25	.	3.10616	4.5063	2.51793
chr1	192091639	192093166	act_H3K4me3_peak_953	2185	.	32.5299	221.006	218.548
chr1	192135858	192139230	act_H3K4me3_peak_954	3435	.	41.3673	346.22	343.571
chr1	192190703	192191391	act_H3K4me3_peak_955	288	.	9.06632	30.9722	28.8341
chr1	192834517	192835390	act_H3K4me3_peak_956	364	.	9.68164	38.6104	36.4521
chr1	192854598	192856069	act_H3K4me3_peak_957	1773	.	29.7326	179.754	177.363
chr1	193034766	193036240	act_H3K4me3_peak_958	1322	.	28.1536	134.577	132.262
chr1	193128948	193130707	act_H3K4me3_peak_959	4564	.	42.8656	459.385	456.491
chr1	193172518	193174402	act_H3K4me3_peak_960	2779	.	36.7785	280.49	277.946
chr1	193272047	193273617	act_H3K4me3_peak_961	727	.	14.1153	74.9243	72.706
chr1	193367954	193370401	act_H3K4me3_peak_962	461	.	11.4759	48.2933	46.1358
chr1	194619384	194622167	act_H3K4me3_peak_963	4533	.	52.7028	456.264	453.367
chr1	194975920	194977666	act_H3K4me3_peak_964	3386	.	40.7549	341.237	338.606
chr1	195017013	195017474	act_H3K4me3_peak_965	178	.	6.72473	19.915	17.81
chr1	195091969	195092510	act_H3K4me3_peak_966	74	.	5.0849	9.50518	7.46169
chr1	195129936	195132092	act_H3K4me3_peak_967	1717	.	26.0351	174.089	171.706
chr1	195241566	195242115	act_H3K4me3_peak_968	15958	.	19.1755	1599.88	1595.87
chr10	3365544	3368989	act_H3K4me3_peak_969	3218	.	56.1286	324.438	321.829
chr10	3696565	3697211	act_H3K4me3_peak_970	42	.	3.80779	6.2328	4.22248
chr10	3739942	3742007	act_H3K4me3_peak_971	1693	.	34.7478	171.7	169.325
chr10	3863504	3864727	act_H3K4me3_peak_972	213	.	8.63948	23.4581	21.3413
chr10	3972479	3974422	act_H3K4me3_peak_973	2573	.	41.2342	259.839	257.317
chr10	4266013	4267464	act_H3K4me3_peak_974	2181	.	33.6608	220.632	218.183
chr10	4334199	4336443	act_H3K4me3_peak_975	193	.	8.19211	21.438	19.3388
chr10	4385884	4390272	act_H3K4me3_peak_976	1535	.	31.8357	155.905	153.548
chr10	4431126	4433777	act_H3K4me3_peak_977	1790	.	29.8592	181.455	179.059
chr10	4709885	4710447	act_H3K4me3_peak_978	93	.	5.61269	11.3692	9.31326
chr10	4712395	4712922	act_H3K4me3_peak_979	45	.	4.03831	6.52625	4.51072
chr10	5194192	5195274	act_H3K4me3_peak_980	469	.	13.1969	49.1188	46.9457
chr10	5287710	5289672	act_H3K4me3_peak_981	430	.	13.135	45.2622	43.0807
chr10	5550083	5550765	act_H3K4me3_peak_982	390	.	13.0284	41.2276	39.0582
chr10	5802748	5806700	act_H3K4me3_peak_983	1975	.	33.9491	200.019	197.595
chr10	5822320	5825053	act_H3K4me3_peak_984	2273	.	40.9422	229.863	227.386
chr10	5868126	5868622	act_H3K4me3_peak_985	68	.	4.44742	8.89983	6.86007
chr10	5921027	5922910	act_H3K4me3_peak_986	1950	.	31.3161	197.467	195.053
chr10	7210130	7213336	act_H3K4me3_peak_987	3123	.	53.2379	314.944	312.344
chr10	7388819	7393156	act_H3K4me3_peak_988	1000	.	21.9759	102.304	100.039
chr10	7470231	7473665	act_H3K4me3_peak_989	156	.	6.848	17.7115	15.6273
chr10	7589124	7591106	act_H3K4me3_peak_990	2927	.	48.5875	295.28	292.724
chr10	7661954	7664107	act_H3K4me3_peak_991	3707	.	57.3534	373.466	370.777
chr10	7667016	7668593	act_H3K4me3_peak_992	2290	.	36.6673	231.489	229.023
chr10	7679853	7682684	act_H3K4me3_peak_993	2779	.	44.7237	280.476	277.941
chr10	7725601	7727547	act_H3K4me3_peak_994	2542	.	42.2844	256.697	254.209
chr10	7779891	7781556	act_H3K4me3_peak_995	2873	.	48.7247	289.88	287.322
chr10	7791590	7794013	act_H3K4me3_peak_996	3385	.	50.2589	341.238	338.599
chr10	7953922	7957570	act_H3K4me3_peak_997	1807	.	34.7567	183.118	180.72
chr10	8176129	8176612	act_H3K4me3_peak_998	65	.	4.81281	8.63294	6.59543
chr10	8517300	8519448	act_H3K4me3_peak_999	2955	.	50.8002	298.15	295.587
chr10	8549577	8550597	act_H3K4me3_peak_1000	67	.	4.88617	8.83297	6.79271
chr10	8761295	8762455	act_H3K4me3_peak_1001	41	.	3.88891	6.16945	4.15746
chr10	8801436	8801729	act_H3K4me3_peak_1002	57	.	4.22215	7.81443	5.78555
chr10	8884145	8887251	act_H3K4me3_peak_1003	1265	.	21.939	128.808	126.501
chr10	9674100	9675769	act_H3K4me3_peak_1004	1569	.	32.4472	159.341	156.96
chr10	9898749	9902139	act_H3K4me3_peak_1005	2017	.	32.9898	204.158	201.722
chr10	10107045	10107439	act_H3K4me3_peak_1006	33	.	3.6403	5.36709	3.36447
chr10	10472126	10472392	act_H3K4me3_peak_1007	68	.	4.71345	8.85963	6.82103
chr10	10557387	10558390	act_H3K4me3_peak_1008	2755	.	46.6348	278.067	275.525
chr10	11148744	11150971	act_H3K4me3_peak_1009	3619	.	58.1814	364.706	361.997
chr10	11280131	11283254	act_H3K4me3_peak_1010	1790	.	34.8814	181.504	179.098
chr10	11342863	11344415	act_H3K4me3_peak_1011	1119	.	25.1674	114.312	111.997
chr10	12546851	12549224	act_H3K4me3_peak_1012	185	.	7.58912	20.618	18.5107
chr10	12614492	12614967	act_H3K4me3_peak_1013	35	.	3.65149	5.52775	3.52493
chr10	12866644	12869930	act_H3K4me3_peak_1014	2410	.	38.2741	243.548	241.055
chr10	12921794	12923696	act_H3K4me3_peak_1015	1395	.	22.5157	141.861	139.541
chr10	12963663	12964882	act_H3K4me3_peak_1016	2149	.	41.8201	217.426	214.978
chr10	13003934	13004289	act_H3K4me3_peak_1017	138	.	6.89967	15.9334	13.8519
chr10	13007786	13010000	act_H3K4me3_peak_1018	3259	.	54.2483	328.587	325.958
chr10	13090346	13091718	act_H3K4me3_peak_1019	1097	.	25.7796	112.065	109.773
chr10	13192071	13193696	act_H3K4me3_peak_1020	3061	.	49.7882	308.714	306.103
chr10	13323380	13324500	act_H3K4me3_peak_1021	796	.	19.1248	81.8624	79.6148
chr10	13388366	13389215	act_H3K4me3_peak_1022	53	.	3.94145	7.40867	5.38415
chr10	13473718	13474839	act_H3K4me3_peak_1023	1211	.	27.4849	123.438	121.12
chr10	13500941	13501797	act_H3K4me3_peak_1024	635	.	17.4563	65.8113	63.596
chr10	13552212	13554163	act_H3K4me3_peak_1025	2750	.	44.1556	277.615	275.077
chr10	13868259	13869548	act_H3K4me3_peak_1026	1082	.	22.3001	110.526	108.221
chr10	13964011	13968534	act_H3K4me3_peak_1027	2895	.	53.0372	292.098	289.524
chr10	14018025	14018467	act_H3K4me3_peak_1028	31	.	3.53767	5.1004	3.1012
chr10	14048804	14049315	act_H3K4me3_peak_1029	32	.	3.4443	5.20958	3.21034
chr10	14085982	14086532	act_H3K4me3_peak_1030	84	.	5.43732	10.4897	8.43576
chr10	14512227	14512500	act_H3K4me3_peak_1031	38	.	3.8317	5.8983	3.89015
chr10	14544498	14546113	act_H3K4me3_peak_1032	2329	.	36.4967	235.433	232.985
chr10	14702659	14705886	act_H3K4me3_peak_1033	1996	.	35.5196	202.018	199.605
chr10	14759736	14760469	act_H3K4me3_peak_1034	145	.	7.23987	16.668	14.5785
chr10	17721521	17725038	act_H3K4me3_peak_1035	2845	.	47.89	287.132	284.571
chr10	17795922	17796822	act_H3K4me3_peak_1036	78	.	5.12532	9.91564	7.87393
chr10	17946343	17948527	act_H3K4me3_peak_1037	1346	.	29.7922	137.024	134.696
chr10	18022038	18023479	act_H3K4me3_peak_1038	608	.	16.732	63.0167	60.8096
chr10	18055158	18057511	act_H3K4me3_peak_1039	1753	.	35.9418	177.778	175.384
chr10	18197026	18197766	act_H3K4me3_peak_1040	120	.	5.51198	14.0752	12.0077
chr10	18234396	18235904	act_H3K4me3_peak_1041	2524	.	47.49	254.954	252.44
chr10	18318087	18320345	act_H3K4me3_peak_1042	2671	.	35.8175	269.705	267.184
chr10	18329514	18330017	act_H3K4me3_peak_1043	100	.	5.88351	12.1585	10.0983
chr10	18360137	18360485	act_H3K4me3_peak_1044	81	.	5.16566	10.2117	8.1616
chr10	18430766	18433074	act_H3K4me3_peak_1045	605	.	15.7472	62.8062	60.5966
chr10	18468898	18470319	act_H3K4me3_peak_1046	109	.	5.94612	13.0472	10.9841
chr10	18545762	18546075	act_H3K4me3_peak_1047	25	.	3.30274	4.51693	2.52641
chr10	18743405	18743974	act_H3K4me3_peak_1048	58	.	4.5763	7.9292	5.89784
chr10	18844815	18845460	act_H3K4me3_peak_1049	166	.	7.67656	18.7358	16.6438
chr10	19014277	19016048	act_H3K4me3_peak_1050	1802	.	27.0613	182.617	180.234
chr10	19185722	19186141	act_H3K4me3_peak_1051	153	.	7.38331	17.4791	15.3902
chr10	19310349	19310714	act_H3K4me3_peak_1052	109	.	5.92474	12.9881	10.9204
chr10	19591525	19593048	act_H3K4me3_peak_1053	1883	.	30.8358	190.694	188.303
chr10	19712313	19713047	act_H3K4me3_peak_1054	321	.	11.0838	34.3246	32.1865
chr10	19850433	19852019	act_H3K4me3_peak_1055	985	.	23.4503	100.842	98.5523
chr10	19906962	19907899	act_H3K4me3_peak_1056	858	.	18.7952	88.0762	85.8492
chr10	19933333	19935623	act_H3K4me3_peak_1057	2241	.	39.8676	226.605	224.129
chr10	20148521	20149959	act_H3K4me3_peak_1058	1331	.	29.681	135.441	133.101
chr10	20169732	20171143	act_H3K4me3_peak_1059	202	.	7.33809	22.356	20.2508
chr10	20311282	20314363	act_H3K4me3_peak_1060	2824	.	48.6349	285.009	282.46
chr10	20347322	20348729	act_H3K4me3_peak_1061	1207	.	22.8146	123.037	120.75
chr10	20722761	20725314	act_H3K4me3_peak_1062	713	.	18.1132	73.5958	71.3573
chr10	20854804	20855274	act_H3K4me3_peak_1063	31	.	3.23558	5.09921	3.10213
chr10	20951984	20954401	act_H3K4me3_peak_1064	1537	.	29.0458	156.035	153.707
chr10	20973030	20973290	act_H3K4me3_peak_1065	27	.	3.20738	4.74277	2.75046
chr10	21158737	21161731	act_H3K4me3_peak_1066	2046	.	38.0369	207.053	204.602
chr10	21188608	21189268	act_H3K4me3_peak_1067	491	.	14.8554	51.3029	49.1146
chr10	21295487	21297416	act_H3K4me3_peak_1068	3107	.	40.6795	313.292	310.701
chr10	21923371	21924043	act_H3K4me3_peak_1069	25	.	3.30645	4.52683	2.5362
chr10	21993277	21999949	act_H3K4me3_peak_1070	1195	.	22.5946	121.86	119.586
chr10	22058346	22059287	act_H3K4me3_peak_1071	269	.	10.124	29.0649	26.9331
chr10	22148341	22151571	act_H3K4me3_peak_1072	1767	.	24.4696	179.132	176.773
chr10	22158394	22158776	act_H3K4me3_peak_1073	147	.	5.07106	16.8894	14.7981
chr10	22163478	22163838	act_H3K4me3_peak_1074	107	.	5.47231	12.8205	10.7539
chr10	22224003	22225144	act_H3K4me3_peak_1075	30	.	2.94745	5.0136	3.01768
chr10	22272639	22274709	act_H3K4me3_peak_1076	178	.	7.50629	19.9197	17.8253
chr10	22414146	22414428	act_H3K4me3_peak_1077	37	.	3.3169	5.75794	3.75169
chr10	22461994	22463054	act_H3K4me3_peak_1078	58	.	3.92139	7.83711	5.81118
chr10	22644993	22645568	act_H3K4me3_peak_1079	198	.	8.45462	21.946	19.8365
chr10	22729858	22732381	act_H3K4me3_peak_1080	3029	.	50.974	305.525	302.948
chr10	22735278	22735868	act_H3K4me3_peak_1081	99	.	5.78109	12.0058	9.94485
chr10	23076911	23077657	act_H3K4me3_peak_1082	64	.	4.7709	8.47596	6.43933
chr10	23348979	23351005	act_H3K4me3_peak_1083	1394	.	29.4978	141.821	139.472
chr10	23686921	23687282	act_H3K4me3_peak_1084	56	.	4.02894	7.69918	5.67052
chr10	23784719	23788511	act_H3K4me3_peak_1085	2827	.	45.6404	285.291	282.74
chr10	23796297	23797677	act_H3K4me3_peak_1086	1096	.	22.9048	111.96	109.664
chr10	24149038	24150326	act_H3K4me3_peak_1087	2238	.	38.6528	226.273	223.824
chr10	24235765	24236380	act_H3K4me3_peak_1088	58	.	4.23305	7.89004	5.86308
chr10	24312282	24312548	act_H3K4me3_peak_1089	103	.	6.01249	12.3735	10.3075
chr10	24317292	24317581	act_H3K4me3_peak_1090	37	.	3.5333	5.71464	3.70909
chr10	24595440	24595955	act_H3K4me3_peak_1091	45	.	4.04934	6.55215	4.53558
chr10	24711442	24712466	act_H3K4me3_peak_1092	1148	.	25.5461	117.1	114.812
chr10	24869548	24871044	act_H3K4me3_peak_1093	2963	.	42.7606	298.853	296.303
chr10	25198207	25200812	act_H3K4me3_peak_1094	1209	.	25.0782	123.253	120.934
chr10	25296385	25297865	act_H3K4me3_peak_1095	763	.	17.3828	78.603	76.3567
chr10	25331327	25331843	act_H3K4me3_peak_1096	30	.	3.24569	5.06462	3.06796
chr10	25359245	25360975	act_H3K4me3_peak_1097	2161	.	36.3837	218.643	216.186
chr10	25371508	25372459	act_H3K4me3_peak_1098	74	.	4.89604	9.48961	7.44788
chr10	25449255	25449987	act_H3K4me3_peak_1099	82	.	5.01803	10.3234	8.27338
chr10	26078089	26079344	act_H3K4me3_peak_1100	1763	.	36.5414	178.746	176.347
chr10	26372584	26376916	act_H3K4me3_peak_1101	2380	.	42.8314	240.564	238.079
chr10	26695348	26695738	act_H3K4me3_peak_1102	66	.	4.74745	8.68133	6.64603
chr10	26772111	26774280	act_H3K4me3_peak_1103	719	.	17.8635	74.2106	71.9798
chr10	28073857	28076450	act_H3K4me3_peak_1104	2446	.	45.6659	247.133	244.635
chr10	29143056	29148495	act_H3K4me3_peak_1105	1315	.	27.2441	133.897	131.576
chr10	29211653	29212598	act_H3K4me3_peak_1106	88	.	5.13403	10.9064	8.85362
chr10	29312483	29314469	act_H3K4me3_peak_1107	995	.	23.7253	101.786	99.5022
chr10	29360146	29362919	act_H3K4me3_peak_1108	1697	.	27.0248	172.168	169.785
chr10	29535280	29536362	act_H3K4me3_peak_1109	631	.	17.8203	65.4094	63.1884
chr10	30199130	30201002	act_H3K4me3_peak_1110	2329	.	42.7853	235.447	232.992
chr10	30599314	30601233	act_H3K4me3_peak_1111	1907	.	31.862	193.141	190.722
chr10	30617433	30619150	act_H3K4me3_peak_1112	1417	.	31.9639	144.076	141.717
chr10	30655221	30655773	act_H3K4me3_peak_1113	42	.	3.94672	6.26439	4.25157
chr10	30802048	30803964	act_H3K4me3_peak_1114	2462	.	45.0233	248.803	246.3
chr10	30810636	30811104	act_H3K4me3_peak_1115	197	.	8.18465	21.8181	19.7107
chr10	30842066	30843579	act_H3K4me3_peak_1116	1831	.	34.1056	185.544	183.133
chr10	31312980	31314684	act_H3K4me3_peak_1117	883	.	18.5445	90.5988	88.3577
chr10	31445389	31446161	act_H3K4me3_peak_1118	592	.	12.39	61.4269	59.2286
chr10	31607418	31610314	act_H3K4me3_peak_1119	1617	.	28.8866	164.135	161.785
chr10	32889386	32890961	act_H3K4me3_peak_1120	1235	.	27.8388	125.834	123.514
chr10	33196011	33196275	act_H3K4me3_peak_1121	24	.	3.18288	4.47722	2.48871
chr10	33904681	33905499	act_H3K4me3_peak_1122	438	.	12.1092	46.0124	43.8346
chr10	33950097	33951731	act_H3K4me3_peak_1123	2479	.	40.049	250.448	247.958
chr10	34018013	34020837	act_H3K4me3_peak_1124	2544	.	46.9675	256.948	254.435
chr10	34127452	34127806	act_H3K4me3_peak_1125	71	.	4.88679	9.14525	7.10515
chr10	34206359	34208069	act_H3K4me3_peak_1126	3292	.	50.0716	331.906	329.286
chr10	34280824	34284246	act_H3K4me3_peak_1127	2602	.	41.8507	262.736	260.211
chr10	34296616	34298579	act_H3K4me3_peak_1128	2148	.	39.4369	217.344	214.896
chr10	34417481	34418951	act_H3K4me3_peak_1129	1682	.	33.4469	170.641	168.282
chr10	34483244	34484492	act_H3K4me3_peak_1130	302	.	11.0047	32.39	30.2453
chr10	36506642	36508211	act_H3K4me3_peak_1131	1407	.	28.4519	143.099	140.782
chr10	36973943	36976297	act_H3K4me3_peak_1132	3200	.	52.2336	322.669	320.071
chr10	37134063	37141895	act_H3K4me3_peak_1133	2083	.	36.3067	210.779	208.334
chr10	38965416	38966708	act_H3K4me3_peak_1134	243	.	8.82236	26.5254	24.3976
chr10	39133360	39135054	act_H3K4me3_peak_1135	2610	.	46.4898	263.613	261.097
chr10	39171335	39172347	act_H3K4me3_peak_1136	280	.	8.80581	30.192	28.0605
chr10	39291626	39291979	act_H3K4me3_peak_1137	41	.	3.68138	6.20757	4.19613
chr10	39369072	39372775	act_H3K4me3_peak_1138	2157	.	33.3197	218.243	215.793
chr10	39471293	39472680	act_H3K4me3_peak_1139	61	.	4.34906	8.20458	6.17458
chr10	39730370	39736406	act_H3K4me3_peak_1140	2545	.	46.2227	257.03	254.524
chr10	39898418	39899556	act_H3K4me3_peak_1141	807	.	20.6602	82.9805	80.7361
chr10	40024817	40025344	act_H3K4me3_peak_1142	163	.	7.19021	18.4415	16.3437
chr10	40141442	40142684	act_H3K4me3_peak_1143	946	.	21.8385	96.8719	94.6282
chr10	40245793	40247611	act_H3K4me3_peak_1144	2519	.	44.5951	254.416	251.913
chr10	40256656	40259065	act_H3K4me3_peak_1145	1511	.	22.3655	153.474	151.142
chr10	40299682	40303242	act_H3K4me3_peak_1146	3175	.	52.8627	320.14	317.529
chr10	40347957	40350902	act_H3K4me3_peak_1147	2803	.	49.2476	282.954	280.39
chr10	40371705	40373001	act_H3K4me3_peak_1148	66	.	4.65969	8.70758	6.67299
chr10	40683261	40683655	act_H3K4me3_peak_1149	65	.	4.44837	8.54258	6.50731
chr10	40881513	40886955	act_H3K4me3_peak_1150	2525	.	44.0368	255.058	252.558
chr10	41070908	41072298	act_H3K4me3_peak_1151	113	.	6.22013	13.3881	11.3219
chr10	41302153	41304407	act_H3K4me3_peak_1152	2998	.	45.681	302.377	299.8
chr10	41437354	41437985	act_H3K4me3_peak_1153	51	.	4.10684	7.1676	5.14638
chr10	41449667	41451250	act_H3K4me3_peak_1154	3068	.	44.0112	309.45	306.849
chr10	41488955	41491271	act_H3K4me3_peak_1155	2520	.	47.0431	254.534	252.04
chr10	41518335	41521810	act_H3K4me3_peak_1156	2594	.	42.7644	262.002	259.476
chr10	41690070	41690713	act_H3K4me3_peak_1157	221	.	9.13293	24.3047	22.1875
chr10	41715772	41716580	act_H3K4me3_peak_1158	84	.	4.9123	10.5157	8.46802
chr10	41808809	41812223	act_H3K4me3_peak_1159	1773	.	34.0027	179.783	177.376
chr10	41886977	41888228	act_H3K4me3_peak_1160	1028	.	17.0145	105.151	102.883
chr10	41934972	41935409	act_H3K4me3_peak_1161	87	.	4.50509	10.8317	8.78052
chr10	42017908	42018919	act_H3K4me3_peak_1162	328	.	11.4418	34.9751	32.8307
chr10	42273264	42278949	act_H3K4me3_peak_1163	2603	.	43.0723	262.845	260.321
chr10	42477620	42478756	act_H3K4me3_peak_1164	2157	.	36.3639	218.185	215.744
chr10	42501459	42503892	act_H3K4me3_peak_1165	2997	.	43.4769	302.351	299.765
chr10	42581314	42585107	act_H3K4me3_peak_1166	1755	.	29.6615	177.919	175.515
chr10	42591346	42592297	act_H3K4me3_peak_1167	693	.	17.9719	71.6223	69.3849
chr10	42614066	42614545	act_H3K4me3_peak_1168	164	.	7.66808	18.5163	16.422
chr10	42678396	42680393	act_H3K4me3_peak_1169	2248	.	41.4665	227.263	224.802
chr10	42761002	42763846	act_H3K4me3_peak_1170	3056	.	49.7592	308.245	305.665
chr10	42860572	42860977	act_H3K4me3_peak_1171	77	.	5.06487	9.81112	7.76753
chr10	42862057	42864543	act_H3K4me3_peak_1172	159	.	6.65648	18.0385	15.9526
chr10	42934878	42936350	act_H3K4me3_peak_1173	103	.	5.76411	12.4425	10.3864
chr10	42941819	42942275	act_H3K4me3_peak_1174	59	.	4.43063	7.98542	5.95786
chr10	42958034	42958300	act_H3K4me3_peak_1175	69	.	4.80344	9.02108	6.98179
chr10	43172763	43175478	act_H3K4me3_peak_1176	2192	.	38.8194	221.748	219.28
chr10	43220287	43222609	act_H3K4me3_peak_1177	3447	.	52.5896	347.433	344.78
chr10	43452188	43452506	act_H3K4me3_peak_1178	51	.	4.27408	7.20666	5.18344
chr10	43477803	43480806	act_H3K4me3_peak_1179	2004	.	37.8144	202.922	200.485
chr10	43539339	43541484	act_H3K4me3_peak_1180	2684	.	40.8056	270.958	268.439
chr10	43577951	43581994	act_H3K4me3_peak_1181	2721	.	42.7123	274.674	272.143
chr10	43900791	43902826	act_H3K4me3_peak_1182	2251	.	42.2987	227.601	225.14
chr10	44003371	44004311	act_H3K4me3_peak_1183	533	.	13.0526	55.556	53.3698
chr10	44267139	44269685	act_H3K4me3_peak_1184	2431	.	42.7403	245.595	243.101
chr10	44455300	44459527	act_H3K4me3_peak_1185	1223	.	24.7059	124.629	122.328
chr10	44529117	44530328	act_H3K4me3_peak_1186	1221	.	25.9131	124.501	122.187
chr10	44997481	44998049	act_H3K4me3_peak_1187	43	.	3.99308	6.31435	4.30166
chr10	45000392	45000819	act_H3K4me3_peak_1188	43	.	3.82755	6.36468	4.351
chr10	45066133	45068519	act_H3K4me3_peak_1189	2250	.	34.4482	227.483	225.022
chr10	45289117	45290081	act_H3K4me3_peak_1190	977	.	23.7465	100.018	97.7428
chr10	45335161	45336434	act_H3K4me3_peak_1191	1416	.	31.2366	143.956	141.611
chr10	45485890	45486806	act_H3K4me3_peak_1192	156	.	7.50536	17.7037	15.61
chr10	45577598	45578912	act_H3K4me3_peak_1193	2144	.	42.7455	216.87	214.419
chr10	49781948	49784505	act_H3K4me3_peak_1194	1263	.	23.9296	128.675	126.364
chr10	49787589	49789221	act_H3K4me3_peak_1195	1441	.	26.01	146.519	144.192
chr10	50426353	50426824	act_H3K4me3_peak_1196	47	.	4.06581	6.79954	4.7811
chr10	50591637	50593700	act_H3K4me3_peak_1197	2699	.	47.6396	272.456	269.926
chr10	50894198	50894972	act_H3K4me3_peak_1198	116	.	5.74225	13.7391	11.6704
chr10	51553437	51554159	act_H3K4me3_peak_1199	276	.	10.3497	29.7327	27.6003
chr10	52021934	52022930	act_H3K4me3_peak_1200	368	.	12.2101	39.0228	36.8709
chr10	52027480	52027764	act_H3K4me3_peak_1201	55	.	4.47457	7.60307	5.57395
chr10	52233112	52235531	act_H3K4me3_peak_1202	2766	.	39.587	279.155	276.623
chr10	52380218	52383041	act_H3K4me3_peak_1203	1953	.	35.297	197.728	195.316
chr10	52416753	52419643	act_H3K4me3_peak_1204	2646	.	40.9104	267.191	264.672
chr10	52690360	52691679	act_H3K4me3_peak_1205	1791	.	31.8224	181.556	179.154
chr10	52704308	52705019	act_H3K4me3_peak_1206	109	.	6.08153	13.0131	10.9494
chr10	53378522	53380409	act_H3K4me3_peak_1207	2909	.	48.7711	293.461	290.907
chr10	53580158	53581014	act_H3K4me3_peak_1208	74	.	5.0884	9.45748	7.41262
chr10	53596100	53599171	act_H3K4me3_peak_1209	1929	.	35.9692	195.389	192.97
chr10	53628791	53630626	act_H3K4me3_peak_1210	1733	.	35.6946	175.768	173.378
chr10	53750243	53751857	act_H3K4me3_peak_1211	1951	.	38.5796	197.612	195.181
chr10	54074311	54076421	act_H3K4me3_peak_1212	1541	.	33.0717	156.505	154.128
chr10	55719313	55720311	act_H3K4me3_peak_1213	35	.	3.68106	5.52257	3.51882
chr10	56227843	56229473	act_H3K4me3_peak_1214	1111	.	25.6529	113.406	111.117
chr10	56376982	56379882	act_H3K4me3_peak_1215	2013	.	34.5917	203.811	201.371
chr10	57448077	57448424	act_H3K4me3_peak_1216	95	.	5.36807	11.5756	9.51984
chr10	57485715	57488280	act_H3K4me3_peak_1217	2359	.	43.6192	238.388	235.916
chr10	57530791	57532891	act_H3K4me3_peak_1218	2873	.	43.7715	289.865	287.303
chr10	57632085	57632430	act_H3K4me3_peak_1219	42	.	3.97603	6.23405	4.2201
chr10	57743668	57744069	act_H3K4me3_peak_1220	52	.	3.97099	7.3069	5.28568
chr10	57783534	57789223	act_H3K4me3_peak_1221	1755	.	29.3592	177.938	175.563
chr10	57794374	57795550	act_H3K4me3_peak_1222	205	.	8.32381	22.6577	20.5505
chr10	58254648	58256454	act_H3K4me3_peak_1223	2058	.	36.7071	208.272	205.828
chr10	58322449	58325335	act_H3K4me3_peak_1224	1316	.	26.9436	133.92	131.606
chr10	58445777	58448396	act_H3K4me3_peak_1225	2421	.	39.359	244.595	242.107
chr10	58675444	58675681	act_H3K4me3_peak_1226	52	.	4.32363	7.30635	5.28268
chr10	58811945	58814704	act_H3K4me3_peak_1227	2421	.	43.9709	244.671	242.187
chr10	59090172	59090826	act_H3K4me3_peak_1228	30	.	3.27224	5.09395	3.09724
chr10	59220192	59224992	act_H3K4me3_peak_1229	2478	.	40.8632	250.349	247.865
chr10	59322723	59325657	act_H3K4me3_peak_1230	2638	.	42.0174	266.395	263.889
chr10	59381673	59383699	act_H3K4me3_peak_1231	1636	.	24.8609	166.037	163.641
chr10	59386755	59387039	act_H3K4me3_peak_1232	236	.	9.15572	25.7877	23.6632
chr10	59539211	59539879	act_H3K4me3_peak_1233	103	.	5.97713	12.3919	10.3277
chr10	59615237	59617211	act_H3K4me3_peak_1234	2049	.	37.3809	207.426	204.993
chr10	59702108	59704157	act_H3K4me3_peak_1235	1786	.	32.6332	181.011	178.631
chr10	59878812	59881071	act_H3K4me3_peak_1236	2861	.	46.1238	288.691	286.142
chr10	59896867	59897671	act_H3K4me3_peak_1237	44	.	3.80805	6.44432	4.42887
chr10	59899312	59900247	act_H3K4me3_peak_1238	29	.	3.47811	4.9955	2.99872
chr10	59920921	59921173	act_H3K4me3_peak_1239	40	.	3.91718	6.08163	4.06952
chr10	59949175	59952763	act_H3K4me3_peak_1240	2827	.	42.6016	285.324	282.775
chr10	60001766	60004327	act_H3K4me3_peak_1241	1929	.	33.9871	195.331	192.914
chr10	60106397	60107226	act_H3K4me3_peak_1242	103	.	5.7795	12.3798	10.3139
chr10	60218521	60219512	act_H3K4me3_peak_1243	875	.	22.4816	89.8397	87.5726
chr10	60277375	60280346	act_H3K4me3_peak_1244	2013	.	30.5409	203.701	201.303
chr10	60284650	60286446	act_H3K4me3_peak_1245	331	.	10.2343	35.2848	33.1549
chr10	60350800	60351185	act_H3K4me3_peak_1246	30	.	3.36546	5.01416	3.01742
chr10	60686418	60687721	act_H3K4me3_peak_1247	476	.	13.1313	49.7929	47.6021
chr10	60751949	60753182	act_H3K4me3_peak_1248	1286	.	28.3662	130.943	128.633
chr10	60826777	60827229	act_H3K4me3_peak_1249	86	.	5.13955	10.6597	8.60938
chr10	60830257	60832137	act_H3K4me3_peak_1250	1057	.	22.0685	108.034	105.755
chr10	61145439	61148411	act_H3K4me3_peak_1251	4074	.	59.7924	410.268	407.489
chr10	61271911	61273883	act_H3K4me3_peak_1252	603	.	14.6438	62.5644	60.3936
chr10	61380007	61384129	act_H3K4me3_peak_1253	1755	.	30.9605	177.918	175.558
chr10	61450866	61453069	act_H3K4me3_peak_1254	3628	.	57.1788	365.552	362.851
chr10	61475131	61476881	act_H3K4me3_peak_1255	2199	.	34.7498	222.424	219.961
chr10	61591556	61591806	act_H3K4me3_peak_1256	24	.	3.20681	4.4469	2.45937
chr10	61647683	61649850	act_H3K4me3_peak_1257	2926	.	43.5626	295.185	292.62
chr10	61679681	61681841	act_H3K4me3_peak_1258	2670	.	46.9703	269.6	267.066
chr10	61694972	61697500	act_H3K4me3_peak_1259	3182	.	56.2225	320.839	318.237
chr10	61715258	61715874	act_H3K4me3_peak_1260	849	.	19.5009	87.2451	84.9851
chr10	61782602	61784381	act_H3K4me3_peak_1261	3856	.	64.338	388.346	385.643
chr10	61978046	61979428	act_H3K4me3_peak_1262	470	.	14.8473	49.267	47.073
chr10	62110469	62111346	act_H3K4me3_peak_1263	1025	.	23.3726	104.808	102.528
chr10	62230308	62231648	act_H3K4me3_peak_1264	2020	.	36.6281	204.495	202.07
chr10	62338702	62341282	act_H3K4me3_peak_1265	2467	.	39.6479	249.283	246.784
chr10	62448184	62450625	act_H3K4me3_peak_1266	3294	.	53.7178	332.144	329.477
chr10	62485220	62487752	act_H3K4me3_peak_1267	2644	.	36.3375	266.984	264.461
chr10	62577058	62578976	act_H3K4me3_peak_1268	2510	.	43.4558	253.473	251.01
chr10	62600503	62603165	act_H3K4me3_peak_1269	2940	.	41.305	296.65	294.091
chr10	62649090	62652302	act_H3K4me3_peak_1270	3255	.	49.0922	328.241	325.588
chr10	62725423	62726679	act_H3K4me3_peak_1271	1305	.	29.4775	132.865	130.518
chr10	62790655	62793273	act_H3K4me3_peak_1272	2156	.	31.4684	218.113	215.681
chr10	62864552	62866026	act_H3K4me3_peak_1273	256	.	9.3936	27.8127	25.6856
chr10	62885836	62887768	act_H3K4me3_peak_1274	2563	.	44.7757	258.875	256.374
chr10	62919785	62921726	act_H3K4me3_peak_1275	2121	.	36.9175	214.564	212.12
chr10	62946405	62947946	act_H3K4me3_peak_1276	1579	.	30.962	160.321	157.958
chr10	62979793	62981323	act_H3K4me3_peak_1277	2750	.	39.9534	277.562	275.04
chr10	63021724	63025083	act_H3K4me3_peak_1278	3337	.	51.66	336.362	333.732
chr10	63099719	63100918	act_H3K4me3_peak_1279	816	.	16.7115	83.8793	81.6381
chr10	63242681	63245334	act_H3K4me3_peak_1280	2791	.	37.3689	281.71	279.153
chr10	63337124	63339563	act_H3K4me3_peak_1281	1316	.	27.9333	134.01	131.683
chr10	63351898	63352175	act_H3K4me3_peak_1282	26	.	3.31288	4.61161	2.62086
chr10	63381976	63382874	act_H3K4me3_peak_1283	1223	.	25.7555	124.704	122.387
chr10	63386074	63387376	act_H3K4me3_peak_1284	1053	.	22.8526	107.607	105.315
chr10	63428365	63430671	act_H3K4me3_peak_1285	2351	.	38.1309	237.593	235.1
chr10	63455342	63455609	act_H3K4me3_peak_1286	24	.	3.23194	4.40186	2.41566
chr10	63977867	63978573	act_H3K4me3_peak_1287	131	.	6.7852	15.2623	13.18
chr10	64076320	64076856	act_H3K4me3_peak_1288	44	.	3.68363	6.46278	4.45056
chr10	64089784	64090658	act_H3K4me3_peak_1289	161	.	7.26786	18.2516	16.1561
chr10	66920027	66921412	act_H3K4me3_peak_1290	198	.	8.15131	21.9445	19.8431
chr10	66994319	66995831	act_H3K4me3_peak_1291	40	.	3.78523	6.01106	4.0025
chr10	67003556	67004552	act_H3K4me3_peak_1292	31	.	3.42675	5.16594	3.16818
chr10	67095655	67099109	act_H3K4me3_peak_1293	2210	.	37.42	223.497	221.04
chr10	67126045	67130051	act_H3K4me3_peak_1294	1389	.	29.7745	141.25	138.916
chr10	67185162	67189851	act_H3K4me3_peak_1295	1282	.	27.9405	130.54	128.206
chr10	67226539	67227648	act_H3K4me3_peak_1296	146	.	6.41318	16.7751	14.6896
chr10	67283829	67285678	act_H3K4me3_peak_1297	3782	.	52.2555	381.013	378.294
chr10	67535420	67539443	act_H3K4me3_peak_1298	1206	.	27.9607	123.011	120.682
chr10	67546642	67550075	act_H3K4me3_peak_1299	2960	.	52.1459	298.657	296.088
chr10	67911455	67913248	act_H3K4me3_peak_1300	2283	.	42.255	230.853	228.388
chr10	67962633	67962869	act_H3K4me3_peak_1301	36	.	3.77176	5.68253	3.67468
chr10	67979185	67980997	act_H3K4me3_peak_1302	2270	.	37.8501	229.539	227.085
chr10	68135616	68137054	act_H3K4me3_peak_1303	412	.	12.5824	43.3619	41.2061
chr10	68153689	68154074	act_H3K4me3_peak_1304	33	.	3.64404	5.37545	3.37219
chr10	68191459	68192426	act_H3K4me3_peak_1305	142	.	6.47567	16.3239	14.2469
chr10	68276011	68280317	act_H3K4me3_peak_1306	1906	.	36.7242	193.057	190.629
chr10	68558154	68559045	act_H3K4me3_peak_1307	37	.	3.73515	5.80272	3.79582
chr10	69185837	69186496	act_H3K4me3_peak_1308	237	.	9.55717	25.8302	23.7046
chr10	69211915	69214356	act_H3K4me3_peak_1309	2105	.	37.7661	212.954	210.532
chr10	69350842	69353114	act_H3K4me3_peak_1310	3219	.	50.8976	324.547	321.941
chr10	69398407	69399880	act_H3K4me3_peak_1311	1319	.	26.3951	134.252	131.926
chr10	69533552	69536172	act_H3K4me3_peak_1312	623	.	16.7683	64.5429	62.3209
chr10	69872154	69872417	act_H3K4me3_peak_1313	28	.	3.18389	4.85234	2.85845
chr10	70094758	70099591	act_H3K4me3_peak_1314	1722	.	34.0663	174.687	172.299
chr10	70244619	70246154	act_H3K4me3_peak_1315	1128	.	22.8087	115.129	112.837
chr10	70419714	70420299	act_H3K4me3_peak_1316	56	.	4.11379	7.6907	5.66465
chr10	70440146	70442594	act_H3K4me3_peak_1317	1053	.	22.8994	107.589	105.305
chr10	70519963	70521439	act_H3K4me3_peak_1318	373	.	11.9982	39.4911	37.3395
chr10	70597697	70600502	act_H3K4me3_peak_1319	3432	.	58.5544	345.857	343.221
chr10	70649111	70649455	act_H3K4me3_peak_1320	44	.	3.8485	6.42003	4.40555
chr10	70717197	70718553	act_H3K4me3_peak_1321	212	.	7.76671	23.3787	21.2758
chr10	70949676	70949956	act_H3K4me3_peak_1322	34	.	3.31661	5.40271	3.40048
chr10	71058558	71059249	act_H3K4me3_peak_1323	115	.	5.58283	13.6009	11.5313
chr10	71158445	71160300	act_H3K4me3_peak_1324	1476	.	28.4292	149.982	147.637
chr10	71236752	71238596	act_H3K4me3_peak_1325	3554	.	55.9134	358.126	355.447
chr10	71283899	71285830	act_H3K4me3_peak_1326	3741	.	59.0473	376.878	374.169
chr10	71343584	71345463	act_H3K4me3_peak_1327	2203	.	40.9922	222.836	220.382
chr10	71346939	71349361	act_H3K4me3_peak_1328	2674	.	46.9347	269.963	267.433
chr10	72654216	72656295	act_H3K4me3_peak_1329	1840	.	31.0602	186.419	184.019
chr10	73098036	73100333	act_H3K4me3_peak_1330	1653	.	32.3334	167.698	165.311
chr10	74966544	74968381	act_H3K4me3_peak_1331	1686	.	30.8154	171.044	168.688
chr10	75036693	75038085	act_H3K4me3_peak_1332	753	.	17.6952	77.5228	75.3045
chr10	75060158	75064083	act_H3K4me3_peak_1333	680	.	16.6721	70.2663	68.081
chr10	75211653	75213550	act_H3K4me3_peak_1334	1922	.	34.1215	194.697	192.282
chr10	75317105	75317500	act_H3K4me3_peak_1335	108	.	5.59564	12.9411	10.8722
chr10	75516311	75519600	act_H3K4me3_peak_1336	3236	.	46.7588	326.223	323.609
chr10	75559604	75560516	act_H3K4me3_peak_1337	505	.	14.8878	52.7397	50.5435
chr10	75666390	75668480	act_H3K4me3_peak_1338	2039	.	34.7682	206.353	203.923
chr10	75762875	75765229	act_H3K4me3_peak_1339	2471	.	43.5716	249.62	247.12
chr10	75772741	75773911	act_H3K4me3_peak_1340	582	.	15.7992	60.4409	58.2522
chr10	75858928	75860550	act_H3K4me3_peak_1341	2630	.	47.694	265.595	263.054
chr10	75920257	75922465	act_H3K4me3_peak_1342	3149	.	40.2515	317.577	314.968
chr10	76032146	76034159	act_H3K4me3_peak_1343	3735	.	62.3198	376.289	373.586
chr10	76236888	76238542	act_H3K4me3_peak_1344	2540	.	42.1385	256.551	254.036
chr10	76253942	76254385	act_H3K4me3_peak_1345	23	.	2.87194	4.38262	2.39633
chr10	76344194	76346073	act_H3K4me3_peak_1346	1967	.	36.3977	199.206	196.782
chr10	76441582	76443607	act_H3K4me3_peak_1347	2166	.	38.8306	219.094	216.627
chr10	76467798	76469809	act_H3K4me3_peak_1348	2601	.	43.4089	262.681	260.161
chr10	76530811	76533508	act_H3K4me3_peak_1349	1284	.	21.1308	130.733	128.451
chr10	76960862	76962601	act_H3K4me3_peak_1350	2048	.	28.3011	207.223	204.827
chr10	77032642	77034682	act_H3K4me3_peak_1351	698	.	17.3004	72.1193	69.8945
chr10	77165586	77166173	act_H3K4me3_peak_1352	31	.	3.54509	5.15802	3.15841
chr10	77258383	77260569	act_H3K4me3_peak_1353	2983	.	43.7412	300.968	298.373
chr10	77339629	77340157	act_H3K4me3_peak_1354	77	.	5.19204	9.8218	7.77505
chr10	77416904	77419111	act_H3K4me3_peak_1355	2297	.	41.7532	232.218	229.742
chr10	77434422	77434672	act_H3K4me3_peak_1356	42	.	3.99674	6.27046	4.25527
chr10	77514559	77516765	act_H3K4me3_peak_1357	2685	.	39.4215	271.063	268.524
chr10	77581300	77584133	act_H3K4me3_peak_1358	2255	.	39.472	227.995	225.552
chr10	77605774	77607570	act_H3K4me3_peak_1359	1714	.	34.8747	173.792	171.411
chr10	77621753	77623728	act_H3K4me3_peak_1360	2999	.	48.8265	302.52	299.935
chr10	77902024	77903073	act_H3K4me3_peak_1361	292	.	10.2239	31.3934	29.2673
chr10	77977804	77979597	act_H3K4me3_peak_1362	1185	.	21.9604	120.887	118.584
chr10	78008505	78010609	act_H3K4me3_peak_1363	2125	.	35.6664	215.023	212.579
chr10	78068658	78070050	act_H3K4me3_peak_1364	1491	.	29.1288	151.486	149.146
chr10	78168858	78170295	act_H3K4me3_peak_1365	2092	.	34.9789	211.684	209.258
chr10	78183987	78185671	act_H3K4me3_peak_1366	2325	.	34.2931	234.968	232.516
chr10	78243366	78245669	act_H3K4me3_peak_1367	2024	.	37.2677	204.843	202.41
chr10	78350754	78352917	act_H3K4me3_peak_1368	1773	.	32.546	179.704	177.315
chr10	78411606	78413639	act_H3K4me3_peak_1369	3091	.	47.2457	311.784	309.177
chr10	78425405	78426323	act_H3K4me3_peak_1370	564	.	14.5059	58.6047	56.4005
chr10	78463375	78465368	act_H3K4me3_peak_1371	2103	.	38.1517	212.776	210.36
chr10	78574061	78575789	act_H3K4me3_peak_1372	1135	.	24.7602	115.898	113.596
chr10	78590498	78592427	act_H3K4me3_peak_1373	2096	.	39.4376	212.104	209.675
chr10	78752273	78752953	act_H3K4me3_peak_1374	46	.	4.12744	6.66723	4.64892
chr10	78779829	78780994	act_H3K4me3_peak_1375	370	.	12.2459	39.2212	37.0654
chr10	78787254	78787924	act_H3K4me3_peak_1376	78	.	5.21765	9.86506	7.81748
chr10	79096179	79097845	act_H3K4me3_peak_1377	1692	.	34.2783	171.664	169.282
chr10	79321561	79322592	act_H3K4me3_peak_1378	1189	.	26.095	121.263	118.948
chr10	79533214	79534016	act_H3K4me3_peak_1379	431	.	13.7165	45.2828	43.104
chr10	79553663	79555676	act_H3K4me3_peak_1380	2379	.	37.113	240.473	237.988
chr10	79613537	79614260	act_H3K4me3_peak_1381	429	.	12.5231	45.0981	42.9303
chr10	79636872	79638347	act_H3K4me3_peak_1382	1232	.	26.8281	125.6	123.285
chr10	79668668	79670848	act_H3K4me3_peak_1383	3932	.	65.9189	396.003	393.24
chr10	79681226	79684678	act_H3K4me3_peak_1384	2378	.	35.2644	240.348	237.865
chr10	79703911	79705822	act_H3K4me3_peak_1385	2235	.	34.1976	225.971	223.537
chr10	79716177	79717752	act_H3K4me3_peak_1386	755	.	19.1091	77.8086	75.5935
chr10	79745781	79746719	act_H3K4me3_peak_1387	1628	.	26.6211	165.19	162.819
chr10	79765357	79768108	act_H3K4me3_peak_1388	2241	.	33.3439	226.561	224.107
chr10	79780273	79780985	act_H3K4me3_peak_1389	347	.	11.3288	36.9095	34.7572
chr10	79793299	79794420	act_H3K4me3_peak_1390	1448	.	30.7523	147.158	144.827
chr10	79840909	79841768	act_H3K4me3_peak_1391	158	.	6.83155	17.9735	15.8827
chr10	79853054	79858291	act_H3K4me3_peak_1392	2495	.	39.3663	252.062	249.572
chr10	79873824	79874853	act_H3K4me3_peak_1393	461	.	14.3276	48.3752	46.1891
chr10	79908156	79909208	act_H3K4me3_peak_1394	1292	.	25.2926	131.586	129.265
chr10	79915902	79917551	act_H3K4me3_peak_1395	1957	.	34.1016	198.221	195.794
chr10	79926392	79928055	act_H3K4me3_peak_1396	895	.	22.0087	91.8564	89.5729
chr10	79959531	79961248	act_H3K4me3_peak_1397	3682	.	58.8204	370.912	368.203
chr10	79982853	79986072	act_H3K4me3_peak_1398	1332	.	27.9847	135.625	133.299
chr10	79988345	79989033	act_H3K4me3_peak_1399	292	.	9.43745	31.4113	29.2773
chr10	79996344	79997628	act_H3K4me3_peak_1400	1079	.	20.5787	110.286	107.997
chr10	80038471	80040078	act_H3K4me3_peak_1401	2791	.	42.6734	281.717	279.173
chr10	80053069	80055179	act_H3K4me3_peak_1402	1980	.	37.096	200.509	198.098
chr10	80074726	80075386	act_H3K4me3_peak_1403	90	.	5.21831	11.0627	9.01167
chr10	80101540	80102951	act_H3K4me3_peak_1404	1888	.	36.6965	191.249	188.859
chr10	80114802	80118713	act_H3K4me3_peak_1405	1784	.	33.1185	180.801	178.414
chr10	80138214	80139709	act_H3K4me3_peak_1406	1680	.	35.7201	170.427	168.038
chr10	80141057	80143461	act_H3K4me3_peak_1407	2238	.	32.3107	226.269	223.83
chr10	80147887	80153616	act_H3K4me3_peak_1408	2843	.	49.4618	286.922	284.364
chr10	80160069	80161452	act_H3K4me3_peak_1409	265	.	9.98389	28.6846	26.5464
chr10	80164610	80165141	act_H3K4me3_peak_1410	135	.	6.48585	15.5786	13.5034
chr10	80167244	80169112	act_H3K4me3_peak_1411	1741	.	32.8948	176.476	174.103
chr10	80172874	80173294	act_H3K4me3_peak_1412	35	.	3.72446	5.55858	3.55235
chr10	80179037	80180399	act_H3K4me3_peak_1413	1060	.	24.9977	108.318	106.024
chr10	80225937	80228738	act_H3K4me3_peak_1414	851	.	18.8261	87.3729	85.17
chr10	80248599	80250677	act_H3K4me3_peak_1415	2097	.	34.5596	212.154	209.736
chr10	80259542	80262430	act_H3K4me3_peak_1416	833	.	18.0988	85.6238	83.3787
chr10	80264391	80266650	act_H3K4me3_peak_1417	2298	.	27.8644	232.342	229.874
chr10	80292241	80294490	act_H3K4me3_peak_1418	4831	.	65.9458	486.058	483.161
chr10	80319302	80320916	act_H3K4me3_peak_1419	2991	.	43.4455	301.748	299.187
chr10	80322944	80323999	act_H3K4me3_peak_1420	413	.	13.1405	43.5541	41.3927
chr10	80329498	80330726	act_H3K4me3_peak_1421	744	.	18.761	76.6291	74.4212
chr10	80342577	80343659	act_H3K4me3_peak_1422	115	.	6.3108	13.6567	11.5859
chr10	80348212	80348480	act_H3K4me3_peak_1423	44	.	3.90441	6.43039	4.41751
chr10	80356455	80357005	act_H3K4me3_peak_1424	80	.	5.18514	10.1433	8.09708
chr10	80385008	80388356	act_H3K4me3_peak_1425	2589	.	39.1898	261.499	258.983
chr10	80397702	80400501	act_H3K4me3_peak_1426	1451	.	26.7031	147.535	145.192
chr10	80405458	80407558	act_H3K4me3_peak_1427	2786	.	43.9992	281.239	278.685
chr10	80431834	80434472	act_H3K4me3_peak_1428	2994	.	50.9031	302.019	299.442
chr10	80474964	80475937	act_H3K4me3_peak_1429	663	.	17.1823	68.5255	66.301
chr10	80494769	80495476	act_H3K4me3_peak_1430	135	.	6.80072	15.6558	13.5815
chr10	80509574	80510023	act_H3K4me3_peak_1431	178	.	6.26137	19.9698	17.8708
chr10	80560040	80562443	act_H3K4me3_peak_1432	3456	.	48.0117	348.326	345.646
chr10	80575652	80578658	act_H3K4me3_peak_1433	2015	.	32.5867	203.977	201.538
chr10	80588924	80590862	act_H3K4me3_peak_1434	2303	.	35.5788	232.782	230.32
chr10	80602643	80604239	act_H3K4me3_peak_1435	2394	.	43.0954	241.919	239.443
chr10	80621403	80624513	act_H3K4me3_peak_1436	2135	.	35.8886	215.999	213.55
chr10	80655434	80657095	act_H3K4me3_peak_1437	2129	.	40.7375	215.341	212.902
chr10	80659278	80659810	act_H3K4me3_peak_1438	129	.	6.50632	15.0518	12.9799
chr10	80674493	80677625	act_H3K4me3_peak_1439	1435	.	25.6937	145.857	143.531
chr10	80700928	80703472	act_H3K4me3_peak_1440	951	.	17.8086	97.4094	95.1468
chr10	80740311	80742845	act_H3K4me3_peak_1441	3635	.	45.0978	366.239	363.54
chr10	80751651	80752123	act_H3K4me3_peak_1442	99	.	5.63357	12.0535	9.99474
chr10	80754582	80757228	act_H3K4me3_peak_1443	1929	.	35.7655	195.323	192.929
chr10	80796881	80800137	act_H3K4me3_peak_1444	4626	.	69.1686	465.455	462.628
chr10	80825888	80828759	act_H3K4me3_peak_1445	2848	.	41.8755	287.358	284.808
chr10	80843611	80844263	act_H3K4me3_peak_1446	85	.	5.1747	10.5645	8.51874
chr10	80853887	80857995	act_H3K4me3_peak_1447	2922	.	43.5617	294.796	292.246
chr10	80899403	80901007	act_H3K4me3_peak_1448	4160	.	56.7653	418.854	416.077
chr10	80917169	80918651	act_H3K4me3_peak_1449	4216	.	58.8157	424.427	421.639
chr10	80928574	80931217	act_H3K4me3_peak_1450	1254	.	25.967	127.715	125.403
chr10	80936341	80936672	act_H3K4me3_peak_1451	39	.	3.80217	5.99364	3.98593
chr10	81014485	81015048	act_H3K4me3_peak_1452	518	.	12.4226	54.0073	51.8175
chr10	81036621	81037501	act_H3K4me3_peak_1453	2284	.	41.6499	230.89	228.44
chr10	81059039	81060688	act_H3K4me3_peak_1454	2537	.	39.1421	256.261	253.779
chr10	81069493	81071367	act_H3K4me3_peak_1455	1958	.	29.5827	198.245	195.851
chr10	81105140	81107175	act_H3K4me3_peak_1456	1804	.	29.7701	182.841	180.427
chr10	81129008	81129715	act_H3K4me3_peak_1457	327	.	11.4154	34.8573	32.712
chr10	81135726	81139523	act_H3K4me3_peak_1458	2982	.	54.0762	300.871	298.279
chr10	81166626	81169373	act_H3K4me3_peak_1459	1076	.	20.3562	109.893	107.649
chr10	81174863	81178499	act_H3K4me3_peak_1460	3490	.	45.3926	351.681	349.037
chr10	81182851	81183979	act_H3K4me3_peak_1461	1588	.	28.5075	161.213	158.843
chr10	81192192	81193336	act_H3K4me3_peak_1462	554	.	13.3124	57.6169	55.4101
chr10	81232674	81233827	act_H3K4me3_peak_1463	651	.	16.7392	67.3889	65.1693
chr10	81257423	81257829	act_H3K4me3_peak_1464	83	.	5.40106	10.4452	8.39311
chr10	81265833	81269198	act_H3K4me3_peak_1465	1646	.	31.2855	167.012	164.642
chr10	81285439	81286289	act_H3K4me3_peak_1466	180	.	7.02234	20.139	18.0449
chr10	81292857	81294454	act_H3K4me3_peak_1467	2346	.	38.0632	237.134	234.663
chr10	81319668	81322402	act_H3K4me3_peak_1468	2910	.	43.7392	293.643	291.035
chr10	81349236	81351191	act_H3K4me3_peak_1469	2337	.	33.9846	236.216	233.746
chr10	81356999	81358496	act_H3K4me3_peak_1470	1764	.	29.8182	178.86	176.486
chr10	81376589	81379401	act_H3K4me3_peak_1471	2318	.	34.6382	234.314	231.835
chr10	81383721	81385789	act_H3K4me3_peak_1472	3045	.	44.8028	307.177	304.583
chr10	81407285	81407625	act_H3K4me3_peak_1473	68	.	4.88247	8.85177	6.81264
chr10	81425964	81427389	act_H3K4me3_peak_1474	1051	.	24.6421	107.418	105.149
chr10	81429702	81431433	act_H3K4me3_peak_1475	1180	.	26.5384	120.383	118.061
chr10	81464213	81464562	act_H3K4me3_peak_1476	59	.	4.53334	7.99501	5.96459
chr10	81481587	81482841	act_H3K4me3_peak_1477	711	.	18.2502	73.3981	71.1952
chr10	81495045	81497142	act_H3K4me3_peak_1478	3158	.	52.6519	318.418	315.813
chr10	81543333	81545829	act_H3K4me3_peak_1479	3073	.	44.6086	309.932	307.352
chr10	81558783	81561350	act_H3K4me3_peak_1480	1761	.	35.6471	178.529	176.145
chr10	81564008	81564393	act_H3K4me3_peak_1481	62	.	4.61867	8.2748	6.24305
chr10	81570986	81572104	act_H3K4me3_peak_1482	437	.	13.6381	45.9414	43.777
chr10	81574920	81576248	act_H3K4me3_peak_1483	1478	.	28.6722	150.225	147.877
chr10	81596253	81597565	act_H3K4me3_peak_1484	159	.	7.16133	18.0753	15.9832
chr10	81605684	81607164	act_H3K4me3_peak_1485	663	.	15.8486	68.5649	66.3518
chr10	81626691	81628046	act_H3K4me3_peak_1486	847	.	19.5703	87.0351	84.7809
chr10	81633294	81634097	act_H3K4me3_peak_1487	163	.	7.62277	18.4152	16.319
chr10	81642814	81644615	act_H3K4me3_peak_1488	1470	.	26.9854	149.435	147.081
chr10	81648639	81650126	act_H3K4me3_peak_1489	2637	.	41.4795	266.272	263.76
chr10	81704201	81705789	act_H3K4me3_peak_1490	1735	.	32.6549	175.936	173.556
chr10	81770112	81771619	act_H3K4me3_peak_1491	1883	.	37.379	190.77	188.375
chr10	81812331	81812615	act_H3K4me3_peak_1492	769	.	20.9743	79.1766	76.9143
chr10	81863473	81864659	act_H3K4me3_peak_1493	2281	.	43.2381	230.589	228.127
chr10	81929460	81930988	act_H3K4me3_peak_1494	1881	.	37.7541	190.57	188.175
chr10	81978794	81979105	act_H3K4me3_peak_1495	1047	.	26.115	107.03	104.719
chr10	81996434	81997971	act_H3K4me3_peak_1496	1744	.	27.4391	176.849	174.461
chr10	82047214	82049122	act_H3K4me3_peak_1497	831	.	18.2392	85.4313	83.1913
chr10	82082738	82084402	act_H3K4me3_peak_1498	1564	.	24.5674	158.749	156.412
chr10	82127510	82128760	act_H3K4me3_peak_1499	1503	.	30.623	152.68	150.336
chr10	82177801	82179165	act_H3K4me3_peak_1500	966	.	23.346	98.9681	96.6829
chr10	82240254	82241648	act_H3K4me3_peak_1501	1859	.	32.1962	188.382	185.991
chr10	82353857	82355191	act_H3K4me3_peak_1502	1690	.	30.9797	171.378	169.005
chr10	82622266	82623736	act_H3K4me3_peak_1503	1965	.	37.3793	198.959	196.562
chr10	82629004	82631474	act_H3K4me3_peak_1504	1738	.	30.3285	176.242	173.856
chr10	82698616	82700502	act_H3K4me3_peak_1505	3489	.	48.8464	351.634	348.971
chr10	82762248	82764556	act_H3K4me3_peak_1506	1210	.	26.0803	123.339	121.03
chr10	82811920	82812511	act_H3K4me3_peak_1507	1203	.	27.7887	122.626	120.314
chr10	82858453	82862002	act_H3K4me3_peak_1508	2336	.	41.7277	236.137	233.654
chr10	82984733	82988893	act_H3K4me3_peak_1509	2801	.	47.5948	282.715	280.166
chr10	83336802	83338331	act_H3K4me3_peak_1510	1879	.	36.7027	190.386	187.962
chr10	83359810	83361937	act_H3K4me3_peak_1511	3479	.	48.5913	350.653	347.981
chr10	83533172	83534450	act_H3K4me3_peak_1512	570	.	12.762	59.2804	57.0809
chr10	83543369	83545562	act_H3K4me3_peak_1513	1968	.	34.0955	199.289	196.869
chr10	83647121	83649468	act_H3K4me3_peak_1514	1302	.	23.7455	132.566	130.247
chr10	83722386	83723976	act_H3K4me3_peak_1515	912	.	21.14	93.5235	91.2567
chr10	83788005	83788536	act_H3K4me3_peak_1516	314	.	11.2413	33.5784	31.4344
chr10	84439860	84441925	act_H3K4me3_peak_1517	2014	.	36.875	203.922	201.479
chr10	84532629	84534573	act_H3K4me3_peak_1518	1462	.	25.4543	148.569	146.231
chr10	84575950	84577855	act_H3K4me3_peak_1519	3152	.	48.4521	317.881	315.268
chr10	84621724	84623466	act_H3K4me3_peak_1520	2021	.	33.8579	204.625	202.194
chr10	84754195	84761009	act_H3K4me3_peak_1521	2304	.	44.3777	232.896	230.409
chr10	84916659	84918780	act_H3K4me3_peak_1522	2529	.	39.7707	255.418	252.913
chr10	85101516	85104238	act_H3K4me3_peak_1523	2473	.	38.95	249.862	247.369
chr10	85127194	85128490	act_H3K4me3_peak_1524	1537	.	29.4468	156.063	153.714
chr10	85183136	85186012	act_H3K4me3_peak_1525	3274	.	46.5988	330.058	327.424
chr10	85386712	85389712	act_H3K4me3_peak_1526	2122	.	40.8752	214.737	212.298
chr10	85871455	85873265	act_H3K4me3_peak_1527	3872	.	59.9483	389.986	387.228
chr10	85915507	85917622	act_H3K4me3_peak_1528	2422	.	33.6472	244.761	242.297
chr10	85927768	85929437	act_H3K4me3_peak_1529	617	.	14.5594	63.9919	61.7686
chr10	85955595	85958225	act_H3K4me3_peak_1530	2634	.	40.2878	265.931	263.408
chr10	86021580	86023128	act_H3K4me3_peak_1531	3666	.	59.7881	369.398	366.698
chr10	86300167	86303603	act_H3K4me3_peak_1532	2285	.	38.1403	231.035	228.571
chr10	86498098	86499062	act_H3K4me3_peak_1533	790	.	19.1038	81.2704	79.0351
chr10	86637072	86637337	act_H3K4me3_peak_1534	75	.	5.10861	9.54545	7.50049
chr10	86684976	86686190	act_H3K4me3_peak_1535	826	.	20.6053	84.8863	82.6376
chr10	86703426	86706949	act_H3K4me3_peak_1536	2816	.	44.6405	284.222	281.66
chr10	86778248	86780524	act_H3K4me3_peak_1537	1980	.	32.333	200.491	198.078
chr10	87058003	87058898	act_H3K4me3_peak_1538	239	.	9.27597	26.1059	23.9857
chr10	87107671	87107934	act_H3K4me3_peak_1539	26	.	3.23235	4.6009	2.61218
chr10	87447046	87447400	act_H3K4me3_peak_1540	69	.	4.50883	8.94572	6.90945
chr10	87488746	87494817	act_H3K4me3_peak_1541	1973	.	33.4355	199.763	197.369
chr10	87552923	87553166	act_H3K4me3_peak_1542	84	.	5.40895	10.4574	8.4038
chr10	87860198	87860721	act_H3K4me3_peak_1543	30	.	3.50702	5.0301	3.03216
chr10	88145573	88147948	act_H3K4me3_peak_1544	3487	.	60.6511	351.393	348.744
chr10	88200782	88201994	act_H3K4me3_peak_1545	1192	.	22.9093	121.506	119.229
chr10	88356582	88357707	act_H3K4me3_peak_1546	973	.	22.2622	99.6083	97.3206
chr10	88378899	88381021	act_H3K4me3_peak_1547	2288	.	35.4309	231.297	228.838
chr10	88502974	88504419	act_H3K4me3_peak_1548	2048	.	37.7566	207.306	204.899
chr10	88730294	88732726	act_H3K4me3_peak_1549	4342	.	71.1117	437.09	434.23
chr10	88825478	88827585	act_H3K4me3_peak_1550	2672	.	41.037	269.829	267.294
chr10	89256865	89257841	act_H3K4me3_peak_1551	168	.	7.42847	18.9186	16.8261
chr10	89344480	89345304	act_H3K4me3_peak_1552	721	.	17.6956	74.3819	72.1464
chr10	89396153	89396569	act_H3K4me3_peak_1553	78	.	5.24228	9.94594	7.89783
chr10	89442572	89444263	act_H3K4me3_peak_1554	3149	.	55.8882	317.511	314.911
chr10	89685112	89686788	act_H3K4me3_peak_1555	4610	.	62.2991	463.982	461.073
chr10	89731180	89733197	act_H3K4me3_peak_1556	1925	.	31.6167	195.012	192.59
chr10	89744583	89746225	act_H3K4me3_peak_1557	3628	.	54.7352	365.502	362.835
chr10	89872380	89874671	act_H3K4me3_peak_1558	1367	.	26.4214	139.051	136.714
chr10	90576474	90577089	act_H3K4me3_peak_1559	43	.	3.71015	6.32574	4.31444
chr10	90728544	90728879	act_H3K4me3_peak_1560	70	.	4.98243	9.13852	7.09654
chr10	90828844	90830247	act_H3K4me3_peak_1561	456	.	13.8547	47.8594	45.686
chr10	91081359	91084138	act_H3K4me3_peak_1562	3517	.	55.7611	354.383	351.714
chr10	91121767	91124552	act_H3K4me3_peak_1563	3720	.	54.4633	374.787	372.06
chr10	91167502	91167999	act_H3K4me3_peak_1564	34	.	3.65903	5.46618	3.4657
chr10	91169008	91172480	act_H3K4me3_peak_1565	2755	.	44.9628	278.058	275.51
chr10	91180600	91183183	act_H3K4me3_peak_1566	518	.	13.8279	54.0414	51.8445
chr10	91187631	91188177	act_H3K4me3_peak_1567	135	.	6.77471	15.5817	13.5034
chr10	92162892	92163254	act_H3K4me3_peak_1568	25	.	3.27855	4.5799	2.58982
chr10	92538818	92539103	act_H3K4me3_peak_1569	54	.	4.37625	7.52199	5.49513
chr10	92556403	92556708	act_H3K4me3_peak_1570	35	.	3.71683	5.59673	3.59129
chr10	92721309	92722929	act_H3K4me3_peak_1571	2960	.	50.1005	298.607	296.043
chr10	93080916	93081778	act_H3K4me3_peak_1572	748	.	16.6992	77.0371	74.8091
chr10	93160244	93163646	act_H3K4me3_peak_1573	2574	.	42.7284	259.903	257.403
chr10	93166309	93166585	act_H3K4me3_peak_1574	39	.	3.62103	5.92324	3.91474
chr10	93308767	93311716	act_H3K4me3_peak_1575	2342	.	42.7826	236.666	234.207
chr10	93452647	93455006	act_H3K4me3_peak_1576	2450	.	41.0027	247.56	245.07
chr10	93539568	93540289	act_H3K4me3_peak_1577	95	.	5.61571	11.6524	9.5934
chr10	93587916	93590157	act_H3K4me3_peak_1578	2680	.	43.4305	270.524	268.009
chr10	93640557	93642761	act_H3K4me3_peak_1579	2704	.	46.3649	272.963	270.428
chr10	93700470	93701173	act_H3K4me3_peak_1580	101	.	5.24837	12.2073	10.1471
chr10	93833267	93834879	act_H3K4me3_peak_1581	3195	.	47.3503	322.16	319.556
chr10	93888054	93890357	act_H3K4me3_peak_1582	3548	.	49.0323	357.515	354.849
chr10	94034511	94037581	act_H3K4me3_peak_1583	3036	.	51.9354	306.233	303.643
chr10	94147379	94149213	act_H3K4me3_peak_1584	3082	.	41.8574	310.835	308.234
chr10	94198329	94200356	act_H3K4me3_peak_1585	2013	.	36.2861	203.805	201.376
chr10	94514412	94517065	act_H3K4me3_peak_1586	2373	.	43.7558	239.823	237.341
chr10	94544925	94546058	act_H3K4me3_peak_1587	223	.	8.38241	24.4802	22.3706
chr10	94584707	94584958	act_H3K4me3_peak_1588	37	.	3.55409	5.7546	3.74819
chr10	94687555	94690123	act_H3K4me3_peak_1589	3070	.	42.2802	309.648	307.061
chr10	94829211	94830255	act_H3K4me3_peak_1590	111	.	5.80705	13.2589	11.193
chr10	94943278	94945872	act_H3K4me3_peak_1591	2141	.	40.7648	216.568	214.117
chr10	94991094	94991473	act_H3K4me3_peak_1592	43	.	3.871	6.35885	4.34654
chr10	95323174	95324393	act_H3K4me3_peak_1593	2221	.	37.8327	224.59	222.143
chr10	95414841	95417728	act_H3K4me3_peak_1594	1025	.	22.5914	104.838	102.561
chr10	95500351	95502173	act_H3K4me3_peak_1595	1966	.	30.3649	199.115	196.695
chr10	95514185	95516767	act_H3K4me3_peak_1596	3293	.	55.6141	332.009	329.375
chr10	95560458	95564670	act_H3K4me3_peak_1597	2722	.	45.8958	274.76	272.237
chr10	95894461	95894850	act_H3K4me3_peak_1598	54	.	4.30769	7.49099	5.46411
chr10	95939633	95942205	act_H3K4me3_peak_1599	1884	.	33.8868	190.882	188.48
chr10	96160789	96161752	act_H3K4me3_peak_1600	858	.	19.842	88.1705	85.9
chr10	96616205	96621881	act_H3K4me3_peak_1601	1539	.	27.9915	156.338	153.989
chr10	96646704	96646985	act_H3K4me3_peak_1602	46	.	4.1553	6.71495	4.69521
chr10	97312807	97314217	act_H3K4me3_peak_1603	716	.	15.2365	73.8924	71.6842
chr10	98913470	98917018	act_H3K4me3_peak_1604	2799	.	51.2426	282.459	279.908
chr10	99106147	99110148	act_H3K4me3_peak_1605	3049	.	46.1394	307.535	304.924
chr10	99260637	99268919	act_H3K4me3_peak_1606	3003	.	47.6926	302.909	300.333
chr10	99639258	99639593	act_H3K4me3_peak_1607	29	.	3.18777	4.92399	2.93022
chr10	100015073	100019173	act_H3K4me3_peak_1608	2621	.	47.196	264.643	262.114
chr10	100065599	100066471	act_H3K4me3_peak_1609	38	.	3.54336	5.89258	3.88551
chr10	100485716	100488369	act_H3K4me3_peak_1610	2400	.	43.4699	242.581	240.098
chr10	100588314	100589737	act_H3K4me3_peak_1611	1763	.	26.1068	178.726	176.337
chr10	102435330	102435572	act_H3K4me3_peak_1612	108	.	6.13734	12.9341	10.8654
chr10	103235711	103236666	act_H3K4me3_peak_1613	947	.	22.8312	97.0602	94.7996
chr10	103368203	103369483	act_H3K4me3_peak_1614	429	.	12.8988	45.1658	42.9933
chr10	105284259	105284524	act_H3K4me3_peak_1615	46	.	4.0518	6.63863	4.62189
chr10	105571529	105576223	act_H3K4me3_peak_1616	2073	.	37.2162	209.74	207.308
chr10	105840425	105842837	act_H3K4me3_peak_1617	2385	.	33.7439	240.974	238.5
chr10	106469305	106471066	act_H3K4me3_peak_1618	1347	.	25.7696	137.119	134.781
chr10	106632306	106633191	act_H3K4me3_peak_1619	141	.	7.05823	16.2199	14.1335
chr10	106932708	106933142	act_H3K4me3_peak_1620	108	.	5.83436	12.9178	10.8508
chr10	107123326	107123596	act_H3K4me3_peak_1621	83	.	5.32835	10.4134	8.36134
chr10	107271527	107273012	act_H3K4me3_peak_1622	1238	.	26.5233	126.203	123.892
chr10	107752589	107752976	act_H3K4me3_peak_1623	44	.	4.06383	6.45155	4.43423
chr10	108132981	108133821	act_H3K4me3_peak_1624	82	.	4.65511	10.3256	8.2774
chr10	108160924	108165905	act_H3K4me3_peak_1625	2457	.	42.3607	248.243	245.756
chr10	108331496	108333762	act_H3K4me3_peak_1626	2858	.	54.3151	288.445	285.883
chr10	109010309	109011947	act_H3K4me3_peak_1627	708	.	16.154	73.104	70.8595
chr10	109136778	109137773	act_H3K4me3_peak_1628	241	.	9.47992	26.2618	24.1389
chr10	109832677	109833605	act_H3K4me3_peak_1629	32	.	3.6058	5.28917	3.28774
chr10	109882599	109883833	act_H3K4me3_peak_1630	95	.	5.76147	11.6475	9.58826
chr10	109998442	110000593	act_H3K4me3_peak_1631	438	.	12.437	46.0396	43.8546
chr10	110454785	110456406	act_H3K4me3_peak_1632	1555	.	31.7036	157.904	155.549
chr10	110744659	110746901	act_H3K4me3_peak_1633	2481	.	41.6855	250.683	248.184
chr10	110919411	110921053	act_H3K4me3_peak_1634	1704	.	31.55	172.854	170.465
chr10	111008441	111011522	act_H3K4me3_peak_1635	2537	.	42.4356	256.267	253.755
chr10	111164034	111166389	act_H3K4me3_peak_1636	3732	.	59.0108	375.981	373.255
chr10	111297994	111299553	act_H3K4me3_peak_1637	1092	.	22.3517	111.56	109.267
chr10	111419594	111420322	act_H3K4me3_peak_1638	50	.	4.04414	7.11298	5.09277
chr10	111472578	111475249	act_H3K4me3_peak_1639	2146	.	39.9386	217.114	214.68
chr10	111505812	111509942	act_H3K4me3_peak_1640	2599	.	41.2303	262.476	259.974
chr10	111972453	111974289	act_H3K4me3_peak_1641	3651	.	54.4291	367.81	365.122
chr10	112163399	112164194	act_H3K4me3_peak_1642	127	.	6.56755	14.8185	12.7449
chr10	112269840	112270967	act_H3K4me3_peak_1643	1347	.	30.0814	137.038	134.705
chr10	112926875	112929481	act_H3K4me3_peak_1644	2109	.	36.5901	213.358	210.946
chr10	114801159	114802534	act_H3K4me3_peak_1645	636	.	17.0708	65.8583	63.6375
chr10	115100093	115100730	act_H3K4me3_peak_1646	77	.	5.02027	9.80507	7.7611
chr10	115249668	115252218	act_H3K4me3_peak_1647	2569	.	40.2695	259.443	256.925
chr10	115313731	115316564	act_H3K4me3_peak_1648	2422	.	41.0272	244.757	242.256
chr10	115361240	115363238	act_H3K4me3_peak_1649	805	.	18.4174	82.7862	80.5409
chr10	115382198	115387852	act_H3K4me3_peak_1650	2765	.	47.6231	279.129	276.576
chr10	115586183	115588348	act_H3K4me3_peak_1651	2103	.	37.6481	212.777	210.347
chr10	115664534	115665079	act_H3K4me3_peak_1652	108	.	5.96944	12.9094	10.844
chr10	116017670	116019611	act_H3K4me3_peak_1653	663	.	16.4019	68.6064	66.3858
chr10	116301252	116301827	act_H3K4me3_peak_1654	169	.	7.02716	19.0778	16.976
chr10	116471263	116475205	act_H3K4me3_peak_1655	2920	.	51.3922	294.577	292.007
chr10	116579561	116582965	act_H3K4me3_peak_1656	2968	.	52.3655	299.414	296.849
chr10	116948774	116951176	act_H3K4me3_peak_1657	1915	.	35.299	193.906	191.509
chr10	117062398	117064315	act_H3K4me3_peak_1658	3449	.	41.0481	347.622	344.987
chr10	117094612	117095653	act_H3K4me3_peak_1659	26	.	3.34693	4.65643	2.66491
chr10	117146448	117149269	act_H3K4me3_peak_1660	2428	.	44.8122	245.343	242.874
chr10	117223214	117225119	act_H3K4me3_peak_1661	1941	.	33.7329	196.554	194.138
chr10	117374972	117377544	act_H3K4me3_peak_1662	2592	.	41.7664	261.774	259.263
chr10	117393614	117393972	act_H3K4me3_peak_1663	82	.	5.01531	10.3032	8.25411
chr10	117571275	117571883	act_H3K4me3_peak_1664	135	.	6.90558	15.6136	13.5317
chr10	117629044	117630037	act_H3K4me3_peak_1665	489	.	12.1092	51.1682	48.9761
chr10	117707016	117711646	act_H3K4me3_peak_1666	2152	.	37.5347	217.656	215.213
chr10	117745105	117747027	act_H3K4me3_peak_1667	1762	.	32.0612	178.625	176.253
chr10	117791234	117793374	act_H3K4me3_peak_1668	2398	.	34.092	242.303	239.82
chr10	117844084	117846828	act_H3K4me3_peak_1669	1741	.	36.0896	176.556	174.153
chr10	117905569	117906545	act_H3K4me3_peak_1670	284	.	10.6463	30.637	28.498
chr10	118049111	118049651	act_H3K4me3_peak_1671	37	.	3.76591	5.71089	3.70504
chr10	118103178	118103567	act_H3K4me3_peak_1672	24	.	3.21209	4.42607	2.43921
chr10	118141163	118142970	act_H3K4me3_peak_1673	1341	.	28.2924	136.442	134.134
chr10	118758802	118759165	act_H3K4me3_peak_1674	45	.	4.0959	6.55283	4.53487
chr10	118867356	118870333	act_H3K4me3_peak_1675	2527	.	44.5397	255.255	252.76
chr10	119055245	119055620	act_H3K4me3_peak_1676	31	.	3.35605	5.16652	3.16805
chr10	119237810	119241257	act_H3K4me3_peak_1677	2866	.	46.8845	289.231	286.675
chr10	119452878	119456362	act_H3K4me3_peak_1678	2562	.	47.4263	258.773	256.243
chr10	119614598	119615185	act_H3K4me3_peak_1679	125	.	6.49069	14.6377	12.5619
chr10	119691462	119693496	act_H3K4me3_peak_1680	877	.	20.1687	90.0273	87.7673
chr10	119818228	119820285	act_H3K4me3_peak_1681	220	.	8.91197	24.205	22.0886
chr10	120112233	120113636	act_H3K4me3_peak_1682	1973	.	28.4676	199.825	197.395
chr10	120201342	120202170	act_H3K4me3_peak_1683	200	.	7.88073	22.1974	20.0869
chr10	120208477	120210159	act_H3K4me3_peak_1684	2542	.	41.4881	256.731	254.239
chr10	120226650	120228584	act_H3K4me3_peak_1685	4050	.	48.8475	407.86	405.08
chr10	120473196	120478039	act_H3K4me3_peak_1686	2726	.	43.6123	275.187	272.65
chr10	120883209	120883585	act_H3K4me3_peak_1687	41	.	3.94488	6.19878	4.18559
chr10	120897861	120899580	act_H3K4me3_peak_1688	1686	.	30.3994	171.036	168.649
chr10	120977000	120980277	act_H3K4me3_peak_1689	3017	.	51.3435	304.323	301.764
chr10	121032839	121034679	act_H3K4me3_peak_1690	1310	.	26.4999	133.422	131.086
chr10	121055780	121056096	act_H3K4me3_peak_1691	41	.	3.86763	6.14521	4.13482
chr10	121310020	121311495	act_H3K4me3_peak_1692	2095	.	39.3058	212.02	209.571
chr10	121350894	121351635	act_H3K4me3_peak_1693	310	.	11.1228	33.2329	31.0852
chr10	121364488	121366409	act_H3K4me3_peak_1694	2342	.	38.3978	236.735	234.267
chr10	121472006	121476979	act_H3K4me3_peak_1695	3806	.	60.3267	383.364	380.651
chr10	121504436	121506285	act_H3K4me3_peak_1696	57	.	4.25789	7.76111	5.73405
chr10	121533286	121533578	act_H3K4me3_peak_1697	24	.	3.03436	4.3927	2.40623
chr10	121585340	121587707	act_H3K4me3_peak_1698	2147	.	39.4511	217.16	214.716
chr10	121624531	121627033	act_H3K4me3_peak_1699	2791	.	46.1723	281.696	279.139
chr10	121641541	121642142	act_H3K4me3_peak_1700	322	.	11.3027	34.3657	32.2196
chr10	121739396	121741066	act_H3K4me3_peak_1701	3258	.	48.9624	328.476	325.861
chr10	121836322	121837857	act_H3K4me3_peak_1702	276	.	9.82377	29.8085	27.6854
chr10	122046175	122048092	act_H3K4me3_peak_1703	1686	.	28.8853	171.017	168.65
chr10	122095784	122097911	act_H3K4me3_peak_1704	1363	.	22.9549	138.663	136.355
chr10	122448665	122449543	act_H3K4me3_peak_1705	210	.	8.83994	23.1787	21.0667
chr10	122678373	122680268	act_H3K4me3_peak_1706	2849	.	43.788	287.451	284.902
chr10	122717889	122718231	act_H3K4me3_peak_1707	42	.	3.9721	6.22709	4.21322
chr10	122883830	122884489	act_H3K4me3_peak_1708	56	.	4.32571	7.63604	5.61083
chr10	122983105	122987027	act_H3K4me3_peak_1709	1875	.	34.4211	189.964	187.562
chr10	123074850	123077099	act_H3K4me3_peak_1710	1476	.	31.6539	150.025	147.658
chr10	123195177	123197833	act_H3K4me3_peak_1711	2821	.	50.3555	284.697	282.145
chr10	123263967	123265487	act_H3K4me3_peak_1712	1034	.	24.3627	105.737	103.448
chr10	125388876	125389931	act_H3K4me3_peak_1713	1799	.	30.4286	182.363	179.967
chr10	125965493	125968557	act_H3K4me3_peak_1714	1807	.	30.3698	183.086	180.706
chr10	126900321	126901646	act_H3K4me3_peak_1715	3050	.	48.0675	307.621	305.04
chr10	126905511	126906189	act_H3K4me3_peak_1716	205	.	7.85961	22.6925	20.5904
chr10	126928149	126928821	act_H3K4me3_peak_1717	437	.	13.8036	45.9396	43.7671
chr10	126978118	126981776	act_H3K4me3_peak_1718	2543	.	45.7967	256.874	254.375
chr10	127029668	127031184	act_H3K4me3_peak_1719	2616	.	41.0247	264.118	261.62
chr10	127040806	127042968	act_H3K4me3_peak_1720	2997	.	40.212	302.291	299.716
chr10	127058715	127060651	act_H3K4me3_peak_1721	561	.	15.5764	58.3344	56.1502
chr10	127062874	127065146	act_H3K4me3_peak_1722	3968	.	56.9858	399.592	396.889
chr10	127068855	127071435	act_H3K4me3_peak_1723	2000	.	36.5916	202.454	200.02
chr10	127078869	127079757	act_H3K4me3_peak_1724	370	.	12.2187	39.1894	37.0396
chr10	127081202	127081907	act_H3K4me3_peak_1725	56	.	4.47329	7.68096	5.65201
chr10	127120294	127121555	act_H3K4me3_peak_1726	3730	.	61.0257	375.785	373.098
chr10	127165008	127165852	act_H3K4me3_peak_1727	456	.	11.4362	47.7793	45.6093
chr10	127170862	127171167	act_H3K4me3_peak_1728	68	.	4.77187	8.8814	6.84247
chr10	127180112	127180429	act_H3K4me3_peak_1729	62	.	4.51951	8.28823	6.25573
chr10	127188172	127189088	act_H3K4me3_peak_1730	1017	.	23.8928	104.03	101.766
chr10	127194796	127196304	act_H3K4me3_peak_1731	1922	.	36.1223	194.673	192.259
chr10	127210627	127212124	act_H3K4me3_peak_1732	2670	.	40.2985	269.579	267.054
chr10	127262806	127263462	act_H3K4me3_peak_1733	105	.	6.00809	12.6339	10.5693
chr10	127265957	127267776	act_H3K4me3_peak_1734	4168	.	60.5584	419.635	416.829
chr10	127287481	127292751	act_H3K4me3_peak_1735	1246	.	26.1376	126.933	124.633
chr10	127310563	127312554	act_H3K4me3_peak_1736	2779	.	50.6038	280.538	277.986
chr10	127326624	127326879	act_H3K4me3_peak_1737	29	.	3.48809	4.9949	2.99799
chr10	127339119	127340095	act_H3K4me3_peak_1738	493	.	14.8513	51.567	49.3858
chr10	127341639	127342384	act_H3K4me3_peak_1739	125	.	6.42024	14.6071	12.5363
chr10	127379981	127382182	act_H3K4me3_peak_1740	961	.	22.3653	98.4165	96.1648
chr10	127421192	127421497	act_H3K4me3_peak_1741	67	.	4.5447	8.78801	6.75096
chr10	127508909	127509697	act_H3K4me3_peak_1742	234	.	8.32765	25.5348	23.4217
chr10	127511582	127513400	act_H3K4me3_peak_1743	537	.	11.7665	55.9342	53.7488
chr10	127521122	127522714	act_H3K4me3_peak_1744	2068	.	37.0648	209.277	206.847
chr10	127533985	127534917	act_H3K4me3_peak_1745	267	.	9.96857	28.9177	26.7967
chr10	127619618	127622659	act_H3K4me3_peak_1746	1432	.	30.0231	145.595	143.258
chr10	127661699	127669005	act_H3K4me3_peak_1747	1384	.	27.3322	140.727	138.422
chr10	127676156	127678115	act_H3K4me3_peak_1748	1859	.	32.4569	188.391	185.982
chr10	127738967	127740889	act_H3K4me3_peak_1749	2219	.	37.282	224.368	221.924
chr10	128014934	128016228	act_H3K4me3_peak_1750	1264	.	28.0353	128.798	126.494
chr10	128034693	128038190	act_H3K4me3_peak_1751	3660	.	50.8958	368.73	366.006
chr10	128057958	128061346	act_H3K4me3_peak_1752	3671	.	53.0411	369.855	367.155
chr10	128082014	128085343	act_H3K4me3_peak_1753	3737	.	58.0209	376.421	373.711
chr10	128091221	128094919	act_H3K4me3_peak_1754	1231	.	23.4538	125.474	123.191
chr10	128096644	128098677	act_H3K4me3_peak_1755	4447	.	60.197	447.618	444.769
chr10	128175289	128177059	act_H3K4me3_peak_1756	1217	.	25.4464	124.021	121.716
chr10	128179980	128180424	act_H3K4me3_peak_1757	98	.	5.70787	11.863	9.80253
chr10	128193902	128195458	act_H3K4me3_peak_1758	1579	.	33.5716	160.348	157.974
chr10	128210522	128212200	act_H3K4me3_peak_1759	1894	.	27.7706	191.807	189.403
chr10	128231369	128233286	act_H3K4me3_peak_1760	1866	.	29.8961	189.094	186.699
chr10	128270011	128271487	act_H3K4me3_peak_1761	1709	.	26.5136	173.315	170.947
chr10	128302497	128304236	act_H3K4me3_peak_1762	1148	.	23.0873	117.195	114.88
chr10	128321643	128323766	act_H3K4me3_peak_1763	2549	.	40.5741	257.429	254.924
chr10	128337065	128339747	act_H3K4me3_peak_1764	3202	.	49.3732	322.897	320.267
chr10	128344610	128345545	act_H3K4me3_peak_1765	41	.	3.67041	6.17533	4.16635
chr10	128367742	128369629	act_H3K4me3_peak_1766	1370	.	27.866	139.401	137.073
chr10	128376374	128378772	act_H3K4me3_peak_1767	2035	.	32.8226	205.93	203.517
chr10	128408537	128413286	act_H3K4me3_peak_1768	2190	.	34.9602	221.491	219.039
chr10	128458258	128460685	act_H3K4me3_peak_1769	3088	.	47.0895	311.458	308.856
chr10	128491923	128495234	act_H3K4me3_peak_1770	2538	.	45.8087	256.337	253.828
chr10	128498128	128499943	act_H3K4me3_peak_1771	595	.	16.8302	61.7732	59.5665
chr10	128524759	128526890	act_H3K4me3_peak_1772	1858	.	29.7586	188.258	185.856
chr10	128546453	128549652	act_H3K4me3_peak_1773	3077	.	43.4519	310.376	307.79
chr10	128563895	128566951	act_H3K4me3_peak_1774	2979	.	38.4521	300.525	297.938
chr10	128589314	128590770	act_H3K4me3_peak_1775	1864	.	32.3214	188.82	186.42
chr10	128624773	128626913	act_H3K4me3_peak_1776	4072	.	52.3169	409.965	407.214
chr10	128668676	128669611	act_H3K4me3_peak_1777	683	.	18.3603	70.5783	68.3592
chr10	128673339	128674726	act_H3K4me3_peak_1778	1051	.	19.8255	107.467	105.17
chr10	128694959	128696853	act_H3K4me3_peak_1779	3218	.	47.1966	324.421	321.825
chr10	128703578	128705681	act_H3K4me3_peak_1780	2219	.	38.4872	224.413	221.972
chr10	128743368	128744418	act_H3K4me3_peak_1781	1054	.	21.8193	107.683	105.401
chr10	128747405	128749796	act_H3K4me3_peak_1782	2271	.	31.9604	229.641	227.175
chr10	128803035	128808220	act_H3K4me3_peak_1783	1550	.	30.2448	157.383	155.032
chr10	128820771	128823514	act_H3K4me3_peak_1784	2544	.	44.0632	256.923	254.42
chr10	128889350	128892519	act_H3K4me3_peak_1785	1261	.	27.0305	128.484	126.19
chr10	128909208	128911978	act_H3K4me3_peak_1786	2392	.	40.9353	241.707	239.232
chr10	128921817	128924184	act_H3K4me3_peak_1787	476	.	12.7893	49.8668	47.698
chr10	128933778	128934334	act_H3K4me3_peak_1788	127	.	6.62368	14.8476	12.769
chr10	130541597	130543183	act_H3K4me3_peak_1789	1536	.	31.6062	156.018	153.664
chr11	3122979	3124933	act_H3K4me3_peak_1790	1303	.	19.3668	132.615	130.302
chr11	3192699	3193915	act_H3K4me3_peak_1791	447	.	3.62444	46.9779	44.7924
chr11	3201444	3203960	act_H3K4me3_peak_1792	1819	.	17.2616	184.341	181.939
chr11	3264727	3267306	act_H3K4me3_peak_1793	2572	.	41.3195	259.729	257.202
chr11	3288536	3293893	act_H3K4me3_peak_1794	2128	.	40.1319	215.337	212.873
chr11	3330220	3332901	act_H3K4me3_peak_1795	1669	.	33.3173	169.363	166.998
chr11	3370672	3371942	act_H3K4me3_peak_1796	565	.	15.8018	58.8041	56.5999
chr11	3407625	3409775	act_H3K4me3_peak_1797	2421	.	44.8996	244.592	242.114
chr11	3450808	3453790	act_H3K4me3_peak_1798	2743	.	38.9558	276.881	274.342
chr11	3514098	3515565	act_H3K4me3_peak_1799	571	.	15.4672	59.3384	57.1302
chr11	3535499	3536324	act_H3K4me3_peak_1800	270	.	8.17545	29.1891	27.0502
chr11	3537711	3539826	act_H3K4me3_peak_1801	1262	.	26.0263	128.544	126.241
chr11	3628828	3629543	act_H3K4me3_peak_1802	128	.	6.66049	14.9084	12.8335
chr11	3647319	3651446	act_H3K4me3_peak_1803	2303	.	41.5974	232.776	230.326
chr11	3761656	3762537	act_H3K4me3_peak_1804	552	.	16.349	57.4276	55.2178
chr11	3774365	3775194	act_H3K4me3_peak_1805	97	.	5.79526	11.8422	9.78242
chr11	3863505	3864416	act_H3K4me3_peak_1806	277	.	9.6878	29.8456	27.7127
chr11	3894582	3895797	act_H3K4me3_peak_1807	528	.	14.8216	55.0667	52.8617
chr11	3910586	3914830	act_H3K4me3_peak_1808	1476	.	26.5177	149.959	147.612
chr11	3931073	3932443	act_H3K4me3_peak_1809	586	.	16.0493	60.8938	58.6855
chr11	3963340	3965656	act_H3K4me3_peak_1810	2371	.	38.7268	239.57	237.114
chr11	4094734	4097546	act_H3K4me3_peak_1811	411	.	11.5148	43.3299	41.1722
chr11	4117451	4118934	act_H3K4me3_peak_1812	1169	.	19.9971	119.221	116.934
chr11	4134872	4136237	act_H3K4me3_peak_1813	3223	.	49.4969	324.919	322.318
chr11	4159630	4161885	act_H3K4me3_peak_1814	2096	.	33.7375	212.053	209.612
chr11	4186282	4187900	act_H3K4me3_peak_1815	2414	.	36.5292	243.976	241.486
chr11	4266408	4267573	act_H3K4me3_peak_1816	917	.	22.0707	93.9863	91.7226
chr11	4593239	4595343	act_H3K4me3_peak_1817	2546	.	40.8058	257.124	254.631
chr11	4637312	4638910	act_H3K4me3_peak_1818	2221	.	33.1321	224.605	222.162
chr11	4702891	4705173	act_H3K4me3_peak_1819	2363	.	39.9805	238.884	236.399
chr11	4745801	4747504	act_H3K4me3_peak_1820	599	.	16.9195	62.1398	59.9238
chr11	4847975	4850522	act_H3K4me3_peak_1821	2529	.	43.4665	255.419	252.911
chr11	4873609	4874854	act_H3K4me3_peak_1822	1194	.	26.8571	121.735	119.437
chr11	4894706	4896383	act_H3K4me3_peak_1823	2983	.	40.2785	300.947	298.368
chr11	4946974	4948125	act_H3K4me3_peak_1824	199	.	8.50574	22.0784	19.9673
chr11	4986356	4987770	act_H3K4me3_peak_1825	2345	.	35.3838	237.015	234.547
chr11	5064154	5065831	act_H3K4me3_peak_1826	1746	.	29.3343	177.035	174.65
chr11	5096017	5100843	act_H3K4me3_peak_1827	3393	.	53.2224	342.01	339.349
chr11	5260020	5262388	act_H3K4me3_peak_1828	1771	.	35.63	179.579	177.175
chr11	5442070	5445417	act_H3K4me3_peak_1829	1666	.	29.7973	169.033	166.667
chr11	5520228	5522628	act_H3K4me3_peak_1830	3542	.	48.4677	356.885	354.201
chr11	5540704	5542548	act_H3K4me3_peak_1831	2286	.	39.0073	231.123	228.673
chr11	5706526	5708403	act_H3K4me3_peak_1832	3138	.	42.727	316.416	313.81
chr11	5740018	5741987	act_H3K4me3_peak_1833	2260	.	38.2583	228.535	226.082
chr11	5761146	5763195	act_H3K4me3_peak_1834	1620	.	26.7552	164.388	162.014
chr11	5787342	5789714	act_H3K4me3_peak_1835	3059	.	49.0638	308.565	305.984
chr11	5836983	5838358	act_H3K4me3_peak_1836	1710	.	24.661	173.406	171.045
chr11	5877102	5878937	act_H3K4me3_peak_1837	1790	.	35.7683	181.451	179.058
chr11	5955072	5957125	act_H3K4me3_peak_1838	2971	.	45.8522	299.753	297.163
chr11	6006101	6007827	act_H3K4me3_peak_1839	1655	.	27.631	167.905	165.519
chr11	6063604	6066384	act_H3K4me3_peak_1840	3123	.	49.4961	315.009	312.398
chr11	6198532	6200995	act_H3K4me3_peak_1841	3531	.	52.6953	355.857	353.153
chr11	6266350	6268478	act_H3K4me3_peak_1842	2851	.	45.953	287.695	285.137
chr11	6273434	6275304	act_H3K4me3_peak_1843	3281	.	45.9986	330.725	328.11
chr11	6291127	6292918	act_H3K4me3_peak_1844	3164	.	48.826	319.074	316.48
chr11	6388687	6390589	act_H3K4me3_peak_1845	2744	.	46.6981	277.017	274.467
chr11	6415016	6418624	act_H3K4me3_peak_1846	2358	.	38.2153	238.266	235.801
chr11	6443053	6445328	act_H3K4me3_peak_1847	1761	.	34.7617	178.548	176.16
chr11	6470108	6476838	act_H3K4me3_peak_1848	1225	.	24.9686	124.846	122.526
chr11	6525944	6529170	act_H3K4me3_peak_1849	3616	.	53.6003	364.338	361.682
chr11	6546020	6548713	act_H3K4me3_peak_1850	1192	.	21.1382	121.578	119.289
chr11	6605584	6605907	act_H3K4me3_peak_1851	47	.	4.12934	6.80869	4.7906
chr11	6624541	6627131	act_H3K4me3_peak_1852	2950	.	40.8148	297.624	295.051
chr11	6658154	6658832	act_H3K4me3_peak_1853	152	.	7.40699	17.3009	15.2089
chr11	6757222	6757646	act_H3K4me3_peak_1854	51	.	4.30398	7.20181	5.17923
chr11	7062930	7064957	act_H3K4me3_peak_1855	1131	.	25.5953	115.421	113.139
chr11	7210076	7214889	act_H3K4me3_peak_1856	2959	.	53.1648	298.577	295.996
chr11	8466450	8469316	act_H3K4me3_peak_1857	1166	.	22.9244	118.978	116.674
chr11	8624343	8624783	act_H3K4me3_peak_1858	97	.	5.82932	11.794	9.73207
chr11	8662550	8665039	act_H3K4me3_peak_1859	2314	.	35.6574	233.943	231.473
chr11	8920913	8921633	act_H3K4me3_peak_1860	33	.	3.61564	5.30192	3.30012
chr11	9009584	9011640	act_H3K4me3_peak_1861	1950	.	37.1479	197.448	195.022
chr11	9048387	9049215	act_H3K4me3_peak_1862	662	.	15.8222	68.4799	66.263
chr11	9117544	9119520	act_H3K4me3_peak_1863	1115	.	26.2337	113.889	111.596
chr11	11113675	11114986	act_H3K4me3_peak_1864	594	.	14.5932	61.6356	59.4336
chr11	11115950	11116252	act_H3K4me3_peak_1865	34	.	3.67917	5.45353	3.44917
chr11	11461534	11462941	act_H3K4me3_peak_1866	655	.	16.7122	67.8044	65.5874
chr11	11685509	11686497	act_H3K4me3_peak_1867	258	.	9.88852	27.9544	25.8297
chr11	11807917	11809600	act_H3K4me3_peak_1868	1405	.	25.1616	142.86	140.514
chr11	12026052	12026363	act_H3K4me3_peak_1869	41	.	3.84984	6.13175	4.12069
chr11	12464177	12465327	act_H3K4me3_peak_1870	818	.	20.7784	84.0552	81.8117
chr11	14769641	14770341	act_H3K4me3_peak_1871	104	.	5.96261	12.5276	10.466
chr11	16257331	16257885	act_H3K4me3_peak_1872	198	.	8.5933	21.9912	19.881
chr11	16506778	16509112	act_H3K4me3_peak_1873	3383	.	50.6118	341.019	338.356
chr11	16591776	16592634	act_H3K4me3_peak_1874	235	.	9.13614	25.7243	23.5935
chr11	16751690	16755630	act_H3K4me3_peak_1875	3769	.	60.4209	379.648	376.924
chr11	16831501	16831875	act_H3K4me3_peak_1876	83	.	5.21162	10.4299	8.37939
chr11	16950336	16952593	act_H3K4me3_peak_1877	1383	.	23.3507	140.626	138.301
chr11	17051406	17053141	act_H3K4me3_peak_1878	1701	.	30.4235	172.492	170.113
chr11	17158391	17161234	act_H3K4me3_peak_1879	3022	.	54.2747	304.849	302.265
chr11	17210367	17213030	act_H3K4me3_peak_1880	2756	.	43.165	278.189	275.65
chr11	17256927	17259226	act_H3K4me3_peak_1881	2437	.	40.4209	246.221	243.763
chr11	17460365	17461350	act_H3K4me3_peak_1882	59	.	4.52436	7.93411	5.90562
chr11	17952567	17954207	act_H3K4me3_peak_1883	2984	.	54.6133	301.058	298.494
chr11	18877766	18879408	act_H3K4me3_peak_1884	171	.	7.73464	19.2573	17.164
chr11	18941049	18941540	act_H3K4me3_peak_1885	72	.	4.87129	9.26279	7.22202
chr11	19013420	19021187	act_H3K4me3_peak_1886	1958	.	38.7277	198.314	195.869
chr11	19204446	19205118	act_H3K4me3_peak_1887	26	.	3.19071	4.63768	2.64747
chr11	19919382	19921046	act_H3K4me3_peak_1888	897	.	20.5814	92.0231	89.7588
chr11	19923575	19926956	act_H3K4me3_peak_1889	3820	.	53.7445	384.729	382.005
chr11	20111473	20114031	act_H3K4me3_peak_1890	2381	.	34.7446	240.65	238.152
chr11	20200650	20203579	act_H3K4me3_peak_1891	3023	.	45.4588	304.94	302.367
chr11	20247678	20250451	act_H3K4me3_peak_1892	2312	.	32.9438	233.748	231.282
chr11	20329855	20334034	act_H3K4me3_peak_1893	1982	.	35.1722	200.631	198.226
chr11	20455180	20455711	act_H3K4me3_peak_1894	279	.	9.22649	30.0976	27.9615
chr11	20460570	20460957	act_H3K4me3_peak_1895	31	.	3.29278	5.19815	3.19939
chr11	20477412	20477867	act_H3K4me3_peak_1896	31	.	3.20427	5.09929	3.10257
chr11	20531456	20532468	act_H3K4me3_peak_1897	158	.	7.08529	17.9456	15.8616
chr11	20541910	20544657	act_H3K4me3_peak_1898	2584	.	42.7788	261.017	258.497
chr11	20561237	20561801	act_H3K4me3_peak_1899	51	.	4.02442	7.16477	5.14172
chr11	20603439	20603806	act_H3K4me3_peak_1900	48	.	4.05738	6.8553	4.8374
chr11	20631049	20633742	act_H3K4me3_peak_1901	2773	.	49.6985	279.943	277.39
chr11	20740025	20742994	act_H3K4me3_peak_1902	2584	.	44.9394	260.936	258.421
chr11	20829114	20831904	act_H3K4me3_peak_1903	2456	.	41.7906	248.081	245.601
chr11	20858709	20860355	act_H3K4me3_peak_1904	181	.	7.09363	20.2165	18.1373
chr11	21091164	21094381	act_H3K4me3_peak_1905	2077	.	34.5162	210.148	207.704
chr11	21238059	21240899	act_H3K4me3_peak_1906	1254	.	27.5789	127.733	125.414
chr11	21367690	21371654	act_H3K4me3_peak_1907	1928	.	38.4362	195.288	192.864
chr11	21569020	21573286	act_H3K4me3_peak_1908	1605	.	25.9109	162.853	160.502
chr11	22000420	22006001	act_H3K4me3_peak_1909	1529	.	31.3355	155.3	152.962
chr11	22007858	22009279	act_H3K4me3_peak_1910	284	.	9.12461	30.6169	28.4887
chr11	22285393	22288361	act_H3K4me3_peak_1911	1277	.	24.1673	130.068	127.783
chr11	22512017	22513556	act_H3K4me3_peak_1912	1789	.	33.202	181.351	178.963
chr11	22584733	22585023	act_H3K4me3_peak_1913	43	.	3.39576	6.3334	4.32034
chr11	22858741	22860304	act_H3K4me3_peak_1914	1290	.	27.7353	131.37	129.049
chr11	22972307	22976054	act_H3K4me3_peak_1915	850	.	21.2224	87.2692	85.008
chr11	22981173	22982891	act_H3K4me3_peak_1916	1997	.	40.1917	202.214	199.779
chr11	22989990	22992603	act_H3K4me3_peak_1917	3407	.	50.4862	343.431	340.769
chr11	23007327	23009112	act_H3K4me3_peak_1918	1092	.	20.7118	111.517	109.224
chr11	23067107	23068603	act_H3K4me3_peak_1919	1592	.	32.2582	161.639	159.26
chr11	23124149	23125067	act_H3K4me3_peak_1920	369	.	12.4693	39.0849	36.9162
chr11	23254757	23258751	act_H3K4me3_peak_1921	3089	.	52.5282	311.516	308.931
chr11	23305470	23308199	act_H3K4me3_peak_1922	2346	.	44.313	237.101	234.626
chr11	23496232	23498689	act_H3K4me3_peak_1923	1636	.	30.1697	165.954	163.604
chr11	23632546	23634335	act_H3K4me3_peak_1924	1665	.	32.9276	168.907	166.553
chr11	23664242	23667656	act_H3K4me3_peak_1925	2795	.	47.5164	282.145	279.598
chr11	23769446	23771890	act_H3K4me3_peak_1926	1827	.	33.5055	185.119	182.711
chr11	23893990	23895691	act_H3K4me3_peak_1927	4044	.	51.4096	407.265	404.497
chr11	24049336	24049835	act_H3K4me3_peak_1928	348	.	9.51946	36.9509	34.8008
chr11	24075674	24082516	act_H3K4me3_peak_1929	1882	.	38.0361	190.695	188.261
chr11	26209789	26211402	act_H3K4me3_peak_1930	1055	.	21.5856	107.844	105.563
chr11	26386757	26388283	act_H3K4me3_peak_1931	815	.	18.5379	83.7798	81.5581
chr11	26592511	26594091	act_H3K4me3_peak_1932	1455	.	24.8089	147.914	145.582
chr11	28339659	28339922	act_H3K4me3_peak_1933	841	.	22.081	86.4609	84.1885
chr11	28582996	28584467	act_H3K4me3_peak_1934	1882	.	37.5085	190.622	188.204
chr11	29130010	29131808	act_H3K4me3_peak_1935	3072	.	46.786	309.879	307.288
chr11	29171493	29175113	act_H3K4me3_peak_1936	2923	.	48.3051	294.928	292.355
chr11	29245558	29247740	act_H3K4me3_peak_1937	1855	.	32.1102	187.982	185.599
chr11	29372936	29376579	act_H3K4me3_peak_1938	2485	.	46.1664	251.072	248.565
chr11	29428372	29428716	act_H3K4me3_peak_1939	36	.	3.76631	5.67551	3.66804
chr11	29514443	29515202	act_H3K4me3_peak_1940	138	.	6.83679	15.9099	13.8324
chr11	29525560	29527611	act_H3K4me3_peak_1941	2020	.	37.6748	204.487	202.053
chr11	29546314	29548984	act_H3K4me3_peak_1942	3254	.	52.5447	328.036	325.42
chr11	29692203	29695663	act_H3K4me3_peak_1943	2041	.	37.7704	206.548	204.126
chr11	30025263	30026854	act_H3K4me3_peak_1944	1091	.	21.5963	111.447	109.172
chr11	30243134	30243673	act_H3K4me3_peak_1945	99	.	5.79954	11.9815	9.92417
chr11	30266160	30269227	act_H3K4me3_peak_1946	2680	.	43.7743	270.61	268.084
chr11	30471593	30472425	act_H3K4me3_peak_1947	148	.	6.01263	16.9159	14.843
chr11	30648543	30650150	act_H3K4me3_peak_1948	1132	.	21.8087	115.521	113.206
chr11	30754630	30755535	act_H3K4me3_peak_1949	425	.	13.5811	44.6751	42.5035
chr11	30771078	30773959	act_H3K4me3_peak_1950	2349	.	44.0997	237.456	234.979
chr11	30952882	30955522	act_H3K4me3_peak_1951	2539	.	45.0917	256.48	253.973
chr11	30985164	30987082	act_H3K4me3_peak_1952	1058	.	19.4613	108.122	105.859
chr11	31368269	31370893	act_H3K4me3_peak_1953	2922	.	46.472	294.823	292.258
chr11	31670486	31672640	act_H3K4me3_peak_1954	2223	.	41.1037	224.804	222.34
chr11	31712934	31713605	act_H3K4me3_peak_1955	47	.	4.0517	6.72428	4.70528
chr11	31847002	31847275	act_H3K4me3_peak_1956	54	.	4.17445	7.4657	5.44028
chr11	31869972	31876074	act_H3K4me3_peak_1957	1652	.	28.057	167.651	165.265
chr11	31949295	31949629	act_H3K4me3_peak_1958	97	.	5.1888	11.817	9.75817
chr11	32000372	32001178	act_H3K4me3_peak_1959	103	.	5.95809	12.4022	10.3398
chr11	32135754	32136097	act_H3K4me3_peak_1960	55	.	4.34035	7.62075	5.59521
chr11	32157768	32158235	act_H3K4me3_peak_1961	44	.	4.00793	6.42184	4.40623
chr11	32204734	32206259	act_H3K4me3_peak_1962	1876	.	35.262	190.069	187.651
chr11	32220748	32222730	act_H3K4me3_peak_1963	3130	.	52.8186	315.615	313.022
chr11	32266336	32268136	act_H3K4me3_peak_1964	2493	.	38.0399	251.805	249.326
chr11	32330685	32331563	act_H3K4me3_peak_1965	35	.	3.57399	5.57439	3.57152
chr11	32347308	32349651	act_H3K4me3_peak_1966	2834	.	44.4442	285.955	283.418
chr11	32454193	32457024	act_H3K4me3_peak_1967	3111	.	48.8384	313.795	311.182
chr11	32532473	32534366	act_H3K4me3_peak_1968	1767	.	35.8566	179.175	176.781
chr11	32641622	32644385	act_H3K4me3_peak_1969	2477	.	38.5367	250.21	247.704
chr11	33146611	33148277	act_H3K4me3_peak_1970	324	.	11.3705	34.5739	32.4304
chr11	33160614	33163831	act_H3K4me3_peak_1971	2933	.	42.719	295.904	293.328
chr11	33512316	33514204	act_H3K4me3_peak_1972	2505	.	42.1349	253.087	250.587
chr11	33843260	33843577	act_H3K4me3_peak_1973	47	.	4.15394	6.75443	4.73571
chr11	34832386	34834630	act_H3K4me3_peak_1974	1880	.	35.6715	190.511	188.099
chr11	35121070	35121549	act_H3K4me3_peak_1975	67	.	4.84463	8.79983	6.76296
chr11	35769351	35771423	act_H3K4me3_peak_1976	2784	.	43.3802	280.975	278.44
chr11	35797956	35798843	act_H3K4me3_peak_1977	410	.	13.3609	43.1845	41.0112
chr11	35833072	35834875	act_H3K4me3_peak_1978	2983	.	41.179	300.925	298.351
chr11	35919954	35920274	act_H3K4me3_peak_1979	24	.	3.22632	4.38962	2.40389
chr11	35976948	35981107	act_H3K4me3_peak_1980	2379	.	40.9481	240.442	237.967
chr11	36677363	36678411	act_H3K4me3_peak_1981	219	.	8.79034	24.0944	21.9731
chr11	37235636	37237094	act_H3K4me3_peak_1982	516	.	15.3773	53.8149	51.6233
chr11	39588824	39589069	act_H3K4me3_peak_1983	40	.	3.91306	6.0615	4.04932
chr11	40691202	40695482	act_H3K4me3_peak_1984	1836	.	33.7281	186.056	183.644
chr11	40731857	40735567	act_H3K4me3_peak_1985	2481	.	42.7323	250.607	248.107
chr11	40752468	40755760	act_H3K4me3_peak_1986	1868	.	30.8503	189.225	186.854
chr11	40927370	40927676	act_H3K4me3_peak_1987	77	.	5.19994	9.81259	7.76545
chr11	42419880	42421375	act_H3K4me3_peak_1988	366	.	12.4205	38.8158	36.656
chr11	43384681	43386180	act_H3K4me3_peak_1989	167	.	7.117	18.8809	16.7796
chr11	43425557	43426807	act_H3K4me3_peak_1990	477	.	14.2341	49.9584	47.7893
chr11	43433298	43435110	act_H3K4me3_peak_1991	2532	.	45.6504	255.773	253.292
chr11	43528117	43529917	act_H3K4me3_peak_1992	2725	.	51.0273	275.075	272.54
chr11	43681024	43683644	act_H3K4me3_peak_1993	1678	.	33.0599	170.173	167.811
chr11	43746731	43748188	act_H3K4me3_peak_1994	3196	.	50.8216	322.256	319.663
chr11	43766945	43767578	act_H3K4me3_peak_1995	629	.	17.3672	65.1977	62.9938
chr11	43835887	43836809	act_H3K4me3_peak_1996	361	.	12.261	38.3225	36.1646
chr11	44469278	44471866	act_H3K4me3_peak_1997	3287	.	49.6774	331.415	328.774
chr11	44517963	44521731	act_H3K4me3_peak_1998	2022	.	35.6346	204.68	202.251
chr11	44611067	44611585	act_H3K4me3_peak_1999	302	.	9.06205	32.4071	30.264
chr11	44616635	44618947	act_H3K4me3_peak_2000	913	.	22.3623	93.6456	91.3723
[truncated: 13,980 more rows]
