# Supplementary material for: Changing and stable chromatin accessibility supports transcriptional overhaul during neural stem cell activation and is altered with age
Source: Aging Cell. 2021 Oct 23;20(11):e13499. doi: 10.1111/acel.13499 (PMC8590101; doi:10.1111/acel.13499)
Supplement: Supplementary file 7 — Table S6 [file ACEL-20-e13499-s002.xlsx]

## Sheet: Content
Table S6: Complete tables of core promoter element analysis (ElemeNT) results
Contents:
	Tab 6A: ElemeNT output from stably open 100bp window of gene TSS (top quartile upregulated genes)
	Tab 6B: ElemeNT output from stably open 100bp window of all mouse gene TSS (background for enrichment analysis)
	Tab 6C: Top quartile upregulated genes with TATA box motif within -40/-41 to -13/-14 bp from TSS
	Table 6D: Top quartile upregulated genes with hTCT motif within -11 to +16 bp from TSS

## Sheet: 6A
name	BREu	TATA	BREd	hInr	dInr	DPE	MTE	bridge	hTCT	dTCT	XCPE1	XCPE2
chr5:149053007-149053107	46,1.0000;76,0.0547;	no	no	10,0.4800;76,0.1705;68,0.1477;32,0.1371;94,0.0833;19,0.0667;43,0.0426;39,0.0341;86,0.0300;29,0.0188;82,0.0167;27,0.0156;69,0.0143;62,0.0130;55,0.0107;1,0.0102;	86,0.1850;29,0.0338;10,0.0183;	no	no	27,0.0243;	14,0.2935;5,0.1307;	no	no	no
chr17:87446885-87446985	90,0.2546;84,0.0967;	no	no	34,0.4262;85,0.1705;53,0.0852;75,0.0670;49,0.0218;92,0.0202;44,0.0202;21,0.0202;11,0.0182;5,0.0136;	5,0.0150;	no	no	34,0.0676;	no	no	no	no
chr5:3343842-3343942	25,0.5101;52,0.0904;	no	no	63,0.1091;8,0.0600;42,0.0278;6,0.0273;25,0.0182;83,0.0130;37,0.0121;52,0.0121;	no	6,0.0305;	no	63,0.1374;6,0.1029;	86,0.3190;88,0.1106;	no	no	no
chr5:115559416-115559516	no	68,1.0000;	no	15,0.0406;11,0.0341;58,0.0298;29,0.0130;	no	no	no	15,0.0119;	no	no	no	no
chr7:24884663-24884751	44,0.0545;36,0.0545;	no	no	72,0.0121;49,0.0114;	6,0.0139;	no	no	no	no	no	no	no
chr5:65391446-65391546	no	no	no	38,0.0571;54,0.0536;7,0.0364;91,0.0273;68,0.0208;86,0.0162;63,0.0162;2,0.0162;42,0.0144;59,0.0134;43,0.0134;58,0.0131;94,0.0114;	54,0.0282;	no	no	54,0.0490;54,0.0490;	no	no	no	no
chr5:65391381-65391481	no	no	no	34,0.0873;72,0.0364;52,0.0341;31,0.0273;44,0.0232;67,0.0162;	no	no	no	no	no	no	no	no
chr3:137864436-137864536	1,0.2546;	no	no	6,1.0000;92,0.0670;82,0.0410;71,0.0375;26,0.0375;11,0.0167;	71,0.0248;26,0.0248;	no	no	no	no	no	58,0.0157;	no
chr7:99483659-99483759	47,0.0617;40,0.0503;	17,0.1429;	no	35,0.0104;62,0.0100;	no	no	no	no	no	no	23,1.0000;	no
chr7:141447599-141447699	63,0.2596;27,0.2546;66,0.1296;56,0.1296;	no	no	33,0.2500;23,0.0416;41,0.0205;72,0.0122;	no	no	no	23,0.0247;	50,0.2831;	no	no	no
chr4:133967941-133968041	1,0.1418;	no	no	55,0.1875;86,0.1455;30,0.1455;80,0.0506;8,0.0474;47,0.0300;65,0.0291;23,0.0284;17,0.0244;43,0.0222;13,0.0208;	47,0.1850;55,0.1262;	no	no	no	89,0.1307;	no	no	45,0.0126;
chr7:45128695-45128795	27,0.0510;	no	61,0.5328;	16,0.0818;66,0.0312;	no	no	no	no	no	no	no	no
chr9:120571466-120571566	38,0.1461;63,0.1296;60,0.0878;	no	no	68,0.0222;	77,0.0139;	no	no	no	48,0.7559;44,0.2935;46,0.2701;50,0.1463;	no	no	no
chrX:167209168-167209268	4,0.0617;	no	no	52,0.1600;16,0.0667;69,0.0571;82,0.0505;68,0.0338;58,0.0268;77,0.0162;84,0.0136;63,0.0114;	52,0.0183;58,0.0155;	63,0.0240;	no	58,0.0149;58,0.0149;	no	no	no	no
chr4:86857317-86857417	22,0.0878;	no	no	54,0.0714;6,0.0655;87,0.0536;69,0.0426;64,0.0338;86,0.0253;60,0.0222;14,0.0114;	87,0.0131;	60,0.2225;	no	60,0.0468;	no	no	no	no
chr4:117156082-117156182	92,0.2786;41,0.2546;	no	no	37,0.1364;23,0.0625;52,0.0416;30,0.0264;16,0.0218;63,0.0208;31,0.0127;43,0.0121;18,0.0104;	37,0.0119;	no	no	23,0.4277;	57,0.7559;46,0.1463;	no	no	no
chr4:117155808-117155898	83,0.1040;	no	no	61,0.0818;22,0.0341;16,0.0341;71,0.0222;32,0.0218;47,0.0189;77,0.0170;29,0.0164;82,0.0118;75,0.0101;	no	32,0.0331;	no	32,0.3910;	no	no	no	no
chrX:37085172-37085272	no	no	no	94,0.0487;76,0.0114;80,0.0101;	no	no	no	no	no	no	no	no
chr11:115536180-115536280	88,0.2546;63,0.0686;61,0.0686;	no	no	67,0.0182;90,0.0121;76,0.0111;	no	no	no	no	no	no	no	no
chr9:78481674-78481774	92,0.7334;56,0.1040;	22,0.0357;	no	82,0.5626;38,0.1091;74,0.0667;28,0.0500;61,0.0426;3,0.0369;69,0.0325;15,0.0303;92,0.0202;17,0.0200;9,0.0179;21,0.0156;	82,0.1262;	21,0.0143;	no	no	no	no	no	no
chr1:86526685-86526785	88,0.0904;	7,0.1429;	no	1,0.1393;59,0.0818;6,0.0584;31,0.0536;39,0.0500;46,0.0317;94,0.0222;11,0.0211;70,0.0190;88,0.0121;67,0.0113;	31,0.0418;67,0.0137;	no	no	39,0.0233;	no	no	no	no
chr12:28635903-28636003	no	no	no	1,0.2728;89,0.0183;80,0.0108;	1,0.0312;	no	no	no	64,0.1641;	no	12,0.1243;	no
chr1:133610230-133610330	20,0.1767;86,0.1461;	no	no	91,0.1042;5,0.0909;35,0.0714;48,0.0304;22,0.0202;	68,0.0245;	no	no	no	no	no	no	no
chr5:129020105-129020205	81,1.0000;19,1.0000;39,0.3733;36,0.0617;79,0.0503;	no	no	93,0.0278;47,0.0254;44,0.0208;62,0.0189;52,0.0121;	no	no	no	no	56,0.3190;	no	no	no
chr11:120643640-120643720	74,0.0709;15,0.0531;	no	no	22,0.1477;8,0.1364;36,0.1136;23,0.0670;29,0.0278;70,0.0170;61,0.0114;15,0.0106;32,0.0104;14,0.0103;	47,0.0157;	no	no	no	no	no	no	no
chr11:120643719-120643819	26,0.7334;39,0.2546;	no	no	93,0.8124;47,0.8000;52,0.6001;61,0.0406;15,0.0364;57,0.0273;26,0.0202;35,0.0189;8,0.0150;41,0.0121;	52,0.5233;8,0.0411;47,0.0172;93,0.0123;57,0.0119;	no	no	no	1,0.1463;	no	no	no
chr9:120127715-120127815	62,0.1767;	no	36,0.6931;	54,0.6001;23,0.0375;41,0.0343;10,0.0234;15,0.0190;81,0.0104;	54,0.5233;41,0.1100;23,0.0248;	10,0.0457;	no	no	1,0.9201;71,0.2831;	no	no	no
chr14:67716047-67716147	no	no	no	34,0.0500;1,0.0260;28,0.0205;23,0.0170;68,0.0102;	no	no	no	no	no	no	no	no
chr14:67715563-67715660	no	no	no	76,0.3693;71,0.1818;59,0.1000;64,0.0591;43,0.0536;39,0.0469;57,0.0195;65,0.0145;5,0.0107;	39,0.0446;43,0.0393;	no	no	57,0.0242;	no	no	no	no
chr14:67715791-67715891	no	no	no	50,0.5626;79,0.1000;71,0.1000;44,0.0974;77,0.0779;84,0.0222;33,0.0202;10,0.0143;	50,0.1342;44,0.0125;	44,0.0647;44,0.0647;	no	44,0.0133;10,0.1845;44,0.0133;	36,0.8216;54,0.6955;	no	no	no
chr3:86142618-86142718	6,0.2786;20,0.0878;	no	no	91,0.0667;74,0.0195;40,0.0152;56,0.0114;29,0.0104;	no	no	no	no	42,0.1510;51,0.1195;	no	no	89,0.0172;
chr5:121204450-121204550	65,0.0723;	no	no	78,0.2143;49,0.1500;39,0.1455;14,0.0682;70,0.0278;4,0.0205;58,0.0122;	78,0.1975;49,0.1850;	39,0.0219;	no	4,0.0129;58,0.0135;	83,0.6955;85,0.3573;	84,0.2105;	no	no
chr15:103240346-103240446	no	no	no	32,0.2031;2,0.0406;33,0.0244;12,0.0236;6,0.0146;88,0.0109;94,0.0100;	no	no	no	6,0.0162;	no	no	no	no
chr15:103240403-103240503	no	no	no	45,0.0214;55,0.0190;43,0.0182;31,0.0109;37,0.0100;	no	no	no	no	50,0.3573;49,0.2831;57,0.1510;	49,0.1617;	no	no
chr15:103239766-103239866	70,0.3472;45,0.1296;	no	no	75,0.0923;35,0.0455;64,0.0295;38,0.0278;28,0.0227;58,0.0203;30,0.0148;41,0.0130;47,0.0121;3,0.0104;	no	no	no	58,0.0179;	85,0.1099;	no	no	no
chr15:103240381-103240481	no	no	no	67,0.0214;77,0.0190;65,0.0182;53,0.0109;59,0.0100;	no	no	no	no	72,0.3573;71,0.2831;79,0.1510;	71,0.1617;	no	no
chr7:28350638-28350738	no	no	no	60,0.1625;37,0.1111;11,0.0818;73,0.0426;24,0.0273;56,0.0200;19,0.0130;	60,0.0305;24,0.0119;11,0.0119;	no	no	56,0.0478;	no	no	no	no
chrX:134585603-134585703	no	54,0.0357;	no	13,0.0833;20,0.0455;42,0.0341;74,0.0292;63,0.0208;	no	63,0.0200;	no	no	82,0.6955;84,0.3573;78,0.2935;80,0.2701;	83,0.2105;	no	no
chr12:30911618-30911718	3,0.1296;33,0.0545;	no	no	10,0.1091;38,0.0213;26,0.0213;5,0.0202;79,0.0170;84,0.0114;	no	no	no	no	no	no	no	no
chr12:30911562-30911662	59,0.1296;89,0.0545;	no	no	66,0.1091;53,0.0938;29,0.0256;23,0.0250;94,0.0213;82,0.0213;61,0.0202;	53,0.0738;	no	no	no	no	no	no	no
chr6:115808693-115808793	66,0.0686;34,0.0644;	no	no	22,0.1818;93,0.0390;1,0.0218;	no	no	no	no	no	no	no	no
chr12:65073888-65073988	66,0.3472;26,0.1296;62,0.0967;9,0.0629;23,0.0510;	no	no	73,0.6499;63,0.1705;31,0.0818;50,0.0278;5,0.0273;68,0.0202;89,0.0121;9,0.0109;83,0.0104;	73,0.0917;	no	no	5,0.0123;	no	no	no	no
chr17:35838251-35838351	62,0.5090;13,0.0686;37,0.0617;	no	no	91,0.0295;76,0.0195;69,0.0189;81,0.0106;87,0.0104;	95,0.1342;76,0.0125;	no	no	no	no	no	47,0.7168;	no
chr17:6655889-6655989	no	no	no	3,0.2500;90,0.1091;34,0.1042;74,0.0500;9,0.0406;20,0.0312;65,0.0189;46,0.0185;13,0.0143;77,0.0134;59,0.0130;27,0.0122;16,0.0104;	no	no	no	65,0.0138;	no	no	no	no
chr17:6655781-6655881	38,0.3472;76,0.1474;65,0.0617;93,0.0503;	no	no	82,1.0000;71,0.1066;16,0.0818;87,0.0202;76,0.0182;	no	no	no	no	30,0.1106;	no	no	no
chrX:102189341-102189441	30,0.1233;55,0.0709;28,0.0686;26,0.0686;	no	no	62,0.2046;56,0.1023;47,0.0254;	62,0.0596;	no	no	62,0.0144;62,0.0144;	87,0.2701;	no	no	no
chr13:81783241-81783341	no	no	34,0.5518;	79,0.0136;49,0.0104;	no	no	no	no	no	no	no	no
chr15:44428060-44428160	no	no	no	18,0.4262;86,0.0536;85,0.0422;45,0.0292;25,0.0202;74,0.0143;	86,0.0139;	no	no	no	no	no	no	no
chr15:44428257-44428357	19,0.1071;73,0.0904;24,0.0709;	no	no	25,0.1705;30,0.1023;6,0.0341;59,0.0234;19,0.0189;91,0.0178;87,0.0178;83,0.0178;79,0.0178;68,0.0164;73,0.0121;41,0.0108;	no	no	no	25,0.0319;	36,0.2831;	no	no	no
chr11:33163156-33163256	no	no	no	15,1.0000;59,0.1455;53,0.0655;90,0.0341;26,0.0188;74,0.0162;4,0.0135;22,0.0101;	26,0.1342;	no	no	22,0.0113;	84,0.1307;81,0.1307;	no	no	no
chr1:16104383-16104483	70,0.3741;63,0.0531;	no	no	70,0.1818;55,0.0341;77,0.0195;35,0.0150;63,0.0106;	no	55,0.0443;	no	no	41,0.1106;	no	no	no
chr1:16105831-16105931	5,0.2043;27,0.0503;	no	no	36,0.1364;31,0.0812;84,0.0474;47,0.0182;5,0.0164;78,0.0162;42,0.0126;6,0.0122;32,0.0107;71,0.0102;	36,0.0119;	no	no	47,0.1444;	no	no	no	no
chr7:3703990-3704090	no	19,0.0357;	no	28,0.0834;92,0.0536;64,0.0536;15,0.0343;33,0.0295;21,0.0244;57,0.0152;37,0.0121;	92,0.0393;64,0.0393;76,0.0139;	37,0.0742;	no	15,0.0196;21,0.0874;57,0.1101;37,0.0147;	47,0.6955;45,0.2701;	no	no	no
chr13:90923071-90923171	10,0.1470;32,0.0545;	no	no	3,0.0260;15,0.0222;60,0.0203;83,0.0182;81,0.0144;27,0.0101;	no	no	no	no	93,0.6955;89,0.2935;91,0.2701;86,0.1307;75,0.1099;	no	no	no
chr16:55966224-55966324	88,0.5090;17,0.2546;62,0.0627;	no	no	12,1.0000;6,0.2954;22,0.2031;80,0.1091;75,0.0260;55,0.0256;1,0.0182;7,0.0106;	no	no	no	no	no	no	no	no
chr18:75000426-75000526	6,0.3472;	no	no	12,1.0000;19,0.3410;26,0.0667;77,0.0469;68,0.0464;58,0.0122;89,0.0111;	77,0.0607;19,0.0560;	26,0.0575;	no	26,0.0135;	no	no	no	no
chr9:44407498-44407598	no	no	15,0.5741;	52,0.5626;79,0.1455;93,0.1364;58,0.0511;40,0.0487;88,0.0390;41,0.0321;25,0.0126;6,0.0107;46,0.0104;67,0.0102;	52,0.1342;6,0.0699;58,0.0198;	41,0.1572;	no	41,0.0251;	no	no	no	no
chr9:44407663-44407763	no	no	no	73,0.0429;42,0.0325;68,0.0260;90,0.0205;24,0.0114;	no	no	no	no	32,0.9201;31,0.2605;	31,0.2862;	no	no
chr6:86371489-86371589	72,0.2043;20,0.1042;33,0.0686;15,0.0644;	no	no	53,0.8000;20,0.1477;7,0.0682;14,0.0426;72,0.0164;64,0.0125;73,0.0122;2,0.0104;	7,0.0596;53,0.0183;	no	no	no	no	no	no	no
chr10:128549118-128549218	49,0.2043;53,0.0507;	no	no	43,0.8000;12,0.0714;18,0.0429;54,0.0189;49,0.0164;34,0.0125;66,0.0121;	43,0.0172;18,0.0148;	no	no	no	no	no	no	no
chr9:66946025-66946125	54,0.2546;28,0.2546;9,0.1418;57,0.1296;85,0.0627;	no	no	46,1.0000;36,1.0000;65,0.0390;15,0.0304;59,0.0202;30,0.0202;24,0.0162;	no	46,0.1707;	no	46,0.0450;36,0.0448;	41,0.3190;	no	no	no
chr7:45715157-45715257	8,0.0629;	no	no	92,0.0406;88,0.0341;55,0.0341;43,0.0250;49,0.0202;25,0.0170;46,0.0130;8,0.0109;	no	no	no	no	no	no	no	no
chr2:71389209-71389309	38,0.0686;70,0.0627;	no	no	21,0.8000;8,0.0536;62,0.0273;27,0.0189;47,0.0124;	48,0.0219;21,0.0172;8,0.0139;62,0.0112;	no	no	21,0.0727;21,0.0727;	55,0.1099;	no	no	no
chr11:97782389-97782489	69,0.3472;33,0.2546;	no	no	39,0.2000;66,0.1705;55,0.0474;47,0.0364;43,0.0273;94,0.0244;71,0.0202;83,0.0189;88,0.0101;	43,0.0119;	no	no	no	no	no	no	no
chr17:28328420-28328520	64,0.0644;	no	no	6,0.0304;56,0.0222;18,0.0218;74,0.0114;11,0.0104;	no	no	no	no	69,0.3190;	no	no	no
chr14:18270936-18271036	9,0.2546;12,0.1296;	no	no	89,0.1818;6,0.1818;64,0.0812;62,0.0682;36,0.0213;14,0.0121;19,0.0104;	64,0.0123;	no	no	36,0.0223;	69,0.2831;68,0.2140;82,0.1307;70,0.1199;	no	no	no
chr14:18271085-18271185	44,0.3472;	no	no	49,0.1111;67,0.0886;13,0.0886;31,0.0818;7,0.0325;78,0.0234;41,0.0170;68,0.0122;	78,0.0245;31,0.0119;	41,0.0261;	no	no	no	no	no	no
chr9:61914460-61914560	93,0.0686;	no	no	16,0.1455;81,0.0546;21,0.0369;32,0.0234;54,0.0109;	81,0.0312;	no	no	no	no	no	no	no
chr9:106429360-106429460	no	no	no	60,0.1182;30,0.1023;61,0.0429;37,0.0422;53,0.0292;70,0.0114;38,0.0104;	no	no	no	60,0.0264;	82,0.9201;65,0.3573;48,0.3573;47,0.3077;46,0.2326;	64,0.2105;	no	no
chr17:80207255-80207355	no	74,0.1429;	no	32,0.0812;44,0.0250;73,0.0156;17,0.0130;	no	no	no	44,0.0116;	20,0.1307;	no	no	no
chr11:98026659-98026759	no	no	no	83,0.4501;49,0.2000;39,0.0739;9,0.0571;31,0.0364;73,0.0227;23,0.0213;78,0.0117;19,0.0104;	83,0.0702;	no	no	no	no	no	no	no
chr11:98026873-98026973	63,0.1040;	no	no	76,0.0227;93,0.0222;17,0.0162;79,0.0122;8,0.0116;	17,0.0123;	no	no	17,0.0363;17,0.0363;	84,0.3573;88,0.2831;44,0.2528;82,0.1510;	83,0.2105;	no	no
chr14:24490630-24490730	26,0.3741;34,0.0904;	no	no	26,0.1818;9,0.0519;14,0.0369;4,0.0161;15,0.0122;34,0.0121;82,0.0104;	75,0.0245;4,0.0155;	14,0.1992;	no	14,0.1041;	89,0.9201;87,0.7559;45,0.1099;	88,0.3726;	no	no
chr19:6085046-6085146	69,0.2786;	no	no	1,0.8000;7,0.0667;30,0.0487;60,0.0208;31,0.0107;	76,0.0189;1,0.0172;	no	no	no	no	no	no	no
chr19:6084841-6084941	no	no	no	81,0.1818;22,0.1477;52,0.1364;43,0.1111;23,0.0714;67,0.0312;75,0.0278;37,0.0170;58,0.0114;	52,0.0112;64,0.0105;	52,0.0362;52,0.0362;	no	52,0.2005;43,0.0115;23,0.0116;52,0.2005;	86,0.7559;47,0.2326;	no	no	no
chr12:80644164-80644264	no	no	no	74,0.2000;43,0.0812;85,0.0341;	43,0.0123;	no	no	no	no	no	no	no
chr12:80644088-80644161	no	54,0.0204;	no	11,0.1875;26,0.0338;6,0.0325;50,0.0122;	11,0.1342;	no	no	no	18,0.8466;31,0.3573;	no	no	no
chr2:32961661-32961761	no	23,0.0204;	no	22,0.0974;87,0.0429;64,0.0152;	no	no	no	64,0.0261;	52,0.9201;12,0.1998;	no	no	no
chr8:70510367-70510467	78,0.7334;36,0.0878;53,0.0629;	no	no	22,0.1607;73,0.0812;71,0.0545;66,0.0416;78,0.0202;85,0.0136;90,0.0121;53,0.0109;83,0.0101;	22,0.0282;73,0.0123;	no	no	no	26,0.1202;	no	no	no
chr11:29547990-29548035	no	no	1,0.5328;	30,0.0511;20,0.0500;25,0.0416;7,0.0249;	30,0.0270;	no	no	no	13,0.9201;11,0.1510;	12,0.3726;	no	no
chr11:29547899-29547999	34,0.1233;3,0.1003;	no	92,0.5328;	71,0.2557;20,0.0909;89,0.0500;65,0.0234;5,0.0202;85,0.0178;81,0.0133;60,0.0106;	65,0.0245;	no	no	no	no	no	no	no
chr11:29548066-29548090	no	no	no	18,0.0226;10,0.0156;	no	no	no	no	no	no	no	no
chr10:128626456-128626556	no	71,0.0357;	no	94,0.0873;19,0.0818;30,0.0369;2,0.0364;88,0.0312;66,0.0222;16,0.0218;12,0.0200;10,0.0195;80,0.0183;31,0.0183;61,0.0164;70,0.0156;	74,0.0128;	16,0.0856;	no	16,0.0137;	no	no	no	no
chr6:56704649-56704749	22,0.3741;66,0.1233;11,0.0510;	no	no	22,0.1818;84,0.1136;16,0.0341;90,0.0298;51,0.0256;59,0.0127;58,0.0127;74,0.0121;68,0.0111;	95,0.0596;	59,0.0225;	no	no	78,1.0000;77,0.2831;	77,0.1131;	no	no
chr17:29032609-29032709	no	33,0.1429;	no	65,0.7501;7,0.1364;81,0.0304;12,0.0218;19,0.0107;73,0.0104;	65,0.0702;7,0.0112;	no	no	no	no	no	no	no
chr7:62464460-62464560	50,1.0000;67,0.1418;48,0.0686;	no	no	88,0.3600;6,0.1477;7,0.0402;57,0.0244;72,0.0118;	88,0.5567;95,0.0105;	no	no	no	no	no	17,0.1331;	no
chr4:136053321-136053421	no	no	no	8,0.1477;19,0.0571;9,0.0429;23,0.0364;29,0.0205;63,0.0189;3,0.0106;	no	no	no	no	no	no	no	67,0.0143;
chr15:95528202-95528302	17,0.7334;3,0.1003;9,0.0904;64,0.0510;	no	no	75,0.1111;23,0.0410;70,0.0304;17,0.0202;9,0.0121;11,0.0111;	no	9,0.0122;	no	no	no	no	no	no
chr8:70897393-70897493	no	no	no	6,0.1875;90,0.0375;44,0.0218;47,0.0205;10,0.0182;68,0.0121;36,0.0102;	6,0.1342;90,0.0248;	10,0.0214;	no	no	no	no	no	no
chr12:69159136-69159236	no	no	no	73,0.0750;7,0.0639;52,0.0238;47,0.0195;71,0.0156;79,0.0106;20,0.0106;3,0.0104;	73,0.0702;49,0.0248;67,0.0139;	no	no	no	no	no	no	no
chr12:69168763-69168863	44,0.1470;65,0.1461;	no	no	49,0.0886;26,0.0426;50,0.0402;35,0.0273;56,0.0211;3,0.0182;78,0.0143;	35,0.0119;	no	no	no	no	no	no	no
chr7:45124339-45124439	no	no	no	6,0.1111;28,0.0364;25,0.0364;21,0.0343;81,0.0286;60,0.0187;33,0.0122;12,0.0114;	21,0.1170;	21,0.0539;21,0.0539;	no	21,0.0997;21,0.0997;	no	no	no	no
chr2:39005081-39005181	58,0.0545;	no	no	2,0.7501;76,0.0714;64,0.0714;17,0.0364;33,0.0298;72,0.0236;73,0.0179;28,0.0102;	2,0.0702;	no	no	no	no	no	no	no
chr2:112261875-112261975	no	no	65,0.5141;	53,0.4874;18,0.0779;20,0.0750;27,0.0256;92,0.0200;	20,0.0702;53,0.0123;	no	no	no	no	no	no	no
chr2:180257328-180257428	44,0.1003;	no	no	82,0.2857;58,0.0406;31,0.0200;12,0.0167;46,0.0121;	no	46,0.0242;	no	31,0.0293;46,0.0116;	88,0.3573;87,0.2831;	87,0.1617;	no	no
chr2:180257485-180257561	56,0.1461;	no	no	36,0.0727;17,0.0188;6,0.0114;	17,0.0694;	36,0.0106;	no	no	no	no	no	no
chr15:5116562-5116662	23,0.1003;	no	34,0.5855;	88,0.0625;18,0.0369;19,0.0304;58,0.0227;34,0.0161;13,0.0144;	34,0.0146;	19,0.0213;34,0.0720;34,0.0720;	no	no	82,0.7559;92,0.6955;	no	44,0.5967;	no
chr11:78183534-78183634	1,0.3733;28,0.0709;	86,0.1429;50,0.0625;88,0.0357;	no	34,0.8124;29,0.1705;6,0.0818;35,0.0536;85,0.0156;64,0.0136;	64,0.0150;34,0.0116;	29,0.0104;	no	no	no	no	no	no
chr8:57511792-57511892	no	no	no	40,0.1625;34,0.1136;44,0.0852;81,0.0709;26,0.0232;72,0.0179;82,0.0134;16,0.0114;	44,0.0198;40,0.0123;	26,0.0351;	no	26,0.0109;	no	no	no	no
chr11:6415819-6415919	56,0.0750;25,0.0723;3,0.0545;	19,0.1429;	no	61,0.1500;47,0.0667;67,0.0533;9,0.0410;77,0.0222;90,0.0205;42,0.0121;	no	61,0.0110;	no	61,0.1386;42,0.0147;	69,0.1998;	no	no	no
chr11:115564393-115564493	29,0.1421;32,0.0510;	no	no	29,0.0148;34,0.0121;	no	no	no	no	50,0.7559;	no	no	no
chr19:5366762-5366862	no	no	no	16,0.1042;75,0.0625;89,0.0304;34,0.0273;55,0.0190;9,0.0143;6,0.0133;38,0.0114;	no	no	no	no	70,0.1195;	no	no	no
chr19:5366826-5366926	no	no	no	81,0.1600;11,0.0625;25,0.0304;57,0.0303;70,0.0234;59,0.0200;	81,0.0172;	57,0.0554;	no	11,0.1431;57,0.0786;	6,0.1195;	no	no	no
chr19:5366313-5366413	31,0.3741;86,0.2546;67,0.2546;54,0.2546;1,0.1296;81,0.0878;49,0.0745;20,0.0507;	no	no	31,0.1818;9,0.1600;40,0.1364;74,0.1111;88,0.0202;69,0.0202;49,0.0170;56,0.0121;3,0.0121;21,0.0114;	9,0.0183;40,0.0112;	no	no	no	25,0.8216;	no	no	no
chr10:128821720-128821820	19,0.2546;85,0.1296;82,0.1296;79,0.0878;	no	no	37,0.1091;5,0.0390;14,0.0369;10,0.0273;31,0.0135;21,0.0121;15,0.0106;	no	no	no	no	40,0.9201;	no	no	no
chr10:128821581-128821681	78,0.0904;	no	no	89,0.1625;7,0.1039;34,0.0429;93,0.0300;78,0.0121;60,0.0107;	93,0.1850;89,0.0123;	no	no	no	no	no	64,0.0638;	no
chr16:33056402-33056502	60,0.0617;58,0.0503;	no	no	89,0.0818;50,0.0227;6,0.0141;53,0.0122;	6,0.0245;	no	no	53,0.0170;	79,0.7559;81,0.3573;	80,0.2105;	no	no
chr16:33056463-33056563	no	no	no	28,0.0818;81,0.0181;82,0.0134;	no	no	no	28,0.0215;	18,0.7559;20,0.3573;	19,0.2105;	no	no
chr16:33056431-33056531	31,0.0617;29,0.0503;	no	no	60,0.0818;21,0.0227;24,0.0122;	no	no	no	60,0.0215;24,0.0170;	50,0.7559;52,0.3573;	51,0.2105;	no	no
chr18:10617745-10617845	72,0.1233;62,0.0745;54,0.0617;70,0.0503;	no	no	86,0.1500;90,0.0682;62,0.0170;1,0.0167;41,0.0121;93,0.0104;34,0.0102;	86,0.0747;90,0.0150;	no	no	no	76,0.1998;	no	no	no
chr4:57956361-57956461	56,0.7334;67,0.3741;41,0.1470;51,0.0745;2,0.0617;	no	no	67,0.1818;62,0.1218;38,0.0369;56,0.0202;29,0.0202;22,0.0202;51,0.0170;15,0.0111;	no	38,0.0107;51,0.0111;	no	62,0.0133;38,0.1818;	no	no	no	no
chr16:19760183-19760283	33,0.0723;87,0.0709;	no	no	88,0.1023;23,0.0750;53,0.0739;	23,0.0411;94,0.0139;	no	no	no	no	no	no	no
chr7:116334140-116334240	no	no	no	44,0.2000;22,0.1182;80,0.0260;58,0.0152;39,0.0104;27,0.0101;	no	no	no	no	no	no	no	no
chr3:159495382-159495482	7,0.1296;47,0.0617;74,0.0547;	no	55,0.8217;	36,0.2954;74,0.1705;12,0.1625;68,0.1477;16,0.0818;69,0.0714;63,0.0325;79,0.0227;56,0.0190;52,0.0188;22,0.0178;94,0.0130;37,0.0116;	52,0.0694;32,0.0157;12,0.0123;16,0.0112;	36,0.0114;	no	no	no	no	no	no
chr10:127063552-127063652	17,1.0000;61,0.0744;15,0.0503;	no	no	38,0.0727;71,0.0487;7,0.0114;	no	7,0.0148;	no	no	66,0.2935;22,0.2935;	no	no	no
chr11:114668492-114668592	76,0.0723;	no	no	37,0.4501;94,0.0500;83,0.0400;14,0.0298;31,0.0227;	37,0.9401;	no	no	no	87,0.3573;9,0.3573;8,0.2831;	86,0.5650;8,0.1617;	no	no
chr2:174464051-174464151	69,0.0644;	no	no	64,0.1875;24,0.1364;76,0.1091;68,0.0341;90,0.0295;4,0.0189;81,0.0121;	64,0.1342;31,0.0189;24,0.0119;	4,0.0164;	no	no	no	no	no	no
chr8:84969571-84969671	61,0.0503;	no	77,0.6458;75,0.5116;	53,0.1818;6,0.1455;87,0.0364;65,0.0250;	no	no	no	no	no	no	no	no
chr12:110696345-110696445	82,1.0000;88,0.7334;3,0.3472;12,0.0686;14,0.0617;80,0.0503;	no	no	9,0.0426;64,0.0295;29,0.0213;88,0.0202;71,0.0162;39,0.0118;19,0.0111;	no	no	no	no	24,0.3573;	23,0.5650;	no	no
chr3:130730287-130730387	94,0.3733;	no	no	25,0.3409;72,0.0536;22,0.0273;84,0.0236;40,0.0152;6,0.0107;85,0.0100;	72,0.0393;	no	no	no	no	no	no	no
chr3:130730279-130730379	no	no	no	33,0.3409;80,0.0536;30,0.0273;92,0.0236;48,0.0152;14,0.0107;93,0.0100;	80,0.0393;	no	no	no	no	no	no	no
chr3:130730348-130730448	78,1.0000;33,0.3733;81,0.1296;66,0.0617;	no	no	86,0.0818;11,0.0536;23,0.0236;24,0.0100;	11,0.0393;	11,0.0265;11,0.0265;	no	11,0.0110;11,0.0110;	no	no	no	no
chr2:132253130-132253230	68,1.0000;66,0.0686;	no	no	22,0.1477;46,0.0580;7,0.0325;91,0.0273;16,0.0179;36,0.0126;86,0.0122;94,0.0104;	no	no	no	46,0.0176;	73,1.0000;	no	no	no
chr12:112644777-112644877	81,0.7334;76,0.5090;47,0.2786;54,0.0709;32,0.0545;24,0.0503;	no	no	9,0.8000;55,0.1023;19,0.0390;81,0.0202;38,0.0167;92,0.0152;4,0.0130;48,0.0122;66,0.0114;14,0.0114;71,0.0107;	9,0.0183;	66,0.0457;	no	66,0.0111;	59,0.3573;	no	no	no
chr1:59670784-59670884	54,0.0686;	no	no	43,0.8000;31,0.0519;5,0.0325;49,0.0278;65,0.0134;2,0.0114;	43,0.0172;	31,0.0127;	no	2,0.2417;	no	no	no	no
chr2:180042432-180042532	1,0.2546;11,0.1071;	no	no	16,0.1091;92,0.0341;11,0.0189;3,0.0121;85,0.0103;	no	no	no	no	no	no	74,0.3062;	no
chr2:180042414-180042514	19,0.2546;29,0.1071;14,0.0644;	no	no	34,0.1091;13,0.0341;1,0.0273;7,0.0218;3,0.0200;29,0.0189;21,0.0121;	no	no	no	no	no	no	no	no
chr15:80083356-80083456	92,0.0686;	20,1.0000;22,0.0357;	no	9,0.2344;29,0.0295;42,0.0202;19,0.0195;80,0.0152;14,0.0102;	9,0.0446;	no	no	no	no	no	no	no
chr7:81345184-81345284	1,0.1418;74,0.0617;	68,0.0357;	no	88,0.1111;17,0.0818;6,0.0739;80,0.0213;	no	no	no	no	no	no	no	no
chr5:30073575-30073675	47,0.3472;75,0.1767;	no	no	44,0.1705;80,0.0639;92,0.0426;11,0.0426;38,0.0369;39,0.0325;6,0.0264;49,0.0202;	no	no	no	no	29,0.9201;52,0.8216;27,0.1510;	28,0.3726;	no	no
chr2:26910756-26910856	93,0.0904;	no	no	16,0.2000;33,0.0812;31,0.0682;34,0.0536;20,0.0457;24,0.0312;4,0.0244;93,0.0121;	76,0.0139;33,0.0116;	no	no	no	40,0.8216;49,0.3287;45,0.3287;42,0.1346;	48,0.5326;44,0.5326;	no	no
chr2:26910592-26910692	43,0.3472;39,0.3472;75,0.1474;5,0.1296;15,0.1040;	no	no	87,0.0818;34,0.0426;28,0.0260;83,0.0222;94,0.0202;7,0.0202;75,0.0182;23,0.0104;	87,0.0119;	34,0.0219;	no	no	no	no	no	no
chr1:72711209-72711309	56,0.0503;	no	no	32,0.8000;8,0.8000;3,0.0670;45,0.0625;50,0.0264;85,0.0227;38,0.0222;51,0.0211;66,0.0188;27,0.0162;	32,0.0172;8,0.0172;66,0.0137;	66,0.0418;66,0.0418;	no	38,0.1047;66,0.0164;66,0.0164;	80,0.8216;74,0.2326;75,0.1195;	no	no	no
chr7:12922260-12922360	90,0.3741;49,0.0686;51,0.0617;	no	no	39,0.2679;90,0.1818;21,0.0533;73,0.0341;44,0.0278;68,0.0108;	39,0.0282;	no	no	no	57,0.8216;	no	no	no
chr4:152325675-152325775	no	no	no	32,0.0714;9,0.0571;69,0.0457;62,0.0181;66,0.0167;	no	62,0.0161;	no	9,0.0165;62,0.0417;	18,0.3883;17,0.3077;16,0.2140;	no	no	no
chr5:107900477-107900577	6,0.0503;	no	no	28,0.6000;38,0.1455;90,0.0625;85,0.0571;22,0.0325;63,0.0260;65,0.0205;43,0.0178;	no	63,0.0164;	no	no	94,0.8466;32,0.3287;	31,0.1985;	no	no
chr18:60774545-60774645	87,0.3472;23,0.0723;	no	14,0.5328;	57,0.1000;40,0.0375;89,0.0202;49,0.0170;44,0.0104;	40,0.3324;49,0.0198;	no	no	no	34,0.2935;92,0.2528;93,0.1195;	no	no	no
chr4:3835605-3835705	6,0.3733;69,0.2546;13,0.0627;	20,0.0357;	no	66,0.0202;54,0.0118;	no	no	no	no	no	no	no	no
chr7:109519144-109519244	16,0.7334;	no	no	25,0.0519;68,0.0455;4,0.0238;74,0.0205;16,0.0202;10,0.0202;33,0.0183;	1,0.0137;	no	no	no	53,1.0000;60,0.3573;59,0.3077;52,0.2831;58,0.2140;51,0.2140;84,0.1463;	52,0.1131;	no	no
chr12:27342668-27342768	22,0.1233;20,0.0686;18,0.0686;	no	no	93,0.2857;90,0.2000;57,0.1182;8,0.1000;76,0.0546;14,0.0341;4,0.0295;85,0.0260;68,0.0205;58,0.0143;24,0.0111;62,0.0100;	76,0.0312;	58,0.0105;	no	no	51,0.2701;	no	no	no
chr12:78861588-78861688	88,0.0686;	no	no	22,1.0000;28,0.1042;15,0.1042;94,0.0938;	94,0.1342;	no	no	no	no	no	no	no
chr12:78862021-78862121	1,0.3733;33,0.1233;54,0.0629;	no	81,0.5518;	91,0.0402;90,0.0164;54,0.0109;27,0.0101;	11,0.0245;	no	no	54,0.0253;	no	no	no	no
chr1:63176772-63176872	13,0.2786;	no	no	51,0.0938;1,0.0536;39,0.0143;94,0.0133;71,0.0122;14,0.0122;43,0.0108;	51,0.0694;	no	no	no	no	no	no	no
chr1:63176780-63176880	5,0.2786;	no	no	90,0.1182;43,0.0938;91,0.0714;31,0.0143;86,0.0133;63,0.0122;6,0.0122;35,0.0108;	43,0.0694;	no	no	no	no	no	no	no
chr1:118311082-118311182	no	no	no	84,0.2500;4,0.1500;8,0.0341;40,0.0227;90,0.0202;59,0.0178;66,0.0130;14,0.0118;63,0.0101;	4,1.0000;	no	no	4,0.0368;4,0.0368;	no	no	no	no
chr10:128035295-128035395	64,0.2596;	no	no	41,0.0400;88,0.0238;29,0.0232;74,0.0211;36,0.0148;37,0.0143;34,0.0126;7,0.0102;	no	41,0.0332;	no	41,0.0243;	no	no	no	no
chr11:54866387-54866487	22,0.2786;39,0.1233;7,0.0745;37,0.0503;	no	no	62,0.1500;30,0.0563;7,0.0170;41,0.0111;49,0.0104;	30,0.0738;87,0.0446;	no	no	no	55,0.3190;	no	no	no
chr11:93968471-93968571	no	no	71,0.5256;	43,0.8000;92,0.2182;68,0.1607;52,0.0833;8,0.0818;94,0.0250;15,0.0238;26,0.0130;39,0.0114;	68,0.0265;43,0.0172;	52,0.0114;	no	no	no	no	no	no
chr17:33824521-33824621	16,0.3741;	no	no	23,0.4800;16,0.1818;29,0.0533;38,0.0304;83,0.0256;6,0.0152;43,0.0101;	2,0.0282;23,0.0172;	16,0.0645;	no	23,0.0212;16,0.0544;23,0.0212;	no	no	no	no
chr17:33824448-33824548	89,0.3741;	no	no	89,0.1818;51,0.0291;21,0.0205;79,0.0152;11,0.0143;15,0.0121;73,0.0117;	75,0.0282;	no	no	no	69,0.1199;	no	no	no
chr17:33824594-33824694	no	no	no	46,0.0571;43,0.0278;10,0.0256;59,0.0185;	no	no	no	no	no	no	no	no
chr1:20820163-20820263	37,0.3472;63,0.0507;	no	no	15,0.4545;42,0.1364;75,0.0938;71,0.0739;30,0.0429;24,0.0426;56,0.0264;91,0.0260;27,0.0250;20,0.0218;49,0.0170;9,0.0170;7,0.0126;47,0.0101;	75,0.1342;	no	no	30,0.0566;49,0.0161;	no	no	no	no
chr16:93883850-93883950	21,0.2596;2,0.2546;73,0.0686;	no	no	8,0.0364;36,0.0202;28,0.0118;	no	28,0.0104;	no	no	no	no	no	no
chr11:68901515-68901615	no	no	no	13,0.0889;30,0.0304;68,0.0268;19,0.0183;43,0.0143;49,0.0107;	68,0.0146;	no	no	no	73,0.6955;75,0.3573;2,0.3190;8,0.3077;79,0.2605;7,0.2326;80,0.1199;	74,0.2105;	no	no
chr11:68901538-68901638	no	no	no	88,0.0536;7,0.0304;45,0.0268;20,0.0143;26,0.0107;78,0.0101;	88,0.0393;45,0.0146;	no	no	no	50,0.6955;52,0.3573;56,0.2605;57,0.1199;	51,0.2105;	no	no
chr1:93685524-93685624	75,0.0531;	no	no	4,0.0844;59,0.0833;82,0.0422;43,0.0202;24,0.0107;75,0.0106;	no	4,0.0164;	no	no	no	no	no	no
chr1:39367800-39367900	2,0.0709;	no	no	28,0.4545;3,0.1023;16,0.0571;9,0.0571;79,0.0429;8,0.0422;93,0.0369;15,0.0253;91,0.0227;30,0.0182;44,0.0162;94,0.0106;74,0.0104;	no	no	no	28,0.0130;	33,0.8216;39,0.1307;	no	no	no
chr5:108549977-108550054	29,0.2546;23,0.1470;10,0.0617;	no	no	15,0.1600;35,0.0202;19,0.0170;42,0.0101;	19,0.0198;15,0.0183;	15,0.0222;15,0.0222;	no	15,0.0436;15,0.0436;	no	no	no	no
chr16:92301252-92301352	76,0.2546;79,0.1296;	no	49,0.6458;52,0.6256;20,0.5855;	6,0.0750;27,0.0364;20,0.0161;81,0.0121;	6,0.0386;20,0.0146;87,0.0139;	no	no	no	no	no	no	no
chr11:69672373-69672473	80,0.2596;22,0.2546;	no	94,0.5855;	73,0.2143;13,0.1818;57,0.1371;94,0.0161;41,0.0148;42,0.0143;87,0.0107;	73,0.1975;94,0.0146;1,0.0137;	no	no	no	no	no	no	no
chr11:93955733-93955833	11,0.2546;42,0.1418;	no	no	2,0.0286;83,0.0234;26,0.0213;	no	no	no	no	no	no	no	no
chr11:69045586-69045686	no	no	no	90,0.1042;40,0.0406;10,0.0406;49,0.0304;36,0.0273;73,0.0189;85,0.0106;	25,0.0139;36,0.0119;	no	no	no	no	no	no	no
chr9:70012497-70012597	10,0.0744;	no	no	36,0.1455;55,0.1000;66,0.0400;61,0.0189;42,0.0189;	18,0.0245;	no	no	no	no	no	no	no
chr8:22593763-22593863	34,1.0000;76,0.7334;18,0.7334;71,0.3733;13,0.2546;61,0.0686;68,0.0617;63,0.0617;	no	no	83,0.3410;7,0.0889;88,0.0852;50,0.0426;76,0.0202;18,0.0202;56,0.0167;2,0.0130;43,0.0121;	83,0.0596;	56,0.0431;	no	no	no	no	no	no
chr11:99230967-99231057	no	no	72,0.6065;77,0.5855;	8,0.0390;77,0.0161;	77,0.0146;	no	no	no	no	no	no	no
chr6:8259237-8259337	78,0.0617;	no	no	17,0.0404;8,0.0298;40,0.0295;13,0.0178;70,0.0134;22,0.0114;	no	22,0.0720;	no	22,0.0403;	no	no	no	no
chr6:8259091-8259191	71,0.7334;	no	no	76,0.1477;18,0.0369;7,0.0257;85,0.0256;4,0.0205;71,0.0202;21,0.0200;19,0.0195;27,0.0148;54,0.0104;25,0.0101;	7,0.0233;	25,0.0539;	no	25,0.0231;	no	no	no	no
chr2:121449147-121449247	77,0.3472;55,0.2546;50,0.0723;62,0.0596;	no	no	17,0.1607;89,0.0667;67,0.0426;38,0.0426;3,0.0364;57,0.0202;62,0.0152;83,0.0122;12,0.0114;70,0.0111;41,0.0111;26,0.0102;	17,0.0265;	57,0.0177;	no	57,0.0467;	91,0.1641;	no	no	no
chr1:191821422-191821522	75,0.0531;	no	13,0.7322;10,0.5349;	25,0.1625;29,0.0511;58,0.0406;21,0.0273;5,0.0141;48,0.0133;69,0.0122;42,0.0109;75,0.0106;74,0.0103;	5,0.0245;29,0.0198;25,0.0123;21,0.0119;	no	no	no	no	no	no	no
chr10:80292380-80292480	27,0.1461;	no	no	73,0.0286;71,0.0227;66,0.0170;53,0.0143;40,0.0107;	no	40,0.0161;	no	53,0.0472;	79,1.0000;78,0.2605;	78,0.3036;	no	no
chr10:80292458-80292558	79,0.0545;	no	no	70,0.0818;18,0.0222;92,0.0183;	27,0.0189;	no	no	no	1,1.0000;84,0.3077;	no	no	no
chr5:146832839-146832939	81,0.3741;55,0.0629;	no	no	81,0.1818;32,0.0727;27,0.0519;52,0.0341;9,0.0213;75,0.0189;69,0.0162;4,0.0148;55,0.0109;47,0.0104;	no	52,0.0107;	no	52,0.0326;	no	no	no	no
chrX:75382348-75382448	72,0.7334;	no	no	43,0.0273;13,0.0238;72,0.0202;19,0.0179;49,0.0146;6,0.0106;7,0.0104;	95,0.1342;	7,0.0676;	no	7,0.0314;	no	no	no	no
chr11:55469701-55469801	46,0.2596;49,0.1296;24,0.0813;93,0.0503;	3,0.0357;	no	54,0.1818;64,0.0364;89,0.0273;85,0.0222;2,0.0195;71,0.0170;	89,0.0119;	no	no	no	57,0.1307;	no	no	no
chr19:8966990-8967090	4,0.1470;31,0.1461;	no	no	38,0.1818;54,0.1477;24,0.1023;10,0.0667;45,0.0533;55,0.0143;19,0.0111;	no	no	no	19,0.0120;	47,0.1838;94,0.1199;	no	no	no
chr4:40722879-40722979	2,0.1071;	no	no	2,0.0189;87,0.0111;	no	no	no	no	no	no	no	no
chr4:40722871-40722971	4,0.1296;10,0.1071;	no	no	10,0.0189;	no	no	no	no	no	no	no	no
chr4:40722417-40722517	3,0.7334;68,0.2889;	no	no	15,0.0341;8,0.0208;3,0.0202;	no	no	no	no	no	no	no	6,0.0179;
chr4:40722866-40722966	9,0.1296;15,0.1071;1,0.0904;	no	no	15,0.0189;1,0.0121;3,0.0111;	no	no	no	no	no	no	no	no
chr4:40722791-40722891	8,0.5101;84,0.1296;90,0.1071;32,0.1042;76,0.0904;	no	no	37,0.1625;32,0.1477;54,0.0655;25,0.0369;49,0.0202;90,0.0189;8,0.0182;26,0.0122;76,0.0121;78,0.0111;6,0.0101;	37,0.0116;	25,0.0131;	no	32,0.0149;25,0.0236;	no	no	no	no
chr4:40722267-40722367	no	no	no	24,0.1818;40,0.0600;38,0.0303;45,0.0298;29,0.0295;30,0.0183;16,0.0104;	no	no	no	no	19,0.3190;	no	no	no
chr13:94788892-94788992	11,1.0000;42,0.3733;24,0.2546;16,0.0503;	no	no	62,0.0903;78,0.0426;56,0.0341;90,0.0304;84,0.0304;89,0.0295;26,0.0202;83,0.0177;20,0.0170;	no	no	no	no	29,0.3190;31,0.1106;33,0.1099;	no	no	no
chr15:43282686-43282786	no	no	no	3,0.0818;73,0.0303;35,0.0264;75,0.0250;66,0.0170;49,0.0170;36,0.0127;	43,0.0389;88,0.0334;	35,0.0265;	no	no	no	no	no	no
chr7:38107440-38107540	9,0.0904;73,0.0686;75,0.0617;	no	no	4,0.1299;70,0.0426;30,0.0317;83,0.0189;89,0.0152;57,0.0150;21,0.0131;94,0.0121;9,0.0121;42,0.0114;	57,0.0702;	no	no	no	no	no	no	no
chr6:72958433-72958533	1,0.7334;22,0.3472;11,0.2546;6,0.2546;43,0.0967;71,0.0686;69,0.0686;87,0.0627;49,0.0503;	no	no	44,0.1705;66,0.0426;93,0.0205;13,0.0202;8,0.0202;1,0.0202;27,0.0126;	no	no	no	1,0.0356;	no	no	no	no
chr6:72958182-72958282	89,0.3472;85,0.2889;93,0.0967;11,0.0531;	no	no	49,0.3693;33,0.0487;18,0.0426;94,0.0341;39,0.0213;57,0.0189;11,0.0106;10,0.0103;	no	no	no	no	no	no	no	no
chr7:118116097-118116197	no	no	no	31,0.1600;27,0.0200;21,0.0182;	31,0.0183;	no	no	no	no	no	no	no
chr18:43438236-43438336	68,0.1470;35,0.0686;	no	no	73,0.1066;47,0.0682;87,0.0213;6,0.0170;82,0.0162;41,0.0107;	49,0.0446;6,0.0198;	no	no	no	no	no	58,0.0157;	no
chr10:80826605-80826705	69,0.3733;63,0.3733;	48,1.0000;	no	74,0.4501;7,0.0416;	74,0.0702;	no	no	no	no	no	no	no
chr10:80826645-80826745	29,0.3733;23,0.3733;	8,1.0000;	84,0.5829;	34,0.4501;91,0.0179;	34,0.0702;	no	no	no	no	no	no	no
chr4:126556929-126557029	no	no	no	36,0.0369;26,0.0227;89,0.0222;62,0.0202;82,0.0197;44,0.0177;37,0.0106;	no	26,0.0785;	no	26,0.2641;	no	no	no	no
chr14:20703049-20703149	29,0.1904;46,0.1767;	no	no	35,0.5626;80,0.0584;86,0.0211;4,0.0143;29,0.0130;65,0.0106;40,0.0104;	35,0.1342;	no	no	no	no	no	no	no
chr14:20702976-20703076	26,0.5101;63,0.3733;71,0.1040;3,0.0686;	no	no	31,0.0295;56,0.0291;26,0.0182;77,0.0143;17,0.0125;7,0.0114;24,0.0101;	no	31,0.0725;	no	31,0.0514;	no	no	no	15,0.0126;
chr3:69004520-69004620	79,0.2546;91,0.2043;	no	no	55,0.1875;28,0.0818;59,0.0291;81,0.0202;91,0.0164;39,0.0146;92,0.0122;76,0.0104;	55,0.1342;	28,0.0181;	no	59,0.0223;	no	no	no	no
chr3:69004921-69005021	62,0.1470;87,0.1040;22,0.0686;	no	no	67,0.4501;48,0.0402;36,0.0348;10,0.0213;43,0.0167;86,0.0118;	67,0.0702;	no	no	no	no	no	no	no
chr7:127260617-127260717	42,0.7334;54,0.1040;47,0.0904;57,0.0510;25,0.0503;	no	no	15,0.2679;91,0.1875;77,0.1625;20,0.1477;3,0.0750;65,0.0639;12,0.0500;81,0.0364;59,0.0202;42,0.0202;47,0.0121;	91,0.3324;3,0.0747;15,0.0282;77,0.0123;	no	no	no	no	no	27,0.3850;	no
chr17:33955831-33955931	no	no	54,0.5349;	70,0.0873;14,0.0500;9,0.0303;84,0.0200;44,0.0118;	no	no	no	44,0.0127;	no	no	no	no
chr17:33955591-33955691	no	no	no	17,0.0667;26,0.0341;90,0.0321;	90,0.0139;	26,0.0141;	no	no	no	no	no	no
chr8:84969571-84969671	61,0.0503;	no	77,0.6458;75,0.5116;	53,0.1818;6,0.1455;87,0.0364;65,0.0250;	no	no	no	no	no	no	no	no
chr17:56613344-56613444	3,1.0000;83,0.1767;	no	no	67,0.0500;49,0.0256;	no	no	no	no	12,0.2701;	no	no	no
chr2:154892856-154892956	no	no	no	29,0.0923;53,0.0886;90,0.0714;82,0.0343;78,0.0134;19,0.0107;	82,0.1170;44,0.0607;	no	no	no	no	no	no	no
chr4:149137550-149137650	86,1.0000;42,0.3733;21,0.0904;84,0.0686;82,0.0503;	no	no	11,0.2046;54,0.0739;26,0.0519;6,0.0152;21,0.0121;	11,0.0596;	6,0.0455;	no	6,0.0588;	69,0.1202;71,0.1099;	no	no	no
chr7:4792914-4793014	65,0.1767;	no	no	17,0.4501;36,0.0202;70,0.0170;57,0.0152;43,0.0121;31,0.0121;	17,0.0702;86,0.0139;	36,0.0179;	no	no	50,0.6955;52,0.3573;48,0.2701;	51,0.2105;	no	no
chr10:88146941-88147041	73,0.5101;38,0.0904;	no	no	5,0.2954;31,0.1625;84,0.0364;6,0.0348;73,0.0182;51,0.0164;38,0.0121;62,0.0107;	31,0.0123;	no	no	no	no	no	no	no
chr10:88147020-88147101	no	no	no	30,0.1705;5,0.0364;44,0.0190;61,0.0167;35,0.0162;	no	no	no	no	no	no	no	no
chr10:88146891-88146991	13,0.2596;88,0.0904;	no	no	55,0.2954;81,0.1625;10,0.0426;56,0.0348;38,0.0162;88,0.0121;	81,0.0123;	38,0.0242;	no	38,0.0180;	50,0.3077;49,0.2140;	no	no	no
chr10:128058931-128059031	72,0.1296;33,0.0617;69,0.0510;41,0.0507;1,0.0503;	no	no	87,0.1818;51,0.0450;67,0.0341;42,0.0189;22,0.0134;78,0.0114;5,0.0107;	51,0.0386;	no	no	no	no	no	no	no
chr11:17257496-17257596	36,0.1421;	no	no	1,0.2500;10,0.0390;6,0.0200;36,0.0148;	no	no	no	no	no	no	no	no
chr11:17257637-17257737	no	no	no	91,0.1455;65,0.0563;63,0.0545;78,0.0505;9,0.0273;80,0.0182;35,0.0121;29,0.0107;	65,0.1342;	65,0.0111;9,0.0101;65,0.0111;	no	65,0.0199;9,0.0119;29,0.0102;65,0.0199;	71,0.9201;69,0.6955;	70,0.3726;	no	no
chr15:11995957-11996057	no	no	no	37,0.2857;94,0.0406;42,0.0284;10,0.0185;29,0.0178;25,0.0178;70,0.0102;	no	10,0.0216;	no	no	no	no	no	no
chr7:19149146-19149246	14,0.1767;11,0.0545;	no	72,0.6458;	58,0.8124;84,0.0390;78,0.0321;90,0.0304;4,0.0278;89,0.0222;53,0.0211;36,0.0164;64,0.0156;47,0.0152;	78,0.0393;58,0.0123;	no	no	no	no	no	no	no
chr7:19149787-19149887	no	no	no	93,0.0264;48,0.0185;27,0.0121;	no	no	no	no	31,0.1590;30,0.1099;	no	no	no
chr6:124712238-124712338	85,0.1767;13,0.1767;	no	no	51,0.1000;90,0.0903;9,0.0341;57,0.0260;75,0.0122;81,0.0106;	no	no	no	no	64,0.3573;63,0.3077;	no	no	no
chr6:124712128-124712228	39,0.0723;11,0.0627;	no	no	62,0.7501;57,0.0455;	62,0.0747;	no	no	no	44,0.3190;	no	no	no
chr16:31948495-31948595	72,0.5101;7,0.3741;75,0.1296;	no	no	7,0.1818;89,0.0833;83,0.0750;81,0.0303;72,0.0182;54,0.0162;	83,0.0386;	no	no	7,0.0146;54,0.0142;	no	no	no	no
chr16:31948471-31948571	31,0.3741;	no	no	31,0.1818;7,0.0222;78,0.0162;	no	no	no	31,0.0146;	no	no	no	5,0.0101;
chr13:100651292-100651392	39,0.5101;43,0.3472;72,0.0617;	no	no	54,0.1042;20,0.0304;25,0.0202;39,0.0182;45,0.0121;33,0.0101;	no	no	no	no	49,0.3883;48,0.3077;	no	no	no
chr13:100651011-100651111	38,0.3472;2,0.0709;	no	no	3,0.1705;17,0.0273;86,0.0213;40,0.0202;12,0.0189;69,0.0111;23,0.0102;	17,0.0119;	no	no	no	no	no	no	no
chr15:59374147-59374247	83,0.5090;54,0.1071;	no	no	23,0.0487;88,0.0295;31,0.0291;67,0.0218;54,0.0189;75,0.0178;1,0.0114;	no	no	no	no	no	no	no	no
chr15:59374102-59374202	17,0.1071;	no	no	68,0.0487;76,0.0291;32,0.0273;17,0.0189;9,0.0183;46,0.0114;24,0.0107;	32,0.0112;	no	no	no	no	no	no	no
chr3:54735314-54735414	no	no	no	39,0.2344;88,0.0938;52,0.0426;68,0.0303;70,0.0200;4,0.0195;12,0.0190;46,0.0170;61,0.0114;81,0.0114;	88,0.0738;39,0.0446;4,0.0118;	61,0.2435;	no	61,0.0259;	no	no	no	no
chr3:54735488-54735588	57,0.3733;67,0.0904;54,0.0617;35,0.0545;21,0.0507;	no	no	62,0.0505;17,0.0487;67,0.0121;22,0.0114;69,0.0111;78,0.0100;	no	no	no	no	26,0.3190;	no	no	no
chr8:111854260-111854360	53,0.1767;	no	no	90,0.0364;21,0.0304;9,0.0244;84,0.0234;26,0.0170;49,0.0122;55,0.0121;	84,0.0245;	no	no	no	no	no	no	no
chrX:8145376-8145472	39,0.2546;51,0.2043;45,0.1296;42,0.1296;57,0.0596;	no	no	78,0.0833;69,0.0750;17,0.0260;83,0.0226;51,0.0164;57,0.0152;52,0.0122;22,0.0102;	69,0.0386;	no	no	no	no	no	no	no
chrX:8145830-8145929	no	74,0.0204;	no	60,0.1875;27,0.1111;55,0.0536;14,0.0487;79,0.0136;15,0.0107;	60,0.3324;55,0.0393;	no	no	no	85,0.3573;84,0.2831;82,0.1106;	84,0.1617;	no	no
chr13:48513386-48513486	76,0.0686;74,0.0686;	no	no	85,0.2000;80,0.1000;92,0.0364;21,0.0227;37,0.0179;55,0.0130;88,0.0104;	8,0.0334;	no	no	no	no	no	no	no
chr13:48513365-48513460	no	no	no	21,0.1066;8,0.0600;42,0.0227;58,0.0179;14,0.0178;76,0.0130;	29,0.0334;	21,0.0114;	no	no	no	no	no	no
chr1:169531414-169531514	29,0.1233;10,0.0507;	no	no	71,0.0273;11,0.0189;62,0.0170;91,0.0134;24,0.0114;31,0.0111;22,0.0101;	62,0.0270;	no	no	no	17,0.3883;16,0.3077;15,0.2326;	no	no	no
chr13:28953632-28953732	no	no	no	71,0.8124;35,0.4800;72,0.0536;64,0.0426;59,0.0244;40,0.0238;77,0.0202;92,0.0187;84,0.0111;54,0.0102;	35,0.0183;71,0.0116;	no	no	64,0.1493;	25,0.8216;	no	no	no
chr13:73937717-73937817	26,0.2546;54,0.1233;21,0.1003;52,0.0503;	no	no	71,0.1091;44,0.0348;43,0.0328;4,0.0222;66,0.0202;28,0.0202;23,0.0202;87,0.0200;18,0.0148;	no	no	no	43,0.0126;4,0.0651;18,0.0200;	no	no	no	no
chr13:73937760-73937860	11,0.1233;9,0.0503;	no	no	66,0.2857;28,0.1091;1,0.0348;23,0.0202;44,0.0200;81,0.0170;	no	no	no	no	no	no	no	no
chrX:52988027-52988127	37,0.1461;24,0.1461;50,0.1040;14,0.1040;	no	no	77,0.1875;	77,0.0248;	no	no	no	no	no	no	no
chr6:91515838-91515938	49,0.7334;73,0.3741;39,0.3741;17,0.3472;91,0.2546;22,0.2546;34,0.1461;13,0.0813;86,0.0723;56,0.0709;	no	no	73,0.1818;39,0.1818;57,0.1705;62,0.0256;93,0.0202;49,0.0202;19,0.0202;3,0.0170;	no	57,0.0213;3,0.0122;	no	57,0.0150;	no	no	no	no
chr6:91515984-91516084	no	no	no	2,0.1875;27,0.0536;91,0.0273;34,0.0238;86,0.0122;	2,0.3324;27,0.0393;91,0.0112;	no	no	no	no	no	no	no
chr4:126677592-126677692	28,0.7334;50,0.0617;	no	no	73,0.7502;68,0.1705;62,0.1455;33,0.0469;92,0.0400;20,0.0300;28,0.0202;15,0.0104;	73,1.0000;20,0.1850;33,0.0446;	no	no	33,0.0126;33,0.0126;	no	no	no	no
chr5:23844095-23844195	no	no	no	27,0.0474;15,0.0455;61,0.0364;18,0.0273;21,0.0152;74,0.0104;	no	no	no	no	no	no	no	no
chr7:109170503-109170562	no	no	no	37,0.1000;21,0.0975;5,0.0278;46,0.0143;	21,0.0305;	no	no	no	11,0.3573;	no	no	no
chr7:109170503-109170569	no	no	no	37,0.1000;21,0.0975;5,0.0278;46,0.0143;54,0.0116;	21,0.0305;	no	no	no	11,0.3573;	no	no	no
chr3:96629877-96629977	no	no	15,0.5256;	3,0.0422;46,0.0234;61,0.0170;4,0.0114;29,0.0102;	61,0.0270;	3,0.0143;61,0.8182;61,0.8182;	no	61,0.1252;4,0.0257;61,0.1252;	no	no	no	no
chr3:96629769-96629869	67,0.7334;42,0.1767;	no	no	48,0.0779;7,0.0639;33,0.0409;64,0.0364;57,0.0348;67,0.0202;25,0.0122;28,0.0111;	50,0.0248;33,0.0110;	no	no	no	no	no	no	no
chr14:13961263-13961363	85,1.0000;90,0.7334;43,0.3733;47,0.3472;93,0.1296;50,0.1296;83,0.0686;81,0.0686;	no	no	2,0.0682;62,0.0429;4,0.0203;90,0.0202;21,0.0188;73,0.0162;52,0.0121;69,0.0107;	21,0.1342;69,0.0418;	no	no	no	56,0.3190;	no	no	no
chr10:67979547-67979647	13,0.2546;2,0.2546;	no	no	8,1.0000;53,0.0511;25,0.0338;21,0.0178;61,0.0152;74,0.0143;15,0.0121;	53,0.0198;	no	no	no	no	no	no	no
chr11:11808912-11809012	17,1.0000;	no	no	54,0.0152;1,0.0126;59,0.0121;	no	no	no	no	no	no	no	no
chr17:71002483-71002583	80,0.1071;27,0.0617;	no	no	22,0.1066;17,0.0750;54,0.0536;53,0.0422;15,0.0303;94,0.0291;80,0.0189;68,0.0162;	17,0.0411;54,0.0139;	54,0.0179;54,0.0179;	no	no	58,0.2605;59,0.1199;	no	no	no
chr2:119618455-119618555	20,1.0000;18,0.0686;35,0.0629;	no	no	3,0.2046;42,0.1477;43,0.0670;53,0.0364;73,0.0300;5,0.0214;80,0.0122;37,0.0111;35,0.0109;	73,0.1850;5,0.0148;	no	no	42,0.0198;	25,0.7559;27,0.3287;	26,0.1985;	no	no
chr2:69861511-69861611	62,0.3741;42,0.1071;	no	no	47,0.2500;62,0.1818;68,0.0364;42,0.0189;36,0.0107;	no	no	no	no	no	no	no	no
chr9:21760236-21760336	91,0.2546;34,0.0510;66,0.0503;	no	no	4,0.1875;12,0.1455;21,0.1364;55,0.0670;71,0.0580;60,0.0410;81,0.0364;39,0.0341;18,0.0273;70,0.0222;93,0.0202;54,0.0164;49,0.0162;76,0.0121;61,0.0106;	4,0.1262;	55,0.0121;	no	55,0.0353;18,0.0270;	no	no	no	no
chr9:120933349-120933449	29,0.7334;23,0.3472;34,0.2546;51,0.0617;66,0.0503;	no	no	11,0.1714;36,0.0202;29,0.0202;20,0.0189;61,0.0111;	no	no	no	no	no	no	no	no
chr9:120933527-120933627	40,0.5090;45,0.2043;	no	no	53,0.1875;45,0.0164;67,0.0122;	53,0.3324;	53,0.0179;53,0.0179;	no	no	no	no	no	no
chr15:34443175-34443275	17,0.0510;	no	no	2,0.1600;57,0.0682;75,0.0487;9,0.0369;15,0.0341;10,0.0325;22,0.0222;59,0.0203;	2,0.0183;	no	no	no	69,0.1641;	no	no	no
chr15:34443226-34443326	no	no	no	66,0.1042;6,0.0682;24,0.0487;8,0.0203;71,0.0189;76,0.0182;82,0.0107;	no	no	no	no	18,0.1641;	no	no	no
chr15:34443183-34443283	9,0.0510;	no	no	49,0.0682;67,0.0487;1,0.0369;7,0.0341;2,0.0325;14,0.0222;51,0.0203;	no	no	no	no	61,0.1641;	no	no	no
chr4:99829074-99829168	no	no	no	10,0.0750;39,0.0295;23,0.0208;5,0.0130;33,0.0107;	10,0.0386;	no	no	no	no	no	57,0.1331;	no
chr18:53417957-53418057	69,0.0510;	no	no	40,0.0234;85,0.0104;	no	40,0.0219;	no	no	no	no	no	no
chr17:6079689-6079789	82,0.3472;69,0.2546;49,0.2546;	no	no	5,0.0500;2,0.0455;23,0.0422;89,0.0213;84,0.0202;51,0.0202;8,0.0134;71,0.0121;66,0.0104;46,0.0104;	34,0.0245;8,0.0128;	66,0.1867;34,0.0140;	no	66,0.1074;	no	no	no	no
chr17:6079777-6079877	70,0.1904;75,0.1071;	no	89,1.0000;	80,0.1705;14,0.0364;1,0.0213;75,0.0189;86,0.0179;9,0.0162;18,0.0143;70,0.0130;62,0.0107;	62,0.0418;58,0.0245;	9,0.0139;	no	9,0.0153;	no	no	no	no
chr4:134468269-134468369	63,0.0878;	no	no	55,0.2031;14,0.1023;79,0.0291;45,0.0291;69,0.0179;86,0.0167;49,0.0126;	no	no	no	no	no	no	no	no
chr6:117906731-117906831	no	no	no	44,0.0341;24,0.0278;47,0.0218;39,0.0202;65,0.0189;55,0.0115;	no	39,0.0177;	no	24,0.0159;39,0.0491;	60,0.1099;	no	no	no
chr3:90213598-90213698	no	75,0.0204;	no	74,0.0779;36,0.0364;67,0.0238;8,0.0182;	no	no	no	36,0.0233;	no	no	no	no
chr3:90213664-90213764	34,0.0805;	9,0.0204;	no	70,0.1714;52,0.0818;8,0.0779;44,0.0254;1,0.0238;80,0.0145;	no	8,0.0740;	no	52,0.0393;8,0.0133;44,0.0106;	no	no	no	no
chr3:90213597-90213697	no	76,0.0204;	no	75,0.0779;37,0.0364;68,0.0238;9,0.0182;	no	no	no	37,0.0233;	no	no	no	no
chrX:72918470-72918570	no	no	no	85,0.1625;56,0.1300;80,0.1218;69,0.1066;75,0.0886;42,0.0655;29,0.0300;23,0.0292;37,0.0264;90,0.0195;16,0.0185;89,0.0177;92,0.0113;	29,0.1850;56,0.0862;92,0.0338;85,0.0123;	16,0.0123;	no	29,0.0247;29,0.0247;	no	no	no	no
chrX:72918294-72918394	no	no	no	86,0.2500;2,0.0580;1,0.0410;94,0.0364;19,0.0341;89,0.0317;22,0.0291;42,0.0208;12,0.0200;9,0.0122;68,0.0102;66,0.0101;	no	no	no	no	no	no	no	no
chr4:62408732-62408832	75,0.0686;	no	no	1,0.7501;63,0.6000;57,0.1000;86,0.0625;49,0.0469;12,0.0286;7,0.0222;79,0.0104;	1,0.0747;49,0.0446;	no	no	1,0.0329;1,0.0329;	no	no	no	no
chr4:62408573-62408673	no	no	no	44,0.2216;29,0.1875;49,0.1299;11,0.1182;3,0.1066;58,0.1023;82,0.0818;12,0.0714;24,0.0571;21,0.0341;18,0.0273;63,0.0190;51,0.0182;39,0.0170;	29,0.0248;	no	no	49,0.0169;	89,0.8216;75,0.7559;73,0.2935;91,0.1463;	no	no	no
chr10:57784872-57784972	no	no	58,0.5829;	8,0.1111;89,0.0670;82,0.0244;19,0.0211;34,0.0102;	no	8,0.0484;	no	8,0.0444;	13,0.1463;	no	no	no
chr18:35598616-35598716	no	no	17,1.0000;	55,0.0182;	no	no	no	no	no	no	no	no
chr11:6444393-6444493	42,0.3472;52,0.1296;38,0.0545;	no	no	20,0.1066;74,0.0873;63,0.0406;6,0.0379;70,0.0222;30,0.0203;54,0.0202;44,0.0202;2,0.0188;49,0.0162;83,0.0133;14,0.0126;	2,0.0738;	no	no	63,0.0139;2,0.0690;2,0.0690;	no	no	no	no
chr13:51100829-51100929	80,0.1470;	no	no	1,0.0938;15,0.0234;	1,0.0694;15,0.0245;	no	no	no	no	no	no	no
chr13:51100677-51100777	34,1.0000;86,0.3472;73,0.2546;67,0.2546;76,0.1296;57,0.0644;62,0.0547;	no	no	62,0.1705;23,0.1111;41,0.1091;81,0.0426;48,0.0341;8,0.0256;88,0.0202;69,0.0202;	no	no	no	62,0.0289;	no	no	no	no
chr16:87495819-87495919	25,0.5090;58,0.3733;91,0.2546;61,0.1296;7,0.0750;30,0.0503;	no	no	78,0.2857;34,0.0250;84,0.0208;93,0.0202;63,0.0202;88,0.0162;68,0.0162;	no	no	no	no	no	no	no	no
chr16:87496022-87496104	no	no	no	30,0.0253;72,0.0214;16,0.0121;70,0.0117;31,0.0107;	39,0.0189;72,0.0148;31,0.0131;	no	no	31,0.0133;31,0.0133;	11,0.2326;	no	no	no
chr4:86611972-86612072	2,0.2889;55,0.0904;	no	no	92,0.0938;71,0.0779;46,0.0369;41,0.0369;37,0.0364;73,0.0250;8,0.0213;47,0.0183;24,0.0143;55,0.0121;32,0.0111;	92,0.0738;20,0.0446;	8,0.0107;	no	8,0.0303;	no	no	no	no
chr15:85859656-85859756	71,0.5090;64,0.1040;	no	no	49,0.1625;13,0.1023;82,0.0844;4,0.0779;6,0.0750;87,0.0260;44,0.0170;40,0.0169;18,0.0144;1,0.0143;76,0.0121;	6,0.0702;49,0.0123;	no	no	13,0.0108;	no	no	no	no
chr6:127150998-127151098	no	no	no	22,0.1364;73,0.0974;91,0.0818;27,0.0533;44,0.0273;3,0.0246;12,0.0189;69,0.0188;40,0.0178;	69,0.0694;48,0.0245;44,0.0119;73,0.0118;91,0.0112;22,0.0112;	no	no	no	34,0.2935;78,0.1202;31,0.1202;17,0.1202;	no	no	no
chr11:43426198-43426298	no	no	no	52,0.1300;35,0.0563;40,0.0506;28,0.0455;82,0.0325;56,0.0238;48,0.0114;84,0.0102;	52,0.0862;35,0.0694;	no	no	no	no	no	no	no
chr1:134079105-134079205	60,0.1418;	no	no	40,0.2728;45,0.2000;78,0.0375;15,0.0284;26,0.0114;	40,0.0332;78,0.0248;	26,0.0122;	no	no	no	no	no	76,0.0126;
chr7:122159384-122159484	1,0.1233;51,0.0745;71,0.0644;	no	18,0.6639;	37,0.1625;23,0.0844;83,0.0464;24,0.0464;70,0.0426;51,0.0170;18,0.0129;76,0.0121;	37,0.0123;	no	no	51,0.0448;	no	no	no	no
chr14:52103978-52104078	66,0.2546;	no	no	61,0.1705;73,0.0667;3,0.0533;68,0.0202;18,0.0182;10,0.0152;33,0.0122;91,0.0107;	no	no	no	no	13,0.1202;	no	no	no
chr5:30907738-30907838	92,0.1040;68,0.0686;66,0.0686;	no	no	23,0.1000;81,0.0625;55,0.0317;38,0.0312;46,0.0152;29,0.0114;	no	no	no	no	no	no	no	no
chr3:67374046-67374146	42,0.2546;59,0.0617;	no	no	37,0.1182;49,0.0536;16,0.0406;10,0.0273;2,0.0136;65,0.0134;38,0.0122;44,0.0121;	49,0.0282;2,0.0150;	no	no	37,0.1320;	no	no	no	no
chr13:81633094-81633194	no	no	no	10,0.3636;37,0.2321;76,0.0655;16,0.0426;63,0.0341;49,0.0303;67,0.0185;51,0.0150;21,0.0148;94,0.0122;	no	no	no	10,0.0249;	42,0.3883;80,0.3190;41,0.2831;57,0.2326;5,0.2326;58,0.1195;	41,0.1715;	no	no
chr15:103240346-103240446	no	no	no	32,0.2031;2,0.0406;33,0.0244;12,0.0236;6,0.0146;88,0.0109;94,0.0100;	no	no	no	6,0.0162;	no	no	no	no
chr15:103240403-103240503	no	no	no	45,0.0214;55,0.0190;43,0.0182;31,0.0109;37,0.0100;	no	no	no	no	50,0.3573;49,0.2831;57,0.1510;	49,0.1617;	no	no
chr15:103239766-103239866	70,0.3472;45,0.1296;	no	no	75,0.0923;35,0.0455;64,0.0295;38,0.0278;28,0.0227;58,0.0203;30,0.0148;41,0.0130;47,0.0121;3,0.0104;	no	no	no	58,0.0179;	85,0.1099;	no	no	no
chr15:103240381-103240481	no	no	no	67,0.0214;77,0.0190;65,0.0182;53,0.0109;59,0.0100;	no	no	no	no	72,0.3573;71,0.2831;79,0.1510;	71,0.1617;	no	no
chr6:88898730-88898830	70,0.5101;89,0.2546;	no	no	76,0.4545;35,0.3899;21,0.2000;14,0.0682;24,0.0519;40,0.0304;81,0.0213;91,0.0202;57,0.0183;70,0.0182;	35,0.0917;14,0.0596;	no	no	35,0.0183;35,0.0183;	no	no	no	no
chr2:118598160-118598260	no	no	no	17,0.0812;24,0.0639;65,0.0519;86,0.0506;87,0.0279;12,0.0250;15,0.0195;93,0.0127;	17,0.0123;	no	no	no	no	no	41,0.0127;	no
chr8:105348207-105348232	no	no	no	no	no	no	no	no	no	no	no	no
chr8:105347920-105348020	19,0.1071;57,0.1040;	no	no	24,0.1023;62,0.0852;19,0.0189;	no	no	no	no	no	no	no	no
chr19:10203893-10203993	13,0.1296;29,0.0904;	no	no	94,0.1705;6,0.1023;22,0.0923;52,0.0341;40,0.0291;29,0.0121;15,0.0121;23,0.0106;62,0.0102;	no	6,0.0305;	no	6,0.1577;	no	no	no	no
chr19:10204151-10204251	no	no	87,0.6458;	22,0.4545;42,0.1875;8,0.0364;51,0.0254;2,0.0203;92,0.0187;	42,0.3324;	no	no	42,0.0133;2,0.0324;42,0.0133;	28,1.0000;27,0.2605;	27,0.3036;	no	no
chr7:131560319-131560419	no	no	no	59,0.0667;9,0.0443;19,0.0406;31,0.0317;15,0.0273;10,0.0264;71,0.0167;50,0.0121;36,0.0118;	15,0.0119;	9,0.0136;	no	no	45,0.3190;53,0.1590;	no	no	no
chr7:131560443-131560543	no	no	no	84,0.0208;67,0.0181;89,0.0122;	95,0.0248;	no	no	no	no	no	no	no
chr19:6057916-6058005	17,1.0000;	no	no	25,1.0000;48,0.0818;43,0.0571;	no	43,0.0111;	no	43,0.0246;	34,0.7559;36,0.3287;	35,0.1985;	no	no
chr19:6057701-6057801	81,0.2546;64,0.0686;62,0.0686;	no	no	32,0.0818;56,0.0546;18,0.0325;23,0.0278;45,0.0236;83,0.0202;78,0.0162;72,0.0114;15,0.0101;	56,0.0312;50,0.0139;	no	no	no	no	no	no	no
chr19:6057837-6057937	46,0.0503;	no	no	70,0.0727;30,0.0369;65,0.0104;	61,0.0245;	no	no	no	no	no	no	no
chr11:117849186-117849286	no	no	no	35,1.0000;41,0.0213;16,0.0189;26,0.0162;21,0.0162;	no	no	no	no	no	no	no	no
chr3:89418500-89418600	no	no	93,0.5641;	9,0.0886;10,0.0429;2,0.0375;64,0.0107;	64,0.0699;2,0.0248;80,0.0139;	10,0.0265;	no	64,0.0128;64,0.0128;	no	no	no	no
chr3:89418241-89418341	7,0.0745;	no	no	42,0.1091;78,0.1000;15,0.0852;20,0.0714;63,0.0591;57,0.0533;67,0.0455;76,0.0303;7,0.0170;19,0.0148;88,0.0143;36,0.0111;85,0.0107;	no	no	no	20,0.0622;57,0.0244;	46,0.7559;	no	no	no
chr14:55672184-55672284	50,0.0644;	no	no	81,0.0402;35,0.0213;62,0.0183;88,0.0162;47,0.0114;56,0.0103;8,0.0102;	76,0.0155;14,0.0139;	8,0.0293;	no	no	no	no	no	no
chr14:55671856-55671956	no	no	no	70,0.4800;26,0.1111;83,0.1091;53,0.1000;36,0.1000;41,0.0455;33,0.0426;59,0.0317;20,0.0278;11,0.0222;65,0.0189;2,0.0167;77,0.0135;	70,0.0183;	26,0.0592;	no	26,0.0107;33,0.0124;	92,0.7559;94,0.3573;87,0.3190;89,0.1202;	93,0.2105;	no	no
chr11:22982234-22982334	13,0.3472;68,0.0744;	no	no	6,0.4262;56,0.1042;18,0.0341;61,0.0278;83,0.0170;	no	61,0.0225;	no	no	no	no	no	no
chr6:91116776-91116876	43,0.7334;60,0.1233;35,0.1233;58,0.0686;33,0.0686;	no	no	5,0.0818;43,0.0202;22,0.0122;13,0.0114;37,0.0111;	no	no	no	no	no	no	no	no
chr3:132684093-132684193	82,0.0627;	no	no	90,0.0375;49,0.0164;31,0.0104;	90,0.3324;42,0.0245;	no	31,0.0313;	31,0.0114;	no	no	no	no
chr3:132683829-132683929	19,0.0967;	no	no	20,0.1023;30,0.0938;91,0.0563;89,0.0545;73,0.0116;	91,0.1262;30,0.0738;	no	no	no	no	no	no	no
chr13:98316956-98317056	42,0.1904;85,0.0503;	no	no	47,1.0000;56,0.0639;42,0.0130;	no	no	no	no	no	no	no	no
chr13:98317065-98317165	32,0.1461;	no	10,0.5328;	8,0.0238;79,0.0104;	no	no	no	no	13,0.3573;17,0.2831;	12,0.5650;	no	no
chr13:98316917-98317017	81,0.1904;	no	no	86,1.0000;9,0.0426;14,0.0341;81,0.0130;	no	no	no	no	no	no	no	no
chr7:126695733-126695833	29,0.1296;	no	no	85,0.9377;90,0.0189;19,0.0143;13,0.0107;	85,0.1342;	no	no	no	no	no	no	no
chr7:126695949-126696049	70,0.2546;54,0.0629;	no	no	75,0.0114;54,0.0109;	6,0.0245;	no	no	no	no	no	28,0.1491;	no
chr2:150909543-150909643	no	no	no	15,0.2344;5,0.1818;20,0.1000;49,0.0923;10,0.0505;39,0.0429;80,0.0429;26,0.0107;	15,0.0446;39,0.0148;	no	no	39,0.0118;39,0.0118;	no	no	no	no
chr12:113156370-113156470	79,0.1040;	no	no	38,0.0812;53,0.0670;2,0.0218;6,0.0118;	no	53,0.0247;	no	no	no	no	no	no
chr11:93968471-93968571	no	no	71,0.5256;	43,0.8000;92,0.2182;68,0.1607;52,0.0833;8,0.0818;94,0.0250;15,0.0238;26,0.0130;39,0.0114;	68,0.0265;43,0.0172;	52,0.0114;	no	no	no	no	no	no
chr12:8771345-8771445	68,0.1461;	no	no	8,0.1607;37,0.0257;73,0.0213;17,0.0179;82,0.0107;22,0.0107;89,0.0106;	37,0.0529;8,0.0265;	no	no	no	no	no	no	no
chr8:83715126-83715226	no	43,0.0357;	no	56,0.0655;91,0.0469;19,0.0406;83,0.0341;4,0.0321;49,0.0295;26,0.0208;53,0.0205;44,0.0106;	91,0.0446;4,0.0418;72,0.0139;	no	no	no	60,0.3883;59,0.2831;	59,0.1715;	no	no
chr4:59783805-59783905	18,0.0904;	no	no	43,0.0886;44,0.0714;23,0.0325;10,0.0203;50,0.0202;18,0.0121;	no	no	no	18,0.0438;	no	no	no	no
chr9:15306117-15306217	73,0.3741;52,0.3472;	no	no	73,0.1818;61,0.0909;13,0.0487;58,0.0455;93,0.0291;82,0.0222;37,0.0202;67,0.0114;	no	no	no	no	no	no	no	no
chr9:15306163-15306263	84,0.5090;27,0.3741;6,0.3472;	no	no	70,0.2679;27,0.1818;15,0.0909;12,0.0455;47,0.0291;36,0.0222;52,0.0183;21,0.0114;	70,0.0282;	no	no	27,0.0184;	no	no	no	no
chr9:15306398-15306498	21,0.0745;	no	no	88,0.0536;15,0.0273;38,0.0189;21,0.0170;43,0.0133;26,0.0101;	88,0.0699;	no	no	no	no	no	no	no
chr2:158768048-158768148	no	13,1.0000;	no	22,0.2046;74,0.0889;48,0.0834;64,0.0341;30,0.0273;58,0.0250;2,0.0148;27,0.0130;	22,0.0596;	no	no	2,0.0105;	no	no	no	no
chr8:53639015-53639115	5,1.0000;68,0.3741;47,0.2546;15,0.2546;10,0.2546;20,0.0709;63,0.0547;3,0.0503;	no	no	68,0.1818;63,0.1705;21,0.1023;42,0.0369;26,0.0292;53,0.0273;12,0.0202;90,0.0190;43,0.0106;	no	no	no	no	no	no	no	no
chr19:16435616-16435716	18,0.0967;26,0.0745;	no	no	84,0.2216;7,0.0938;14,0.0519;78,0.0422;66,0.0369;19,0.0341;32,0.0273;49,0.0222;26,0.0170;85,0.0116;90,0.0107;	7,0.0694;90,0.0393;	no	no	no	no	no	no	no
chr4:152477499-152477599	42,0.3741;	no	no	80,0.1875;42,0.1818;75,0.1455;86,0.0563;84,0.0545;20,0.0416;58,0.0321;92,0.0300;68,0.0234;9,0.0126;53,0.0102;	92,0.1850;86,0.1342;80,0.1342;61,0.0389;	53,0.0181;	no	20,0.0119;61,0.0129;	no	no	no	no
chr19:8798507-8798607	no	no	no	41,1.0000;55,0.0889;38,0.0455;1,0.0364;74,0.0321;23,0.0200;61,0.0126;81,0.0104;	74,0.0418;	no	no	55,0.0117;	12,0.3190;	no	no	no
chr2:143063018-143063118	66,0.7334;14,0.1767;	no	no	51,0.1286;82,0.0321;77,0.0273;57,0.0236;66,0.0202;45,0.0156;16,0.0121;71,0.0114;	51,0.1975;82,0.0418;77,0.0112;	no	no	no	20,0.8216;39,0.1641;	no	no	no
chr11:52231944-52232044	82,0.3733;43,0.3733;72,0.1904;1,0.0967;79,0.0617;77,0.0503;	63,1.0000;	no	2,0.1705;56,0.0278;87,0.0222;72,0.0130;20,0.0104;	no	2,0.0457;	no	2,0.0135;	no	no	no	no
chr8:78821102-78821202	no	no	no	41,0.1625;32,0.1364;90,0.0852;37,0.0291;6,0.0264;45,0.0205;11,0.0202;86,0.0188;80,0.0148;5,0.0103;	86,0.1342;90,0.0270;41,0.0123;	no	no	32,0.0387;	52,0.1202;	no	no	52,0.0281;
chr15:75909294-75909394	16,0.5090;22,0.0503;	no	no	78,0.1477;26,0.0170;50,0.0122;	no	no	no	26,0.0261;50,0.0154;	no	no	no	no
chr15:75909506-75909606	13,0.1474;	no	no	30,0.1364;1,0.0474;18,0.0410;10,0.0369;13,0.0182;93,0.0134;19,0.0106;	30,0.0112;	no	no	no	25,0.1307;	no	no	no
chr15:75909684-75909784	40,0.2546;27,0.2546;35,0.2043;56,0.0503;	no	no	68,0.0818;74,0.0533;42,0.0202;29,0.0202;23,0.0170;35,0.0164;36,0.0122;	68,0.0119;	no	no	29,0.0122;	no	no	no	no
chr6:18848584-18848684	no	no	89,0.7322;91,0.6065;	26,0.0511;4,0.0258;71,0.0114;	5,0.0233;26,0.0198;	no	no	no	no	no	no	no
chr14:101653916-101654016	64,0.0686;54,0.0507;	no	20,0.8819;	14,0.1500;21,0.0143;59,0.0118;	14,0.0747;	no	no	14,0.0376;14,0.0376;	no	no	72,0.5967;	no
chr11:101442194-101442294	20,0.1474;	no	no	18,0.0909;6,0.0889;76,0.0238;41,0.0238;89,0.0234;20,0.0182;81,0.0148;31,0.0118;25,0.0118;66,0.0116;	89,0.0245;	no	no	no	no	no	no	no
chr3:135212512-135212612	no	no	no	39,0.8124;66,0.0506;61,0.0450;35,0.0364;44,0.0278;22,0.0273;17,0.0104;	61,0.0702;39,0.0123;	no	no	no	no	no	no	no
chrX:74270765-74270865	55,0.1767;	62,1.0000;	no	12,0.1818;26,0.0343;7,0.0325;61,0.0195;40,0.0156;	42,0.0446;	26,0.0179;	no	no	93,0.9201;91,0.6955;	92,0.3726;	80,0.1976;	no
chr13:69809831-69809931	89,0.1040;25,0.0723;	no	no	61,0.0178;44,0.0150;	no	no	no	no	no	no	no	no
chr16:22265955-22266055	57,0.2889;29,0.1233;86,0.0627;	no	no	49,1.0000;15,1.0000;70,0.0667;11,0.0364;5,0.0298;66,0.0295;88,0.0111;	no	no	no	5,0.0272;	no	no	no	no
chr10:37138876-37138976	90,0.1233;88,0.0686;69,0.0627;86,0.0503;	no	no	36,0.0369;43,0.0295;44,0.0167;37,0.0130;19,0.0116;	no	no	no	no	no	no	no	no
chr2:84798777-84798877	no	no	no	71,0.0938;24,0.0183;76,0.0170;10,0.0170;30,0.0125;	71,0.0694;76,0.0198;	no	no	no	no	no	no	no
chr13:104228794-104228894	58,0.2043;	no	no	4,0.1364;48,0.0292;84,0.0273;58,0.0164;70,0.0102;	84,0.0112;	4,0.0152;	no	4,0.0199;	no	no	no	no
chr4:132212206-132212306	91,0.7334;11,0.0686;9,0.0686;13,0.0617;	no	no	34,0.0545;48,0.0364;28,0.0343;91,0.0202;36,0.0188;72,0.0136;	36,0.1342;	no	no	no	no	no	no	no
chr9:70421504-70421604	49,0.7334;7,0.2546;89,0.0686;87,0.0686;	no	no	12,0.1111;30,0.1042;42,0.0591;23,0.0455;1,0.0341;49,0.0202;17,0.0202;62,0.0150;93,0.0148;43,0.0145;65,0.0107;38,0.0107;	no	49,0.0645;	no	49,0.0468;17,0.0198;65,0.0383;	no	no	no	no
chr19:36083665-36083765	45,0.0686;	no	no	84,0.0256;37,0.0256;5,0.0256;67,0.0205;8,0.0136;	no	no	no	no	no	no	no	no
chr4:108833534-108833634	no	no	no	83,0.0364;29,0.0273;	29,0.0112;	no	no	no	no	no	70,0.0122;	no
chr4:108834627-108834727	no	no	no	69,0.0107;	no	no	no	no	no	no	no	no
chr11:51606831-51606931	50,0.0531;	no	no	62,0.1818;24,0.1477;8,0.0455;85,0.0300;18,0.0203;79,0.0171;25,0.0143;41,0.0117;50,0.0106;49,0.0103;	85,0.1850;	24,0.0247;	no	no	36,0.1510;	no	no	no
chr16:37384908-37385008	79,0.2546;	no	no	68,0.0818;14,0.0298;75,0.0202;4,0.0152;38,0.0122;	68,0.0119;	no	no	no	no	no	no	no
chr17:27635192-27635292	85,0.0617;59,0.0617;	no	no	8,0.0364;93,0.0202;78,0.0114;	no	no	no	no	72,0.7559;	no	no	no
chr15:99875406-99875506	75,1.0000;55,0.2546;32,0.2546;	no	no	20,0.1364;49,0.0852;45,0.0222;88,0.0202;57,0.0202;34,0.0202;39,0.0189;81,0.0152;14,0.0109;	49,0.0198;20,0.0112;	no	no	57,0.0134;	no	no	no	no
chr12:85473850-85473950	24,0.1470;12,0.1470;	7,0.1429;	no	33,0.2857;30,0.0714;17,0.0341;38,0.0295;45,0.0179;83,0.0104;	no	38,0.0106;	no	no	no	no	no	no
chr4:123139891-123139991	64,0.0723;79,0.0507;	no	no	53,0.0833;38,0.0818;11,0.0364;7,0.0291;72,0.0200;80,0.0189;47,0.0162;22,0.0109;	no	38,0.0247;22,0.0161;	no	no	no	no	no	no
chr2:156144102-156144202	18,0.0709;	no	no	58,0.1364;63,0.0818;51,0.0670;19,0.0341;35,0.0273;32,0.0273;23,0.0227;50,0.0148;78,0.0143;25,0.0107;3,0.0101;	58,0.0119;	no	no	no	no	no	no	no
chr2:156144136-156144236	82,0.0878;	no	no	24,0.1364;29,0.0818;17,0.0670;1,0.0273;16,0.0148;44,0.0143;	24,0.0119;	no	no	no	no	no	no	no
chr2:156144182-156144282	36,0.0878;	no	no	52,0.0150;82,0.0101;	52,0.0411;	no	no	no	no	no	no	no
chr11:40733387-40733487	no	no	no	93,0.8124;38,0.1772;66,0.1625;23,0.1364;79,0.1055;49,0.0709;3,0.0591;33,0.0464;50,0.0429;44,0.0416;39,0.0348;62,0.0273;15,0.0222;70,0.0170;	70,0.0270;93,0.0123;66,0.0123;62,0.0119;23,0.0112;	no	no	38,0.0158;66,0.0642;15,0.0190;66,0.0642;	no	no	no	no
chr11:40733610-40733710	no	no	no	33,0.9377;15,0.4501;48,0.1000;86,0.0727;11,0.0457;53,0.0182;5,0.0179;55,0.0170;21,0.0114;90,0.0102;	15,0.9401;33,0.1262;	no	no	no	no	no	no	no
chr6:40471364-40471464	63,0.2786;	no	no	4,0.0170;27,0.0136;25,0.0115;	4,0.0198;	no	no	no	18,0.3573;	no	no	no
chr6:40471417-40471517	10,0.2786;	no	71,0.5349;	82,0.0167;	no	no	no	no	no	no	no	no
chrX:113298205-113298305	12,0.1767;75,0.1233;67,0.1040;	no	no	82,0.2046;94,0.0938;34,0.0545;72,0.0426;36,0.0141;66,0.0118;77,0.0111;	94,0.1262;82,0.0596;36,0.0446;	no	no	no	no	no	no	no
chr16:37011735-37011835	no	no	no	85,0.0400;88,0.0292;45,0.0150;	45,0.0386;	no	no	no	no	no	no	no
chr5:36796704-36796804	87,0.7334;	no	no	49,0.0426;76,0.0364;79,0.0325;45,0.0236;38,0.0236;87,0.0202;81,0.0182;67,0.0130;	no	38,0.0156;	no	38,0.0477;	71,0.3077;70,0.2326;	no	no	no
chr3:103171660-103171760	1,0.0531;	no	no	32,0.6001;37,0.0341;74,0.0256;58,0.0244;8,0.0185;80,0.0170;1,0.0106;27,0.0104;	32,0.5567;80,0.0270;49,0.0245;	no	no	32,0.0259;32,0.0259;	no	no	no	no
chr11:69921336-69921436	8,0.0503;	no	no	41,0.1818;82,0.1091;34,0.1091;75,0.0542;31,0.0455;94,0.0364;47,0.0303;49,0.0250;	no	47,0.0482;	no	47,0.1440;	86,0.2935;88,0.2935;	no	no	no
chr11:69921225-69921325	76,0.1470;43,0.1296;40,0.1296;28,0.1296;25,0.1296;22,0.1296;19,0.1296;16,0.1296;	no	no	82,0.0714;67,0.0536;89,0.0500;4,0.0429;48,0.0278;1,0.0278;30,0.0202;81,0.0164;36,0.0122;	67,0.0950;	no	no	no	no	no	no	no
chr14:55015403-55015503	no	no	6,0.5328;	69,0.2286;12,0.1714;75,0.0375;17,0.0300;91,0.0222;36,0.0202;44,0.0181;83,0.0127;	17,0.1850;12,0.1100;75,0.0248;	no	no	12,0.0127;12,0.0127;	39,0.3190;	no	no	no
chr9:107950912-107951012	no	no	23,1.0000;19,0.6931;	42,0.2000;28,0.1714;37,0.1042;13,0.0273;9,0.0200;68,0.0158;83,0.0118;	28,0.1170;13,0.0119;	no	no	no	32,0.1099;	no	no	no
chr8:123102299-123102399	no	no	no	32,0.8000;74,0.0284;48,0.0257;91,0.0256;47,0.0155;85,0.0148;65,0.0146;86,0.0122;27,0.0104;	48,0.0219;32,0.0172;	no	no	no	38,0.3077;37,0.2140;	no	no	no
chr11:102925074-102925174	65,0.0904;32,0.0617;	no	no	43,0.1772;52,0.1042;4,0.0903;18,0.0886;5,0.0536;13,0.0410;81,0.0364;74,0.0300;57,0.0222;61,0.0218;88,0.0189;65,0.0121;67,0.0111;	74,0.1850;	no	no	43,0.0370;52,0.0132;	22,0.1463;	no	no	no
chr10:95501877-95501977	65,0.1470;79,0.1233;30,0.1233;90,0.0686;77,0.0686;28,0.0503;	no	no	49,0.3899;39,0.0818;21,0.0571;15,0.0455;74,0.0426;25,0.0364;44,0.0254;84,0.0195;	49,0.0917;	39,0.0101;	no	21,0.0645;	no	no	no	no
chr13:108316286-108316386	37,0.0644;75,0.0617;	no	no	65,0.1772;32,0.1625;3,0.0938;36,0.0341;13,0.0291;26,0.0130;81,0.0122;52,0.0114;44,0.0103;23,0.0101;	3,0.1262;61,0.0233;32,0.0123;	no	no	no	no	no	no	no
chr15:36608923-36609023	83,0.2546;	no	no	11,0.1000;76,0.0779;18,0.0600;72,0.0571;24,0.0341;88,0.0303;16,0.0303;9,0.0273;56,0.0202;90,0.0200;94,0.0162;63,0.0144;2,0.0118;65,0.0109;	no	24,0.0280;63,0.0496;	no	24,0.0230;63,0.0749;2,0.0208;	no	no	no	no
chr7:134225047-134225147	36,0.1233;51,0.0805;34,0.0686;32,0.0686;30,0.0686;54,0.0510;	no	no	41,0.1714;66,0.0208;92,0.0134;56,0.0121;82,0.0102;	no	56,0.0147;	no	no	no	no	no	no
chr18:74207768-74207868	84,0.0545;	no	no	32,0.0256;	no	no	no	no	no	no	no	no
chr10:30200490-30200590	78,0.1767;33,0.1474;	no	no	50,0.4545;38,0.2000;66,0.0433;20,0.0364;10,0.0341;25,0.0256;23,0.0227;16,0.0222;33,0.0182;5,0.0182;67,0.0107;	no	23,0.0342;	no	23,0.0332;16,0.0158;	no	no	no	no
chr10:77606046-77606146	93,1.0000;15,0.5090;24,0.1003;91,0.0686;71,0.0686;5,0.0686;	no	no	68,0.0426;26,0.0202;38,0.0150;53,0.0117;42,0.0101;	38,0.0411;	no	no	26,0.0881;	no	no	no	no
chr10:77606547-77606647	23,0.2546;6,0.2546;	no	no	81,0.8000;29,0.0455;58,0.0298;65,0.0238;8,0.0202;44,0.0118;	81,0.0183;	no	no	no	no	no	no	no
chr4:11558869-11558969	17,0.5101;38,0.3733;	no	no	9,0.0426;12,0.0250;44,0.0189;17,0.0182;	no	no	no	no	no	no	1,0.5131;	no
chr10:95515111-95515211	52,0.1040;	no	no	32,0.2000;76,0.0246;77,0.0106;	no	32,0.0108;	no	no	no	no	no	no
chr1:55088097-55088197	55,0.0507;	no	no	17,0.6001;44,0.1455;36,0.0400;7,0.0236;94,0.0202;56,0.0114;	17,0.5233;	no	no	no	85,1.0000;84,0.2831;83,0.2326;	84,0.1131;	no	no
chr1:55087882-55087982	34,1.0000;53,0.3741;92,0.2546;5,0.2546;84,0.0686;82,0.0686;32,0.0686;30,0.0686;28,0.0686;86,0.0617;59,0.0545;	no	no	53,0.1818;43,0.0667;68,0.0487;7,0.0202;2,0.0202;94,0.0121;	no	no	no	no	47,0.2935;	no	no	no
chr5:147860577-147860677	no	no	no	93,0.0182;34,0.0152;86,0.0122;78,0.0102;	no	34,0.0202;	no	34,0.0156;	no	no	no	no
chr5:115341196-115341296	no	no	no	36,0.0511;67,0.0364;52,0.0364;64,0.0341;31,0.0325;55,0.0126;	36,0.0270;	64,0.0371;	no	64,0.0743;	no	no	no	no
chr5:115341111-115341211	85,0.0686;83,0.0686;81,0.0686;	no	no	33,0.2727;35,0.0750;14,0.0273;7,0.0264;44,0.0254;16,0.0200;51,0.0152;	35,0.0702;	35,0.0265;35,0.0265;	no	no	40,0.1103;	39,0.1429;	no	no
chrX:71555866-71555966	33,0.1040;	no	19,0.8217;	46,0.1625;7,0.0341;50,0.0273;25,0.0169;73,0.0122;20,0.0114;	46,0.0123;50,0.0119;	no	no	no	no	no	no	no
chr3:28805460-28805560	40,0.1421;92,0.0686;90,0.0686;	20,1.0000;18,1.0000;	no	46,0.0500;57,0.0455;70,0.0177;65,0.0170;17,0.0156;40,0.0148;85,0.0134;41,0.0122;9,0.0109;	85,0.0139;	no	no	no	50,0.7559;	no	no	no
chr15:51865411-51865511	38,0.1904;80,0.1470;	no	no	55,0.0852;43,0.0818;51,0.0341;21,0.0260;38,0.0130;	no	51,0.0108;	no	no	no	no	no	no
chr1:90603374-90603474	14,0.1296;	no	no	92,0.0416;29,0.0278;67,0.0273;24,0.0214;40,0.0178;83,0.0170;32,0.0130;16,0.0121;57,0.0109;4,0.0107;	no	32,0.0406;57,0.0530;	no	32,0.0254;57,0.0437;	no	no	no	no
chr3:108383753-108383853	77,0.1418;	no	23,0.6256;	10,0.1625;68,0.0202;14,0.0133;	10,0.0123;	no	no	no	83,0.3883;82,0.3077;	no	no	no
chr3:108383787-108383887	43,0.1418;	no	no	34,0.0202;	no	no	no	no	49,0.3883;48,0.3077;	no	no	no
chr3:108383691-108383791	no	no	85,0.6256;	72,0.1625;49,0.1364;12,0.0487;38,0.0317;27,0.0260;35,0.0179;44,0.0164;45,0.0143;29,0.0136;76,0.0133;	72,0.0123;12,0.0123;49,0.0119;	no	no	45,0.0656;	16,0.1463;	no	no	no
chr10:128565884-128565984	2,0.0709;	no	no	31,0.0722;3,0.0341;7,0.0227;20,0.0183;9,0.0102;	no	3,0.0143;	20,0.0110;	3,0.0137;	26,0.7559;	no	no	no
chr16:18498662-18498762	61,0.1233;35,0.1233;9,0.1071;53,0.0904;33,0.0686;	no	no	19,0.2000;46,0.0818;23,0.0536;9,0.0189;53,0.0121;37,0.0111;	23,0.0950;46,0.0119;	no	no	no	14,0.3190;	no	no	no
chr16:18498820-18498920	51,0.5101;18,0.0878;47,0.0503;	no	no	23,0.1066;85,0.0304;29,0.0260;1,0.0253;51,0.0182;93,0.0152;2,0.0114;	no	no	no	no	no	no	no	no
chr15:99651606-99651706	22,0.7334;25,0.1296;	no	no	30,0.4262;58,0.1625;36,0.1042;41,0.0443;74,0.0409;2,0.0400;54,0.0341;47,0.0291;42,0.0264;17,0.0211;22,0.0202;62,0.0182;11,0.0141;91,0.0100;	11,0.0245;74,0.0150;58,0.0123;	no	no	no	no	no	no	no
chr1:191575585-191575685	90,0.0878;	no	no	29,0.0818;56,0.0273;34,0.0253;70,0.0222;41,0.0202;77,0.0182;52,0.0178;23,0.0162;79,0.0102;	56,0.0119;	29,0.0219;	no	no	no	no	no	no
chr1:191575494-191575594	49,0.7334;37,0.1767;	no	no	54,0.2216;42,0.2216;13,0.1477;65,0.0873;14,0.0714;23,0.0500;49,0.0202;7,0.0162;43,0.0106;60,0.0104;88,0.0101;	no	54,0.0305;65,0.0332;	no	54,0.0564;65,0.0254;	no	no	no	no
chr12:17544822-17544922	47,0.7334;1,0.3733;34,0.2546;20,0.1767;	no	no	47,0.0202;36,0.0202;66,0.0181;76,0.0179;60,0.0118;13,0.0114;	no	no	no	no	no	no	no	no
chr2:69206163-69206263	44,0.1003;4,0.0686;	no	no	16,0.3899;22,0.1772;53,0.1182;54,0.0714;8,0.0563;17,0.0536;31,0.0455;1,0.0426;82,0.0256;46,0.0121;23,0.0106;	16,0.0862;8,0.0738;	no	no	no	no	no	no	no
chr17:23726285-23726385	77,0.0627;62,0.0545;	no	no	67,0.2031;82,0.1218;88,0.0278;14,0.0222;38,0.0208;91,0.0144;6,0.0111;	no	no	no	no	no	no	no	no
chr5:76951528-76951628	81,1.0000;24,1.0000;55,0.1767;8,0.0744;89,0.0617;	no	no	29,0.6000;78,0.0341;73,0.0162;	no	no	no	no	no	no	no	no
chr5:76951360-76951460	29,0.7334;	no	no	21,0.1029;29,0.0202;81,0.0170;18,0.0125;	21,0.1100;81,0.0270;	18,0.0185;	no	no	no	no	no	no
chr6:67266928-67267028	17,0.0745;	no	no	22,0.1111;81,0.0818;17,0.0170;72,0.0152;	no	no	no	no	66,0.2935;	no	no	no
chr4:119294463-119294563	78,0.1003;	no	no	15,0.1111;8,0.0667;21,0.0278;31,0.0197;27,0.0181;74,0.0122;80,0.0121;	no	no	no	no	no	no	no	no
chr10:91171569-91171669	88,1.0000;57,1.0000;42,0.5101;73,0.5090;27,0.1418;60,0.1296;	no	no	5,0.0670;65,0.0375;93,0.0364;42,0.0182;	65,0.0248;	no	no	no	no	no	no	no
chr14:62332054-62332154	35,0.3733;25,0.1461;	no	no	40,1.0000;60,0.0341;18,0.0208;4,0.0102;	no	no	no	no	no	no	no	no
chr12:80260321-80260421	13,0.1233;11,0.0686;	no	no	25,0.1393;19,0.0379;47,0.0375;32,0.0364;36,0.0273;38,0.0250;54,0.0200;41,0.0190;	47,0.3324;	no	no	no	no	no	no	no
chr12:80260331-80260431	3,0.1233;1,0.0686;	no	no	15,0.1393;9,0.0379;37,0.0375;22,0.0364;26,0.0273;28,0.0250;44,0.0200;31,0.0190;90,0.0107;	37,0.3324;	no	no	no	no	no	no	no
chr8:22185769-22185869	34,1.0000;42,0.3733;84,0.0545;	no	no	66,0.0406;90,0.0341;20,0.0341;23,0.0178;	no	no	no	no	no	no	no	no
chr10:75517331-75517431	91,0.3741;38,0.3741;26,0.1767;73,0.1003;62,0.0627;	no	no	44,0.2321;91,0.1818;38,0.1818;54,0.1705;33,0.1182;2,0.0852;23,0.0487;75,0.0202;28,0.0202;84,0.0170;	2,0.0198;	no	no	no	78,0.2528;48,0.2326;79,0.1195;49,0.1195;	no	no	no
chr10:75517991-75518077	no	no	no	25,0.0450;65,0.0400;61,0.0208;56,0.0152;	25,0.0411;	25,0.2101;25,0.2101;	no	25,0.0402;25,0.0402;	no	no	no	no
chr10:75517922-75518022	30,0.0709;	no	no	94,0.0450;31,0.0341;6,0.0321;14,0.0304;22,0.0179;	94,0.0411;	no	no	no	no	no	no	no
chr7:30535010-30535110	82,1.0000;80,0.0686;28,0.0686;26,0.0686;	no	no	42,0.0102;	no	42,0.0106;	no	no	no	no	no	no
chr11:16951359-16951459	61,0.7334;	no	no	23,0.2954;24,0.0580;38,0.0211;61,0.0202;82,0.0170;	no	24,0.0247;	no	no	91,0.1195;	no	no	no
chr11:16951232-16951332	85,0.0503;	no	no	69,0.8124;75,0.0213;13,0.0114;	9,0.0245;69,0.0123;	no	no	no	29,0.3573;25,0.3573;24,0.2831;22,0.1202;33,0.1099;	28,0.5650;24,0.1617;	no	no
chr12:55302586-55302686	no	no	no	57,0.9377;4,0.4800;89,0.0779;69,0.0571;75,0.0222;62,0.0205;47,0.0182;79,0.0170;91,0.0150;11,0.0108;	57,0.1342;91,0.0702;79,0.0198;4,0.0183;	no	no	4,0.0630;4,0.0630;	52,0.3573;	no	no	no
chr6:85451454-85451554	19,0.2889;	14,0.0357;	no	3,0.1000;68,0.0455;83,0.0341;1,0.0303;28,0.0118;	no	no	no	no	8,0.1202;75,0.1202;	no	no	no
chr6:85451252-85451352	28,0.7334;74,0.3741;69,0.1767;	no	no	74,0.1818;15,0.1364;21,0.0667;94,0.0600;3,0.0455;92,0.0303;33,0.0208;28,0.0202;44,0.0107;	15,0.0119;	no	no	no	no	no	no	no
chr6:85451920-85452020	no	no	no	12,0.0714;28,0.0519;65,0.0189;44,0.0170;11,0.0164;3,0.0135;81,0.0114;87,0.0104;	no	no	no	12,0.0131;	75,0.3190;69,0.2528;70,0.1195;	no	no	no
chr17:56304262-56304362	no	no	no	77,0.0256;56,0.0211;48,0.0189;	no	no	no	no	64,0.3883;	no	no	no
chr19:5490404-5490504	63,0.2546;58,0.1767;40,0.0617;38,0.0503;	no	no	23,0.8000;72,0.0900;8,0.0264;16,0.0227;89,0.0211;2,0.0208;65,0.0202;60,0.0202;33,0.0152;86,0.0143;	72,0.1850;23,0.0172;	2,0.0286;	no	2,0.0225;	no	no	no	no
chr3:55055030-55055105	52,0.0744;7,0.0545;	no	no	57,0.1042;66,0.0102;	no	no	no	no	no	no	no	no
chr3:55055191-55055291	93,0.0627;	no	no	4,0.1364;9,0.0295;57,0.0291;53,0.0222;30,0.0189;63,0.0170;38,0.0164;83,0.0152;	no	4,0.1992;	no	4,0.1968;9,0.0118;	no	no	no	no
chr13:92354953-92355053	19,0.5101;85,0.1461;54,0.1040;15,0.0686;13,0.0686;11,0.0686;80,0.0617;	no	no	26,0.0709;65,0.0260;19,0.0182;3,0.0162;41,0.0114;	no	no	no	no	no	no	no	no
chr13:92354732-92354832	7,0.5090;15,0.1040;	no	no	77,0.0426;27,0.0249;66,0.0234;20,0.0227;22,0.0171;59,0.0135;91,0.0114;	no	no	no	59,0.0571;	30,0.1590;	no	no	no
chr8:116921386-116921486	11,0.1040;52,0.0503;	no	no	91,0.1042;77,0.0889;63,0.0655;19,0.0170;86,0.0135;17,0.0126;47,0.0111;	no	no	no	no	no	no	no	no
chr8:116921689-116921789	17,0.0545;	no	no	31,0.0375;8,0.0341;64,0.0278;49,0.0182;43,0.0148;	31,0.0248;	no	no	no	no	no	no	no
chrX:102119414-102119514	no	no	no	31,0.0341;15,0.0273;89,0.0218;9,0.0190;73,0.0188;19,0.0188;62,0.0122;68,0.0118;	73,0.1262;19,0.0137;15,0.0119;	no	no	no	54,0.2605;55,0.1199;	no	no	no
chr4:107802208-107802298	3,1.0000;18,0.3472;23,0.2546;65,0.1418;26,0.1296;8,0.0709;1,0.0503;	no	no	9,0.1023;41,0.0410;20,0.0202;	no	20,0.0140;	no	9,0.0651;20,0.0169;	no	no	77,0.0146;	no
chr12:81484801-81484901	47,0.3472;	no	no	22,0.2031;30,0.2000;82,0.0909;73,0.0317;58,0.0284;34,0.0273;88,0.0222;49,0.0202;38,0.0185;66,0.0170;2,0.0141;64,0.0101;	2,0.0334;34,0.0119;	no	no	no	52,0.2528;53,0.1195;	no	no	no
chr18:77767730-77767830	79,0.2546;20,0.0510;	no	no	39,0.3899;34,0.1818;25,0.1111;16,0.0852;45,0.0739;73,0.0341;81,0.0202;46,0.0106;	39,0.0917;	no	no	34,0.0132;	1,0.1202;	no	no	no
chr8:75109458-75109558	no	no	no	24,0.0938;57,0.0406;29,0.0406;10,0.0236;19,0.0107;	24,0.0738;	no	no	57,0.1044;	no	no	no	no
chr8:4779517-4779617	no	no	no	3,0.7501;64,0.1875;8,0.1772;36,0.1066;89,0.0818;31,0.0369;9,0.0348;50,0.0325;29,0.0182;52,0.0136;	64,0.4523;3,0.0702;89,0.0112;	9,0.0113;	no	no	no	no	no	no
chr2:148672590-148672690	76,0.0723;69,0.0686;	no	no	81,0.2500;52,0.0273;54,0.0188;41,0.0122;59,0.0102;	54,0.0248;	no	no	no	no	no	no	no
chr2:148672564-148672664	no	no	no	1,0.0402;78,0.0273;80,0.0188;9,0.0143;67,0.0122;85,0.0102;	80,0.0248;	1,0.0255;9,0.0104;	no	1,0.0623;	no	no	no	no
chr5:136116640-136116740	no	no	76,0.6931;80,0.5518;	4,0.0623;44,0.0111;	no	no	no	no	no	no	no	no
chr17:56040365-56040465	78,0.1767;20,0.0617;	no	no	10,0.0739;47,0.0260;11,0.0145;71,0.0102;	no	no	no	no	no	no	no	no
chr12:54862827-54862927	26,0.5101;	no	no	26,0.0182;	no	no	no	no	no	no	no	no
chr13:58402462-58402562	no	no	no	46,0.0600;77,0.0426;89,0.0183;38,0.0133;	no	no	no	no	32,0.3573;31,0.2831;26,0.1307;29,0.1202;	31,0.1617;	no	no
chr13:58402546-58402646	no	no	no	25,0.0291;5,0.0183;44,0.0179;61,0.0131;62,0.0122;	no	no	no	no	no	no	no	no
chr5:88764962-88765062	67,0.3472;58,0.2596;33,0.2546;	no	no	92,0.0426;42,0.0312;82,0.0227;14,0.0205;35,0.0202;64,0.0189;5,0.0189;26,0.0182;28,0.0148;29,0.0122;49,0.0111;	no	29,0.2425;	no	42,0.0142;29,0.1150;	21,0.1202;	no	no	no
chr3:13471604-13471704	22,0.7334;3,0.0503;	no	no	83,0.2679;59,0.1364;17,0.0487;64,0.0256;22,0.0202;88,0.0114;7,0.0104;	83,0.0282;59,0.0119;	no	no	no	no	no	no	no
chr7:133709245-133709345	no	no	no	9,0.0474;32,0.0343;44,0.0164;4,0.0162;45,0.0134;	no	no	no	no	no	no	no	no
chr7:133709282-133709382	no	no	no	7,0.0164;59,0.0141;8,0.0134;83,0.0106;	59,0.0245;	no	no	no	no	no	no	no
chr5:30666835-30666935	no	no	no	84,0.0670;10,0.0500;6,0.0341;61,0.0257;20,0.0182;93,0.0104;	61,0.0219;	no	no	no	no	no	no	no
chr2:18672411-18672511	3,1.0000;43,0.1233;1,0.0686;	no	no	86,0.0852;49,0.0545;38,0.0364;15,0.0291;10,0.0164;11,0.0134;	no	49,0.0127;	no	no	no	no	no	no
chr10:3973024-3973124	25,0.2546;	no	no	75,0.7502;47,0.2000;11,0.1455;41,0.0364;56,0.0234;2,0.0185;27,0.0121;36,0.0104;	75,0.9401;56,0.0446;	41,0.0116;	no	56,0.0148;56,0.0148;	no	no	no	no
chr13:14612987-14613087	90,0.2546;	no	no	84,1.0000;75,0.0536;74,0.0338;39,0.0295;28,0.0205;92,0.0202;44,0.0107;	75,0.0139;	no	no	no	34,0.1463;	no	no	no
chr13:14613191-14613291	no	no	no	1,0.0852;40,0.0571;67,0.0429;34,0.0205;87,0.0107;	1,0.0198;	1,0.0213;1,0.0213;	no	no	no	no	no	no
chr9:109082445-109082545	no	no	18,0.6639;	64,0.1300;8,0.0873;14,0.0291;53,0.0208;18,0.0129;	64,0.0862;69,0.0139;	no	no	no	no	no	no	no
chr9:109082331-109082431	no	no	no	31,0.1705;19,0.1705;80,0.0505;75,0.0312;62,0.0260;71,0.0178;64,0.0102;	no	no	no	no	23,0.2528;	no	no	no
chr13:23581551-23581651	no	no	no	38,0.1607;15,0.0400;2,0.0222;11,0.0188;9,0.0156;49,0.0136;22,0.0134;	11,0.1342;38,0.0265;	49,0.0164;	no	no	32,0.1099;	no	no	no
chr5:134582639-134582739	no	no	no	88,0.2557;47,0.1000;53,0.0667;81,0.0426;31,0.0364;40,0.0244;34,0.0202;	no	no	no	no	no	no	no	no
chr2:164769878-164769978	no	no	no	69,0.2727;88,0.2344;71,0.1000;18,0.0812;23,0.0591;82,0.0208;51,0.0188;43,0.0170;41,0.0126;19,0.0107;	51,0.0694;88,0.0607;	51,0.0102;51,0.0102;	no	18,0.0159;51,0.0739;51,0.0739;	59,0.3883;64,0.3190;58,0.3077;	no	no	no
chr8:94857399-94857499	84,0.2546;	no	no	92,0.0222;35,0.0208;77,0.0181;12,0.0170;78,0.0134;28,0.0114;	no	no	no	no	no	no	no	76,0.0126;
chr17:46248029-46248129	28,0.2546;	no	no	49,0.8000;40,0.1818;72,0.0739;2,0.0487;18,0.0304;62,0.0236;30,0.0202;80,0.0114;	49,0.0172;	no	no	62,0.0173;	89,0.2326;	no	no	no
chr17:46247995-46248095	62,0.2546;	no	no	83,0.8000;74,0.1818;36,0.0487;52,0.0304;64,0.0202;14,0.0126;	83,0.0172;	no	no	no	no	no	no	no
chr5:96210064-96210164	20,0.0503;	no	no	67,1.0000;13,0.1023;80,0.0812;39,0.0750;75,0.0341;37,0.0242;54,0.0211;90,0.0188;49,0.0188;94,0.0177;85,0.0118;	90,0.1342;49,0.0694;39,0.0386;80,0.0123;	no	no	no	31,0.9201;30,0.2831;5,0.2326;	30,0.1067;	22,0.1179;	no
chr12:55398774-55398874	no	no	no	10,0.9377;21,0.1066;62,0.0852;65,0.0571;41,0.0260;32,0.0170;	10,0.1342;55,0.0334;	no	no	no	no	no	no	no
chr19:6909647-6909747	42,0.3741;70,0.0644;	no	no	56,0.1818;42,0.1818;67,0.1136;11,0.0227;49,0.0182;32,0.0170;75,0.0114;61,0.0101;47,0.0101;	no	no	no	no	no	no	no	no
chr19:6909595-6909695	94,0.3741;23,0.1003;3,0.0531;	no	no	94,0.1818;43,0.0364;10,0.0341;19,0.0341;30,0.0278;63,0.0227;25,0.0202;84,0.0170;38,0.0170;36,0.0126;3,0.0106;	no	no	no	no	no	no	no	no
chr3:108256875-108256975	54,0.0617;	no	no	65,0.8000;85,0.4800;20,0.1875;32,0.1477;27,0.1364;49,0.0923;7,0.0536;33,0.0402;45,0.0273;4,0.0218;94,0.0208;15,0.0148;	20,0.1342;85,0.0183;65,0.0183;27,0.0119;	no	no	no	no	no	no	no
chr2:130667790-130667890	no	no	no	4,0.2857;52,0.0450;10,0.0202;71,0.0178;57,0.0135;45,0.0114;	52,0.0411;	no	no	no	no	no	no	no
chr15:81466265-81466365	24,0.1470;	no	no	81,0.0727;61,0.0260;88,0.0256;	74,0.0245;	61,0.0106;	no	no	no	no	no	no
chr15:102670997-102671097	89,0.0617;	no	no	27,0.0426;21,0.0317;9,0.0295;10,0.0122;2,0.0122;	no	10,0.0323;	no	10,0.0108;	no	no	no	no
chr11:62551120-62551220	no	no	no	64,0.1625;31,0.1625;94,0.1066;47,0.0655;54,0.0571;68,0.0341;35,0.0205;6,0.0162;22,0.0130;	64,0.0123;31,0.0123;6,0.0123;	no	no	22,0.0219;	no	no	no	no
chr11:62551453-62551553	34,0.0617;	no	no	69,0.1042;40,0.0500;49,0.0375;2,0.0291;	49,0.3324;	no	no	no	81,0.3287;	no	no	no
chr12:69184017-69184117	2,0.2889;	no	no	70,0.0406;44,0.0117;26,0.0107;	no	26,0.0455;	no	26,0.1516;	84,0.1307;	no	no	no
chr12:69184107-69184207	82,0.0745;25,0.0644;74,0.0627;	no	no	87,0.1875;20,0.1625;24,0.0341;82,0.0170;	87,0.1342;20,0.0123;	no	no	no	no	no	no	no
chr2:5012741-5012841	no	no	no	27,0.1477;48,0.1200;93,0.0909;11,0.0633;28,0.0429;3,0.0185;79,0.0118;88,0.0108;34,0.0104;	48,0.5233;	11,0.0404;	no	11,0.0205;	no	no	no	no
chr11:75732836-75732936	11,0.7334;86,0.1470;89,0.1296;	no	no	94,0.4501;16,0.1875;78,0.0284;11,0.0202;49,0.0188;37,0.0170;	16,0.1262;94,0.0702;49,0.0694;	no	no	no	no	no	no	no
chr11:29547990-29548035	no	no	1,0.5328;	30,0.0511;20,0.0500;25,0.0416;7,0.0249;	30,0.0270;	no	no	no	13,0.9201;11,0.1510;	12,0.3726;	no	no
chr11:29547899-29547999	34,0.1233;3,0.1003;	no	92,0.5328;	71,0.2557;20,0.0909;89,0.0500;65,0.0234;5,0.0202;85,0.0178;81,0.0133;60,0.0106;	65,0.0245;	no	no	no	no	no	no	no
chr11:29548066-29548090	no	no	no	18,0.0226;10,0.0156;	no	no	no	no	no	no	no	no
chr13:86046745-86046845	no	no	no	56,0.0260;6,0.0260;83,0.0236;23,0.0107;	no	no	no	no	1,0.3573;	no	no	no

## Sheet: 6B
name	BREu	TATA	BREd	hInr	dInr	DPE	MTE	bridge	hTCT	dTCT	XCPE1	XCPE2
chr1:4785676-4785776	19,0.5090;	no	no	90,0.0227;66,0.0189;49,0.0152;44,0.0121;54,0.0104;	no	no	no	no	no	no	no	no
chr1:4807842-4807942	22,0.1418;60,0.0967;	no	no	91,0.1111;40,0.1111;29,0.0670;61,0.0341;51,0.0150;85,0.0136;	no	no	no	no	34,0.2326;35,0.1195;	no	no	no
chr1:4857643-4857743	34,0.5101;44,0.2786;	no	no	49,1.0000;62,0.5626;55,0.1714;76,0.0722;34,0.0182;77,0.0107;	62,0.1342;	no	no	no	no	no	no	no
chr1:4858277-4858377	4,0.1296;	no	no	58,0.0317;6,0.0202;16,0.0148;17,0.0134;	no	17,0.0247;	no	17,0.0126;	no	no	no	no
chr1:5070263-5070335	no	no	no	6,0.1364;45,0.0739;41,0.0457;13,0.0321;63,0.0258;56,0.0185;51,0.0106;	13,0.0418;	no	no	no	28,0.1463;	no	no	no
chr1:5083035-5083135	22,0.0627;	no	no	87,0.8000;74,0.0852;14,0.0563;67,0.0291;53,0.0291;43,0.0273;37,0.0121;6,0.0104;	14,0.0694;87,0.0172;43,0.0112;	53,0.0123;	no	no	no	no	no	no
chr1:5588442-5588542	no	no	no	87,0.5626;18,0.1705;33,0.0818;67,0.0739;61,0.0258;26,0.0170;53,0.0109;75,0.0107;	87,0.1342;33,0.0112;	33,0.0190;33,0.0190;	no	33,0.0461;33,0.0461;	no	no	no	no
chr1:6214611-6214711	87,0.0709;	no	no	88,0.1705;1,0.1455;72,0.0455;65,0.0369;20,0.0238;51,0.0164;52,0.0134;66,0.0106;	no	no	no	no	no	no	no	no
chr1:7088869-7088969	67,0.5090;35,0.0547;74,0.0503;	no	no	35,0.1705;8,0.1477;13,0.0341;84,0.0170;	no	35,0.0117;	no	no	55,0.3287;	no	no	no
chr1:9545357-9545457	2,0.2546;	no	no	19,0.1111;25,0.0852;89,0.0625;55,0.0284;29,0.0148;76,0.0101;	no	55,0.1397;	no	55,0.0138;	49,0.8216;44,0.3573;	no	no	no
chr1:9748332-9748432	94,0.1474;	no	no	62,0.4800;52,0.2182;41,0.1818;36,0.1818;58,0.1600;80,0.0682;68,0.0533;33,0.0455;46,0.0303;12,0.0208;54,0.0200;48,0.0200;94,0.0182;	80,0.0596;62,0.0183;58,0.0183;	no	no	no	72,0.2935;	no	no	10,0.0104;
chr1:9798079-9798179	85,0.3733;28,0.3472;24,0.3472;20,0.3472;16,0.3472;31,0.1296;12,0.1296;55,0.0510;	no	no	9,0.0162;1,0.0152;40,0.0111;	no	no	no	no	no	no	no	no
chr1:10009086-10009186	no	no	13,0.6509;	19,0.1125;33,0.1023;43,0.0923;79,0.0739;70,0.0739;87,0.0341;62,0.0341;91,0.0256;10,0.0179;71,0.0145;44,0.0106;	19,0.3324;	no	no	43,0.1085;	no	no	no	no
chr1:10038167-10038267	no	no	no	64,0.2046;54,0.0682;88,0.0321;61,0.0273;48,0.0256;29,0.0189;39,0.0182;34,0.0152;3,0.0107;	54,0.0560;88,0.0393;	3,0.0457;	no	3,0.0264;	no	no	no	no
chr1:10038109-10038209	no	no	no	87,0.0189;43,0.0162;92,0.0152;19,0.0125;61,0.0107;12,0.0106;35,0.0102;	no	61,0.0457;	no	61,0.0264;12,0.0107;	no	no	no	no
chr1:10038167-10038267	no	no	no	64,0.2046;54,0.0682;88,0.0321;61,0.0273;48,0.0256;29,0.0189;39,0.0182;34,0.0152;3,0.0107;	54,0.0560;88,0.0393;	3,0.0457;	no	3,0.0264;	no	no	no	no
chr1:10038109-10038209	no	no	no	87,0.0189;43,0.0162;92,0.0152;19,0.0125;61,0.0107;12,0.0106;35,0.0102;	no	61,0.0457;	no	61,0.0264;12,0.0107;	no	no	no	no
chr1:10232620-10232720	92,0.1767;54,0.1767;51,0.0545;	no	no	80,0.1091;	no	no	no	no	no	no	no	no
chr1:11414054-11414154	93,0.1233;	no	no	83,0.0455;56,0.0298;32,0.0202;44,0.0102;	no	56,0.0342;44,0.0136;	no	no	no	no	no	no
chr1:13372379-13372479	32,0.2889;76,0.2546;71,0.2546;	no	no	89,0.1364;37,0.0639;62,0.0369;5,0.0369;11,0.0341;3,0.0227;73,0.0202;84,0.0148;85,0.0143;6,0.0106;	89,0.0119;	62,0.0286;	no	62,0.0161;	no	no	no	no
chr1:13374033-13374133	no	no	17,0.8217;	22,0.1714;44,0.1705;27,0.0325;85,0.0200;4,0.0143;	22,0.1100;27,0.0305;	no	no	22,0.0976;22,0.0976;	69,0.1307;66,0.1307;57,0.1307;54,0.1307;51,0.1307;	no	no	no
chr1:13589860-13589960	80,0.0967;18,0.0510;	no	no	9,0.2344;3,0.1136;81,0.1023;	9,0.0607;	no	no	no	no	no	no	no
chr1:13660459-13660559	no	no	no	34,0.1600;29,0.1477;89,0.1364;54,0.0818;23,0.0580;22,0.0246;38,0.0205;30,0.0134;49,0.0130;84,0.0104;	34,0.0183;89,0.0119;54,0.0119;	29,0.0457;	no	29,0.0354;23,0.0165;	no	no	no	no
chr1:15805595-15805695	16,0.3741;44,0.3733;	no	no	16,0.1818;10,0.0571;73,0.0500;22,0.0455;31,0.0369;49,0.0341;36,0.0341;32,0.0116;	no	no	no	no	no	no	no	no
chr1:15892672-15892772	60,0.2546;54,0.0531;	no	no	84,0.0505;13,0.0341;17,0.0304;89,0.0202;68,0.0152;37,0.0152;76,0.0121;62,0.0121;54,0.0106;53,0.0103;	no	no	no	37,0.0526;62,0.0122;	79,0.1195;	no	no	no
chr1:16093275-16093375	75,0.1767;58,0.1470;	no	48,0.8819;	82,0.0500;38,0.0260;30,0.0222;77,0.0202;41,0.0130;16,0.0101;	no	no	no	no	no	no	no	62,0.0101;
chr1:16104383-16104483	70,0.3741;63,0.0531;	no	no	70,0.1818;55,0.0341;77,0.0195;35,0.0150;63,0.0106;	no	55,0.0443;	no	no	41,0.1106;	no	no	no
chr1:16105831-16105931	5,0.2043;27,0.0503;	no	no	36,0.1364;31,0.0812;84,0.0474;47,0.0182;5,0.0164;78,0.0162;42,0.0126;6,0.0122;32,0.0107;71,0.0102;	36,0.0119;	no	no	47,0.1444;	no	no	no	no
chr1:16105831-16105931	5,0.2043;27,0.0503;	no	no	36,0.1364;31,0.0812;84,0.0474;47,0.0182;5,0.0164;78,0.0162;42,0.0126;6,0.0122;32,0.0107;71,0.0102;	36,0.0119;	no	no	47,0.1444;	no	no	no	no
chr1:16519252-16519352	66,1.0000;92,0.7334;86,0.7334;59,0.7334;43,0.7334;72,0.2546;12,0.2546;81,0.1296;53,0.1071;64,0.0503;	no	no	92,0.0202;86,0.0202;59,0.0202;43,0.0202;14,0.0202;7,0.0202;53,0.0189;27,0.0121;34,0.0111;	no	7,0.0157;	no	7,0.0134;	no	no	no	no
chr1:16519065-16519165	83,0.3733;58,0.1003;	no	no	73,0.1364;92,0.0404;88,0.0222;10,0.0122;	73,0.0119;	no	no	no	no	no	1,0.3850;	no
chr1:16619288-16619388	10,0.1040;38,0.0744;13,0.0510;	no	no	29,0.1455;45,0.0325;44,0.0222;24,0.0162;47,0.0136;	no	45,0.0416;	no	45,0.0145;	no	no	no	no
chr1:16657069-16657169	62,0.0644;	no	no	77,0.4874;15,0.3693;54,0.0639;16,0.0580;78,0.0536;71,0.0474;26,0.0406;22,0.0295;67,0.0273;47,0.0238;9,0.0222;37,0.0122;	77,0.0116;	no	no	no	no	no	no	no
chr1:16656815-16656915	66,0.1767;	no	no	10,0.9377;79,0.1818;49,0.1136;93,0.0519;58,0.0429;3,0.0400;39,0.0364;62,0.0341;68,0.0202;51,0.0170;22,0.0130;25,0.0126;16,0.0126;34,0.0104;	10,0.1342;58,0.0157;	10,0.0362;10,0.0362;	no	10,0.1429;10,0.1429;	no	no	no	no
chr1:16657501-16657552	2,0.3741;	no	no	17,0.3693;2,0.1818;27,0.0300;13,0.0236;	27,0.1850;	no	no	no	22,1.0000;33,0.1998;	no	no	no
chr1:16665140-16665240	66,0.1040;1,0.0745;86,0.0744;29,0.0686;27,0.0686;5,0.0507;	no	no	36,0.8124;91,0.1500;76,0.0533;12,0.0450;10,0.0303;73,0.0273;1,0.0170;54,0.0167;	12,0.0386;36,0.0123;	no	no	no	no	no	no	no
chr1:17097839-17097939	74,0.7334;78,0.3472;47,0.1003;	no	no	15,0.5626;86,0.2679;22,0.1066;53,0.0364;45,0.0364;39,0.0317;35,0.0273;80,0.0202;74,0.0202;69,0.0202;10,0.0170;	15,0.1342;86,0.0282;35,0.0112;	no	no	no	no	no	no	no
chr1:20820163-20820263	37,0.3472;63,0.0507;	no	no	15,0.4545;42,0.1364;75,0.0938;71,0.0739;30,0.0429;24,0.0426;56,0.0264;91,0.0260;27,0.0250;20,0.0218;49,0.0170;9,0.0170;7,0.0126;47,0.0101;	75,0.1342;	no	no	30,0.0566;49,0.0161;	no	no	no	no
chr1:20890571-20890671	no	no	no	35,0.0170;50,0.0118;9,0.0107;	35,0.0270;	50,0.0136;	no	no	no	no	no	no
chr1:20890423-20890523	no	no	no	17,0.1500;22,0.0714;21,0.0709;77,0.0170;68,0.0114;	17,1.0000;	17,0.0553;17,0.0553;	no	no	no	no	no	no
chr1:20951575-20951675	25,0.2546;	no	53,0.7859;	30,0.1111;50,0.0402;8,0.0260;90,0.0167;	95,0.0694;	no	no	8,0.0144;	40,0.2935;19,0.1307;	no	no	no
chr1:21079175-21079275	21,0.5101;77,0.3472;82,0.2546;60,0.2546;25,0.0967;	no	no	26,0.1705;14,0.1042;50,0.0714;39,0.0426;84,0.0202;79,0.0202;62,0.0202;9,0.0189;4,0.0189;21,0.0182;34,0.0170;55,0.0152;32,0.0126;89,0.0114;19,0.0101;	no	no	no	39,0.0165;21,0.0106;	66,0.2528;67,0.1195;	no	42,0.0845;	no
chr1:21218524-21218624	80,0.0545;	no	no	65,0.1477;36,0.1091;9,0.1055;86,0.0260;58,0.0256;88,0.0114;	no	no	no	no	no	no	no	no
chr1:22805739-22805774	no	no	no	29,0.0873;8,0.0152;	no	no	no	no	no	no	no	no
chr1:23383125-23383225	24,0.7334;45,0.1767;80,0.1071;90,0.1040;41,0.0617;93,0.0510;	no	no	38,0.0341;24,0.0202;80,0.0189;19,0.0189;33,0.0170;89,0.0118;31,0.0114;53,0.0111;29,0.0101;	no	38,0.0122;	no	19,0.0109;	no	no	no	no
chr1:23761875-23761975	71,0.2596;92,0.2546;86,0.0644;	no	no	31,0.0469;78,0.0402;46,0.0234;94,0.0202;10,0.0202;4,0.0202;17,0.0170;77,0.0164;15,0.0126;57,0.0118;	31,0.0607;	4,0.0164;	no	17,0.0387;	23,0.3190;	no	no	no
chr1:23922331-23922431	35,0.3472;53,0.2043;31,0.1071;5,0.0644;42,0.0629;81,0.0510;	no	no	86,0.1111;4,0.0426;20,0.0202;31,0.0189;53,0.0164;44,0.0111;42,0.0109;40,0.0101;	no	no	no	no	23,0.1307;	no	no	no
chr1:24005590-24005690	75,0.7334;69,0.1418;56,0.0627;	no	no	7,0.1875;22,0.1136;63,0.0227;44,0.0222;75,0.0202;15,0.0189;58,0.0111;	7,0.0248;	no	no	15,0.0129;	no	no	no	no
chr1:24100291-24100391	41,0.2546;	no	no	43,0.0202;30,0.0189;23,0.0170;74,0.0130;71,0.0126;81,0.0121;10,0.0104;	no	no	no	no	84,0.1590;	no	no	no
chr1:24678493-24678593	77,0.2546;25,0.0745;30,0.0503;	no	no	9,0.0304;14,0.0236;58,0.0218;79,0.0202;25,0.0170;84,0.0152;53,0.0104;	no	58,0.0457;	no	58,0.0484;53,0.0214;	no	no	no	no
chr1:24678867-24678967	43,0.3472;4,0.1461;	no	no	9,0.0426;50,0.0190;45,0.0121;	no	no	no	no	36,0.1307;	no	no	no
chr1:26687410-26687510	no	no	no	90,0.1364;13,0.0818;19,0.0511;32,0.0426;73,0.0343;39,0.0205;25,0.0182;55,0.0143;46,0.0143;49,0.0135;6,0.0129;	19,0.0270;6,0.0157;90,0.0119;	13,0.2890;39,0.0768;	no	13,0.0269;39,0.0386;	no	no	no	no
chr1:30949705-30949805	41,1.0000;12,0.2043;49,0.1470;39,0.0686;16,0.0507;	no	no	34,0.2031;28,0.1066;65,0.0670;47,0.0341;70,0.0202;78,0.0195;62,0.0182;23,0.0170;12,0.0164;64,0.0148;21,0.0126;	no	no	no	28,0.0146;	73,0.2326;	no	no	no
chr1:30949660-30949760	86,1.0000;57,0.2043;94,0.1470;84,0.0686;61,0.0507;	no	no	79,0.2031;73,0.1066;20,0.0852;92,0.0341;28,0.0273;68,0.0170;57,0.0164;66,0.0126;	32,0.0245;	no	no	no	no	no	no	no
chr1:32172671-32172771	79,0.1040;26,0.0723;	no	no	14,0.1111;72,0.0455;20,0.0406;7,0.0379;62,0.0341;1,0.0121;78,0.0118;45,0.0101;	no	14,0.0179;	no	no	57,0.3190;	no	no	no
chr1:33669744-33669844	86,0.2546;	no	no	73,0.1818;35,0.1200;9,0.0667;19,0.0469;92,0.0455;	35,0.5233;19,0.0446;	no	no	no	13,0.2935;	no	23,0.2083;	no
chr1:33669773-33669873	57,0.2546;	no	no	44,0.1818;6,0.1200;63,0.0455;	6,0.5233;	no	no	no	no	no	no	no
chr1:33719845-33719945	72,1.0000;52,0.0617;5,0.0545;	no	no	81,0.1364;26,0.0426;49,0.0341;31,0.0341;10,0.0260;	no	no	no	no	no	no	59,0.0157;	no
chr1:33720368-33720439	14,0.0617;	no	no	61,0.2344;41,0.0714;	61,0.0446;	no	no	no	no	no	no	no
chr1:33814545-33814645	21,0.2546;2,0.0644;	no	60,0.5855;	7,0.0667;70,0.0625;1,0.0426;34,0.0202;60,0.0161;23,0.0121;16,0.0111;	60,0.0146;	no	no	1,0.0183;	no	no	no	no
chr1:33908174-33908274	65,0.7334;35,0.7334;28,0.7334;10,0.7334;14,0.3472;80,0.2546;44,0.1233;42,0.0503;	no	no	91,0.0505;59,0.0390;82,0.0202;65,0.0202;35,0.0202;28,0.0202;21,0.0202;16,0.0202;10,0.0202;53,0.0102;70,0.0101;	no	no	no	no	no	no	no	no
chr1:33907717-33907817	91,1.0000;58,1.0000;20,0.1461;78,0.0709;89,0.0686;87,0.0686;56,0.0686;29,0.0686;27,0.0686;25,0.0503;	no	no	67,0.0834;36,0.0410;79,0.0341;83,0.0273;63,0.0222;73,0.0189;	no	36,0.0457;	no	36,0.0561;	no	no	no	no
chr1:33907571-33907671	8,0.2043;42,0.1418;14,0.0709;	no	no	15,0.1023;59,0.0189;8,0.0164;9,0.0122;48,0.0114;78,0.0104;	no	9,0.0122;	no	no	no	no	38,0.5792;	no
chr1:33908174-33908274	65,0.7334;35,0.7334;28,0.7334;10,0.7334;14,0.3472;80,0.2546;44,0.1233;42,0.0503;	no	no	91,0.0505;59,0.0390;82,0.0202;65,0.0202;35,0.0202;28,0.0202;21,0.0202;16,0.0202;10,0.0202;53,0.0102;70,0.0101;	no	no	no	no	no	no	no	no
chr1:33907717-33907817	91,1.0000;58,1.0000;20,0.1461;78,0.0709;89,0.0686;87,0.0686;56,0.0686;29,0.0686;27,0.0686;25,0.0503;	no	no	67,0.0834;36,0.0410;79,0.0341;83,0.0273;63,0.0222;73,0.0189;	no	36,0.0457;	no	36,0.0561;	no	no	no	no
chr1:33907571-33907671	8,0.2043;42,0.1418;14,0.0709;	no	no	15,0.1023;59,0.0189;8,0.0164;9,0.0122;48,0.0114;78,0.0104;	no	9,0.0122;	no	no	no	no	38,0.5792;	no
chr1:34439778-34439878	no	no	no	87,0.2000;6,0.0818;21,0.0600;	33,0.0245;	no	no	no	62,0.9201;	no	no	no
chr1:34439622-34439722	no	no	no	29,0.1705;3,0.1371;80,0.0974;65,0.0464;85,0.0364;69,0.0341;13,0.0292;90,0.0260;34,0.0236;92,0.0136;	80,0.0125;	no	no	no	no	no	no	no
chr1:34439778-34439878	no	no	no	87,0.2000;6,0.0818;21,0.0600;	33,0.0245;	no	no	no	62,0.9201;	no	no	no
chr1:34439622-34439722	no	no	no	29,0.1705;3,0.1371;80,0.0974;65,0.0464;85,0.0364;69,0.0341;13,0.0292;90,0.0260;34,0.0236;92,0.0136;	80,0.0125;	no	no	no	no	no	no	no
chr1:34459695-34459795	no	no	no	93,0.8000;60,0.1818;22,0.1625;74,0.0633;29,0.0625;75,0.0464;88,0.0379;3,0.0375;36,0.0300;23,0.0134;	36,0.1850;3,0.0248;67,0.0245;93,0.0183;22,0.0116;	no	no	no	no	no	no	no
chr1:34579642-34579742	94,0.7334;5,0.3472;65,0.0686;	no	no	73,0.0667;94,0.0202;7,0.0202;69,0.0200;	no	no	no	no	no	no	22,0.1179;	no
chr1:34843000-34843100	78,1.0000;48,1.0000;33,1.0000;26,0.3472;37,0.0967;76,0.0686;74,0.0686;72,0.0686;31,0.0503;	no	no	18,0.8000;10,0.0455;38,0.0341;5,0.0170;13,0.0130;3,0.0126;	18,0.0172;	no	no	no	no	no	no	no
chr1:36068349-36068449	72,0.0686;70,0.0686;85,0.0627;74,0.0617;	no	no	30,0.0107;	no	no	no	no	no	no	no	no
chr1:36244252-36244352	no	no	no	24,0.1875;49,0.1111;43,0.1000;11,0.0739;74,0.0714;3,0.0625;31,0.0341;88,0.0167;	24,0.1262;	no	no	no	no	no	no	no
chr1:36307682-36307782	58,0.3733;	no	no	70,0.1500;49,0.0188;74,0.0162;	70,1.0000;49,0.0738;66,0.0155;	no	no	no	no	no	no	no
chr1:36445221-36445321	42,0.3472;4,0.1296;1,0.0510;23,0.0507;	no	no	56,0.1477;9,0.0818;85,0.0542;18,0.0455;93,0.0375;61,0.0375;44,0.0202;24,0.0189;80,0.0152;35,0.0148;	93,0.0248;61,0.0248;	no	no	no	12,0.3573;	no	no	47,0.0179;59,0.0104;
chr1:36471546-36471646	93,0.1470;56,0.0617;	no	no	32,0.1364;49,0.0188;27,0.0104;	49,0.0694;32,0.0112;	49,0.0117;49,0.0117;	no	no	no	no	no	no
chr1:36511816-36511916	16,0.7334;88,0.0745;	no	no	93,0.0341;76,0.0213;16,0.0202;21,0.0181;88,0.0170;70,0.0122;	50,0.0139;	no	no	no	no	no	no	no
chr1:36547202-36547302	91,0.0547;	no	no	47,0.2000;25,0.1818;91,0.1705;38,0.1023;72,0.0670;4,0.0295;78,0.0202;86,0.0162;33,0.0152;71,0.0131;52,0.0130;8,0.0111;	60,0.0146;	33,0.0642;	no	33,0.0346;52,0.0343;	81,0.1307;	no	no	no
chr1:36691436-36691536	no	no	no	15,0.1714;74,0.0585;27,0.0317;	74,0.0125;	no	no	no	no	no	no	no
chr1:36709875-36709975	76,0.7334;	no	no	94,0.2344;81,0.1111;69,0.0852;64,0.0714;76,0.0202;	94,0.0446;	no	no	no	no	no	no	no
chr1:36939477-36939577	no	no	no	52,0.1500;58,0.0563;56,0.0545;26,0.0208;90,0.0118;	52,1.0000;58,0.1342;	no	no	no	no	no	35,0.1976;	no
chr1:37430053-37430153	no	no	no	34,0.0714;52,0.0429;59,0.0205;	no	52,0.0720;	no	52,0.0431;	no	no	15,0.3678;	no
chr1:37430121-37430221	41,0.0878;	no	no	49,0.0167;33,0.0116;38,0.0107;59,0.0104;	no	no	no	no	no	no	no	no
chr1:37430053-37430153	no	no	no	34,0.0714;52,0.0429;59,0.0205;	no	52,0.0720;	no	52,0.0431;	no	no	15,0.3678;	no
chr1:37430121-37430221	41,0.0878;	no	no	49,0.0167;33,0.0116;38,0.0107;59,0.0104;	no	no	no	no	no	no	no	no
chr1:37540966-37541066	71,1.0000;76,0.2546;27,0.1767;64,0.1461;4,0.1461;57,0.1296;12,0.0627;48,0.0510;69,0.0503;	no	no	9,0.0426;38,0.0222;50,0.0202;93,0.0170;78,0.0121;14,0.0111;	no	38,0.0179;	no	no	no	no	no	no
chr1:37719761-37719861	42,0.1233;20,0.0904;68,0.0686;40,0.0686;70,0.0617;	no	no	50,0.0189;57,0.0164;58,0.0143;20,0.0121;44,0.0111;	no	no	no	no	no	no	no	no
chr1:37865248-37865348	10,0.0644;64,0.0503;	no	no	52,0.0818;37,0.0625;81,0.0536;59,0.0487;88,0.0426;5,0.0364;24,0.0164;45,0.0134;25,0.0130;	45,0.0128;	5,0.0111;	no	5,0.0315;	no	no	no	no
chr1:37865032-37865132	44,1.0000;18,0.3733;82,0.1474;	no	no	31,1.0000;9,0.1818;24,0.0312;82,0.0182;51,0.0122;26,0.0111;	no	9,0.0111;	no	9,0.0187;	2,0.1346;	no	no	no
chr1:37890361-37890461	no	no	no	28,0.0278;1,0.0111;23,0.0104;	no	28,0.0785;	no	28,0.0148;	92,0.3883;	no	no	no
chr1:37890502-37890602	no	no	no	19,0.0364;29,0.0238;84,0.0134;68,0.0114;	84,0.0139;	no	no	no	34,0.3190;36,0.1106;38,0.1099;	no	no	no
chr1:37890361-37890461	no	no	no	28,0.0278;1,0.0111;23,0.0104;	no	28,0.0785;	no	28,0.0148;	92,0.3883;	no	no	no
chr1:37890502-37890602	no	no	no	19,0.0364;29,0.0238;84,0.0134;68,0.0114;	84,0.0139;	no	no	no	34,0.3190;36,0.1106;38,0.1099;	no	no	no
chr1:37997158-37997258	no	no	no	70,1.0000;84,0.0938;11,0.0727;22,0.0709;62,0.0571;61,0.0338;75,0.0300;82,0.0195;33,0.0162;23,0.0130;5,0.0114;15,0.0102;28,0.0101;	75,0.1850;84,0.1342;	no	no	62,0.0329;	no	no	no	no
chr1:37997158-37997258	no	no	no	70,1.0000;84,0.0938;11,0.0727;22,0.0709;62,0.0571;61,0.0338;75,0.0300;82,0.0195;33,0.0162;23,0.0130;5,0.0114;15,0.0102;28,0.0101;	75,0.1850;84,0.1342;	no	no	62,0.0329;	no	no	no	no
chr1:37997959-37998059	35,0.5090;11,0.0617;	no	no	20,0.1600;92,0.0667;49,0.0364;6,0.0208;66,0.0143;84,0.0103;	20,0.0172;	20,0.0140;20,0.0140;	no	20,0.0194;20,0.0194;	no	no	no	no
chr1:37997959-37998059	35,0.5090;11,0.0617;	no	no	20,0.1600;92,0.0667;49,0.0364;6,0.0208;66,0.0143;84,0.0103;	20,0.0172;	20,0.0140;20,0.0140;	no	20,0.0194;20,0.0194;	no	no	no	no
chr1:38898110-38898210	29,0.1296;70,0.0723;52,0.0686;50,0.0686;48,0.0686;54,0.0617;20,0.0617;88,0.0503;	no	no	60,0.1091;34,0.0455;12,0.0298;37,0.0167;	no	34,0.0233;	no	34,0.1047;	no	no	no	no
chr1:39367800-39367900	2,0.0709;	no	no	28,0.4545;3,0.1023;16,0.0571;9,0.0571;79,0.0429;8,0.0422;93,0.0369;15,0.0253;91,0.0227;30,0.0182;44,0.0162;94,0.0106;74,0.0104;	no	no	no	28,0.0130;	33,0.8216;39,0.1307;	no	no	no
chr1:39478697-39478797	55,0.2546;37,0.0904;	no	no	32,0.1455;66,0.1218;16,0.1136;80,0.0341;57,0.0202;18,0.0170;37,0.0121;2,0.0118;26,0.0114;86,0.0104;	no	18,0.0134;	no	18,0.0215;26,0.0124;	no	no	no	no
chr1:39535751-39535851	39,0.3733;	no	no	34,0.0134;12,0.0104;	no	no	no	no	no	no	no	no
chr1:39577297-39577397	90,0.0617;	no	no	31,0.8000;46,0.1136;36,0.1023;16,0.0852;27,0.0143;12,0.0134;48,0.0102;	16,0.0270;31,0.0183;	31,0.3334;31,0.3334;	no	31,0.0125;31,0.0125;	no	no	no	no
chr1:40681661-40681743	20,0.1233;32,0.1071;	no	no	48,0.3636;57,0.0246;15,0.0222;32,0.0189;22,0.0111;	1,0.0245;	no	no	32,0.0124;	no	no	no	no
chr1:40790607-40790707	89,0.3741;73,0.3741;56,0.3741;62,0.2546;4,0.0644;	no	no	9,0.7501;89,0.1818;73,0.1818;56,0.1818;51,0.0426;3,0.0426;79,0.0256;46,0.0179;36,0.0102;	9,0.0747;	36,0.0101;	no	no	no	no	no	no
chr1:42851182-42851282	no	no	94,0.5328;	68,0.1818;61,0.1023;54,0.0563;4,0.0536;87,0.0256;10,0.0162;11,0.0134;25,0.0111;	54,0.0738;4,0.0265;	61,0.7480;11,0.0129;	no	61,0.4830;	73,0.3883;72,0.3077;71,0.2326;	no	no	no
chr1:43098572-43098672	88,0.1233;44,0.0967;	no	no	5,0.9377;58,0.1714;45,0.0341;32,0.0273;49,0.0170;36,0.0164;77,0.0162;37,0.0134;	5,0.1262;94,0.0139;32,0.0119;	45,0.0256;	no	45,0.0241;	no	no	no	no
chr1:43098659-43098759	1,0.1233;76,0.0507;	no	no	37,0.8000;32,0.1455;16,0.0639;11,0.0260;59,0.0234;24,0.0202;48,0.0111;	59,0.0245;37,0.0172;7,0.0139;	no	no	11,0.0108;	no	no	no	no
chr1:43098572-43098672	88,0.1233;44,0.0967;	no	no	5,0.9377;58,0.1714;45,0.0341;32,0.0273;49,0.0170;36,0.0164;77,0.0162;37,0.0134;	5,0.1262;94,0.0139;32,0.0119;	45,0.0256;	no	45,0.0241;	no	no	no	no
chr1:43098659-43098759	1,0.1233;76,0.0507;	no	no	37,0.8000;32,0.1455;16,0.0639;11,0.0260;59,0.0234;24,0.0202;48,0.0111;	59,0.0245;37,0.0172;7,0.0139;	no	no	11,0.0108;	no	no	no	no
chr1:43445700-43445800	74,0.1296;88,0.0745;43,0.0686;55,0.0627;	no	no	11,0.0364;93,0.0260;88,0.0170;	no	no	no	no	no	no	no	no
chr1:43730551-43730651	no	no	no	70,0.1023;59,0.0450;56,0.0222;57,0.0195;	59,0.0747;	no	no	no	no	no	no	no
chr1:43827658-43827758	80,0.7334;88,0.0967;71,0.0545;84,0.0507;	no	no	47,0.1364;89,0.0341;60,0.0222;44,0.0218;80,0.0202;32,0.0170;64,0.0152;93,0.0126;	no	44,0.0116;	no	no	no	no	no	no
chr1:43933943-43934043	94,0.1233;92,0.0503;	no	no	49,0.1818;31,0.1023;84,0.0222;38,0.0202;79,0.0162;55,0.0152;7,0.0101;	no	38,0.0247;	no	no	41,0.2528;42,0.1195;	no	no	no
chr1:44102338-44102438	73,0.1296;12,0.0644;87,0.0617;	no	no	28,0.4800;11,0.0426;84,0.0341;18,0.0295;94,0.0278;75,0.0202;67,0.0202;22,0.0121;52,0.0109;49,0.0106;	28,0.0183;	no	no	no	32,0.7559;	no	no	no
chr1:44118723-44118823	no	no	no	22,0.6000;72,0.4800;52,0.1371;84,0.0580;61,0.0500;64,0.0304;41,0.0222;15,0.0102;	72,0.0172;	61,0.0255;	no	52,0.0120;61,0.0584;	no	no	no	no
chr1:44119917-44120017	40,0.2786;23,0.1233;72,0.0745;	no	no	15,0.1364;72,0.0170;25,0.0111;	15,0.0119;	no	no	no	45,1.0000;10,0.2528;	no	no	no
chr1:44147693-44147793	10,0.0723;	no	30,0.6509;	49,0.1600;4,0.1600;92,0.0317;86,0.0260;25,0.0164;28,0.0133;	49,0.0183;4,0.0172;	no	no	no	no	no	no	no
chr1:44551620-44551720	6,0.1418;48,0.0709;	no	no	71,0.5626;49,0.1705;21,0.0487;65,0.0426;44,0.0164;	71,0.1262;	no	no	no	no	no	no	no
chr1:45503232-45503278	no	no	no	1,0.1875;	1,0.3324;	no	no	no	no	no	no	no
chr1:45795450-45795550	1,0.0547;	no	no	6,0.1875;1,0.1705;39,0.0260;30,0.0232;46,0.0208;	6,0.1342;	no	no	no	no	no	no	no
chr1:45925544-45925644	4,0.2043;67,0.1418;32,0.1296;29,0.1296;26,0.1296;23,0.1296;20,0.1296;17,0.1296;	no	no	37,0.0455;10,0.0190;4,0.0164;	no	no	no	no	no	no	no	no
chr1:46066687-46066787	no	no	no	64,0.6000;11,0.1091;49,0.0390;7,0.0364;91,0.0317;81,0.0170;56,0.0170;74,0.0130;45,0.0104;	81,0.0270;56,0.0198;	11,0.0213;7,0.1572;45,0.0527;	no	7,0.0150;45,0.0763;	no	no	no	no
chr1:46853459-46853559	89,0.0510;	no	no	53,0.3693;13,0.2182;70,0.1875;85,0.0923;8,0.0416;43,0.0222;47,0.0208;15,0.0200;20,0.0167;64,0.0144;32,0.0136;78,0.0129;2,0.0117;86,0.0106;54,0.0106;	70,0.1342;4,0.0265;	43,0.6301;	no	43,0.0453;	38,0.3190;35,0.1202;	no	no	no
chr1:50927472-50927572	93,0.0627;	no	no	38,0.0739;1,0.0364;31,0.0317;45,0.0213;62,0.0107;6,0.0104;	no	45,0.0122;	no	no	no	no	57,0.0105;	no
chr1:51478349-51478449	83,0.7334;88,0.2546;22,0.0503;	no	no	64,0.1364;78,0.0338;38,0.0295;18,0.0295;90,0.0202;83,0.0202;31,0.0202;26,0.0170;69,0.0114;56,0.0111;	75,0.0529;64,0.0119;	38,0.0202;	no	no	no	no	no	no
chr1:52119387-52119487	59,0.2596;15,0.0507;	no	no	20,0.4874;94,0.0500;68,0.0292;85,0.0260;88,0.0171;	20,0.0123;	no	no	no	72,0.9201;	no	no	no
chr1:52119571-52119671	86,0.5090;	no	no	11,0.2557;49,0.0341;18,0.0122;	31,0.0245;39,0.0139;35,0.0139;	no	no	no	92,0.3190;94,0.1202;	no	no	no
chr1:52233182-52233282	16,0.1767;	no	no	70,0.1023;65,0.0341;30,0.0303;79,0.0295;9,0.0152;36,0.0146;24,0.0122;	no	9,0.0106;24,0.0117;	no	no	no	no	87,0.0157;	no
chr1:52500398-52500498	9,0.5090;88,0.2546;83,0.2546;65,0.2546;77,0.1296;32,0.1296;	no	no	70,0.1818;20,0.0487;90,0.0202;85,0.0202;79,0.0202;34,0.0202;	no	no	no	no	55,0.3190;49,0.3190;25,0.3190;	no	no	no
chr1:52630654-52630754	15,0.0545;	no	no	81,1.0000;40,0.0812;90,0.0667;62,0.0667;54,0.0667;73,0.0278;68,0.0238;32,0.0202;26,0.0189;20,0.0126;	no	54,0.0175;	no	54,0.0101;	no	no	no	no
chr1:52817638-52817738	76,0.1470;30,0.1421;33,0.0510;	no	no	56,0.0364;30,0.0148;59,0.0126;17,0.0114;	no	17,0.0342;	no	17,0.0186;	86,0.2935;	no	no	no
chr1:52844987-52845087	no	no	no	83,0.2500;68,0.1066;86,0.0779;88,0.0600;4,0.0375;93,0.0317;24,0.0190;13,0.0189;62,0.0143;8,0.0104;	4,0.3324;	no	no	no	18,0.1202;	no	no	no
chr1:53296978-53297078	41,0.3472;20,0.0904;68,0.0617;	no	no	81,0.1625;47,0.1136;20,0.0121;28,0.0111;36,0.0106;	81,0.0123;	no	no	no	no	no	no	no
chr1:53297044-53297144	2,0.0617;	no	no	15,0.1625;70,0.0469;92,0.0429;30,0.0304;83,0.0213;43,0.0102;35,0.0102;	70,0.0607;15,0.0123;	43,0.0164;	no	no	no	no	no	no
chr1:53296978-53297078	41,0.3472;20,0.0904;68,0.0617;	no	no	81,0.1625;47,0.1136;20,0.0121;28,0.0111;36,0.0106;	81,0.0123;	no	no	no	no	no	no	no
chr1:53297044-53297144	2,0.0617;	no	no	15,0.1625;70,0.0469;92,0.0429;30,0.0304;83,0.0213;43,0.0102;35,0.0102;	70,0.0607;15,0.0123;	43,0.0164;	no	no	no	no	no	no
chr1:53296978-53297078	41,0.3472;20,0.0904;68,0.0617;	no	no	81,0.1625;47,0.1136;20,0.0121;28,0.0111;36,0.0106;	81,0.0123;	no	no	no	no	no	no	no
chr1:53297044-53297144	2,0.0617;	no	no	15,0.1625;70,0.0469;92,0.0429;30,0.0304;83,0.0213;43,0.0102;35,0.0102;	70,0.0607;15,0.0123;	43,0.0164;	no	no	no	no	no	no
chr1:53313573-53313673	80,0.5090;63,0.5090;34,0.0507;	no	no	55,0.8000;4,0.0750;88,0.0563;35,0.0189;12,0.0114;15,0.0106;50,0.0104;	88,0.0694;4,0.0386;55,0.0172;	no	no	no	no	no	no	no
chr1:53352702-53352802	69,0.0686;67,0.0686;	no	78,0.6931;	47,0.1455;29,0.0406;41,0.0273;8,0.0202;43,0.0200;93,0.0197;20,0.0182;94,0.0116;	57,0.0245;	no	no	no	11,0.2528;12,0.1195;	no	no	no
chr1:53352702-53352802	69,0.0686;67,0.0686;	no	78,0.6931;	47,0.1455;29,0.0406;41,0.0273;8,0.0202;43,0.0200;93,0.0197;20,0.0182;94,0.0116;	57,0.0245;	no	no	no	11,0.2528;12,0.1195;	no	no	no
chr1:53785165-53785265	no	no	no	82,0.1625;44,0.0286;54,0.0256;28,0.0202;4,0.0188;2,0.0156;39,0.0150;92,0.0134;61,0.0121;	4,0.1262;82,0.0123;	no	no	no	no	no	no	no
chr1:54250632-54250732	no	no	no	73,0.0295;19,0.0291;60,0.0256;10,0.0218;14,0.0189;38,0.0118;	no	no	no	no	no	no	no	no
chr1:54438976-54439076	93,0.0547;60,0.0503;	no	no	93,0.1705;64,0.0600;86,0.0487;15,0.0474;69,0.0298;20,0.0256;27,0.0121;44,0.0114;	no	no	no	no	no	no	no	no
chr1:54557634-54557734	92,1.0000;41,1.0000;56,0.3472;17,0.1042;52,0.1040;39,0.0686;22,0.0596;	no	no	17,0.1477;61,0.0426;89,0.0341;28,0.0341;11,0.0260;85,0.0222;64,0.0182;22,0.0152;	no	no	no	no	73,0.2528;	no	no	no
chr1:54926337-54926437	27,0.3472;23,0.3472;66,0.1767;85,0.1233;63,0.1071;58,0.0967;48,0.0507;83,0.0503;	36,0.0357;	no	71,0.0500;80,0.0364;59,0.0341;53,0.0278;75,0.0260;63,0.0189;20,0.0189;15,0.0170;35,0.0156;29,0.0121;13,0.0101;	no	13,0.0720;	no	no	no	no	no	no
chr1:55027428-55027528	40,1.0000;38,0.0686;	76,0.1429;	no	11,0.0667;71,0.0364;45,0.0303;59,0.0286;64,0.0236;75,0.0195;65,0.0179;47,0.0150;80,0.0146;94,0.0113;	94,0.0186;	no	no	no	no	no	no	no
chr1:55052719-55052819	93,0.0547;	no	no	93,0.1705;41,0.0341;60,0.0284;49,0.0170;85,0.0152;22,0.0107;	22,0.0699;49,0.0198;	22,0.0143;22,0.0143;	no	no	no	no	no	no
chr1:55088097-55088197	55,0.0507;	no	no	17,0.6001;44,0.1455;36,0.0400;7,0.0236;94,0.0202;56,0.0114;	17,0.5233;	no	no	no	85,1.0000;84,0.2831;83,0.2326;	84,0.1131;	no	no
chr1:55087882-55087982	34,1.0000;53,0.3741;92,0.2546;5,0.2546;84,0.0686;82,0.0686;32,0.0686;30,0.0686;28,0.0686;86,0.0617;59,0.0545;	no	no	53,0.1818;43,0.0667;68,0.0487;7,0.0202;2,0.0202;94,0.0121;	no	no	no	no	47,0.2935;	no	no	no
chr1:55088097-55088197	55,0.0507;	no	no	17,0.6001;44,0.1455;36,0.0400;7,0.0236;94,0.0202;56,0.0114;	17,0.5233;	no	no	no	85,1.0000;84,0.2831;83,0.2326;	84,0.1131;	no	no
chr1:55087882-55087982	34,1.0000;53,0.3741;92,0.2546;5,0.2546;84,0.0686;82,0.0686;32,0.0686;30,0.0686;28,0.0686;86,0.0617;59,0.0545;	no	no	53,0.1818;43,0.0667;68,0.0487;7,0.0202;2,0.0202;94,0.0121;	no	no	no	no	47,0.2935;	no	no	no
chr1:55131194-55131294	36,0.2546;26,0.2546;5,0.2546;78,0.1904;8,0.1296;82,0.0967;31,0.0596;85,0.0510;56,0.0507;45,0.0503;	no	no	64,0.4545;91,0.2557;83,0.0341;38,0.0202;57,0.0189;31,0.0152;78,0.0130;13,0.0126;	no	no	no	38,0.0438;	no	no	no	no
chr1:55237126-55237226	23,0.7334;57,0.2889;	no	no	90,0.2344;47,0.0341;13,0.0300;84,0.0202;23,0.0202;9,0.0167;	13,0.1850;90,0.0446;	no	no	no	63,0.3883;62,0.3077;	no	no	no
chr1:55405895-55405995	39,0.2546;60,0.1767;34,0.1767;42,0.1296;	no	no	49,0.1000;47,0.0303;36,0.0202;14,0.0182;	no	no	no	no	no	no	no	no
chr1:57377569-57377669	58,0.2546;36,0.0531;	no	no	26,0.0364;66,0.0222;94,0.0131;53,0.0122;60,0.0121;36,0.0106;21,0.0104;35,0.0103;	no	53,0.0234;	no	35,0.0501;	no	no	no	no
chr1:57377494-57377594	53,0.7334;	no	no	62,0.1111;20,0.0536;49,0.0341;28,0.0295;32,0.0227;53,0.0202;	20,0.0418;	no	no	no	41,0.1099;	no	no	no
chr1:57406497-57406597	no	no	no	28,0.2857;10,0.0429;3,0.0364;79,0.0298;25,0.0250;65,0.0213;60,0.0104;	10,0.0219;	no	no	no	no	no	no	no
chr1:57406624-57406724	no	no	no	65,1.0000;73,0.1477;30,0.0291;87,0.0179;74,0.0130;9,0.0114;6,0.0106;	no	no	no	no	no	no	no	no
chr1:57406497-57406597	no	no	no	28,0.2857;10,0.0429;3,0.0364;79,0.0298;25,0.0250;65,0.0213;60,0.0104;	10,0.0219;	no	no	no	no	no	no	no
chr1:57406624-57406724	no	no	no	65,1.0000;73,0.1477;30,0.0291;87,0.0179;74,0.0130;9,0.0114;6,0.0106;	no	no	no	no	no	no	no	no
chr1:57774810-57774910	15,0.1767;	no	no	no	83,0.0245;	no	no	no	no	no	40,0.0157;	no
chr1:57970034-57970134	26,0.1071;11,0.0510;	no	no	56,0.0571;17,0.0369;69,0.0273;26,0.0189;88,0.0148;	no	no	no	26,0.0108;	no	no	no	no
chr1:57995923-57996023	44,0.1296;90,0.0503;	no	no	17,1.0000;94,0.0563;1,0.0202;84,0.0143;46,0.0121;	94,0.0694;	no	no	no	4,0.2528;49,0.1590;5,0.1195;	no	no	no
chr1:58029918-58030018	22,0.2546;	no	no	46,0.1029;41,0.0487;17,0.0148;18,0.0122;24,0.0121;42,0.0107;	46,0.1170;	46,0.3161;46,0.3161;	no	46,0.0257;18,0.0436;46,0.0257;	no	no	no	no
chr1:58393085-58393185	71,0.0644;	no	no	49,0.2143;88,0.1705;55,0.0208;78,0.0188;	49,0.1975;78,0.0694;	no	no	no	25,0.8216;	no	no	no
chr1:58424038-58424138	69,0.1461;38,0.0545;	no	no	49,0.1042;44,0.0974;82,0.0739;75,0.0278;56,0.0134;	56,0.0139;	no	no	no	7,0.1463;	no	no	73,0.0126;
chr1:58445100-58445200	no	no	no	36,0.2727;61,0.2500;46,0.2500;55,0.0341;42,0.0291;86,0.0236;38,0.0200;87,0.0179;2,0.0134;	2,0.0139;	no	no	no	28,0.3883;	no	no	no
chr1:58445436-58445536	no	no	no	7,0.8124;72,0.0886;17,0.0886;78,0.0727;23,0.0727;73,0.0714;62,0.0714;18,0.0714;8,0.0536;80,0.0114;25,0.0114;47,0.0107;	7,0.0116;	no	no	25,0.0112;	no	no	no	no
chr1:58445100-58445200	no	no	no	36,0.2727;61,0.2500;46,0.2500;55,0.0341;42,0.0291;86,0.0236;38,0.0200;87,0.0179;2,0.0134;	2,0.0139;	no	no	no	28,0.3883;	no	no	no
chr1:58445436-58445536	no	no	no	7,0.8124;72,0.0886;17,0.0886;78,0.0727;23,0.0727;73,0.0714;62,0.0714;18,0.0714;8,0.0536;80,0.0114;25,0.0114;47,0.0107;	7,0.0116;	no	no	25,0.0112;	no	no	no	no
chr1:58505059-58505159	no	no	32,0.6931;	59,0.4501;2,0.1500;51,0.1091;66,0.0833;13,0.0426;26,0.0406;22,0.0295;40,0.0114;	2,1.0000;59,0.9401;	22,0.0171;	no	22,0.2731;40,0.0108;	54,0.7559;	no	no	no
chr1:58586346-58586446	19,0.3472;	no	no	91,0.0975;11,0.0343;92,0.0244;28,0.0208;21,0.0202;	91,0.0415;	21,0.0332;	no	21,0.0247;	83,0.1590;86,0.1202;82,0.1011;	no	no	no
chr1:58586283-58586383	82,0.3472;	no	no	13,0.1023;53,0.0667;35,0.0364;74,0.0343;59,0.0300;22,0.0300;91,0.0208;84,0.0202;	59,0.1850;22,0.1850;26,0.0139;	35,0.0164;	no	no	17,0.1590;	no	no	no
chr1:58586181-58586204	no	no	no	9,0.0369;1,0.0130;	no	no	no	no	no	no	no	no
chr1:58586346-58586446	19,0.3472;	no	no	91,0.0975;11,0.0343;92,0.0244;28,0.0208;21,0.0202;	91,0.0415;	21,0.0332;	no	21,0.0247;	83,0.1590;86,0.1202;82,0.1011;	no	no	no
chr1:58586283-58586383	82,0.3472;	no	no	13,0.1023;53,0.0667;35,0.0364;74,0.0343;59,0.0300;22,0.0300;91,0.0208;84,0.0202;	59,0.1850;22,0.1850;26,0.0139;	35,0.0164;	no	no	17,0.1590;	no	no	no
chr1:58586181-58586204	no	no	no	9,0.0369;1,0.0130;	no	no	no	no	no	no	no	no
chr1:58973520-58973620	34,0.2546;86,0.1461;	no	no	44,0.8000;49,0.1066;20,0.0325;36,0.0202;22,0.0170;93,0.0164;4,0.0152;11,0.0152;94,0.0130;	44,0.0183;	22,0.0166;	no	no	39,0.1307;	no	no	no
chr1:58973432-58973532	no	no	87,0.5855;	37,0.6000;7,0.0364;11,0.0341;87,0.0161;92,0.0152;63,0.0122;69,0.0106;48,0.0102;	87,0.0146;	no	no	no	no	no	no	no
chr1:58973520-58973620	34,0.2546;86,0.1461;	no	no	44,0.8000;49,0.1066;20,0.0325;36,0.0202;22,0.0170;93,0.0164;4,0.0152;11,0.0152;94,0.0130;	44,0.0183;	22,0.0166;	no	no	39,0.1307;	no	no	no
chr1:58973432-58973532	no	no	87,0.5855;	37,0.6000;7,0.0364;11,0.0341;87,0.0161;92,0.0152;63,0.0122;69,0.0106;48,0.0102;	87,0.0146;	no	no	no	no	no	no	no
chr1:59120046-59120146	86,0.5090;50,0.0510;	no	no	12,0.1772;68,0.0341;6,0.0182;83,0.0122;24,0.0118;13,0.0106;	no	13,0.0234;	no	13,0.0163;	36,0.2935;33,0.1307;	no	no	no
chr1:59119756-59119856	42,0.3472;22,0.3472;47,0.2546;27,0.2546;66,0.0686;18,0.0510;	no	no	14,0.1136;34,0.1042;62,0.0341;6,0.0341;49,0.0202;44,0.0202;29,0.0202;24,0.0202;39,0.0189;76,0.0107;	no	no	no	no	no	no	no	no
chr1:59237043-59237143	19,0.1470;45,0.1233;67,0.1003;36,0.0967;32,0.0745;	no	no	37,0.1705;53,0.0505;92,0.0474;42,0.0426;75,0.0328;55,0.0182;11,0.0182;32,0.0170;64,0.0164;24,0.0152;69,0.0121;1,0.0118;47,0.0111;76,0.0106;	no	no	no	no	6,0.1641;	no	no	no
chr1:59237181-59237281	9,0.2786;77,0.0545;58,0.0545;	no	no	66,0.0341;35,0.0304;40,0.0273;44,0.0258;16,0.0179;19,0.0144;10,0.0122;	45,0.0233;40,0.0112;	40,0.0151;40,0.0151;	no	no	no	no	no	no
chr1:59482096-59482196	19,0.1421;68,0.0904;	no	no	44,0.2344;63,0.2286;56,0.0341;11,0.0170;19,0.0148;9,0.0126;20,0.0122;68,0.0121;70,0.0111;28,0.0111;	44,0.0446;	no	no	no	74,0.1099;	no	no	no
chr1:59670784-59670884	54,0.0686;	no	no	43,0.8000;31,0.0519;5,0.0325;49,0.0278;65,0.0134;2,0.0114;	43,0.0172;	31,0.0127;	no	2,0.2417;	no	no	no	no
chr1:59684955-59685055	no	no	no	1,0.2286;8,0.0639;42,0.0317;33,0.0205;	35,0.0148;	no	no	8,0.0209;	no	no	no	no
chr1:59912955-59913055	87,1.0000;85,0.0503;	no	no	60,0.1455;26,0.0321;78,0.0222;68,0.0208;23,0.0150;55,0.0144;	no	no	no	no	no	no	no	no
chr1:60097857-60097957	no	no	no	28,0.4262;83,0.3410;3,0.2216;22,0.0974;50,0.0682;37,0.0585;59,0.0369;4,0.0348;43,0.0341;66,0.0213;60,0.0106;	83,0.0596;50,0.0560;37,0.0125;22,0.0125;	no	no	no	no	no	no	no
chr1:60098196-60098296	88,0.0617;	no	no	22,0.1393;83,0.0455;76,0.0179;68,0.0113;	68,0.0137;	no	no	no	no	no	no	no
chr1:60098084-60098184	no	no	no	29,0.2216;67,0.0852;30,0.0580;55,0.0416;40,0.0304;45,0.0273;17,0.0238;14,0.0150;94,0.0134;	67,0.0198;	no	no	no	no	no	no	no
chr1:60098450-60098550	94,0.2596;74,0.2546;68,0.0507;	no	no	35,0.1455;76,0.0202;22,0.0202;69,0.0189;1,0.0130;11,0.0121;51,0.0114;	no	no	no	1,0.0155;51,0.0179;	6,0.2326;25,0.1307;	no	no	no
chr1:60343249-60343349	83,0.5090;	no	no	63,0.1818;88,0.0455;42,0.0429;10,0.0426;75,0.0341;4,0.0104;	42,0.0157;	no	no	no	no	no	no	no
chr1:61638773-61638873	44,0.1461;87,0.1418;53,0.1418;26,0.1071;62,0.0878;3,0.0878;69,0.0686;71,0.0617;67,0.0503;	no	no	59,0.1066;32,0.1023;26,0.0189;	no	no	no	no	14,0.2326;	no	no	no
chr1:63114217-63114317	85,0.3472;62,0.3472;88,0.1296;58,0.1296;51,0.1233;81,0.0709;	no	no	82,0.1705;30,0.0580;43,0.0291;90,0.0121;64,0.0121;37,0.0114;73,0.0104;	no	no	no	no	no	no	no	no
chr1:63114420-63114520	no	no	no	71,0.0714;27,0.0426;74,0.0317;19,0.0292;32,0.0170;1,0.0130;	46,0.0245;32,0.0198;	no	no	no	no	no	no	no
chr1:63114689-63114789	no	no	no	33,0.0938;69,0.0818;58,0.0429;21,0.0260;26,0.0227;28,0.0107;49,0.0103;	33,0.0694;	no	no	33,0.0453;33,0.0453;	no	no	no	no
chr1:63176772-63176872	13,0.2786;	no	no	51,0.0938;1,0.0536;39,0.0143;94,0.0133;71,0.0122;14,0.0122;43,0.0108;	51,0.0694;	no	no	no	no	no	no	no
chr1:63176780-63176880	5,0.2786;	no	no	90,0.1182;43,0.0938;91,0.0714;31,0.0143;86,0.0133;63,0.0122;6,0.0122;35,0.0108;	43,0.0694;	no	no	no	no	no	no	no
chr1:63176772-63176872	13,0.2786;	no	no	51,0.0938;1,0.0536;39,0.0143;94,0.0133;71,0.0122;14,0.0122;43,0.0108;	51,0.0694;	no	no	no	no	no	no	no
chr1:63176780-63176880	5,0.2786;	no	no	90,0.1182;43,0.0938;91,0.0714;31,0.0143;86,0.0133;63,0.0122;6,0.0122;35,0.0108;	43,0.0694;	no	no	no	no	no	no	no
chr1:63445840-63445940	49,1.0000;15,0.7334;24,0.0813;47,0.0686;30,0.0596;20,0.0503;	no	no	39,0.0889;3,0.0402;93,0.0400;68,0.0390;35,0.0222;59,0.0205;15,0.0202;89,0.0188;2,0.0164;9,0.0162;30,0.0152;80,0.0148;81,0.0130;	89,0.0738;	no	no	no	54,0.1307;	no	no	no
chr1:63730574-63730674	53,0.2889;	25,1.0000;	no	49,0.0852;76,0.0273;9,0.0226;58,0.0222;20,0.0114;	94,0.0155;	no	no	no	14,0.1838;	no	no	no
chr1:63730574-63730674	53,0.2889;	25,1.0000;	no	49,0.0852;76,0.0273;9,0.0226;58,0.0222;20,0.0114;	94,0.0155;	no	no	no	14,0.1838;	no	no	no
chr1:64121430-64121439	no	no	no	2,0.0487;	no	no	no	no	no	no	no	no
chr1:64532753-64532853	no	no	no	93,0.1500;40,0.0278;24,0.0238;47,0.0200;9,0.0189;15,0.0122;	93,1.0000;33,0.0139;	40,0.0185;9,0.0179;	no	no	no	no	no	no
chr1:64617118-64617218	60,0.2043;65,0.0503;	no	no	87,0.1875;12,0.1091;28,0.0364;19,0.0234;40,0.0218;60,0.0164;91,0.0133;75,0.0114;42,0.0104;77,0.0102;	87,0.1342;19,0.0245;	60,0.1867;	no	60,0.0140;42,0.0108;	no	no	no	no
chr1:64690609-64690709	34,0.0617;	no	no	41,0.0818;25,0.0639;73,0.0291;4,0.0170;69,0.0107;	69,0.0418;41,0.0112;	no	no	no	no	no	no	no
chr1:64737700-64737800	79,0.3472;92,0.2546;53,0.2546;	no	no	74,0.0580;64,0.0291;94,0.0202;50,0.0202;59,0.0189;18,0.0148;37,0.0143;19,0.0134;31,0.0102;	no	no	no	37,0.0115;	44,0.3190;	no	no	no
chr1:64956774-64956874	no	no	no	61,0.1042;47,0.0341;35,0.0208;31,0.0181;13,0.0170;32,0.0134;	no	no	no	no	no	no	no	no
chr1:65179092-65179192	62,0.2546;76,0.1904;86,0.1296;29,0.0547;57,0.0531;	no	no	49,0.1818;36,0.1818;29,0.1705;81,0.1500;44,0.1364;73,0.0455;4,0.0343;3,0.0338;88,0.0202;64,0.0202;76,0.0130;13,0.0114;57,0.0106;56,0.0103;	81,0.0747;44,0.0119;	no	no	44,0.0477;57,0.0118;44,0.0477;	22,0.1202;	no	no	no
chr1:65186634-65186734	14,0.1040;	no	no	49,0.0188;53,0.0104;	49,0.0694;	no	no	no	no	no	31,0.3457;	no
chr1:65186429-65186529	no	no	no	31,0.1111;13,0.0727;61,0.0536;60,0.0338;91,0.0304;40,0.0205;	61,0.0139;	no	no	31,0.0320;	no	no	no	no
chr1:66468396-66468486	38,0.1418;10,0.0904;	no	no	43,0.0273;46,0.0205;49,0.0164;10,0.0121;	no	no	no	no	no	no	no	no
chr1:66700780-66700880	54,1.0000;41,0.1040;	no	no	46,0.2344;60,0.1625;86,0.0114;	46,0.0446;60,0.0123;	60,0.0214;60,0.0214;	no	46,0.0373;46,0.0373;	no	no	no	no
chr1:66817545-66817645	84,0.3733;26,0.0627;77,0.0545;88,0.0507;	no	no	93,0.0406;9,0.0278;18,0.0170;47,0.0130;16,0.0126;	no	no	no	18,0.0781;	no	no	no	7,0.0126;
chr1:66863259-66863359	78,0.1461;	no	no	no	no	no	no	no	no	no	no	no
chr1:67038822-67038922	24,0.0503;	no	no	65,1.0000;84,0.1625;19,0.0369;58,0.0104;	84,0.0123;	no	no	no	3,0.3190;	no	no	no
chr1:67038784-67038884	36,0.5101;62,0.0503;	no	no	57,0.0369;36,0.0182;34,0.0101;	no	no	no	no	41,0.3190;	no	no	no
chr1:70725664-70725764	no	no	no	93,0.1875;75,0.0886;38,0.0325;45,0.0298;6,0.0273;35,0.0250;15,0.0236;28,0.0195;33,0.0195;86,0.0170;20,0.0143;10,0.0108;40,0.0102;	93,0.1262;86,0.0270;28,0.0125;6,0.0112;	no	no	40,0.0123;	no	no	no	no
chr1:71102922-71103022	42,0.3741;	no	no	42,0.1818;84,0.0886;85,0.0670;37,0.0390;50,0.0295;15,0.0170;9,0.0127;51,0.0122;31,0.0114;71,0.0107;79,0.0104;	71,0.0950;15,0.0198;	no	no	no	no	no	no	no
chr1:71557105-71557205	56,0.1474;	no	no	67,0.2500;15,0.0400;70,0.0317;3,0.0292;43,0.0291;56,0.0182;10,0.0170;77,0.0117;91,0.0114;	no	3,0.3161;43,0.0143;	no	3,0.0533;43,0.0372;	no	no	27,0.5131;	no
chr1:71653184-71653284	51,1.0000;	13,0.0204;	no	70,0.1042;76,0.0714;21,0.0234;85,0.0202;32,0.0202;75,0.0164;12,0.0156;42,0.0122;	21,0.0607;	no	no	no	no	no	no	no
chr1:71653284-71653384	18,1.0000;7,0.1296;4,0.0510;16,0.0503;	no	61,0.6931;	32,0.0639;67,0.0162;88,0.0155;24,0.0107;44,0.0104;	no	no	no	no	no	no	no	no
chr1:72212257-72212357	66,0.1904;	no	no	29,0.1857;72,0.0455;30,0.0429;66,0.0130;	29,0.0181;	30,0.0332;	30,0.0431;	30,0.2435;	23,0.6955;19,0.2935;21,0.2701;12,0.1998;25,0.1103;	no	no	no
chr1:72284264-72284364	88,0.2546;54,0.2546;94,0.0547;	no	no	94,0.1705;83,0.1364;26,0.0938;45,0.0739;63,0.0536;49,0.0426;62,0.0422;37,0.0364;78,0.0202;56,0.0202;5,0.0170;20,0.0107;17,0.0107;	20,0.0950;26,0.0738;5,0.0270;63,0.0139;83,0.0119;	45,0.0590;	no	37,0.0111;	no	no	no	no
chr1:72284322-72284422	41,0.2546;30,0.2546;93,0.1767;54,0.1233;36,0.0547;	no	no	36,0.1705;25,0.1364;82,0.1111;71,0.1066;5,0.0536;59,0.0487;4,0.0422;20,0.0202;77,0.0135;43,0.0121;	5,0.0139;25,0.0119;	no	no	no	64,0.1307;	no	no	no
chr1:72284264-72284364	88,0.2546;54,0.2546;94,0.0547;	no	no	94,0.1705;83,0.1364;26,0.0938;45,0.0739;63,0.0536;49,0.0426;62,0.0422;37,0.0364;78,0.0202;56,0.0202;5,0.0170;20,0.0107;17,0.0107;	20,0.0950;26,0.0738;5,0.0270;63,0.0139;83,0.0119;	45,0.0590;	no	37,0.0111;	no	no	no	no
chr1:72284322-72284422	41,0.2546;30,0.2546;93,0.1767;54,0.1233;36,0.0547;	no	no	36,0.1705;25,0.1364;82,0.1111;71,0.1066;5,0.0536;59,0.0487;4,0.0422;20,0.0202;77,0.0135;43,0.0121;	5,0.0139;25,0.0119;	no	no	no	64,0.1307;	no	no	no
chr1:72307370-72307470	71,0.2546;	no	no	55,0.0852;62,0.0341;4,0.0170;93,0.0135;73,0.0121;12,0.0106;	55,0.0198;4,0.0198;	no	no	62,0.0110;12,0.0388;	no	no	no	no
chr1:72583200-72583300	66,0.2043;	no	no	71,0.1500;90,0.1111;4,0.0682;75,0.0591;6,0.0487;82,0.0406;51,0.0268;30,0.0227;66,0.0164;76,0.0145;7,0.0107;	71,0.0747;51,0.0146;6,0.0116;	no	no	no	no	no	no	no
chr1:72711209-72711309	56,0.0503;	no	no	32,0.8000;8,0.8000;3,0.0670;45,0.0625;50,0.0264;85,0.0227;38,0.0222;51,0.0211;66,0.0188;27,0.0162;	32,0.0172;8,0.0172;66,0.0137;	66,0.0418;66,0.0418;	no	38,0.1047;66,0.0164;66,0.0164;	80,0.8216;74,0.2326;75,0.1195;	no	no	no
chr1:74236499-74236599	no	no	no	49,0.0236;	no	no	no	no	no	no	no	no
chr1:74284688-74284788	73,0.1071;	no	no	45,0.0571;78,0.0406;73,0.0189;10,0.0131;11,0.0122;	87,0.0446;	no	45,0.0136;	no	17,0.1307;	no	no	no
chr1:74284983-74285083	no	no	no	43,0.0812;44,0.0536;36,0.0222;41,0.0195;	62,0.0245;43,0.0116;	no	no	no	no	no	73,0.2633;	no
chr1:74284688-74284788	73,0.1071;	no	no	45,0.0571;78,0.0406;73,0.0189;10,0.0131;11,0.0122;	87,0.0446;	no	45,0.0136;	no	17,0.1307;	no	no	no
chr1:74284983-74285083	no	no	no	43,0.0812;44,0.0536;36,0.0222;41,0.0195;	62,0.0245;43,0.0116;	no	no	no	no	no	73,0.2633;	no
chr1:74362057-74362157	no	no	19,0.6931;	76,0.0536;11,0.0375;91,0.0292;49,0.0292;5,0.0292;82,0.0256;42,0.0234;80,0.0182;73,0.0143;25,0.0107;	11,0.4523;42,0.0334;76,0.0282;	49,0.0181;	no	no	no	no	no	no
chr1:74391558-74391658	56,1.0000;11,0.3472;16,0.1071;84,0.0723;7,0.0709;62,0.0531;	no	no	8,0.1705;52,0.0341;23,0.0213;67,0.0208;1,0.0202;16,0.0189;62,0.0106;61,0.0103;	no	8,0.0200;1,0.0185;	no	1,0.0178;	73,0.2831;74,0.1199;	no	no	65,0.0104;
chr1:74505771-74505871	no	no	no	94,0.9377;25,0.1055;4,0.0625;79,0.0600;19,0.0455;53,0.0260;50,0.0143;16,0.0122;	94,0.1342;	no	no	no	10,0.2935;8,0.2701;	no	no	no
chr1:74506009-74506109	64,0.1042;	no	no	16,0.4501;64,0.1477;49,0.0812;25,0.0291;35,0.0222;54,0.0121;84,0.0121;50,0.0107;	16,0.0702;	no	no	25,0.0216;50,0.0372;	77,1.0000;59,0.1099;	no	no	no
chr1:74544236-74544336	no	no	no	6,0.2500;30,0.0818;42,0.0682;89,0.0450;61,0.0369;87,0.0273;77,0.0234;73,0.0200;62,0.0183;1,0.0162;15,0.0144;9,0.0144;21,0.0125;84,0.0106;	89,0.0747;42,0.0596;	15,0.0287;	no	6,0.0225;61,0.0367;	37,0.2831;33,0.1099;	no	no	4,0.0114;
chr1:74544309-74544409	no	no	no	40,0.4501;27,0.0600;16,0.0450;36,0.0429;14,0.0273;4,0.0234;88,0.0114;11,0.0106;	40,1.0000;36,0.2101;16,0.0747;92,0.0139;	no	no	no	no	no	no	no
chr1:74544236-74544336	no	no	no	6,0.2500;30,0.0818;42,0.0682;89,0.0450;61,0.0369;87,0.0273;77,0.0234;73,0.0200;62,0.0183;1,0.0162;15,0.0144;9,0.0144;21,0.0125;84,0.0106;	89,0.0747;42,0.0596;	15,0.0287;	no	6,0.0225;61,0.0367;	37,0.2831;33,0.1099;	no	no	4,0.0114;
chr1:74544309-74544409	no	no	no	40,0.4501;27,0.0600;16,0.0450;36,0.0429;14,0.0273;4,0.0234;88,0.0114;11,0.0106;	40,1.0000;36,0.2101;16,0.0747;92,0.0139;	no	no	no	no	no	no	no
chr1:74587978-74588078	82,0.1767;67,0.0744;	no	no	84,0.0202;90,0.0189;27,0.0144;29,0.0136;6,0.0104;	no	no	no	6,0.0218;	no	no	18,0.2906;	no
chr1:74588238-74588338	no	no	no	19,0.0938;64,0.0264;85,0.0213;73,0.0100;	19,0.0738;	64,0.0147;	no	64,0.0191;	47,0.8216;	no	no	no
chr1:74587978-74588078	82,0.1767;67,0.0744;	no	no	84,0.0202;90,0.0189;27,0.0144;29,0.0136;6,0.0104;	no	no	no	6,0.0218;	no	no	18,0.2906;	no
chr1:74588238-74588338	no	no	no	19,0.0938;64,0.0264;85,0.0213;73,0.0100;	19,0.0738;	64,0.0147;	no	64,0.0191;	47,0.8216;	no	no	no
chr1:74601347-74601447	10,0.1296;7,0.0750;	no	no	15,0.1364;26,0.0189;78,0.0122;37,0.0118;49,0.0109;	no	37,0.0127;	no	no	20,0.1463;52,0.1199;	no	no	no
chr1:74601404-74601504	no	no	no	76,0.1218;53,0.0833;21,0.0122;48,0.0104;	no	no	no	no	no	no	no	no
chr1:74601347-74601447	10,0.1296;7,0.0750;	no	no	15,0.1364;26,0.0189;78,0.0122;37,0.0118;49,0.0109;	no	37,0.0127;	no	no	20,0.1463;52,0.1199;	no	no	no
chr1:74601404-74601504	no	no	no	76,0.1218;53,0.0833;21,0.0122;48,0.0104;	no	no	no	no	no	no	no	no
chr1:74661703-74661803	34,0.1233;	no	no	15,0.0974;60,0.0107;	15,0.0118;	no	no	no	4,0.3573;3,0.2831;	3,0.1617;	no	no
chr1:74854978-74855034	8,1.0000;14,0.1071;6,0.0503;	no	no	25,0.0487;34,0.0455;40,0.0189;14,0.0189;	no	14,0.0590;	no	14,0.0222;	no	no	no	no
chr1:75142735-75142835	60,0.2889;78,0.0503;	no	21,0.9317;	82,0.0170;17,0.0102;	no	no	no	17,0.0231;	47,0.2528;48,0.1195;	no	no	no
chr1:75143107-75143207	44,0.0545;	no	no	2,0.0200;49,0.0114;	no	49,0.1054;	no	49,0.0249;	13,0.8216;	no	56,0.2760;70,0.0157;	no
chr1:75142735-75142835	60,0.2889;78,0.0503;	no	21,0.9317;	82,0.0170;17,0.0102;	no	no	no	17,0.0231;	47,0.2528;48,0.1195;	no	no	no
chr1:75143107-75143207	44,0.0545;	no	no	2,0.0200;49,0.0114;	no	49,0.1054;	no	49,0.0249;	13,0.8216;	no	56,0.2760;70,0.0157;	no
chr1:75168595-75168695	58,0.2786;87,0.1461;29,0.1003;54,0.0686;	no	no	49,0.0852;5,0.0487;10,0.0429;35,0.0222;59,0.0122;44,0.0104;	49,0.0198;	no	no	35,0.0265;	no	no	no	no
chr1:75168684-75168784	63,0.1418;93,0.0545;	no	no	14,0.0818;	14,0.0119;	no	no	no	no	no	no	no
chr1:75180342-75180442	70,0.2546;28,0.1040;31,0.0510;	no	48,0.5741;	79,0.4262;89,0.0256;20,0.0106;58,0.0104;36,0.0101;	no	no	no	no	no	no	no	no
chr1:75192109-75192209	34,0.0617;65,0.0510;	no	no	70,0.0246;53,0.0162;39,0.0141;71,0.0116;8,0.0104;	39,0.0245;	no	no	no	56,0.3190;48,0.2528;	no	no	no
chr1:75191960-75192060	no	no	no	84,0.8124;44,0.5626;24,0.1200;28,0.1200;8,0.0487;53,0.0406;91,0.0390;85,0.0321;34,0.0291;38,0.0126;	24,0.5567;44,0.1342;84,0.0116;	44,0.0970;44,0.0970;	no	no	no	no	no	no
chr1:75192109-75192209	34,0.0617;65,0.0510;	no	no	70,0.0246;53,0.0162;39,0.0141;71,0.0116;8,0.0104;	39,0.0245;	no	no	no	56,0.3190;48,0.2528;	no	no	no
chr1:75191960-75192060	no	no	no	84,0.8124;44,0.5626;24,0.1200;28,0.1200;8,0.0487;53,0.0406;91,0.0390;85,0.0321;34,0.0291;38,0.0126;	24,0.5567;44,0.1342;84,0.0116;	44,0.0970;44,0.0970;	no	no	no	no	no	no
chr1:75210778-75210878	26,0.1461;	no	no	34,0.2286;70,0.1042;58,0.0218;31,0.0208;3,0.0202;89,0.0170;62,0.0114;	no	no	no	58,0.0141;	no	no	no	no
chr1:75210728-75210828	76,0.1461;11,0.1071;17,0.0709;	no	no	26,0.8000;40,0.4545;84,0.2286;1,0.1705;18,0.1023;81,0.0208;53,0.0202;32,0.0189;11,0.0189;	26,0.0172;	40,0.0215;32,0.0310;	no	32,0.0357;11,0.0114;	no	no	no	no
chr1:75210778-75210878	26,0.1461;	no	no	34,0.2286;70,0.1042;58,0.0218;31,0.0208;3,0.0202;89,0.0170;62,0.0114;	no	no	no	58,0.0141;	no	no	no	no
chr1:75210728-75210828	76,0.1461;11,0.1071;17,0.0709;	no	no	26,0.8000;40,0.4545;84,0.2286;1,0.1705;18,0.1023;81,0.0208;53,0.0202;32,0.0189;11,0.0189;	26,0.0172;	40,0.0215;32,0.0310;	no	32,0.0357;11,0.0114;	no	no	no	no
chr1:75236372-75236472	37,0.2546;31,0.2546;22,0.2546;59,0.2043;16,0.0644;93,0.0627;63,0.0507;	no	83,0.5855;	90,0.0426;73,0.0321;39,0.0202;33,0.0202;24,0.0202;64,0.0189;6,0.0170;59,0.0164;83,0.0161;80,0.0134;	73,0.0418;83,0.0146;80,0.0128;	33,0.0247;	no	33,0.0146;	no	no	no	no
chr1:75317587-75317687	no	no	no	44,0.2857;41,0.2000;19,0.1875;23,0.1364;85,0.1111;79,0.1042;67,0.0341;91,0.0202;58,0.0202;28,0.0202;9,0.0190;6,0.0143;35,0.0121;	19,0.1342;23,0.0119;	41,0.2425;23,0.0166;58,0.0157;23,0.0166;	no	41,0.0517;	no	no	no	no
chr1:75435892-75435992	no	no	no	11,0.0812;3,0.0739;12,0.0536;9,0.0195;21,0.0170;4,0.0158;93,0.0107;	80,0.0245;11,0.0116;	no	no	no	no	no	no	no
chr1:75506402-75506502	no	no	no	90,0.1705;44,0.0731;37,0.0325;68,0.0190;59,0.0114;39,0.0102;	no	no	no	37,0.0145;	83,0.6955;85,0.3573;81,0.2701;6,0.1099;	84,0.2105;	no	no
chr1:75506402-75506502	no	no	no	90,0.1705;44,0.0731;37,0.0325;68,0.0190;59,0.0114;39,0.0102;	no	no	no	37,0.0145;	83,0.6955;85,0.3573;81,0.2701;6,0.1099;	84,0.2105;	no	no
chr1:75521478-75521578	no	no	no	5,0.0426;	no	no	no	no	no	no	no	no
chr1:77515038-77515138	no	no	no	21,0.1111;64,0.0563;32,0.0469;27,0.0390;6,0.0369;12,0.0317;48,0.0203;75,0.0188;41,0.0116;49,0.0107;	64,0.0738;32,0.0446;75,0.0248;49,0.0131;	no	no	no	no	no	87,0.2633;	no
chr1:78488847-78488947	29,0.0545;	no	no	22,0.0909;67,0.0667;83,0.0291;8,0.0250;45,0.0183;62,0.0111;	no	no	no	no	no	no	no	no
chr1:78657774-78657874	17,0.2889;6,0.2043;31,0.1461;72,0.0967;68,0.0878;85,0.0617;	no	no	73,0.1705;22,0.0455;91,0.0426;36,0.0406;6,0.0164;7,0.0122;13,0.0101;	no	no	no	no	50,0.6955;	no	no	no
chr1:78657774-78657874	17,0.2889;6,0.2043;31,0.1461;72,0.0967;68,0.0878;85,0.0617;	no	no	73,0.1705;22,0.0455;91,0.0426;36,0.0406;6,0.0164;7,0.0122;13,0.0101;	no	no	no	no	50,0.6955;	no	no	no
chr1:79440040-79440140	22,0.5090;	10,0.0357;	no	66,0.2954;41,0.1091;60,0.0818;36,0.0750;29,0.0571;73,0.0426;34,0.0303;55,0.0189;92,0.0148;67,0.0106;47,0.0104;	36,0.0411;60,0.0119;	no	no	60,0.0153;60,0.0153;	86,0.1838;	no	no	no
chr1:79761719-79761819	74,0.3741;36,0.2889;77,0.1296;58,0.0709;	no	no	74,0.1818;59,0.0341;15,0.0273;41,0.0208;54,0.0148;	15,0.0112;	59,0.0406;	no	59,0.0347;	no	no	no	no
chr1:79775967-79776067	no	no	no	89,0.5626;66,0.1364;36,0.0818;59,0.0256;24,0.0234;10,0.0200;84,0.0144;49,0.0125;	89,0.1262;24,0.0334;66,0.0119;	24,0.0443;24,0.0443;	no	24,0.0488;24,0.0488;	44,0.8216;71,0.2935;73,0.2701;	no	no	no
chr1:80340640-80340740	2,0.0745;	no	no	50,0.0304;61,0.0213;36,0.0202;56,0.0189;2,0.0170;	no	no	no	no	24,0.1590;30,0.1307;18,0.1307;15,0.1307;21,0.1202;27,0.1202;23,0.1011;	no	no	no
chr1:82291389-82291489	no	no	no	75,0.0923;71,0.0295;	no	no	no	no	10,0.1590;46,0.1307;43,0.1307;33,0.1307;26,0.1307;23,0.1307;20,0.1307;36,0.1202;7,0.1202;13,0.1202;38,0.1099;9,0.1011;	no	no	no
chr1:82724839-82724939	no	no	no	77,0.7502;49,0.2857;33,0.0727;87,0.0500;13,0.0325;55,0.0278;41,0.0213;93,0.0162;58,0.0130;19,0.0121;	77,1.0000;	no	no	19,0.0127;	23,0.1590;22,0.1099;	no	no	no
chr1:82839409-82839509	35,0.2546;	no	no	44,0.1818;28,0.1111;14,0.0625;37,0.0202;9,0.0122;	no	no	no	no	52,0.3573;18,0.1202;	no	no	no
chr1:83159711-83159811	14,0.2889;58,0.0531;	no	37,1.0000;	42,0.1286;29,0.0714;49,0.0341;67,0.0205;58,0.0106;	42,0.1975;	42,0.0151;42,0.0151;	no	no	no	no	no	no
chr1:83408150-83408250	no	no	no	49,0.3410;89,0.2321;84,0.0818;90,0.0429;5,0.0295;	49,0.0560;84,0.0119;	no	no	5,0.0788;	no	no	no	no
chr1:84284595-84284695	60,0.2546;66,0.1296;63,0.1296;27,0.1071;35,0.0644;	no	no	46,0.1111;5,0.0682;72,0.0474;34,0.0426;27,0.0189;17,0.0170;91,0.0136;10,0.0134;	5,0.0596;	no	no	no	52,0.1307;	no	no	no
chr1:84696171-84696271	no	80,0.0357;	no	73,0.1111;52,0.1029;69,0.0364;25,0.0211;61,0.0167;79,0.0146;3,0.0130;30,0.0126;82,0.0117;41,0.0114;	52,0.1170;	no	no	no	no	no	no	no
chr1:84695788-84695888	24,0.3733;57,0.2596;76,0.1418;	no	no	36,0.0670;	no	no	no	no	no	no	no	no
chr1:84839262-84839354	no	no	no	32,0.1818;75,0.1300;13,0.0714;19,0.0500;82,0.0273;67,0.0121;	75,0.0862;82,0.0112;	no	32,0.0940;	no	70,0.2326;	no	no	no
chr1:84839262-84839354	no	no	no	32,0.1818;75,0.1300;13,0.0714;19,0.0500;82,0.0273;67,0.0121;	75,0.0862;82,0.0112;	no	32,0.0940;	no	70,0.2326;	no	no	no
chr1:84839790-84839890	37,0.2546;32,0.1421;	no	no	78,0.0222;39,0.0202;32,0.0148;1,0.0127;33,0.0122;23,0.0104;	no	33,0.0455;	no	33,0.0199;	42,0.2528;43,0.1195;	no	no	no
chr1:84839790-84839890	37,0.2546;32,0.1421;	no	no	78,0.0222;39,0.0202;32,0.0148;1,0.0127;33,0.0122;23,0.0104;	no	33,0.0455;	no	33,0.0199;	42,0.2528;43,0.1195;	no	no	no
chr1:84935084-84935133	no	no	no	31,0.1066;17,0.0181;26,0.0152;10,0.0106;	no	no	no	no	no	no	no	no
chr1:85793396-85793496	75,0.5090;89,0.0617;87,0.0503;	no	no	55,0.1364;43,0.0739;31,0.0234;38,0.0182;7,0.0130;14,0.0121;60,0.0118;49,0.0114;44,0.0106;	31,0.0245;55,0.0119;	no	no	no	no	no	no	no
chr1:85894459-85894559	no	no	no	37,0.1364;20,0.0938;15,0.0260;5,0.0234;3,0.0195;	20,0.0694;5,0.0446;37,0.0112;	3,0.0366;	no	15,0.0268;	42,0.1099;	no	no	no
chr1:85928432-85928532	5,0.0744;	no	no	49,0.2344;59,0.0571;93,0.0390;34,0.0188;23,0.0188;87,0.0102;16,0.0102;	34,0.0694;23,0.0694;49,0.0607;	no	no	no	no	no	no	no
chr1:86045812-86045912	no	no	no	39,0.1875;34,0.0464;10,0.0211;80,0.0152;	39,0.3324;23,0.0139;	no	no	no	no	no	no	no
chr1:86064568-86064668	77,0.2786;20,0.1042;	no	no	20,0.1477;10,0.0279;27,0.0273;43,0.0170;49,0.0122;	27,0.0119;	no	no	no	no	no	no	no
chr1:86154729-86154829	no	no	no	31,0.0571;26,0.0291;7,0.0183;16,0.0164;21,0.0162;17,0.0134;	no	16,0.0134;	no	no	no	no	no	no
chr1:86359405-86359505	70,0.2786;59,0.1040;	no	no	39,0.1066;21,0.0571;64,0.0295;35,0.0295;46,0.0162;26,0.0152;52,0.0152;58,0.0118;	no	no	no	21,0.0188;	no	no	no	no
chr1:86359523-86359623	17,0.0545;	no	no	78,0.1125;59,0.0341;30,0.0317;49,0.0133;24,0.0104;	78,0.3324;	59,0.1992;	no	59,0.0324;	no	no	no	no
chr1:86526685-86526785	88,0.0904;	7,0.1429;	no	1,0.1393;59,0.0818;6,0.0584;31,0.0536;39,0.0500;46,0.0317;94,0.0222;11,0.0211;70,0.0190;88,0.0121;67,0.0113;	31,0.0418;67,0.0137;	no	no	39,0.0233;	no	no	no	no
chr1:86582451-86582551	no	no	no	19,0.4262;47,0.1364;54,0.1111;80,0.0536;25,0.0410;60,0.0258;30,0.0114;	80,0.0282;47,0.0112;	no	no	no	34,0.3190;64,0.2326;66,0.1590;69,0.1106;71,0.1099;65,0.1099;	no	no	no
chr1:86582451-86582551	no	no	no	19,0.4262;47,0.1364;54,0.1111;80,0.0536;25,0.0410;60,0.0258;30,0.0114;	80,0.0282;47,0.0112;	no	no	no	34,0.3190;64,0.2326;66,0.1590;69,0.1106;71,0.1099;65,0.1099;	no	no	no
chr1:86703753-86703853	91,0.3733;94,0.1296;	no	no	15,0.1182;30,0.0533;4,0.0533;64,0.0450;24,0.0273;77,0.0179;45,0.0178;	64,0.0411;	no	no	no	no	no	no	no
chr1:87213863-87213963	2,0.2546;63,0.1071;44,0.0967;35,0.0878;	no	no	8,0.0369;45,0.0341;49,0.0295;63,0.0189;9,0.0122;	no	no	no	no	no	no	no	no
chr1:87213860-87213960	5,0.2546;66,0.1071;47,0.0967;38,0.0878;	no	no	11,0.0369;48,0.0341;52,0.0295;66,0.0189;12,0.0122;	no	no	no	no	no	no	no	no
chr1:87213888-87213988	38,0.1071;19,0.0967;10,0.0878;	no	no	74,0.8000;20,0.0341;24,0.0295;38,0.0189;	86,0.0245;74,0.0183;	no	no	no	no	no	no	no
chr1:87326947-87327047	43,0.0686;38,0.0617;	no	90,0.5141;	81,0.0818;53,0.0291;	no	no	no	no	no	no	no	no
chr1:87755960-87756060	40,0.1461;11,0.0686;13,0.0617;	no	no	59,0.0639;94,0.0474;65,0.0429;64,0.0139;20,0.0122;49,0.0114;	no	49,0.1288;	no	49,0.0347;	53,0.1590;	no	no	no
chr1:87853236-87853336	79,0.5090;28,0.2546;23,0.2546;18,0.2546;47,0.1233;45,0.0686;43,0.0686;	no	no	14,0.1364;9,0.1364;30,0.0202;25,0.0202;20,0.0202;92,0.0189;	no	25,0.0202;	no	25,0.0151;	no	no	no	no
chr1:88205698-88205798	50,0.3733;36,0.3472;	no	no	55,0.2727;57,0.1000;83,0.0300;	83,0.1850;	no	no	55,0.0357;	no	no	no	no
chr1:88277507-88277607	87,0.1767;31,0.1233;29,0.0503;	no	no	92,0.1111;67,0.0903;15,0.0591;10,0.0426;8,0.0227;49,0.0148;77,0.0121;36,0.0116;	no	no	no	no	no	no	no	no
chr1:88277529-88277629	65,0.1767;9,0.1233;7,0.0503;	no	no	70,0.1111;83,0.1000;45,0.0903;27,0.0148;55,0.0121;14,0.0116;	no	no	no	no	no	no	no	no
chr1:89070411-89070511	27,0.0744;	no	no	2,0.4262;70,0.1818;7,0.1818;67,0.0364;62,0.0182;84,0.0144;	no	no	no	no	no	no	no	no
chr1:89931126-89931226	44,0.5090;47,0.1296;14,0.0686;19,0.0531;	no	no	85,0.2182;81,0.1200;61,0.0844;87,0.0450;52,0.0426;29,0.0200;68,0.0111;55,0.0109;19,0.0106;	81,0.5567;87,0.0702;	no	no	61,0.0128;	73,0.7559;75,0.3287;	74,0.1985;	no	no
chr1:90153351-90153451	no	no	8,0.5518;	92,1.0000;23,0.1091;60,0.0889;65,0.0208;38,0.0102;	no	65,0.0592;38,0.1397;	no	65,0.0243;38,0.0342;	no	no	no	no
chr1:90203929-90204029	58,0.1040;	43,1.0000;41,1.0000;	no	75,0.1500;52,0.0670;25,0.0600;15,0.0364;93,0.0341;84,0.0222;7,0.0158;51,0.0148;35,0.0141;57,0.0118;	75,0.9401;35,0.0245;	25,0.0812;	no	no	no	no	no	no
chr1:90603374-90603474	14,0.1296;	no	no	92,0.0416;29,0.0278;67,0.0273;24,0.0214;40,0.0178;83,0.0170;32,0.0130;16,0.0121;57,0.0109;4,0.0107;	no	32,0.0406;57,0.0530;	no	32,0.0254;57,0.0437;	no	no	no	no
chr1:91250268-91250368	44,0.2546;39,0.2546;69,0.1418;62,0.1296;	no	no	49,1.0000;18,0.2500;34,0.0938;55,0.0625;92,0.0426;27,0.0364;74,0.0260;41,0.0202;9,0.0127;	34,0.0738;	no	no	no	no	no	no	no
chr1:91298287-91298387	69,0.0627;	no	no	20,0.2031;53,0.1500;2,0.0923;75,0.0818;29,0.0286;57,0.0170;	53,0.0747;57,0.0198;75,0.0119;	2,0.0216;	no	2,0.0174;	no	no	no	no
chr1:91398733-91398833	65,1.0000;29,0.3733;79,0.1296;68,0.1296;73,0.0709;76,0.0510;	no	no	59,0.1625;37,0.1600;86,0.0639;41,0.0364;74,0.0341;4,0.0312;81,0.0202;94,0.0104;	37,0.0183;59,0.0123;	no	no	no	no	no	no	no
chr1:91413172-91413272	63,0.2546;	75,0.0357;	no	69,0.4501;29,0.0500;32,0.0487;84,0.0343;88,0.0208;74,0.0195;50,0.0189;15,0.0170;80,0.0143;90,0.0136;13,0.0101;	84,0.1100;69,0.0702;95,0.0305;	15,0.0200;	no	no	no	no	no	no
chr1:91459278-91459378	68,1.0000;56,0.3472;47,0.1233;66,0.0686;45,0.0686;43,0.0503;	no	no	88,0.1818;93,0.1200;23,0.0727;73,0.0375;58,0.0202;5,0.0202;17,0.0167;	93,0.5233;73,0.0248;	no	no	no	no	no	no	no
chr1:91494617-91494717	63,1.0000;	no	no	42,0.0150;80,0.0136;	no	42,0.2728;	no	42,0.1388;	no	no	no	no
chr1:91540514-91540614	93,0.0547;	no	54,0.6509;	93,0.1705;80,0.1182;60,0.1182;81,0.0670;51,0.0563;69,0.0464;21,0.0213;2,0.0213;76,0.0162;61,0.0130;	51,0.0694;	no	no	51,0.0208;51,0.0208;	no	no	no	no
chr1:92180291-92180391	18,0.7334;47,0.2546;36,0.1470;42,0.0709;3,0.0503;	no	no	43,0.1705;25,0.0519;76,0.0375;72,0.0341;83,0.0325;34,0.0273;49,0.0202;18,0.0202;	76,0.0248;34,0.0119;	no	no	25,0.0417;	no	no	no	no
chr1:92473708-92473808	no	no	no	29,0.0571;85,0.0487;5,0.0402;26,0.0341;20,0.0295;58,0.0213;46,0.0189;15,0.0130;21,0.0122;	no	26,0.0352;46,0.0455;	no	46,0.0154;	no	no	no	no
chr1:92641898-92641998	5,0.7334;75,0.0967;	no	no	66,0.8000;86,0.2857;29,0.2500;76,0.1705;41,0.1091;25,0.0218;5,0.0202;20,0.0136;	66,0.0172;	29,0.0233;	no	no	80,0.2528;81,0.1099;	no	no	no
chr1:92641935-92642035	91,0.7334;38,0.0967;	no	no	29,0.8000;49,0.2857;39,0.1705;76,0.1218;4,0.1091;91,0.0202;70,0.0182;	29,0.0172;	49,0.3864;	no	49,0.0244;	43,0.2528;44,0.1099;	no	no	no
chr1:92831635-92831735	59,0.3472;38,0.2043;2,0.1767;33,0.1470;64,0.0904;	no	no	92,0.0474;38,0.0164;64,0.0121;	no	no	no	no	no	no	no	no
chr1:92906938-92907038	no	no	no	5,0.8124;90,0.0244;55,0.0162;76,0.0148;68,0.0148;77,0.0143;69,0.0130;74,0.0126;	5,0.0123;	no	no	no	no	no	no	no
chr1:92910774-92910874	58,0.7334;66,0.1767;87,0.1296;84,0.1296;81,0.1296;78,0.1296;75,0.1296;	no	no	42,0.0714;92,0.0455;71,0.0455;58,0.0202;	no	no	no	42,0.0741;58,0.0111;	no	no	no	no
chr1:92910714-92910814	42,0.2043;47,0.0709;24,0.0644;12,0.0545;	no	no	48,0.1023;5,0.0170;42,0.0164;43,0.0122;21,0.0114;17,0.0101;	no	no	no	no	no	no	no	no
chr1:92910639-92910739	18,0.0709;87,0.0545;	no	no	19,0.1023;49,0.0317;29,0.0256;57,0.0222;73,0.0208;66,0.0202;80,0.0170;61,0.0162;4,0.0102;92,0.0101;	no	61,0.0179;4,0.0332;	no	4,0.0643;	no	no	no	no
chr1:92934357-92934457	31,0.0629;	no	no	12,0.3636;48,0.0130;31,0.0109;	no	no	no	48,0.0585;	no	no	no	no
chr1:93101824-93101924	63,0.7334;86,0.1042;	no	no	86,0.1477;16,0.0571;23,0.0317;63,0.0202;76,0.0189;71,0.0164;87,0.0122;	no	no	no	no	no	no	no	no
chr1:93235846-93235946	no	no	no	77,0.1875;11,0.1455;21,0.0253;81,0.0167;93,0.0143;4,0.0121;	77,0.1342;	no	no	no	no	no	no	no
chr1:93305829-93305929	8,0.0531;	no	no	69,0.0909;85,0.0542;22,0.0295;40,0.0244;72,0.0130;78,0.0114;34,0.0107;8,0.0106;54,0.0104;	no	no	no	no	58,0.1099;	no	no	no
chr1:93342738-93342838	42,0.1233;40,0.0503;	no	no	62,0.1625;15,0.1500;25,0.0909;9,0.0402;19,0.0227;8,0.0148;74,0.0143;44,0.0111;68,0.0107;	15,1.0000;62,0.0123;	no	no	8,0.0176;	no	no	no	no
chr1:93342738-93342838	42,0.1233;40,0.0503;	no	no	62,0.1625;15,0.1500;25,0.0909;9,0.0402;19,0.0227;8,0.0148;74,0.0143;44,0.0111;68,0.0107;	15,1.0000;62,0.0123;	no	no	8,0.0176;	no	no	no	no
chr1:93343594-93343694	77,0.0617;	no	no	61,0.1219;20,0.0341;35,0.0256;72,0.0107;27,0.0106;	95,0.1342;	no	no	35,0.1318;	no	no	no	18,0.0101;
chr1:93343594-93343694	77,0.0617;	no	no	61,0.1219;20,0.0341;35,0.0256;72,0.0107;27,0.0106;	95,0.1342;	no	no	35,0.1318;	no	no	no	18,0.0101;
chr1:93478867-93478967	78,0.0545;	no	no	35,0.1091;73,0.0571;29,0.0162;	no	no	no	no	no	no	no	no
chr1:93478942-93479042	61,0.1233;59,0.0686;3,0.0545;	no	no	49,0.0273;80,0.0170;68,0.0143;44,0.0104;	no	no	no	no	no	no	no	no
chr1:93479010-93479110	no	no	no	81,0.1500;12,0.0170;70,0.0122;	no	no	no	12,0.0277;	no	no	no	no
chr1:93478867-93478967	78,0.0545;	no	no	35,0.1091;73,0.0571;29,0.0162;	no	no	no	no	no	no	no	no
chr1:93478942-93479042	61,0.1233;59,0.0686;3,0.0545;	no	no	49,0.0273;80,0.0170;68,0.0143;44,0.0104;	no	no	no	no	no	no	no	no
chr1:93479010-93479110	no	no	no	81,0.1500;12,0.0170;70,0.0122;	no	no	no	12,0.0277;	no	no	no	no
chr1:93478867-93478967	78,0.0545;	no	no	35,0.1091;73,0.0571;29,0.0162;	no	no	no	no	no	no	no	no
chr1:93478942-93479042	61,0.1233;59,0.0686;3,0.0545;	no	no	49,0.0273;80,0.0170;68,0.0143;44,0.0104;	no	no	no	no	no	no	no	no
chr1:93479010-93479110	no	no	no	81,0.1500;12,0.0170;70,0.0122;	no	no	no	12,0.0277;	no	no	no	no
chr1:93512053-93512153	30,0.0617;	no	no	no	no	no	no	no	no	no	no	no
chr1:93635677-93635777	42,0.3472;	no	no	79,0.0670;49,0.0379;44,0.0202;39,0.0170;65,0.0158;78,0.0148;71,0.0146;37,0.0126;88,0.0102;	no	49,0.0234;	no	no	no	no	no	no
chr1:93685524-93685624	75,0.0531;	no	no	4,0.0844;59,0.0833;82,0.0422;43,0.0202;24,0.0107;75,0.0106;	no	4,0.0164;	no	no	no	no	no	no
chr1:93754788-93754888	54,0.1461;	no	no	91,0.0909;80,0.0208;74,0.0202;25,0.0189;15,0.0170;20,0.0152;41,0.0103;	no	no	no	no	no	no	no	no
chr1:93754982-93755082	84,0.2596;	no	no	39,0.1500;14,0.0268;2,0.0152;	39,1.0000;11,0.0334;14,0.0155;	no	no	no	no	no	no	no
chr1:93754788-93754888	54,0.1461;	no	no	91,0.0909;80,0.0208;74,0.0202;25,0.0189;15,0.0170;20,0.0152;41,0.0103;	no	no	no	no	no	no	no	no
chr1:93754982-93755082	84,0.2596;	no	no	39,0.1500;14,0.0268;2,0.0152;	39,1.0000;11,0.0334;14,0.0155;	no	no	no	no	no	no	no
chr1:93801884-93801984	14,0.0723;	no	no	43,0.0580;88,0.0487;31,0.0208;83,0.0139;65,0.0102;	no	no	no	no	25,0.8216;	no	no	no
chr1:93803914-93804014	20,0.3733;28,0.2546;23,0.1296;15,0.0686;17,0.0617;	no	no	36,0.0670;61,0.0426;53,0.0222;30,0.0202;25,0.0202;93,0.0179;35,0.0164;	no	no	no	no	no	no	no	no
chr1:95313577-95313677	94,0.1296;91,0.1296;88,0.1296;	no	no	5,0.0260;64,0.0208;7,0.0205;76,0.0102;	37,0.0245;	no	no	no	no	no	no	no
chr1:95667544-95667644	85,0.0967;	no	14,0.5328;	90,0.1625;42,0.0400;86,0.0341;94,0.0218;81,0.0122;	90,0.0123;	no	no	42,0.0372;	50,0.3883;49,0.3077;	no	no	no
chr1:97661968-97662068	12,0.3733;59,0.3472;26,0.3472;49,0.2546;5,0.0904;	no	no	2,0.0455;17,0.0341;33,0.0268;69,0.0202;51,0.0202;39,0.0202;21,0.0130;61,0.0121;5,0.0121;	33,0.0155;	61,0.0104;	no	no	72,0.1307;42,0.1307;	no	no	no
chr1:97770121-97770221	5,0.1003;	no	no	62,0.1111;38,0.1066;56,0.0938;77,0.0852;21,0.0238;26,0.0227;46,0.0164;47,0.0130;81,0.0106;	56,0.0694;	no	no	no	no	no	no	no
chr1:97770042-97770142	20,0.3472;5,0.1474;84,0.1003;	no	no	63,0.0563;29,0.0227;5,0.0182;49,0.0144;22,0.0121;58,0.0118;	63,0.1262;	22,0.0280;	no	63,0.0132;22,0.0362;63,0.0132;	10,0.8216;	no	no	no
chr1:97770121-97770221	5,0.1003;	no	no	62,0.1111;38,0.1066;56,0.0938;77,0.0852;21,0.0238;26,0.0227;46,0.0164;47,0.0130;81,0.0106;	56,0.0694;	no	no	no	no	no	no	no
chr1:97770042-97770142	20,0.3472;5,0.1474;84,0.1003;	no	no	63,0.0563;29,0.0227;5,0.0182;49,0.0144;22,0.0121;58,0.0118;	63,0.1262;	22,0.0280;	no	63,0.0132;22,0.0362;63,0.0132;	10,0.8216;	no	no	no
chr1:98095582-98095682	45,0.1233;38,0.1071;43,0.0503;	no	no	67,0.1111;16,0.0278;91,0.0202;38,0.0189;	no	no	no	no	26,0.1202;32,0.1099;28,0.1099;	no	no	no
chr1:104768768-104768868	80,0.1003;	no	no	85,0.2500;49,0.0406;41,0.0167;	no	49,0.0304;	no	49,0.0117;	no	no	no	no
chr1:105356660-105356760	no	no	no	68,0.1818;80,0.1000;85,0.0364;37,0.0317;78,0.0303;2,0.0295;49,0.0202;92,0.0102;	27,0.0139;	no	no	no	no	no	no	no
chr1:105663626-105663726	51,0.0547;	no	no	14,0.1818;85,0.1705;51,0.1705;41,0.0886;20,0.0714;74,0.0343;23,0.0317;59,0.0222;62,0.0190;8,0.0130;	no	59,0.1992;	no	59,0.0246;	no	no	no	no
chr1:105663810-105663910	44,0.1042;77,0.0750;	no	no	49,0.9377;44,0.1477;59,0.0183;	49,0.1262;	no	no	no	no	no	no	no
chr1:105780672-105780772	88,1.0000;53,1.0000;73,0.7334;62,0.3472;58,0.0709;86,0.0503;51,0.0503;	no	no	59,0.1705;37,0.1042;68,0.0505;78,0.0341;42,0.0227;73,0.0202;	no	no	no	37,0.0126;	no	no	no	no
chr1:105990355-105990455	31,0.3472;77,0.1042;27,0.1040;48,0.0709;91,0.0644;	no	no	49,0.1705;77,0.1477;82,0.0667;90,0.0426;58,0.0317;55,0.0278;36,0.0256;	no	no	no	no	69,0.1307;66,0.1307;63,0.1307;	no	no	no
chr1:106171474-106171574	no	no	78,1.0000;	55,0.1818;6,0.1818;74,0.0873;28,0.0369;84,0.0249;50,0.0202;44,0.0170;	no	no	no	55,0.0272;	9,0.3190;11,0.1202;	no	no	no
chr1:106171818-106171878	no	no	no	38,0.0909;30,0.0474;42,0.0232;	no	no	no	no	no	no	no	no
chr1:106759692-106759792	no	no	no	86,0.0487;81,0.0227;75,0.0167;	no	no	no	no	no	no	no	no
chr1:106796675-106796775	92,0.0723;	no	no	39,0.1875;12,0.1111;6,0.1000;43,0.0291;47,0.0256;62,0.0227;20,0.0218;24,0.0101;	39,0.1342;	12,0.0181;	no	12,0.0111;	no	no	no	no
chr1:111864868-111864968	18,0.0510;	no	no	24,0.0487;78,0.0258;	no	no	no	no	no	no	no	no
chr1:118311082-118311182	no	no	no	84,0.2500;4,0.1500;8,0.0341;40,0.0227;90,0.0202;59,0.0178;66,0.0130;14,0.0118;63,0.0101;	4,1.0000;	no	no	4,0.0368;4,0.0368;	no	no	no	no
chr1:118321792-118321892	no	no	no	54,0.8000;23,0.2857;29,0.1111;11,0.1000;9,0.0779;17,0.0202;79,0.0114;	54,0.0172;	9,0.2964;	no	9,0.0802;	2,0.1103;	no	no	no
chr1:118389007-118389107	no	no	no	21,0.1857;33,0.0591;78,0.0571;88,0.0487;26,0.0236;3,0.0213;37,0.0182;45,0.0162;49,0.0148;71,0.0111;27,0.0100;	21,0.0181;45,0.0123;	no	no	no	83,0.2935;91,0.1510;93,0.1103;	no	no	no
chr1:119053569-119053669	19,0.1296;16,0.1296;13,0.1296;78,0.1040;10,0.0510;	no	no	28,0.1111;46,0.0300;21,0.0202;39,0.0106;	46,0.1850;	21,0.0185;	no	21,0.0107;	33,0.1307;	no	no	no
chr1:119526103-119526203	1,0.2043;	no	no	26,0.8000;82,0.1705;38,0.0818;87,0.0182;1,0.0164;45,0.0114;	26,0.0183;	no	no	no	49,0.1307;32,0.1307;	no	no	no
chr1:119648950-119649050	16,0.5101;4,0.1767;	no	no	68,0.0667;33,0.0273;37,0.0222;25,0.0211;91,0.0202;44,0.0202;16,0.0182;38,0.0122;63,0.0111;	no	no	no	no	no	no	no	no
chr1:119913118-119913218	44,0.7334;69,0.5101;33,0.1474;81,0.0744;	no	no	38,0.1111;74,0.0625;11,0.0416;49,0.0284;28,0.0244;44,0.0202;69,0.0182;33,0.0182;	no	11,0.0157;	no	11,0.0224;	no	no	no	no
chr1:120121046-120121146	no	no	no	45,0.1625;80,0.0818;56,0.0379;17,0.0295;62,0.0190;49,0.0170;3,0.0148;4,0.0130;1,0.0114;93,0.0111;	49,0.0270;45,0.0123;	no	no	no	no	no	no	no
chr1:120120869-120120969	no	no	no	31,0.3693;37,0.1136;69,0.0234;81,0.0205;50,0.0170;15,0.0122;32,0.0106;48,0.0101;	69,0.0334;	50,0.0970;	no	no	no	no	no	no
chr1:120121136-120121236	no	no	no	8,0.1477;18,0.0474;36,0.0429;94,0.0400;3,0.0111;67,0.0109;	36,0.0389;	no	no	8,0.0424;	12,0.1195;	no	no	no
chr1:120121046-120121146	no	no	no	45,0.1625;80,0.0818;56,0.0379;17,0.0295;62,0.0190;49,0.0170;3,0.0148;4,0.0130;1,0.0114;93,0.0111;	49,0.0270;45,0.0123;	no	no	no	no	no	no	no
chr1:120120869-120120969	no	no	no	31,0.3693;37,0.1136;69,0.0234;81,0.0205;50,0.0170;15,0.0122;32,0.0106;48,0.0101;	69,0.0334;	50,0.0970;	no	no	no	no	no	no
chr1:120121136-120121236	no	no	no	8,0.1477;18,0.0474;36,0.0429;94,0.0400;3,0.0111;67,0.0109;	36,0.0389;	no	no	8,0.0424;	12,0.1195;	no	no	no
chr1:121327974-121328074	71,0.0686;	no	2,0.5518;	91,0.0183;85,0.0170;19,0.0170;	19,0.0198;	no	no	no	no	no	no	no
chr1:121327663-121327728	58,0.2546;	no	no	49,0.9377;54,0.1455;14,0.0739;24,0.0291;4,0.0152;	49,0.1262;	14,0.1145;	no	14,0.0106;	no	no	no	no
chr1:121431016-121431116	67,0.0545;	no	no	39,0.0889;50,0.0670;44,0.0341;72,0.0273;2,0.0234;74,0.0104;	28,0.0245;2,0.0245;	no	no	50,0.0256;28,0.0233;	no	no	no	no
chr1:121528415-121528515	no	no	no	15,0.2954;7,0.0426;54,0.0325;87,0.0185;21,0.0179;	54,0.0415;	no	no	no	no	no	no	no
chr1:121567930-121568030	no	no	no	59,0.0938;94,0.0246;	59,0.1262;	no	no	no	82,0.2140;	no	no	no
chr1:125435677-125435777	9,0.1904;84,0.0686;82,0.0686;32,0.0547;25,0.0547;20,0.0547;	no	no	49,1.0000;32,0.1705;25,0.1705;20,0.1705;55,0.1042;43,0.0889;2,0.0278;9,0.0130;	no	49,0.0645;	no	49,0.0741;	no	no	no	no
chr1:125560965-125561065	74,0.1071;50,0.0545;	no	no	69,0.0812;82,0.0426;91,0.0222;74,0.0189;	13,0.0245;	no	no	no	no	no	no	no
chr1:127204935-127205035	93,0.2786;	no	no	8,0.0246;9,0.0116;	no	no	no	no	71,0.2140;	no	no	no
chr1:127774113-127774213	32,0.0545;	no	no	7,0.1091;87,0.0341;42,0.0273;21,0.0273;	44,0.0248;23,0.0248;	no	no	no	no	no	no	no
chr1:127774004-127774104	51,0.2786;94,0.0745;	no	no	46,0.0426;94,0.0170;	no	no	no	no	no	no	no	no
chr1:127868722-127868822	4,0.2546;64,0.0545;	no	no	16,0.2000;20,0.1875;78,0.1111;34,0.0487;10,0.0455;73,0.0111;52,0.0102;	20,0.3324;	no	no	no	39,0.2326;41,0.1463;27,0.1307;40,0.1099;	no	no	18,0.0104;
chr1:128102997-128103097	no	no	no	6,0.1818;19,0.0571;93,0.0416;87,0.0343;79,0.0300;70,0.0292;11,0.0205;43,0.0182;	79,0.1850;	no	no	no	37,0.1510;	no	no	no
chr1:128103255-128103355	44,0.0545;	no	no	49,0.2344;27,0.0295;17,0.0190;	49,0.0446;	no	no	no	no	no	no	no
chr1:128102997-128103097	no	no	no	6,0.1818;19,0.0571;93,0.0416;87,0.0343;79,0.0300;70,0.0292;11,0.0205;43,0.0182;	79,0.1850;	no	no	no	37,0.1510;	no	no	no
chr1:128103255-128103355	44,0.0545;	no	no	49,0.2344;27,0.0295;17,0.0190;	49,0.0446;	no	no	no	no	no	no	no
chr1:128244130-128244230	94,0.0686;54,0.0686;	no	no	18,1.0000;82,0.0341;8,0.0286;58,0.0200;6,0.0117;	no	no	no	no	13,0.1099;	no	no	no
chr1:128359655-128359755	25,1.0000;41,0.2546;8,0.0904;23,0.0686;	no	no	16,1.0000;93,0.3693;83,0.2857;51,0.1455;37,0.0487;60,0.0406;56,0.0273;88,0.0162;43,0.0121;8,0.0121;94,0.0106;	56,0.0119;	56,0.0197;56,0.0197;	no	no	3,0.1099;	no	no	no
chr1:128417366-128417466	25,1.0000;52,0.2546;31,0.1296;28,0.1296;	no	91,0.5116;	36,0.1705;10,0.1136;81,0.0213;16,0.0122;	no	36,0.0611;10,0.0530;	no	36,0.0351;10,0.0453;	no	no	no	no
chr1:130715771-130715871	83,0.2546;73,0.0627;	no	no	89,0.1091;14,0.0923;66,0.0291;37,0.0268;27,0.0256;62,0.0134;42,0.0114;	37,0.0155;	37,0.0483;37,0.0483;	no	66,0.0185;37,0.1581;37,0.1581;	no	no	no	no
chr1:130717282-130717376	63,0.0507;	no	no	75,0.1477;82,0.0291;68,0.0164;38,0.0162;69,0.0130;46,0.0118;17,0.0116;	no	no	no	no	1,0.1307;	no	no	no
chr1:131097793-131097893	no	no	no	62,0.2679;15,0.1705;33,0.0202;38,0.0182;40,0.0102;	62,0.0282;	no	no	no	no	no	no	no
chr1:131138184-131138284	no	no	no	31,0.0505;25,0.0426;46,0.0222;19,0.0162;79,0.0104;	no	31,0.0185;25,0.1114;	no	25,0.0273;	no	no	no	no
chr1:131153156-131153256	44,0.1071;	no	85,0.9317;	38,0.7502;23,0.0364;55,0.0341;49,0.0256;13,0.0202;44,0.0189;83,0.0143;61,0.0122;67,0.0114;78,0.0102;	38,0.9401;	no	no	no	no	no	no	no
chr1:131527311-131527411	88,0.3472;49,0.2546;	no	no	13,0.9377;68,0.1818;79,0.1625;35,0.1477;36,0.0714;83,0.0364;44,0.0304;5,0.0152;62,0.0117;94,0.0116;	13,0.1262;79,0.0123;	no	no	35,0.0355;	71,0.2326;	no	no	no
chr1:131527852-131527952	no	no	no	64,0.8124;55,0.2679;89,0.1772;5,0.1455;32,0.1219;84,0.0812;49,0.0580;48,0.0222;85,0.0107;	55,0.0282;64,0.0123;	no	no	no	no	no	no	no
chr1:131527311-131527411	88,0.3472;49,0.2546;	no	no	13,0.9377;68,0.1818;79,0.1625;35,0.1477;36,0.0714;83,0.0364;44,0.0304;5,0.0152;62,0.0117;94,0.0116;	13,0.1262;79,0.0123;	no	no	35,0.0355;	71,0.2326;	no	no	no
chr1:131527852-131527952	no	no	no	64,0.8124;55,0.2679;89,0.1772;5,0.1455;32,0.1219;84,0.0812;49,0.0580;48,0.0222;85,0.0107;	55,0.0282;64,0.0123;	no	no	no	no	no	no	no
chr1:131827961-131828061	no	no	no	49,0.4262;87,0.1477;12,0.1286;67,0.1136;54,0.0873;1,0.0818;73,0.0739;88,0.0670;39,0.0667;77,0.0600;63,0.0364;35,0.0364;7,0.0343;32,0.0104;	12,0.0157;	1,0.0135;	no	no	no	no	no	no
chr1:131867226-131867326	27,0.1296;	no	2,0.5829;	73,0.3899;32,0.0469;74,0.0321;68,0.0130;65,0.0114;87,0.0104;	73,0.0862;32,0.0446;	no	no	32,0.0111;32,0.0111;	no	no	no	no
chr1:131910407-131910507	no	no	77,0.6509;	33,0.0406;63,0.0369;9,0.0122;2,0.0116;83,0.0115;64,0.0106;	no	no	no	no	no	no	no	no
chr1:132007554-132007654	no	no	no	16,0.0317;43,0.0234;	43,0.0245;	no	no	no	no	no	no	no
chr1:132417402-132417502	34,0.1040;92,0.0878;85,0.0503;	no	no	39,0.0341;56,0.0273;33,0.0118;	65,0.0245;56,0.0119;	no	no	no	no	no	no	no
chr1:132477316-132477416	44,0.0723;52,0.0545;	no	no	89,0.1023;62,0.0536;61,0.0422;77,0.0118;7,0.0104;	62,0.0139;	no	no	no	93,0.1641;	no	no	no
chr1:132741747-132741847	92,1.0000;51,1.0000;17,0.0967;70,0.0617;20,0.0510;	no	no	42,0.0487;67,0.0426;18,0.0341;25,0.0303;12,0.0222;5,0.0182;	27,0.0186;	no	no	no	no	no	no	no
chr1:132880304-132880404	89,0.0617;35,0.0617;	no	no	49,0.0134;	no	49,0.0117;	no	49,0.0143;	no	no	no	no
chr1:133025366-133025466	no	no	no	1,0.2954;7,0.0256;44,0.0170;2,0.0106;	95,0.0248;	1,0.0104;	no	no	no	no	no	no
chr1:133131115-133131215	9,0.2786;34,0.0723;	no	no	61,0.1625;90,0.0670;16,0.0667;21,0.0519;72,0.0364;49,0.0227;65,0.0170;89,0.0148;10,0.0122;	65,0.0198;61,0.0123;	no	no	no	no	no	no	no
chr1:133610230-133610330	20,0.1767;86,0.1461;	no	no	91,0.1042;5,0.0909;35,0.0714;48,0.0304;22,0.0202;	68,0.0245;	no	no	no	no	no	no	no
chr1:133661349-133661449	no	no	no	66,0.0469;78,0.0426;9,0.0426;18,0.0256;24,0.0148;43,0.0102;	66,0.0446;	18,0.0406;	no	18,0.1007;	no	no	no	no
chr1:133661349-133661449	no	no	no	66,0.0469;78,0.0426;9,0.0426;18,0.0256;24,0.0148;43,0.0102;	66,0.0446;	18,0.0406;	no	18,0.1007;	no	no	no	no
chr1:133661349-133661449	no	no	no	66,0.0469;78,0.0426;9,0.0426;18,0.0256;24,0.0148;43,0.0102;	66,0.0446;	18,0.0406;	no	18,0.1007;	no	no	no	no
chr1:134079105-134079205	60,0.1418;	no	no	40,0.2728;45,0.2000;78,0.0375;15,0.0284;26,0.0114;	40,0.0332;78,0.0248;	26,0.0122;	no	no	no	no	no	76,0.0126;
chr1:134361949-134362049	47,0.1904;61,0.1418;77,0.0545;	no	no	66,0.1625;92,0.0273;70,0.0162;47,0.0130;40,0.0107;87,0.0104;	66,0.0123;	no	no	66,0.0101;66,0.0101;	no	no	no	no
chr1:134415613-134415713	38,0.3472;	no	no	91,0.0750;58,0.0364;40,0.0202;65,0.0189;54,0.0178;46,0.0135;8,0.0102;	91,0.0702;	no	no	46,0.0158;	no	no	no	no
chr1:134415327-134415427	36,1.0000;26,0.2786;	no	no	5,0.3410;69,0.0135;	5,0.0560;	no	no	no	no	no	no	no
chr1:134455480-134455580	6,0.3472;38,0.0503;	no	no	33,0.1091;81,0.0317;51,0.0286;49,0.0227;8,0.0202;57,0.0183;30,0.0164;86,0.0126;69,0.0104;25,0.0104;	no	49,0.0106;30,0.0106;	no	no	no	no	no	no
chr1:134494609-134494709	no	no	no	28,0.3410;23,0.1705;8,0.0268;3,0.0256;44,0.0125;92,0.0107;	28,0.0560;8,0.0146;	44,0.0416;	no	44,0.0467;	no	no	no	no
chr1:134560127-134560227	no	no	no	27,0.0250;88,0.0208;94,0.0134;	94,0.0128;	no	no	no	no	no	no	no
chr1:134955890-134955990	8,0.7334;11,0.1296;	no	no	22,0.2286;94,0.1875;83,0.1477;47,0.0909;16,0.0818;65,0.0341;59,0.0234;89,0.0202;8,0.0202;34,0.0134;84,0.0130;	94,0.4523;34,0.0128;	no	no	no	no	no	no	no
chr1:134962514-134962614	86,1.0000;	no	no	44,0.6001;11,0.1625;17,0.0938;15,0.0545;75,0.0114;61,0.0104;	44,0.5567;17,0.1342;11,0.0123;	no	no	no	22,0.3190;	no	no	no
chr1:135146783-135146883	87,0.2043;59,0.1767;7,0.1470;64,0.0904;49,0.0617;	no	no	18,0.4545;71,0.1023;82,0.0505;87,0.0164;64,0.0121;66,0.0111;	no	no	no	no	no	no	no	no
chr1:135284034-135284134	49,0.2889;64,0.2546;	no	no	90,0.1136;12,0.0889;57,0.0273;54,0.0273;36,0.0202;92,0.0170;8,0.0167;19,0.0152;66,0.0121;29,0.0102;	no	no	no	no	no	no	no	no
chr1:135313687-135313787	62,0.0629;45,0.0503;	no	no	40,0.1477;29,0.0818;6,0.0455;3,0.0364;21,0.0214;78,0.0206;57,0.0130;62,0.0109;	no	no	no	3,0.0367;	no	no	no	no
chr1:135430441-135430541	71,0.7334;4,0.3472;26,0.1003;8,0.0967;66,0.0531;	no	no	58,0.8124;9,0.1705;1,0.1364;71,0.0202;86,0.0134;66,0.0106;	58,0.0123;1,0.0119;	no	no	no	no	no	91,0.2230;	no
chr1:135766034-135766134	62,0.0617;26,0.0617;5,0.0545;	no	no	no	no	no	no	no	no	no	no	no
chr1:136018105-136018205	91,0.3733;	no	no	24,0.3693;19,0.1818;13,0.0909;25,0.0580;45,0.0234;48,0.0171;	45,0.0334;	no	no	no	no	no	no	no
chr1:136017950-136018050	no	no	no	53,0.0406;85,0.0375;41,0.0107;	85,0.3324;	no	no	no	no	no	no	no
chr1:136131350-136131450	27,0.2546;86,0.0686;84,0.0686;	no	no	29,0.0202;22,0.0152;62,0.0104;	no	no	no	no	33,0.2326;	no	no	no
chr1:136131133-136131233	81,0.2546;63,0.1042;91,0.0709;	no	no	45,1.0000;72,0.8124;57,0.8000;63,0.1477;40,0.1091;18,0.0714;17,0.0709;32,0.0670;51,0.0667;78,0.0519;92,0.0341;37,0.0205;83,0.0202;64,0.0122;	57,0.0183;72,0.0123;	18,0.0192;37,0.0286;	no	45,0.1943;18,0.0236;	no	no	no	no
chr1:136212778-136212878	no	no	no	7,0.2557;55,0.1455;17,0.0563;92,0.0519;37,0.0295;69,0.0273;15,0.0195;38,0.0167;24,0.0122;	17,0.1342;	no	no	no	no	no	no	no
chr1:136346054-136346154	90,1.0000;16,0.1296;13,0.1296;10,0.1296;7,0.0510;	no	no	5,0.0273;24,0.0222;	5,0.0119;	no	no	no	no	no	no	no
chr1:136415220-136415320	29,0.0617;86,0.0545;	no	no	94,0.2954;51,0.0852;34,0.0364;5,0.0312;2,0.0278;63,0.0202;70,0.0167;24,0.0126;17,0.0121;	no	24,0.1019;	no	5,0.0163;24,0.0185;	no	no	no	no
chr1:136415469-136415569	86,0.0813;	no	no	54,0.1455;1,0.1111;49,0.0422;59,0.0222;50,0.0107;	50,0.0139;	49,0.1818;	no	49,0.1016;	no	no	no	no
chr1:136624850-136624950	94,0.7334;54,0.0878;	no	no	16,0.0341;64,0.0298;69,0.0208;94,0.0202;7,0.0102;	no	7,0.0108;	no	no	no	no	no	no
chr1:138619707-138619807	82,0.7334;63,0.1767;60,0.1461;70,0.0745;	no	no	88,0.0505;82,0.0202;70,0.0170;43,0.0136;35,0.0136;90,0.0109;	no	no	no	no	1,0.1307;	no	no	no
chr1:138856804-138856904	34,0.0545;	no	no	71,0.0500;10,0.0341;	no	no	no	no	no	no	no	no
chr1:138963658-138963758	21,0.1296;15,0.0531;18,0.0510;25,0.0507;	no	no	30,0.0189;15,0.0106;	no	no	no	no	no	no	no	no
chr1:139422332-139422432	62,0.2043;74,0.1418;35,0.0686;	no	no	3,0.0474;62,0.0164;80,0.0114;	no	no	no	no	no	no	70,0.3850;	no
chr1:139454722-139454822	no	no	4,0.5518;	82,0.1714;37,0.0375;52,0.0146;	37,0.0248;54,0.0148;	no	no	no	no	no	no	no
chr1:143702843-143702943	81,0.5090;9,0.2546;90,0.1767;68,0.1767;65,0.1461;71,0.1296;58,0.0545;	no	no	47,0.1091;4,0.0122;49,0.0111;	no	no	no	47,0.0111;	no	no	no	no
chr1:143739517-143739617	21,0.2786;64,0.1767;4,0.1418;16,0.0617;	no	no	85,0.0205;42,0.0170;61,0.0122;22,0.0122;	no	42,0.0117;	no	no	no	no	no	no
chr1:143739564-143739664	17,0.1767;	no	no	38,0.0205;63,0.0190;14,0.0122;	no	no	no	38,0.0125;	no	no	no	no
chr1:143739384-143739398	no	no	no	no	no	no	no	no	no	no	no	no
chr1:143777227-143777327	20,0.3733;5,0.0686;7,0.0617;	no	no	no	no	no	no	no	no	no	no	no
chr1:143777001-143777101	25,0.2786;69,0.2546;52,0.2546;35,0.2546;30,0.2546;	no	no	76,0.1705;9,0.1023;63,0.0341;71,0.0202;54,0.0202;37,0.0202;32,0.0202;3,0.0170;66,0.0162;15,0.0152;42,0.0152;47,0.0131;48,0.0122;26,0.0122;	no	66,0.0590;	no	no	57,0.2528;58,0.1195;	no	no	no
chr1:143777227-143777327	20,0.3733;5,0.0686;7,0.0617;	no	no	no	no	no	no	no	no	no	no	no
chr1:143777001-143777101	25,0.2786;69,0.2546;52,0.2546;35,0.2546;30,0.2546;	no	no	76,0.1705;9,0.1023;63,0.0341;71,0.0202;54,0.0202;37,0.0202;32,0.0202;3,0.0170;66,0.0162;15,0.0152;42,0.0152;47,0.0131;48,0.0122;26,0.0122;	no	66,0.0590;	no	no	57,0.2528;58,0.1195;	no	no	no
chr1:144004099-144004199	61,1.0000;	no	no	22,0.2046;9,0.0600;36,0.0455;16,0.0450;39,0.0126;	22,0.0596;16,0.0411;	no	no	no	no	no	no	no
chr1:150393005-150393105	70,0.0503;	no	no	85,0.0909;20,0.0254;78,0.0200;91,0.0170;	no	no	no	no	no	no	no	no
chr1:150392787-150392887	84,0.2546;27,0.1421;	no	no	43,0.1364;37,0.0505;64,0.0295;14,0.0256;86,0.0202;81,0.0182;51,0.0170;32,0.0152;27,0.0148;79,0.0144;49,0.0126;60,0.0104;	no	64,0.0102;14,0.0128;27,0.0108;	no	64,0.0364;14,0.2676;27,0.0744;	54,0.1641;	no	no	no
chr1:150393005-150393105	70,0.0503;	no	no	85,0.0909;20,0.0254;78,0.0200;91,0.0170;	no	no	no	no	no	no	no	no
chr1:150392787-150392887	84,0.2546;27,0.1421;	no	no	43,0.1364;37,0.0505;64,0.0295;14,0.0256;86,0.0202;81,0.0182;51,0.0170;32,0.0152;27,0.0148;79,0.0144;49,0.0126;60,0.0104;	no	64,0.0102;14,0.0128;27,0.0108;	no	64,0.0364;14,0.2676;27,0.0744;	54,0.1641;	no	no	no
chr1:150993385-150993485	4,0.2786;25,0.1296;30,0.0904;37,0.0547;87,0.0531;	no	no	37,0.1705;66,0.1136;58,0.0886;72,0.0487;59,0.0429;18,0.0202;30,0.0121;32,0.0111;87,0.0106;	no	no	no	no	no	no	no	no
chr1:151344447-151344547	77,0.0686;75,0.0686;79,0.0617;	no	no	5,0.0852;	5,0.0198;	no	no	no	no	no	no	no
chr1:151428385-151428485	29,0.2546;	no	81,0.7859;	54,0.0812;23,0.0379;50,0.0341;55,0.0321;11,0.0268;60,0.0183;45,0.0111;	11,0.0146;	no	no	50,0.0114;	no	no	no	no
chr1:151428597-151428697	69,0.0723;	no	no	19,0.0909;33,0.0563;85,0.0328;2,0.0300;90,0.0278;9,0.0150;23,0.0111;21,0.0109;52,0.0104;	2,0.1850;33,0.0738;	no	no	23,0.0599;	no	no	no	no
chr1:151428385-151428485	29,0.2546;	no	81,0.7859;	54,0.0812;23,0.0379;50,0.0341;55,0.0321;11,0.0268;60,0.0183;45,0.0111;	11,0.0146;	no	no	50,0.0114;	no	no	no	no
chr1:151428597-151428697	69,0.0723;	no	no	19,0.0909;33,0.0563;85,0.0328;2,0.0300;90,0.0278;9,0.0150;23,0.0111;21,0.0109;52,0.0104;	2,0.1850;33,0.0738;	no	no	23,0.0599;	no	no	no	no
chr1:151500773-151500873	10,0.3733;13,0.1296;	no	no	79,0.0975;31,0.0402;2,0.0236;75,0.0222;80,0.0146;22,0.0122;18,0.0101;	79,0.0415;82,0.0157;	22,0.0136;	no	18,0.1039;	no	no	no	no
chr1:151755323-151755423	38,0.2043;	no	no	3,0.0731;94,0.0571;11,0.0325;85,0.0189;38,0.0164;8,0.0130;	no	no	no	no	no	no	no	no
chr1:152386632-152386732	68,0.3741;63,0.1071;15,0.0686;38,0.0503;	no	no	68,0.1818;28,0.1111;94,0.0426;12,0.0426;42,0.0273;63,0.0189;7,0.0104;	no	28,0.1921;	no	28,0.0480;	no	no	no	no
chr1:152399816-152399916	42,0.0723;	no	no	22,0.4545;29,0.0909;49,0.0426;6,0.0375;56,0.0273;24,0.0182;31,0.0170;70,0.0102;	6,0.0248;56,0.0112;	22,0.3864;29,0.0676;56,0.0278;56,0.0278;	no	22,0.0233;29,0.0171;	no	no	no	no
chr1:152625167-152625267	50,0.2546;26,0.1418;3,0.0507;	no	80,0.6256;	55,0.1111;68,0.0818;40,0.0256;19,0.0170;	68,0.0119;	no	no	no	no	no	no	no
chr1:152766255-152766355	7,0.0547;	no	no	38,0.1705;7,0.1705;12,0.1091;2,0.1000;29,0.0852;43,0.0369;44,0.0304;14,0.0111;	no	no	no	no	no	no	no	27,0.0101;
chr1:152766491-152766591	83,0.2043;18,0.1233;	no	no	83,0.0164;92,0.0122;84,0.0122;20,0.0111;2,0.0111;	no	2,0.2425;	no	2,0.0852;	no	no	no	no
chr1:153332736-153332836	44,1.0000;30,0.0686;	no	no	20,0.0714;34,0.0200;12,0.0164;2,0.0150;13,0.0130;	no	34,0.0293;	no	no	no	no	no	no
chr1:153487610-153487710	no	no	no	5,0.0455;12,0.0291;7,0.0182;44,0.0179;77,0.0162;73,0.0143;16,0.0101;	no	no	no	no	no	no	no	no
chr1:153899878-153899978	no	no	no	1,0.1625;34,0.0325;5,0.0295;66,0.0107;	34,0.0415;1,0.0123;	no	no	no	no	no	no	no
chr1:153899875-153899975	no	no	no	4,0.1625;37,0.0325;8,0.0295;69,0.0107;	37,0.0415;4,0.0123;	no	no	no	no	no	no	no
chr1:155099586-155099686	55,0.0545;	73,0.1429;	no	60,0.2727;92,0.1625;10,0.0682;40,0.0633;23,0.0500;33,0.0284;62,0.0250;72,0.0156;65,0.0144;67,0.0109;17,0.0107;	10,0.0596;92,0.0123;	no	no	no	5,0.2326;	no	no	no
chr1:155158652-155158752	44,0.0750;78,0.0744;37,0.0545;	no	no	42,0.0852;6,0.0205;83,0.0114;	no	no	no	no	no	no	no	no
chr1:155417394-155417494	36,0.2546;31,0.2546;26,0.2546;	no	no	76,0.1111;20,0.0852;2,0.0818;71,0.0519;52,0.0273;45,0.0244;58,0.0205;33,0.0202;28,0.0202;38,0.0121;	no	no	no	45,0.0104;	15,0.3190;12,0.1307;9,0.1307;	no	no	no
chr1:155558069-155558169	67,0.0744;	no	94,0.6256;	21,0.1714;33,0.0779;83,0.0536;16,0.0429;6,0.0238;46,0.0202;38,0.0116;	83,0.0393;	no	no	46,0.0203;	57,0.3883;56,0.3077;55,0.2140;49,0.1202;51,0.1099;	no	no	no
chr1:155812849-155812949	2,0.1040;72,0.0545;11,0.0503;	no	no	78,0.0714;90,0.0202;61,0.0202;28,0.0202;77,0.0164;1,0.0118;21,0.0102;	no	no	no	no	no	no	no	no
chr1:155973205-155973305	no	no	no	85,0.3693;41,0.0188;	41,0.0738;5,0.0245;	no	no	no	no	no	33,1.0000;	no
chr1:156035613-156035713	82,1.0000;13,1.0000;62,0.0545;51,0.0545;66,0.0507;	no	no	39,0.0426;46,0.0341;19,0.0185;56,0.0118;67,0.0114;	no	19,0.0122;	no	no	no	no	no	no
chr1:156035676-156035776	19,1.0000;37,0.3472;57,0.2043;40,0.1296;49,0.1233;33,0.0813;47,0.0686;3,0.0507;45,0.0503;	no	no	93,0.0400;78,0.0249;70,0.0183;57,0.0164;63,0.0126;58,0.0122;4,0.0114;51,0.0111;86,0.0104;	no	no	no	no	no	no	no	no
chr1:156035613-156035713	82,1.0000;13,1.0000;62,0.0545;51,0.0545;66,0.0507;	no	no	39,0.0426;46,0.0341;19,0.0185;56,0.0118;67,0.0114;	no	19,0.0122;	no	no	no	no	no	no
chr1:156035676-156035776	19,1.0000;37,0.3472;57,0.2043;40,0.1296;49,0.1233;33,0.0813;47,0.0686;3,0.0507;45,0.0503;	no	no	93,0.0400;78,0.0249;70,0.0183;57,0.0164;63,0.0126;58,0.0122;4,0.0114;51,0.0111;86,0.0104;	no	no	no	no	no	no	no	no
chr1:156035985-156036085	26,0.1767;	no	no	79,0.8000;52,0.1000;61,0.0189;40,0.0106;	79,0.0172;	52,0.0175;61,0.0111;	no	no	17,0.3573;	no	no	no
chr1:156035985-156036085	26,0.1767;	no	no	79,0.8000;52,0.1000;61,0.0189;40,0.0106;	79,0.0172;	52,0.0175;61,0.0111;	no	no	17,0.3573;	no	no	no
chr1:156036430-156036530	no	no	no	42,0.8000;28,0.0273;11,0.0234;48,0.0202;68,0.0185;	11,0.0245;42,0.0183;28,0.0112;	11,0.0148;11,0.0148;	no	no	no	no	no	no
chr1:156420865-156420953	no	no	no	11,0.1364;82,0.1111;73,0.1091;55,0.0750;40,0.0682;53,0.0273;22,0.0118;75,0.0111;	55,0.0702;40,0.0110;	no	no	no	16,1.0000;15,0.2831;14,0.2140;	15,0.1131;	no	no
chr1:156474278-156474378	28,0.0709;	no	no	3,0.1818;29,0.1705;21,0.0886;9,0.0500;74,0.0375;45,0.0291;16,0.0202;54,0.0162;22,0.0130;60,0.0122;	74,0.0248;	9,0.0164;16,0.0143;22,0.0256;	no	3,0.0164;16,0.1044;22,0.0138;	no	no	no	no
chr1:156558736-156558836	94,0.0510;	no	59,0.6458;	39,0.1091;	no	39,0.3048;	no	39,0.0616;	no	no	20,0.7168;	no
chr1:156674289-156674389	1,0.0878;83,0.0617;	no	no	56,0.0426;76,0.0341;67,0.0325;90,0.0256;34,0.0202;19,0.0118;28,0.0111;	no	no	no	34,0.0235;	no	no	no	no
chr1:156718860-156718960	70,0.2546;64,0.1767;9,0.1461;73,0.1296;54,0.0617;31,0.0510;37,0.0503;	no	no	22,0.0889;27,0.0852;16,0.0818;2,0.0291;75,0.0202;66,0.0202;91,0.0170;	16,0.0119;	2,0.0219;	no	no	no	no	no	no
chr1:157412545-157412645	no	no	no	93,0.0812;79,0.0364;44,0.0256;67,0.0167;62,0.0162;39,0.0136;74,0.0122;57,0.0103;	no	no	no	no	no	no	no	no
chr1:157412301-157412401	35,0.1767;58,0.1296;25,0.1296;	no	no	79,0.0739;37,0.0202;87,0.0189;50,0.0189;66,0.0162;	no	no	no	no	no	no	no	no
chr1:158356210-158356310	5,0.0617;	no	no	13,1.0000;41,0.1407;26,0.1042;59,0.0682;31,0.0379;47,0.0291;53,0.0256;87,0.0203;18,0.0114;	59,0.0596;41,0.0446;71,0.0139;	18,0.0187;	no	13,0.0194;59,0.0222;18,0.1563;59,0.0222;	no	no	no	no
chr1:159232275-159232375	86,0.0878;22,0.0723;60,0.0617;	no	no	29,0.0343;34,0.0257;28,0.0253;68,0.0205;37,0.0190;45,0.0189;50,0.0152;	34,0.0389;	34,0.0332;34,0.0332;	no	34,0.0814;34,0.0814;	no	no	no	no
chr1:160195164-160195264	36,0.2546;15,0.1003;	no	no	53,0.0238;44,0.0227;38,0.0202;59,0.0156;11,0.0135;17,0.0121;46,0.0107;	no	59,0.0185;	no	no	no	no	no	no
chr1:160195281-160195362	51,0.0967;	no	no	32,0.1364;52,0.1023;57,0.0519;69,0.0429;1,0.0292;7,0.0222;27,0.0170;68,0.0155;75,0.0152;	69,0.0219;32,0.0119;	1,0.0167;	no	no	43,0.3573;60,0.2528;61,0.1195;	no	no	no
chr1:160212842-160212942	16,0.2546;1,0.1040;	no	no	67,0.6499;32,0.2679;44,0.1023;27,0.0402;10,0.0369;68,0.0321;38,0.0202;18,0.0202;26,0.0164;85,0.0145;11,0.0122;	67,0.0862;32,0.0282;	18,0.0185;	no	32,0.0281;32,0.0281;	no	no	no	48,0.0101;
chr1:160792888-160792988	77,1.0000;75,0.0686;73,0.0686;94,0.0617;	no	no	83,0.0189;15,0.0101;	no	no	no	no	no	no	65,0.0170;	no
chr1:160906360-160906460	44,0.1461;	no	no	33,0.5626;22,0.1091;28,0.0202;	33,0.1342;	no	no	no	no	no	no	no
chr1:161035115-161035215	36,0.0510;	22,0.0357;	no	41,0.1364;46,0.0818;85,0.0536;84,0.0487;67,0.0450;34,0.0273;21,0.0156;30,0.0143;29,0.0131;5,0.0104;	67,0.0411;93,0.0189;46,0.0119;34,0.0119;	29,0.0676;	no	no	no	no	no	no
chr1:161070716-161070816	no	no	no	29,0.0404;34,0.0208;11,0.0141;88,0.0107;	11,0.0334;	no	no	no	no	no	no	no
chr1:161070610-161070710	88,0.5090;47,0.0878;	no	no	26,0.9377;13,0.4545;75,0.1625;2,0.0852;52,0.0554;8,0.0369;79,0.0341;19,0.0227;21,0.0148;36,0.0104;	26,0.1342;75,0.0123;	no	no	no	no	no	no	no
chr1:161070716-161070816	no	no	no	29,0.0404;34,0.0208;11,0.0141;88,0.0107;	11,0.0334;	no	no	no	no	no	no	no
chr1:161070610-161070710	88,0.5090;47,0.0878;	no	no	26,0.9377;13,0.4545;75,0.1625;2,0.0852;52,0.0554;8,0.0369;79,0.0341;19,0.0227;21,0.0148;36,0.0104;	26,0.1342;75,0.0123;	no	no	no	no	no	no	no
chr1:161131429-161131529	53,0.1003;	no	no	59,0.4262;90,0.1055;36,0.0536;91,0.0464;65,0.0213;49,0.0144;7,0.0122;78,0.0104;	no	no	no	no	42,0.3883;41,0.2831;	41,0.1715;	no	no
chr1:161251160-161251260	no	no	no	35,0.1875;30,0.1218;92,0.0402;	35,0.3324;	no	no	no	no	no	no	no
chr1:161876611-161876711	20,0.7334;72,0.3472;24,0.3472;68,0.2546;63,0.2546;43,0.1296;78,0.1071;	no	no	48,0.2500;59,0.1364;86,0.0889;12,0.0222;65,0.0202;26,0.0202;20,0.0202;78,0.0189;35,0.0114;	no	59,0.0177;	no	59,0.0251;	29,0.1307;	no	no	no
chr1:161969137-161969237	13,0.1767;63,0.1042;	no	no	63,0.1477;47,0.0682;52,0.0268;19,0.0167;	49,0.0607;52,0.0155;	no	no	no	57,0.2528;58,0.1195;	no	no	no
chr1:161969098-161969198	52,0.1767;	no	no	86,0.0682;91,0.0268;58,0.0167;15,0.0104;	88,0.0607;11,0.0245;91,0.0155;	no	no	no	no	no	no	no
chr1:162477980-162478080	88,0.3741;	no	no	83,0.4545;88,0.1818;77,0.1455;11,0.0909;18,0.0455;62,0.0298;38,0.0213;33,0.0170;13,0.0170;6,0.0170;	no	13,0.0127;	no	no	no	no	no	no
chr1:162477984-162478084	84,0.3741;	no	no	79,0.4545;84,0.1818;73,0.1455;7,0.0909;14,0.0455;58,0.0298;34,0.0213;29,0.0170;9,0.0170;2,0.0170;	no	9,0.0127;	no	no	no	no	no	no
chr1:162570777-162570858	17,1.0000;44,0.1904;34,0.0723;	no	no	39,0.0341;65,0.0222;59,0.0202;9,0.0202;66,0.0130;56,0.0130;44,0.0130;	no	no	no	no	no	no	no	no
chr1:162740506-162740606	28,0.0967;	no	no	29,0.1705;43,0.0519;69,0.0369;70,0.0348;80,0.0304;48,0.0273;85,0.0202;36,0.0104;	no	no	no	no	no	no	no	no
chr1:163403619-163403719	75,0.0813;4,0.0686;55,0.0617;2,0.0503;	no	no	68,0.1625;93,0.0487;33,0.0455;49,0.0375;16,0.0369;8,0.0256;80,0.0246;27,0.0227;72,0.0205;21,0.0170;39,0.0114;19,0.0114;	49,0.3324;68,0.0123;	no	no	no	no	no	no	no
chr1:163779532-163779632	no	no	no	18,0.0873;33,0.0256;77,0.0152;	no	no	no	no	no	no	no	no
chr1:163929714-163929814	25,0.2546;	no	no	59,0.4501;4,0.2216;35,0.0457;49,0.0213;27,0.0202;86,0.0148;5,0.0106;	59,0.0702;	no	no	49,0.0108;	11,0.3190;19,0.1307;16,0.1307;13,0.1202;	no	no	no
chr1:163994731-163994831	no	no	no	84,0.3693;34,0.1136;25,0.0714;15,0.0580;75,0.0202;89,0.0170;49,0.0152;57,0.0102;36,0.0102;20,0.0101;	no	no	no	15,0.0486;57,0.0248;	no	no	no	no
chr1:163994894-163994994	no	no	32,1.0000;29,0.5855;	58,0.2031;80,0.0818;17,0.0402;51,0.0343;65,0.0244;89,0.0234;70,0.0213;29,0.0161;	95,1.0000;29,0.0146;80,0.0112;	no	no	no	no	no	no	no
chr1:163994731-163994831	no	no	no	84,0.3693;34,0.1136;25,0.0714;15,0.0580;75,0.0202;89,0.0170;49,0.0152;57,0.0102;36,0.0102;20,0.0101;	no	no	no	15,0.0486;57,0.0248;	no	no	no	no
chr1:163994894-163994994	no	no	32,1.0000;29,0.5855;	58,0.2031;80,0.0818;17,0.0402;51,0.0343;65,0.0244;89,0.0234;70,0.0213;29,0.0161;	95,1.0000;29,0.0146;80,0.0112;	no	no	no	no	no	no	no
chr1:164248995-164249095	44,0.1461;27,0.0545;	no	no	49,0.4262;32,0.0341;	no	no	no	no	no	no	no	no
chr1:164275547-164275647	29,0.2546;70,0.1233;16,0.0686;	no	no	26,0.0519;3,0.0500;36,0.0375;81,0.0341;31,0.0202;64,0.0170;	36,0.4523;64,0.0198;	no	no	no	no	no	no	no
chr1:164307621-164307721	no	no	no	52,0.0639;61,0.0474;66,0.0300;80,0.0161;	66,0.1850;20,0.0245;80,0.0155;	no	no	no	no	no	no	no
chr1:164307434-164307534	no	no	no	49,0.2000;59,0.0852;36,0.0506;7,0.0406;55,0.0341;44,0.0189;	no	36,0.0720;	no	36,0.0613;	no	no	no	no
chr1:164307621-164307721	no	no	no	52,0.0639;61,0.0474;66,0.0300;80,0.0161;	66,0.1850;20,0.0245;80,0.0155;	no	no	no	no	no	no	no
chr1:164307434-164307534	no	no	no	49,0.2000;59,0.0852;36,0.0506;7,0.0406;55,0.0341;44,0.0189;	no	36,0.0720;	no	36,0.0613;	no	no	no	no
chr1:164458305-164458405	81,0.7334;58,0.5101;26,0.0745;22,0.0686;	75,0.0357;	no	71,0.0343;65,0.0312;92,0.0273;89,0.0273;81,0.0202;74,0.0195;58,0.0182;26,0.0170;	no	no	no	65,0.0129;	no	no	no	no
chr1:165236908-165237008	47,0.7334;58,0.3472;32,0.2546;11,0.0617;	no	no	23,0.1364;17,0.0208;80,0.0202;47,0.0202;34,0.0202;89,0.0179;28,0.0152;71,0.0152;60,0.0121;	no	no	no	no	74,0.7559;63,0.1195;	no	no	no
chr1:165460413-165460513	5,0.1071;	no	no	33,0.2046;22,0.1637;42,0.1066;64,0.0938;10,0.0455;5,0.0189;24,0.0171;17,0.0162;77,0.0131;78,0.0130;38,0.0104;	64,0.1342;33,0.0596;22,0.0332;	no	no	42,0.0157;	28,0.1202;	no	no	no
chr1:165460413-165460513	5,0.1071;	no	no	33,0.2046;22,0.1637;42,0.1066;64,0.0938;10,0.0455;5,0.0189;24,0.0171;17,0.0162;77,0.0131;78,0.0130;38,0.0104;	64,0.1342;33,0.0596;22,0.0332;	no	no	42,0.0157;	28,0.1202;	no	no	no
chr1:165461157-165461257	19,0.1461;	no	no	1,0.1477;88,0.1455;6,0.0222;47,0.0202;	no	no	no	6,0.0758;	no	no	no	no
chr1:165461157-165461257	19,0.1461;	no	no	1,0.1477;88,0.1455;6,0.0222;47,0.0202;	no	no	no	6,0.0758;	no	no	no	no
chr1:165763729-165763829	no	no	20,0.6509;	7,0.0416;54,0.0273;48,0.0205;44,0.0188;	44,0.0738;3,0.0265;	no	no	54,0.0417;	no	no	no	no
chr1:166002584-166002684	no	no	no	35,0.4501;88,0.1111;82,0.0889;7,0.0655;53,0.0554;20,0.0317;54,0.0264;17,0.0222;63,0.0208;44,0.0129;13,0.0114;70,0.0106;	35,0.0702;44,0.0148;	no	no	13,0.0448;	no	no	no	no
chr1:166254088-166254188	35,0.0617;14,0.0617;73,0.0503;33,0.0503;	no	no	67,0.0260;41,0.0122;24,0.0122;77,0.0102;	no	no	no	no	no	no	no	no
chr1:166379116-166379216	85,0.2043;80,0.2043;65,0.2043;60,0.2043;55,0.2043;40,0.1767;75,0.1040;37,0.0545;	no	no	2,0.3693;8,0.0364;85,0.0164;80,0.0164;65,0.0164;60,0.0164;55,0.0164;13,0.0130;49,0.0107;3,0.0106;	no	no	no	no	no	no	no	no
chr1:166409778-166409878	11,0.1296;73,0.1040;21,0.0617;	no	no	4,0.1111;1,0.0455;18,0.0426;79,0.0256;13,0.0202;	no	18,0.2658;	no	18,0.1389;	no	no	33,0.0139;	no
chr1:167308619-167308719	7,1.0000;5,0.0686;	no	no	62,0.0852;39,0.0667;84,0.0268;90,0.0189;23,0.0183;15,0.0152;50,0.0107;	84,0.0146;	no	no	no	43,0.2935;	no	no	no
chr1:167349940-167350040	38,0.3741;	no	no	15,0.4545;38,0.1818;49,0.1500;10,0.1455;65,0.0469;17,0.0182;75,0.0143;33,0.0122;	65,0.0446;	no	no	no	55,0.2326;56,0.1195;84,0.1106;	no	no	23,0.0114;
chr1:167393747-167393847	81,0.1003;	no	no	88,1.0000;9,0.0873;28,0.0426;46,0.0234;93,0.0202;83,0.0202;41,0.0114;	46,0.0245;	41,0.0131;	no	41,0.0158;	no	no	no	no
chr1:167466814-167466830	no	no	no	no	no	no	no	no	no	no	no	no
chr1:167598311-167598411	no	no	no	30,0.1772;15,0.1477;5,0.0909;20,0.0639;26,0.0371;49,0.0273;1,0.0178;10,0.0170;	85,0.0334;55,0.0245;26,0.0193;49,0.0119;	15,0.2890;	no	15,0.0355;	no	no	no	no
chr1:168432119-168432219	no	58,0.0357;	no	70,0.1136;35,0.1023;12,0.0818;30,0.0390;41,0.0341;49,0.0213;20,0.0190;3,0.0170;72,0.0102;	12,0.0119;	no	no	no	no	no	no	no
chr1:169531414-169531514	29,0.1233;10,0.0507;	no	no	71,0.0273;11,0.0189;62,0.0170;91,0.0134;24,0.0114;31,0.0111;22,0.0101;	62,0.0270;	no	no	no	17,0.3883;16,0.3077;15,0.2326;	no	no	no
chr1:169747592-169747692	no	no	no	56,0.1182;31,0.0511;88,0.0364;84,0.0273;6,0.0254;77,0.0195;12,0.0190;2,0.0188;57,0.0122;	2,0.1262;31,0.0270;84,0.0119;	no	no	6,0.0184;	71,0.6955;73,0.1103;	no	no	no
chr1:169969155-169969255	no	no	no	80,0.1818;58,0.1625;43,0.0364;62,0.0295;20,0.0234;94,0.0218;32,0.0206;74,0.0189;49,0.0182;69,0.0152;4,0.0144;25,0.0117;	58,0.0123;	20,0.0840;4,0.0190;	no	20,0.0526;	83,0.3190;	no	no	no
chr1:169969358-169969458	22,0.1296;	no	no	8,0.8124;30,0.5626;13,0.0341;2,0.0244;24,0.0202;17,0.0188;89,0.0182;49,0.0114;74,0.0107;	30,0.1342;17,0.0738;55,0.0139;8,0.0123;	49,0.0225;	no	49,0.0174;	no	no	69,0.0105;	no
chr1:170174914-170175014	25,0.0723;33,0.0507;	no	no	34,0.0189;64,0.0185;42,0.0182;	no	no	no	no	no	no	no	no
chr1:170215343-170215443	36,0.1767;51,0.0723;72,0.0709;	no	no	94,0.8124;33,0.1364;19,0.0714;26,0.0474;67,0.0379;73,0.0341;41,0.0341;44,0.0260;63,0.0200;18,0.0164;9,0.0111;	94,0.0123;33,0.0119;	no	no	no	no	no	no	no
chr1:170589799-170589899	94,0.3472;90,0.2546;56,0.1461;79,0.1233;31,0.0967;15,0.0750;77,0.0503;	no	no	32,0.1705;68,0.0714;20,0.0474;84,0.0304;67,0.0164;62,0.0135;	no	no	no	no	no	no	no	no
chr1:170644481-170644581	20,0.7334;34,0.3733;24,0.0967;	no	no	25,0.1705;78,0.1500;85,0.0818;20,0.0202;49,0.0170;9,0.0121;	no	no	no	no	no	no	no	no
chr1:170867721-170867821	no	no	no	27,0.0909;16,0.0182;29,0.0148;30,0.0143;7,0.0103;	43,0.0189;	7,0.2494;	no	7,0.0756;	19,0.3190;	no	no	no
chr1:170885490-170885590	10,0.0644;	no	no	26,0.0341;47,0.0317;2,0.0222;91,0.0169;44,0.0143;	no	47,0.0457;	no	47,0.0270;	no	no	no	no
chr1:171150553-171150653	92,0.1040;	no	no	2,0.1455;57,0.0889;22,0.0818;28,0.0536;34,0.0114;	28,0.0393;	no	no	no	no	no	no	no
chr1:171150662-171150762	no	no	no	12,0.0546;24,0.0511;17,0.0260;33,0.0234;19,0.0182;73,0.0171;82,0.0114;57,0.0114;	12,0.0312;24,0.0270;	24,0.0120;24,0.0120;	no	12,0.0131;19,0.0629;12,0.0131;	93,0.8466;44,0.1202;	92,0.9428;	no	no
chr1:171150553-171150653	92,0.1040;	no	no	2,0.1455;57,0.0889;22,0.0818;28,0.0536;34,0.0114;	28,0.0393;	no	no	no	no	no	no	no
chr1:171150662-171150762	no	no	no	12,0.0546;24,0.0511;17,0.0260;33,0.0234;19,0.0182;73,0.0171;82,0.0114;57,0.0114;	12,0.0312;24,0.0270;	24,0.0120;24,0.0120;	no	12,0.0131;19,0.0629;12,0.0131;	93,0.8466;44,0.1202;	92,0.9428;	no	no
chr1:171196218-171196318	22,0.5090;	no	no	71,0.1705;39,0.1091;80,0.0406;2,0.0298;76,0.0295;33,0.0189;14,0.0170;46,0.0117;58,0.0104;	no	no	no	2,0.0191;	42,0.1199;	no	no	no
chr1:171222464-171222564	29,0.1470;	no	no	75,0.2000;70,0.1477;3,0.0873;34,0.0818;79,0.0325;15,0.0295;10,0.0214;62,0.0185;19,0.0136;	79,0.0305;	no	no	no	no	no	no	no
chr1:171247072-171247172	68,1.0000;8,0.1767;66,0.0503;	no	no	60,0.0889;13,0.0818;4,0.0341;29,0.0256;22,0.0114;	no	29,0.1867;	no	60,0.0450;29,0.0200;	87,0.2326;89,0.1463;88,0.1099;	no	no	no
chr1:171270277-171270377	53,0.2546;61,0.0644;	no	no	48,0.1364;67,0.1111;60,0.0426;27,0.0369;19,0.0279;88,0.0244;73,0.0222;55,0.0202;35,0.0202;18,0.0117;43,0.0104;	48,0.0119;	no	no	no	no	no	no	no
chr1:171281136-171281236	2,0.2546;	no	no	73,0.4800;39,0.0722;40,0.0536;29,0.0429;11,0.0343;81,0.0254;10,0.0253;4,0.0202;28,0.0164;63,0.0143;	73,0.0172;	no	no	no	45,0.3573;44,0.2831;	44,0.1617;	no	no
chr1:171287911-171288011	61,1.0000;53,0.1470;	no	10,0.5518;	67,0.2727;2,0.0818;43,0.0563;41,0.0545;88,0.0519;84,0.0364;69,0.0200;35,0.0114;	43,0.1342;	no	no	no	91,0.1307;	no	no	no
chr1:171329094-171329194	56,0.2546;62,0.1296;59,0.1296;	no	no	40,0.1111;17,0.1091;89,0.1023;23,0.0591;8,0.0369;47,0.0244;24,0.0145;	no	no	no	8,0.0106;	35,0.2935;33,0.2701;	no	no	no
chr1:171345595-171345695	88,0.0745;	no	no	3,0.0379;88,0.0170;53,0.0104;	75,0.0245;	no	no	no	no	no	no	no
chr1:171345648-171345748	35,0.0745;	no	no	35,0.0170;	22,0.0245;	no	no	no	no	no	no	no
chr1:171345595-171345695	88,0.0745;	no	no	3,0.0379;88,0.0170;53,0.0104;	75,0.0245;	no	no	no	no	no	no	no
chr1:171345648-171345748	35,0.0745;	no	no	35,0.0170;	22,0.0245;	no	no	no	no	no	no	no
chr1:171360748-171360848	no	no	no	28,0.3693;66,0.2500;33,0.1818;46,0.0455;5,0.0406;24,0.0291;89,0.0278;80,0.0234;94,0.0222;78,0.0195;16,0.0170;	80,0.0446;	24,0.0255;	no	24,0.0624;	41,0.2935;36,0.2528;38,0.1590;37,0.1099;	no	no	no
chr1:171411262-171411362	18,0.0744;	no	no	51,0.1000;49,0.0273;67,0.0222;57,0.0202;10,0.0170;78,0.0102;	no	no	no	no	no	no	no	no
chr1:171411630-171411695	40,0.0745;5,0.0709;8,0.0510;	no	no	27,0.1023;6,0.0341;40,0.0170;33,0.0131;	no	no	no	no	no	no	no	no
chr1:171503427-171503527	no	no	no	85,0.4874;61,0.2557;49,0.0852;14,0.0852;86,0.0536;4,0.0348;92,0.0295;77,0.0256;3,0.0197;67,0.0182;93,0.0100;	49,0.0198;85,0.0116;	no	no	no	no	no	no	no
chr1:172082478-172082578	no	no	no	69,0.0833;8,0.0426;38,0.0213;46,0.0188;28,0.0162;	46,0.0137;	38,0.0605;	no	no	no	no	no	no
chr1:172082699-172082799	2,0.0723;	no	no	20,0.2557;9,0.1364;70,0.0426;40,0.0292;78,0.0213;57,0.0121;73,0.0111;	9,0.0112;	no	no	no	35,0.2935;14,0.2326;15,0.1195;	no	no	no
chr1:172082478-172082578	no	no	no	69,0.0833;8,0.0426;38,0.0213;46,0.0188;28,0.0162;	46,0.0137;	38,0.0605;	no	no	no	no	no	no
chr1:172082699-172082799	2,0.0723;	no	no	20,0.2557;9,0.1364;70,0.0426;40,0.0292;78,0.0213;57,0.0121;73,0.0111;	9,0.0112;	no	no	no	35,0.2935;14,0.2326;15,0.1195;	no	no	no
chr1:172126704-172126804	no	no	no	44,0.1818;35,0.0469;56,0.0148;57,0.0134;51,0.0130;	35,0.0446;67,0.0334;	44,0.3048;51,0.0164;	no	44,0.0762;	no	no	no	no
chr1:172147964-172148064	8,0.2889;71,0.1418;2,0.0503;	no	no	77,0.1066;92,0.0667;42,0.0202;25,0.0167;	no	no	no	no	no	no	84,0.0574;	no
chr1:172206754-172206854	no	no	no	26,0.0852;5,0.0364;	26,0.0198;	no	no	no	no	no	no	no
chr1:172312316-172312416	no	no	no	84,0.0222;5,0.0179;	no	no	no	no	no	no	no	no
chr1:172329245-172329313	no	no	no	34,0.2046;58,0.1091;2,0.0250;8,0.0238;29,0.0170;39,0.0122;	34,0.0596;	no	no	no	no	no	no	no
chr1:172341159-172341259	28,0.2546;33,0.1071;	no	no	43,0.1500;47,0.0727;67,0.0250;90,0.0189;33,0.0189;23,0.0164;24,0.0130;15,0.0121;	43,0.0747;	no	no	33,0.0692;15,0.0192;	no	no	no	no
chr1:172376480-172376580	15,0.0503;	no	no	74,0.6001;81,0.0834;94,0.0208;	74,0.5567;	no	no	no	no	no	no	no
chr1:172500195-172500295	11,0.2546;58,0.1042;	no	no	82,0.2000;58,0.1477;19,0.0298;89,0.0278;48,0.0213;24,0.0202;13,0.0202;68,0.0189;94,0.0170;59,0.0122;	no	no	no	no	no	no	36,0.2972;	no
chr1:172632924-172633024	66,0.1461;	no	no	17,0.1455;71,0.0364;51,0.0341;47,0.0222;54,0.0200;75,0.0161;41,0.0152;83,0.0108;	75,0.0155;	no	no	no	no	no	no	no
chr1:174501774-174501874	41,0.3472;17,0.1233;45,0.0967;	no	no	62,0.1136;92,0.0455;50,0.0426;2,0.0375;46,0.0341;37,0.0162;56,0.0126;	2,0.0248;	2,0.1988;37,0.0219;2,0.1988;	no	2,0.0563;2,0.0563;	no	no	no	no
chr1:175492495-175492595	86,0.2596;24,0.0750;41,0.0686;39,0.0686;10,0.0686;8,0.0686;	no	no	73,0.0291;69,0.0188;	69,0.1342;	no	no	no	no	no	75,0.0421;	no
chr1:175625585-175625685	25,0.3741;	no	no	42,0.2046;25,0.1818;65,0.1625;53,0.1091;69,0.0591;34,0.0580;	42,0.0560;65,0.0123;	65,0.2728;65,0.2728;	no	42,0.0521;65,0.2109;42,0.0521;65,0.2109;	76,0.8216;	no	no	no
chr1:175692582-175692682	60,0.7334;69,0.3472;30,0.1461;55,0.1418;82,0.0686;65,0.0547;80,0.0503;	no	no	65,0.1705;75,0.1477;39,0.1364;44,0.1125;21,0.0873;35,0.0222;60,0.0202;91,0.0122;	44,0.0248;39,0.0119;	no	no	no	no	no	no	no
chr1:175692582-175692682	60,0.7334;69,0.3472;30,0.1461;55,0.1418;82,0.0686;65,0.0547;80,0.0503;	no	no	65,0.1705;75,0.1477;39,0.1364;44,0.1125;21,0.0873;35,0.0222;60,0.0202;91,0.0122;	44,0.0248;39,0.0119;	no	no	no	no	no	no	no
chr1:175880727-175880827	21,0.2596;65,0.0503;	no	no	36,0.1091;59,0.0903;69,0.0369;18,0.0341;83,0.0341;70,0.0116;	no	no	no	no	no	no	no	no
chr1:176814609-176814709	50,1.0000;45,0.0617;	no	no	17,0.2321;55,0.1477;79,0.1364;87,0.0633;22,0.0295;60,0.0152;73,0.0102;	79,0.0119;	no	no	no	no	no	no	no
chr1:176814609-176814709	50,1.0000;45,0.0617;	no	no	17,0.2321;55,0.1477;79,0.1364;87,0.0633;22,0.0295;60,0.0152;73,0.0102;	79,0.0119;	no	no	no	no	no	no	no
chr1:177796459-177796559	88,0.2546;55,0.2546;49,0.2546;67,0.1767;4,0.1296;83,0.0547;44,0.0507;	no	no	83,0.1705;72,0.1091;16,0.0909;12,0.0341;38,0.0213;90,0.0202;57,0.0202;51,0.0202;45,0.0189;	no	38,0.0179;	no	38,0.0111;	76,0.2935;78,0.2935;	no	no	no
chr1:178187366-178187466	64,0.1474;	no	no	53,0.2046;70,0.0406;23,0.0244;62,0.0208;20,0.0195;64,0.0182;13,0.0134;22,0.0122;34,0.0116;	53,0.0596;49,0.0155;13,0.0139;	22,0.0204;	no	no	no	no	no	no
chr1:178337734-178337834	62,0.3733;87,0.2546;82,0.1470;67,0.0503;	no	no	89,0.0202;43,0.0130;	no	no	no	no	no	no	no	no
chr1:179546478-179546578	36,0.2043;62,0.1767;75,0.0686;	no	no	19,0.2344;67,0.1364;11,0.0903;91,0.0426;72,0.0341;52,0.0170;36,0.0164;	19,0.0446;	no	no	no	no	no	no	no
chr1:179546226-179546326	no	no	no	51,0.7502;63,0.1600;73,0.1111;67,0.0889;83,0.0292;45,0.0292;90,0.0202;18,0.0188;	51,1.0000;18,0.0338;63,0.0183;	no	no	no	no	no	no	no
chr1:179546478-179546578	36,0.2043;62,0.1767;75,0.0686;	no	no	19,0.2344;67,0.1364;11,0.0903;91,0.0426;72,0.0341;52,0.0170;36,0.0164;	19,0.0446;	no	no	no	no	no	no	no
chr1:179546226-179546326	no	no	no	51,0.7502;63,0.1600;73,0.1111;67,0.0889;83,0.0292;45,0.0292;90,0.0202;18,0.0188;	51,1.0000;18,0.0338;63,0.0183;	no	no	no	no	no	no	no
chr1:179668180-179668280	58,0.7334;40,0.1418;47,0.0627;24,0.0503;	no	no	73,0.0426;58,0.0202;	no	no	no	no	no	no	no	no
chr1:179803965-179804065	no	no	64,0.9317;	83,0.1477;71,0.0500;62,0.0500;84,0.0429;21,0.0295;50,0.0190;44,0.0143;28,0.0139;4,0.0104;	no	no	no	no	32,0.3573;	no	no	no
chr1:179803965-179804065	no	no	64,0.9317;	83,0.1477;71,0.0500;62,0.0500;84,0.0429;21,0.0295;50,0.0190;44,0.0143;28,0.0139;4,0.0104;	no	no	no	no	32,0.3573;	no	no	no
chr1:180195970-180196070	14,0.5101;33,0.2546;41,0.2043;19,0.0904;	no	68,1.0000;	1,0.0487;51,0.0375;88,0.0227;82,0.0226;26,0.0222;35,0.0202;14,0.0182;63,0.0167;41,0.0164;42,0.0122;19,0.0121;21,0.0111;	51,0.0248;	no	no	35,0.0186;	no	no	no	no
chr1:180568924-180569024	29,0.0629;	no	no	88,0.0278;6,0.0234;1,0.0139;50,0.0109;29,0.0109;	no	no	no	no	no	no	no	no
chr1:180725992-180726092	82,0.2546;69,0.1767;72,0.1296;	no	no	60,0.0181;22,0.0156;2,0.0121;	no	no	no	no	no	no	no	no
chr1:180851100-180851200	no	no	no	44,0.0938;64,0.0852;32,0.0670;49,0.0213;	44,0.0738;	49,0.0104;	no	32,0.0107;	no	no	no	no
chr1:180904223-180904323	22,0.2043;	no	no	16,0.4262;55,0.0295;6,0.0238;29,0.0227;11,0.0202;2,0.0181;22,0.0164;	no	16,0.0235;	no	no	no	no	no	no
chr1:181017519-181017612	42,0.2546;27,0.2546;48,0.0547;	no	no	61,0.1818;48,0.1705;35,0.0500;38,0.0487;23,0.0390;84,0.0369;12,0.0341;7,0.0260;29,0.0202;68,0.0134;	no	no	no	no	no	no	no	no
chr1:181144154-181144254	30,0.2546;13,0.1296;6,0.0904;	no	no	71,0.0429;18,0.0379;36,0.0364;81,0.0341;68,0.0126;49,0.0122;6,0.0121;	no	no	no	no	no	no	no	no
chr1:181150880-181150980	70,0.0617;	no	29,0.5829;	38,0.1136;41,0.0714;59,0.0390;4,0.0218;1,0.0205;83,0.0179;11,0.0162;40,0.0148;50,0.0136;33,0.0108;77,0.0103;	no	no	no	no	no	no	no	no
chr1:181211928-181212028	1,0.7334;61,0.0627;	no	21,0.7859;	11,0.1111;6,0.1111;85,0.0584;38,0.0341;27,0.0257;26,0.0206;1,0.0202;72,0.0182;49,0.0116;	27,0.0233;	11,0.0200;27,0.0812;27,0.0812;	no	27,0.0118;27,0.0118;	94,0.1307;	no	no	no
chr1:182019930-182020030	54,0.5090;87,0.1470;90,0.1296;	no	no	92,0.0121;40,0.0114;	no	no	no	no	no	no	no	no
chr1:182124686-182124786	18,0.2546;57,0.0686;59,0.0617;	no	no	33,0.1455;6,0.0852;75,0.0406;46,0.0375;28,0.0325;20,0.0202;	46,0.0248;6,0.0198;	no	no	no	no	no	no	no
chr1:182282709-182282809	no	no	no	12,0.0667;62,0.0536;56,0.0189;23,0.0189;44,0.0170;50,0.0122;28,0.0121;	62,0.0282;	no	no	no	no	no	no	no
chr1:182409116-182409216	26,1.0000;38,0.0744;18,0.0545;	no	57,0.8819;	54,0.0429;23,0.0426;58,0.0143;	54,0.1975;	54,0.0351;54,0.0351;	no	no	no	no	no	no
chr1:182517433-182517533	27,0.1418;8,0.0627;	no	no	32,0.0278;93,0.0202;	47,0.0233;	no	no	no	no	no	no	no
chr1:183221479-183221579	25,0.1461;3,0.1040;8,0.0904;75,0.0547;	no	no	75,0.1705;91,0.0739;87,0.0571;57,0.0202;8,0.0121;2,0.0118;10,0.0111;92,0.0106;	no	no	no	57,0.0132;	no	no	no	no
chr1:183388834-183388934	3,0.0723;	no	no	13,0.0852;70,0.0364;80,0.0250;41,0.0227;30,0.0144;88,0.0116;50,0.0111;83,0.0104;	13,0.0198;	41,0.0107;	no	41,0.0573;	8,0.8216;35,0.3573;	no	no	no
chr1:183388934-183389034	no	no	no	87,0.0429;39,0.0317;3,0.0298;36,0.0143;14,0.0122;	no	no	no	no	no	no	no	no
chr1:184033948-184034048	no	no	no	40,0.1000;45,0.0364;55,0.0148;7,0.0134;6,0.0131;11,0.0121;17,0.0114;	no	no	no	no	no	no	no	no
chr1:184034410-184034510	2,0.2546;	no	no	13,0.0923;20,0.0623;49,0.0343;72,0.0325;26,0.0249;4,0.0202;22,0.0150;	22,0.0702;72,0.0305;82,0.0139;	no	no	no	no	no	no	no
chr1:184033948-184034048	no	no	no	40,0.1000;45,0.0364;55,0.0148;7,0.0134;6,0.0131;11,0.0121;17,0.0114;	no	no	no	no	no	no	no	no
chr1:184034410-184034510	2,0.2546;	no	no	13,0.0923;20,0.0623;49,0.0343;72,0.0325;26,0.0249;4,0.0202;22,0.0150;	22,0.0702;72,0.0305;82,0.0139;	no	no	no	no	no	no	no
chr1:184732443-184732478	no	no	no	24,0.0325;	no	no	no	no	no	no	no	no
chr1:184845797-184845897	36,0.0745;	no	no	17,0.0818;22,0.0623;27,0.0390;36,0.0170;24,0.0150;47,0.0143;	no	24,0.0179;	no	24,0.0107;	no	no	no	no
chr1:185204117-185204217	10,0.2546;94,0.0805;	no	no	54,0.0818;20,0.0256;12,0.0202;	54,0.0119;	20,0.0123;	no	20,0.0300;	no	no	no	no
chr1:185329351-185329451	no	no	no	85,0.0114;39,0.0111;	no	no	no	no	no	no	no	no
chr1:185332108-185332208	6,0.0686;	no	no	65,0.0909;78,0.0469;53,0.0167;34,0.0130;73,0.0108;	78,0.0446;70,0.0137;	no	no	no	60,0.1590;59,0.1011;	no	no	no
chr1:185363044-185363144	68,0.0686;	no	no	13,0.0714;45,0.0341;89,0.0254;62,0.0167;12,0.0164;81,0.0136;79,0.0115;74,0.0109;	no	45,0.2658;62,0.0143;	no	45,0.1894;	84,0.1106;	no	no	74,0.0104;
chr1:186117260-186117360	45,0.0686;43,0.0686;11,0.0686;13,0.0617;85,0.0596;36,0.0545;41,0.0503;	no	no	19,0.1818;63,0.0256;85,0.0152;	no	no	no	no	no	no	no	no
chr1:186749308-186749408	no	no	no	64,0.2679;27,0.0429;19,0.0364;26,0.0232;75,0.0188;70,0.0118;	75,0.1262;64,0.0265;	no	no	64,0.0347;26,0.0173;64,0.0347;	58,0.1307;	no	no	no
chr1:189007790-189007890	34,0.1767;	no	no	17,0.2000;39,0.1136;10,0.0852;27,0.0341;45,0.0273;21,0.0162;92,0.0111;	10,0.0198;	no	no	no	3,0.3190;5,0.1202;	no	no	no
chr1:189688036-189688136	51,0.3472;60,0.1296;57,0.1296;54,0.1296;	no	no	82,0.8000;44,0.1772;88,0.1042;16,0.0833;4,0.0727;30,0.0426;78,0.0222;62,0.0202;6,0.0114;40,0.0107;	82,0.0172;	4,0.0242;	no	4,0.0283;40,0.0333;	67,0.8216;	no	no	no
chr1:189728217-189728317	no	no	no	86,0.0709;87,0.0670;19,0.0364;49,0.0222;23,0.0189;9,0.0121;36,0.0121;55,0.0111;	no	no	no	no	27,0.2528;28,0.1195;	no	no	no
chr1:190170630-190170730	no	no	no	76,0.1371;64,0.1136;59,0.1111;27,0.0533;35,0.0426;46,0.0273;70,0.0183;86,0.0114;	17,0.0245;46,0.0112;	27,0.0177;	no	27,0.0358;	no	no	no	no
chr1:190911720-190911820	no	no	no	84,0.0909;76,0.0474;81,0.0364;3,0.0364;70,0.0317;88,0.0256;60,0.0178;64,0.0108;	no	3,0.0143;	no	64,0.0108;	no	no	no	no
chr1:190928454-190928554	38,0.0629;34,0.0503;	no	no	3,0.0292;63,0.0250;61,0.0242;84,0.0213;49,0.0136;11,0.0121;38,0.0109;	no	no	no	no	no	no	no	no
chr1:191026140-191026240	66,0.7334;90,0.2546;21,0.1233;	no	no	13,0.1042;85,0.0938;2,0.0487;63,0.0364;9,0.0364;18,0.0341;36,0.0222;92,0.0202;66,0.0202;56,0.0107;	85,0.0738;	9,0.0371;	no	9,0.0297;	no	no	no	no
chr1:191062882-191062982	1,0.1421;	no	no	73,0.1875;6,0.0341;1,0.0148;	73,0.1342;	no	no	no	no	no	39,0.1774;	no
chr1:191062970-191063070	no	no	no	51,0.1286;56,0.0844;30,0.0625;40,0.0536;87,0.0234;94,0.0121;46,0.0121;	51,0.1975;87,0.0446;	no	no	no	25,0.1099;	no	no	no
chr1:191062882-191062982	1,0.1421;	no	no	73,0.1875;6,0.0341;1,0.0148;	73,0.1342;	no	no	no	no	no	39,0.1774;	no
chr1:191062970-191063070	no	no	no	51,0.1286;56,0.0844;30,0.0625;40,0.0536;87,0.0234;94,0.0121;46,0.0121;	51,0.1975;87,0.0446;	no	no	no	25,0.1099;	no	no	no
chr1:191318068-191318168	16,1.0000;	no	no	4,0.0426;69,0.0188;21,0.0170;73,0.0152;	69,0.1342;	no	no	no	no	no	no	no
chr1:191325914-191326014	9,0.3741;4,0.1296;1,0.0878;	no	no	9,0.1818;61,0.0455;33,0.0304;15,0.0179;75,0.0162;49,0.0107;94,0.0104;	49,0.0950;	61,0.0255;	no	61,0.0987;	no	no	23,0.0105;	no
chr1:191396991-191397091	68,0.1233;	no	no	13,0.0325;32,0.0298;53,0.0208;7,0.0179;16,0.0143;70,0.0111;	no	no	no	no	no	no	no	no
chr1:191575585-191575685	90,0.0878;	no	no	29,0.0818;56,0.0273;34,0.0253;70,0.0222;41,0.0202;77,0.0182;52,0.0178;23,0.0162;79,0.0102;	56,0.0119;	29,0.0219;	no	no	no	no	no	no
chr1:191575494-191575594	49,0.7334;37,0.1767;	no	no	54,0.2216;42,0.2216;13,0.1477;65,0.0873;14,0.0714;23,0.0500;49,0.0202;7,0.0162;43,0.0106;60,0.0104;88,0.0101;	no	54,0.0305;65,0.0332;	no	54,0.0564;65,0.0254;	no	no	no	no
chr1:191575585-191575685	90,0.0878;	no	no	29,0.0818;56,0.0273;34,0.0253;70,0.0222;41,0.0202;77,0.0182;52,0.0178;23,0.0162;79,0.0102;	56,0.0119;	29,0.0219;	no	no	no	no	no	no
chr1:191575494-191575594	49,0.7334;37,0.1767;	no	no	54,0.2216;42,0.2216;13,0.1477;65,0.0873;14,0.0714;23,0.0500;49,0.0202;7,0.0162;43,0.0106;60,0.0104;88,0.0101;	no	54,0.0305;65,0.0332;	no	54,0.0564;65,0.0254;	no	no	no	no
chr1:191821422-191821522	75,0.0531;	no	13,0.7322;10,0.5349;	25,0.1625;29,0.0511;58,0.0406;21,0.0273;5,0.0141;48,0.0133;69,0.0122;42,0.0109;75,0.0106;74,0.0103;	5,0.0245;29,0.0198;25,0.0123;21,0.0119;	no	no	no	no	no	no	no
chr1:191906730-191906830	66,0.2596;74,0.1071;	no	22,0.9317;	74,0.0189;85,0.0188;7,0.0167;30,0.0106;	85,0.0738;	30,0.3334;	no	30,0.0644;	no	no	no	no
chr1:192092549-192092649	no	no	76,0.5116;	30,0.1705;25,0.0390;4,0.0317;82,0.0205;9,0.0162;	no	no	no	no	no	no	no	no
chr1:192137990-192138090	52,0.3472;81,0.2546;63,0.2546;90,0.1296;87,0.1296;84,0.1296;3,0.0510;	no	no	44,0.4545;11,0.0364;8,0.0341;19,0.0208;92,0.0202;65,0.0202;54,0.0202;14,0.0202;59,0.0189;49,0.0189;35,0.0188;39,0.0162;23,0.0131;	35,0.0738;	8,0.1867;	no	8,0.0105;39,0.0177;	no	no	no	no
chr1:192190726-192190826	11,0.5090;64,0.2043;	no	no	85,0.0455;75,0.0200;64,0.0164;18,0.0135;65,0.0122;	no	no	no	no	no	no	no	no
chr1:193035725-193035825	11,0.0545;	no	no	16,0.0341;71,0.0118;	no	no	no	no	no	no	no	no
chr1:193130201-193130301	53,0.1418;29,0.0629;	no	no	76,0.0416;82,0.0213;71,0.0190;6,0.0134;13,0.0133;29,0.0109;40,0.0104;	no	40,0.0200;	no	no	no	no	49,0.5792;	no
chr1:193370232-193370332	no	no	no	25,0.2344;45,0.1625;80,0.0426;92,0.0341;1,0.0170;39,0.0106;	25,0.0446;45,0.0116;	no	no	no	74,0.3573;	73,0.5650;	no	no
chr1:195092244-195092298	5,0.5090;13,0.0723;	no	no	26,0.0402;18,0.0213;	no	18,0.2964;	no	18,0.0414;	no	no	no	no
chr1:195131520-195131620	no	no	no	79,0.2286;8,0.2000;25,0.0714;57,0.0500;30,0.0185;24,0.0131;73,0.0114;44,0.0113;	44,0.0186;	no	no	no	83,0.2605;84,0.1199;	no	no	no
chr1:195176665-195176765	93,0.0503;	no	no	69,0.0426;77,0.0169;87,0.0152;	59,0.0245;	no	no	no	no	no	no	no
chr10:3366099-3366199	no	no	no	75,0.1136;35,0.1000;93,0.0455;41,0.0341;	no	41,0.0937;	no	41,0.0416;	86,0.9201;	no	no	no
chr10:3740326-3740426	72,0.1767;14,0.1474;78,0.1040;69,0.0545;	no	no	50,0.0341;14,0.0182;77,0.0118;	no	no	no	no	no	no	7,0.3678;	no
chr10:3973024-3973124	25,0.2546;	no	no	75,0.7502;47,0.2000;11,0.1455;41,0.0364;56,0.0234;2,0.0185;27,0.0121;36,0.0104;	75,0.9401;56,0.0446;	41,0.0116;	no	56,0.0148;56,0.0148;	no	no	no	no
chr10:4432554-4432654	83,0.1904;	no	no	88,0.1875;42,0.0369;2,0.0148;83,0.0130;45,0.0111;	88,0.1262;93,0.0139;	no	no	no	51,0.3573;50,0.2831;	50,0.1617;	no	no
chr10:4432302-4432402	39,0.2546;34,0.2546;67,0.1421;74,0.0547;	no	no	74,0.1705;29,0.0455;46,0.0278;62,0.0250;41,0.0202;36,0.0202;31,0.0182;67,0.0148;68,0.0122;	no	29,0.0108;	no	no	no	no	no	no
chr10:4432554-4432654	83,0.1904;	no	no	88,0.1875;42,0.0369;2,0.0148;83,0.0130;45,0.0111;	88,0.1262;93,0.0139;	no	no	no	51,0.3573;50,0.2831;	50,0.1617;	no	no
chr10:4432302-4432402	39,0.2546;34,0.2546;67,0.1421;74,0.0547;	no	no	74,0.1705;29,0.0455;46,0.0278;62,0.0250;41,0.0202;36,0.0202;31,0.0182;67,0.0148;68,0.0122;	no	29,0.0108;	no	no	no	no	no	no
chr10:5550642-5550742	no	no	no	93,0.1023;30,0.0190;	no	no	no	no	87,0.1307;	no	no	no
chr10:5805415-5805515	16,0.1470;79,0.0617;	no	no	56,0.3693;61,0.0852;66,0.0426;71,0.0406;21,0.0341;44,0.0279;35,0.0211;28,0.0171;4,0.0170;34,0.0127;2,0.0126;57,0.0116;	61,0.0270;	no	no	57,0.0574;	no	no	no	no
chr10:5823893-5823993	39,0.2546;54,0.0878;	no	no	47,0.1477;73,0.0519;92,0.0284;41,0.0202;1,0.0148;68,0.0121;60,0.0106;	no	60,0.0177;	no	60,0.0288;	no	no	no	no
chr10:5922350-5922450	no	no	no	18,0.0256;69,0.0102;	no	no	no	no	no	no	56,0.0139;	no
chr10:7212187-7212287	3,0.1233;93,0.0545;	no	no	25,0.0317;30,0.0222;	no	no	no	no	no	no	68,0.0127;	no
chr10:7589749-7589849	79,0.5101;44,0.5101;31,0.1040;34,0.0510;	no	no	49,0.1023;41,0.0426;8,0.0426;84,0.0260;90,0.0258;56,0.0202;36,0.0202;25,0.0202;79,0.0182;44,0.0182;70,0.0167;30,0.0118;77,0.0101;64,0.0101;	no	no	no	30,0.0296;	no	no	no	no
chr10:7663320-7663420	38,0.0545;13,0.0503;	no	no	90,0.2344;17,0.0938;67,0.0469;33,0.0341;8,0.0104;	17,0.0738;67,0.0607;90,0.0446;	no	no	no	no	no	no	no
chr10:7663534-7663634	no	no	no	68,1.0000;93,0.0625;76,0.0273;61,0.0162;44,0.0121;	76,0.0112;	no	no	no	47,0.1463;	no	no	no
chr10:7663558-7663658	no	no	no	44,1.0000;90,0.0731;69,0.0625;74,0.0317;52,0.0273;37,0.0162;20,0.0121;	52,0.0112;	no	no	no	23,0.1463;	no	no	no
chr10:7667453-7667553	53,0.1461;66,0.0686;	no	no	29,0.1625;33,0.0852;3,0.0273;25,0.0218;6,0.0152;70,0.0141;85,0.0117;	33,0.0270;70,0.0245;29,0.0123;	6,0.0340;	no	no	90,0.1463;9,0.1106;	no	no	no
chr10:7681108-7681208	47,0.1904;38,0.0503;	no	no	24,0.9377;63,0.4545;31,0.0152;47,0.0130;	24,0.1342;	no	no	47,0.0133;	no	no	no	no
chr10:7681158-7681258	no	no	no	13,0.4545;	no	no	no	no	no	no	no	no
chr10:7725949-7726049	40,0.5101;9,0.3741;74,0.2546;36,0.0686;34,0.0686;	no	no	9,0.1818;57,0.1000;79,0.0260;91,0.0234;40,0.0182;21,0.0102;	no	no	no	no	94,0.2605;	no	no	no
chr10:7780867-7780967	27,0.0617;66,0.0545;	no	no	4,0.0818;14,0.0325;19,0.0189;50,0.0104;	no	14,0.0299;	no	no	no	no	no	no
chr10:7792843-7792943	44,0.1233;42,0.0686;	no	81,1.0000;	68,0.1500;5,0.0213;83,0.0190;19,0.0182;	68,0.1850;	5,1.0000;	no	5,0.0918;	no	no	no	no
chr10:7956073-7956173	51,0.1767;	no	no	74,0.1818;27,0.0278;85,0.0222;68,0.0202;40,0.0189;34,0.0152;53,0.0121;	no	no	no	no	no	no	no	no
chr10:8518775-8518875	no	no	12,0.7859;16,0.6509;	24,0.9377;86,0.1818;73,0.1091;81,0.0889;29,0.0818;39,0.0487;44,0.0295;18,0.0238;	24,0.1262;29,0.0119;	39,0.0235;	no	44,0.0307;	89,0.1202;	no	no	no
chr10:9675158-9675258	75,0.7334;78,0.1296;92,0.0617;31,0.0617;	no	no	80,0.0202;75,0.0202;	no	no	no	no	no	no	no	no
chr10:10558157-10558257	69,0.2786;26,0.1233;	no	no	39,0.1066;84,0.1000;21,0.0714;44,0.0563;8,0.0474;75,0.0298;1,0.0134;14,0.0118;55,0.0109;	44,0.1342;	no	no	55,0.0103;	90,0.8216;	no	no	no
chr10:11149379-11149479	no	no	no	81,0.1023;4,0.0298;88,0.0291;49,0.0273;92,0.0256;69,0.0114;31,0.0111;	49,0.0112;	4,0.0530;	no	4,0.0492;	44,0.1307;	no	no	no
chr10:11281536-11281636	36,0.1461;53,0.0545;	no	no	72,0.0938;77,0.0170;	72,0.0694;77,0.0198;	no	no	no	no	no	no	no
chr10:11281279-11281379	30,0.0686;	no	no	76,0.0104;	no	no	no	no	no	no	no	no
chr10:11343394-11343494	31,0.1296;28,0.1296;11,0.1296;	no	no	85,0.1111;49,0.1023;75,0.0818;69,0.0455;57,0.0426;36,0.0278;42,0.0222;13,0.0202;1,0.0182;25,0.0162;8,0.0162;64,0.0152;18,0.0118;	no	no	no	no	79,0.1641;	no	no	no
chr10:13090737-13090837	59,0.2043;3,0.0617;	no	no	34,0.1600;93,0.0886;38,0.0818;15,0.0455;54,0.0202;59,0.0164;94,0.0130;66,0.0124;27,0.0107;9,0.0106;	67,0.0219;34,0.0183;38,0.0112;	no	no	no	no	no	no	no
chr10:13090794-13090894	2,0.2043;	no	no	42,0.1600;36,0.0886;2,0.0164;37,0.0130;9,0.0124;92,0.0114;	10,0.0219;42,0.0183;	no	no	no	no	no	55,0.4152;	no
chr10:13193087-13193187	80,0.2786;	no	no	70,0.1625;14,0.0909;47,0.0727;88,0.0292;26,0.0227;42,0.0182;8,0.0170;34,0.0122;	70,0.0123;	no	no	no	no	no	no	no
chr10:13324190-13324210	3,0.1233;1,0.0503;	no	no	9,0.0273;	no	no	no	no	no	no	no	no
chr10:13552856-13552956	no	no	61,0.6931;56,0.5349;	45,0.4262;25,0.2727;89,0.0218;36,0.0205;15,0.0170;92,0.0152;39,0.0136;30,0.0124;	15,0.0270;27,0.0248;	no	no	no	no	no	no	no
chr10:13553092-13553192	35,0.2596;12,0.0709;15,0.0510;	no	no	5,0.0834;13,0.0341;27,0.0258;20,0.0222;24,0.0114;	no	no	no	no	76,0.9201;	no	no	no
chr10:13552856-13552956	no	no	61,0.6931;56,0.5349;	45,0.4262;25,0.2727;89,0.0218;36,0.0205;15,0.0170;92,0.0152;39,0.0136;30,0.0124;	15,0.0270;27,0.0248;	no	no	no	no	no	no	no
chr10:13553092-13553192	35,0.2596;12,0.0709;15,0.0510;	no	no	5,0.0834;13,0.0341;27,0.0258;20,0.0222;24,0.0114;	no	no	no	no	76,0.9201;	no	no	no
chr10:14705439-14705539	13,0.0617;	no	no	25,1.0000;40,0.2857;19,0.1364;70,0.1111;90,0.0812;47,0.0571;10,0.0426;91,0.0321;64,0.0286;54,0.0208;76,0.0202;58,0.0182;	no	no	no	no	no	no	no	no
chr10:14705558-14705658	no	no	no	37,0.0571;61,0.0343;58,0.0257;31,0.0222;54,0.0188;44,0.0179;	61,0.1100;54,0.0694;58,0.0529;	no	no	no	no	no	no	no
chr10:17723177-17723277	no	18,0.1429;	no	32,0.0923;54,0.0900;17,0.0468;9,0.0244;49,0.0170;91,0.0122;47,0.0114;33,0.0106;	54,0.1850;25,0.0446;	47,0.0164;	no	49,0.0188;	2,0.1195;	no	no	no
chr10:17948017-17948117	77,0.3472;83,0.2546;73,0.0547;	no	no	73,0.1705;49,0.0206;79,0.0202;44,0.0114;68,0.0111;66,0.0109;	50,0.0233;	no	no	66,0.0145;	no	no	no	no
chr10:18023202-18023302	58,0.1767;77,0.1474;	no	no	64,0.4501;77,0.0182;33,0.0146;39,0.0134;	64,0.0747;	no	no	39,0.0104;	no	no	no	no
chr10:18055889-18055989	22,0.3733;94,0.1904;53,0.1767;1,0.1767;58,0.1071;16,0.0545;	no	no	3,0.0202;58,0.0189;8,0.0189;94,0.0130;	no	8,0.0589;	no	8,0.0666;	no	no	no	no
chr10:18234931-18235031	76,0.0545;	no	no	8,0.1705;28,0.0369;34,0.0341;26,0.0182;66,0.0139;29,0.0106;	no	28,0.0720;	no	28,0.0108;	no	no	no	no
chr10:19015360-19015460	93,1.0000;	no	no	73,0.1875;30,0.1500;10,0.0938;77,0.0291;1,0.0256;	30,0.9401;73,0.1342;10,0.0694;	no	no	no	17,0.9201;16,0.2831;15,0.2140;	16,0.1067;	no	no
chr10:19591898-19591998	23,0.3741;85,0.0745;	no	no	32,0.7502;14,0.2000;23,0.1818;74,0.1705;38,0.1023;51,0.0709;70,0.0364;18,0.0338;90,0.0222;7,0.0202;43,0.0179;85,0.0170;58,0.0143;	32,1.0000;	no	no	51,0.0161;	no	no	no	no
chr10:19907624-19907724	66,0.1904;60,0.1904;	no	no	16,0.2500;80,0.0731;26,0.0400;66,0.0130;60,0.0130;	no	no	no	60,0.0447;	no	no	no	no
chr10:19934475-19934575	39,0.0686;37,0.0686;11,0.0686;6,0.0617;	no	no	69,0.0852;29,0.0487;48,0.0170;53,0.0118;	no	no	no	no	no	no	no	no
chr10:20312418-20312518	40,0.3741;84,0.1767;62,0.1040;	no	no	40,0.1818;47,0.1477;86,0.0202;48,0.0134;81,0.0122;72,0.0122;20,0.0107;	no	no	no	no	no	no	no	no
chr10:20347768-20347868	no	no	no	85,0.1714;39,0.1023;69,0.0536;10,0.0246;34,0.0214;17,0.0189;51,0.0134;50,0.0131;32,0.0117;11,0.0106;	34,0.0157;	51,0.0261;	no	no	no	no	no	no
chr10:20952496-20952596	14,1.0000;	no	no	1,0.4262;63,0.1607;57,0.0152;69,0.0107;	69,0.0393;63,0.0282;	63,0.0127;63,0.0127;	no	no	no	no	no	no
chr10:21295928-21296028	no	no	no	43,0.0295;44,0.0167;58,0.0104;21,0.0104;	17,0.0245;	no	no	no	no	no	no	no
chr10:22644960-22645060	no	no	75,0.8819;	87,0.2182;82,0.0369;83,0.0116;50,0.0106;27,0.0102;	no	no	no	27,0.0703;	no	no	no	no
chr10:22731397-22731497	no	no	no	36,0.8000;32,0.2000;69,0.1477;42,0.1042;76,0.0487;52,0.0317;49,0.0222;64,0.0202;70,0.0130;86,0.0121;94,0.0103;	36,0.0172;	no	no	32,0.0199;	59,0.3190;81,0.1099;	no	no	no
chr10:23787159-23787259	12,0.0503;	no	no	81,0.0714;76,0.0222;6,0.0202;16,0.0148;17,0.0134;71,0.0111;53,0.0101;	no	no	no	no	no	no	no	no
chr10:24149266-24149366	53,0.1296;	no	no	81,0.0341;62,0.0273;67,0.0244;	85,0.0245;34,0.0245;62,0.0112;	no	no	no	3,0.1202;5,0.1099;	no	no	no
chr10:24595391-24595491	60,0.2786;93,0.1296;90,0.0644;	81,1.0000;	31,0.6256;	49,0.7502;45,0.1500;89,0.0426;65,0.0189;	49,0.9401;45,0.0747;	no	no	no	no	no	no	no
chr10:24869935-24870035	no	no	no	23,0.1200;87,0.0202;49,0.0107;	23,0.5567;	no	no	no	no	no	no	no
chr10:25359747-25359847	20,0.7334;31,0.0813;	no	no	20,0.0202;	no	no	no	no	no	no	no	no
chr10:26079002-26079102	19,0.3741;	no	no	19,0.1818;13,0.0834;43,0.0682;2,0.0170;86,0.0167;49,0.0102;	43,0.0560;	no	no	no	no	no	no	no
chr10:26374023-26374084	8,0.2546;	no	no	19,0.0709;13,0.0667;20,0.0402;	no	no	no	no	31,0.1307;28,0.1307;	no	no	no
chr10:28074769-28074869	3,0.1040;	no	no	22,0.1455;49,0.1066;27,0.1023;59,0.0422;60,0.0343;70,0.0312;54,0.0222;34,0.0202;40,0.0152;17,0.0130;2,0.0118;79,0.0102;	no	2,0.0177;	no	no	no	no	no	no
chr10:29211592-29211692	27,0.1767;	no	no	35,0.1477;36,0.0670;49,0.0409;59,0.0341;29,0.0202;72,0.0156;44,0.0104;17,0.0102;	51,0.0128;49,0.0110;	35,0.0123;59,0.0261;	no	35,0.0166;59,0.0165;	89,0.1510;	no	no	no
chr10:29313115-29313215	no	no	no	21,0.0852;66,0.0639;81,0.0422;77,0.0273;58,0.0189;3,0.0188;82,0.0114;	3,0.0694;77,0.0112;	no	no	no	no	no	no	no
chr10:29313449-29313549	14,1.0000;24,0.1461;47,0.0686;49,0.0617;70,0.0503;	no	no	29,0.2031;67,0.0364;80,0.0250;61,0.0109;34,0.0107;	no	no	no	no	no	no	no	no
chr10:29362392-29362445	no	25,0.2500;	no	13,0.0222;17,0.0190;24,0.0156;10,0.0130;	no	no	no	no	no	no	no	no
chr10:29535817-29535917	no	no	no	20,0.1407;15,0.1111;42,0.0182;47,0.0170;31,0.0114;	20,0.0446;	no	no	no	no	no	no	no
chr10:30200490-30200590	78,0.1767;33,0.1474;	no	no	50,0.4545;38,0.2000;66,0.0433;20,0.0364;10,0.0341;25,0.0256;23,0.0227;16,0.0222;33,0.0182;5,0.0182;67,0.0107;	no	23,0.0342;	no	23,0.0332;16,0.0158;	no	no	no	no
chr10:30600699-30600799	38,0.2043;51,0.1040;	no	no	45,0.1091;27,0.0886;93,0.0600;28,0.0402;21,0.0304;1,0.0202;38,0.0164;50,0.0118;	no	no	no	no	13,0.1307;10,0.1307;7,0.1307;	no	no	no
chr10:30618316-30618416	79,0.3472;12,0.1042;	no	no	12,0.1477;33,0.0341;61,0.0273;29,0.0273;22,0.0254;18,0.0222;55,0.0205;81,0.0202;50,0.0130;75,0.0122;13,0.0122;	29,0.0119;61,0.0112;	29,0.0322;29,0.0322;	no	55,0.0263;	no	no	no	no
chr10:30842733-30842833	91,0.3741;5,0.1470;62,0.0709;	no	no	91,0.1818;10,0.1111;51,0.1091;67,0.0426;63,0.0341;75,0.0304;81,0.0260;58,0.0170;30,0.0152;	no	10,0.0351;	no	no	45,0.3573;	44,0.5650;	no	no
chr10:31313354-31313454	no	no	no	40,0.1705;51,0.1000;31,0.0260;56,0.0205;77,0.0189;89,0.0114;	no	no	no	no	no	no	no	no
chr10:31445871-31445971	no	no	no	60,0.8124;28,0.0500;25,0.0455;45,0.0416;65,0.0364;69,0.0292;35,0.0278;74,0.0260;51,0.0202;76,0.0114;	60,0.0123;	no	no	no	54,0.2528;55,0.1195;	no	no	no
chr10:32889865-32889965	11,0.7334;15,0.3472;81,0.2889;67,0.1296;87,0.1071;6,0.0709;64,0.0644;52,0.0644;	no	no	40,0.2000;45,0.1000;20,0.0909;32,0.0457;51,0.0426;7,0.0341;24,0.0341;11,0.0202;87,0.0189;36,0.0133;	no	no	no	no	no	no	no	no
chr10:33905060-33905097	no	no	no	12,0.0457;9,0.0107;30,0.0106;	9,0.0105;	no	no	no	no	no	no	no
chr10:33951162-33951262	5,0.0547;	no	no	5,0.1705;30,0.0909;86,0.0426;35,0.0426;46,0.0400;81,0.0278;71,0.0256;53,0.0213;26,0.0188;74,0.0136;	26,0.0738;	no	no	no	no	no	no	no
chr10:34019566-34019666	85,0.1767;36,0.1767;33,0.1461;82,0.0507;	no	no	90,0.0903;42,0.0903;66,0.0273;49,0.0202;25,0.0189;19,0.0170;69,0.0162;62,0.0143;61,0.0131;91,0.0107;	no	no	no	49,0.0404;	no	no	no	no
chr10:34207501-34207542	17,0.2546;12,0.2546;7,0.2546;	no	no	22,0.0667;34,0.0325;27,0.0238;14,0.0202;9,0.0202;	no	no	no	no	no	no	no	no
chr10:34282139-34282239	no	no	no	47,0.2000;20,0.0183;9,0.0102;	no	no	no	no	no	no	no	no
chr10:34297370-34297470	no	no	no	78,0.2000;44,0.1705;49,0.0213;33,0.0205;74,0.0200;23,0.0182;18,0.0104;25,0.0102;	no	no	no	no	no	no	no	no
chr10:34418501-34418601	no	no	no	27,0.0114;	no	no	no	no	no	no	no	no
chr10:36506756-36506856	no	no	no	83,0.6000;	no	no	no	no	no	no	no	no
chr10:36974493-36974593	67,0.3733;26,0.2546;29,0.1296;61,0.0617;	no	no	9,0.0889;84,0.0667;43,0.0519;79,0.0390;72,0.0278;15,0.0202;22,0.0170;20,0.0101;53,0.0100;	2,0.0245;	no	no	no	no	no	no	no
chr10:37138876-37138976	90,0.1233;88,0.0686;69,0.0627;86,0.0503;	no	no	36,0.0369;43,0.0295;44,0.0167;37,0.0130;19,0.0116;	no	no	no	no	no	no	no	no
chr10:39133972-39134072	27,0.1767;	no	no	1,0.0571;94,0.0298;29,0.0202;19,0.0114;62,0.0106;	no	no	no	no	no	no	77,0.0157;	no
chr10:39133845-39133945	no	no	no	45,0.1875;49,0.0133;	45,0.1342;	49,0.0371;	no	49,0.0217;	no	no	no	no
chr10:39133972-39134072	27,0.1767;	no	no	1,0.0571;94,0.0298;29,0.0202;19,0.0114;62,0.0106;	no	no	no	no	no	no	77,0.0157;	no
chr10:39133845-39133945	no	no	no	45,0.1875;49,0.0133;	45,0.1342;	49,0.0371;	no	49,0.0217;	no	no	no	no
chr10:39960167-39960203	no	no	no	16,0.0390;11,0.0117;	no	no	no	no	5,0.3573;	no	no	no
chr10:40025218-40025318	no	no	no	27,0.4800;93,0.2954;70,0.1364;82,0.0886;34,0.0818;75,0.0500;5,0.0341;21,0.0187;17,0.0134;52,0.0104;	27,0.0183;70,0.0119;	5,0.0128;	no	5,0.0846;	no	no	no	no
chr10:40142204-40142304	67,0.0510;57,0.0507;	no	no	27,0.0455;53,0.0416;65,0.0341;15,0.0213;69,0.0202;43,0.0162;90,0.0121;58,0.0114;50,0.0107;6,0.0106;	50,0.0105;	no	no	65,0.0126;43,0.0106;	no	no	no	no
chr10:40246989-40247089	44,0.0878;32,0.0723;35,0.0510;	no	no	80,1.0000;23,0.2286;85,0.0325;19,0.0181;92,0.0170;5,0.0145;20,0.0134;	85,0.0305;	no	no	no	no	no	no	no
chr10:40246929-40247029	92,0.0723;	no	no	83,0.2286;34,0.0923;12,0.0909;43,0.0852;2,0.0341;52,0.0304;14,0.0273;16,0.0200;79,0.0181;5,0.0162;65,0.0145;80,0.0134;22,0.0107;	no	no	no	no	no	no	no	no
chr10:40257615-40257715	51,0.3741;18,0.1296;36,0.0750;	no	no	69,0.4501;11,0.2500;51,0.1818;23,0.0852;44,0.0400;41,0.0341;94,0.0114;	69,0.0702;	no	no	no	no	no	no	no
chr10:40302138-40302238	29,0.0507;	74,1.0000;76,0.0204;	no	34,0.2046;66,0.0426;21,0.0348;93,0.0170;73,0.0156;	no	no	no	no	no	no	no	no
chr10:40302136-40302236	31,0.0507;	76,1.0000;78,0.0204;	no	36,0.2046;68,0.0426;23,0.0348;75,0.0156;	no	no	no	no	no	no	no	no
chr10:40349257-40349357	61,0.0617;	no	no	71,0.1023;78,0.0923;42,0.0536;30,0.0238;	42,0.0393;	no	no	no	no	no	no	no
chr10:40883093-40883193	10,0.0547;	no	no	49,0.2046;39,0.1705;10,0.1705;92,0.1200;73,0.0416;15,0.0369;67,0.0146;66,0.0108;4,0.0106;	92,0.5233;49,0.0560;69,0.0148;	no	no	10,0.0130;	76,0.1202;	no	18,0.2478;	no
chr10:40883093-40883193	10,0.0547;	no	no	49,0.2046;39,0.1705;10,0.1705;92,0.1200;73,0.0416;15,0.0369;67,0.0146;66,0.0108;4,0.0106;	92,0.5233;49,0.0560;69,0.0148;	no	no	10,0.0130;	76,0.1202;	no	18,0.2478;	no
chr10:40883483-40883583	21,0.2043;	no	no	15,0.6001;5,0.0655;55,0.0554;33,0.0500;27,0.0426;87,0.0341;72,0.0244;77,0.0227;71,0.0203;42,0.0189;21,0.0164;22,0.0122;79,0.0107;	15,0.5567;	5,0.0303;	no	5,0.0554;27,0.0353;	37,0.2935;	no	no	no
chr10:40883483-40883583	21,0.2043;	no	no	15,0.6001;5,0.0655;55,0.0554;33,0.0500;27,0.0426;87,0.0341;72,0.0244;77,0.0227;71,0.0203;42,0.0189;21,0.0164;22,0.0122;79,0.0107;	15,0.5567;	5,0.0303;	no	5,0.0554;27,0.0353;	37,0.2935;	no	no	no
chr10:41303191-41303291	55,0.2546;72,0.0709;	no	no	78,0.3693;73,0.1705;68,0.1705;51,0.1364;8,0.0739;35,0.0317;64,0.0295;41,0.0284;57,0.0202;	51,0.0119;	8,0.0143;	no	51,0.0320;8,0.0228;51,0.0320;	no	no	no	no
chr10:41303191-41303291	55,0.2546;72,0.0709;	no	no	78,0.3693;73,0.1705;68,0.1705;51,0.1364;8,0.0739;35,0.0317;64,0.0295;41,0.0284;57,0.0202;	51,0.0119;	8,0.0143;	no	51,0.0320;8,0.0228;51,0.0320;	no	no	no	no
chr10:41450307-41450407	28,0.3472;78,0.1233;	no	no	18,0.1136;55,0.0291;11,0.0284;65,0.0130;30,0.0121;86,0.0114;80,0.0111;24,0.0106;	no	24,0.0148;	no	18,0.0110;	6,0.3883;5,0.3077;4,0.2140;	no	no	no
chr10:41490388-41490488	no	no	no	59,0.0429;33,0.0364;91,0.0341;54,0.0242;5,0.0202;56,0.0150;50,0.0143;70,0.0114;	59,0.0148;	54,0.0131;	no	no	no	no	no	no
chr10:41490290-41490390	78,0.2546;	no	no	92,0.1600;1,0.0505;28,0.0190;34,0.0189;73,0.0122;87,0.0106;55,0.0102;15,0.0102;	92,0.0183;	no	no	55,0.0299;	no	no	no	no
chr10:41490388-41490488	no	no	no	59,0.0429;33,0.0364;91,0.0341;54,0.0242;5,0.0202;56,0.0150;50,0.0143;70,0.0114;	59,0.0148;	54,0.0131;	no	no	no	no	no	no
chr10:41490290-41490390	78,0.2546;	no	no	92,0.1600;1,0.0505;28,0.0190;34,0.0189;73,0.0122;87,0.0106;55,0.0102;15,0.0102;	92,0.0183;	no	no	55,0.0299;	no	no	no	no
chr10:41519449-41519549	8,0.3733;64,0.2596;34,0.1040;	no	no	29,0.0244;23,0.0234;40,0.0190;48,0.0126;83,0.0122;50,0.0102;	23,0.0245;	50,0.0287;	no	no	53,0.1998;	no	no	no
chr10:41809613-41809713	no	no	44,0.5855;	85,0.0779;87,0.0750;79,0.0260;76,0.0188;94,0.0185;82,0.0179;44,0.0161;60,0.0107;17,0.0100;	87,0.0702;76,0.0186;69,0.0146;44,0.0146;	no	no	no	no	no	no	no
chr10:41809613-41809713	no	no	44,0.5855;	85,0.0779;87,0.0750;79,0.0260;76,0.0188;94,0.0185;82,0.0179;44,0.0161;60,0.0107;17,0.0100;	87,0.0702;76,0.0186;69,0.0146;44,0.0146;	no	no	no	no	no	no	no
chr10:41810523-41810623	no	no	no	79,0.1023;69,0.0429;26,0.0341;93,0.0295;30,0.0278;	no	26,0.0185;	no	no	83,0.1199;	no	no	no
chr10:41809835-41809918	33,0.0644;	no	no	27,0.2954;7,0.1371;41,0.0739;32,0.0426;59,0.0325;	no	32,0.0342;	no	32,0.0101;	14,0.3573;19,0.2528;21,0.1463;20,0.1099;	13,0.5650;	no	no
chr10:41810523-41810623	no	no	no	79,0.1023;69,0.0429;26,0.0341;93,0.0295;30,0.0278;	no	26,0.0185;	no	no	83,0.1199;	no	no	no
chr10:41809835-41809918	33,0.0644;	no	no	27,0.2954;7,0.1371;41,0.0739;32,0.0426;59,0.0325;	no	32,0.0342;	no	32,0.0101;	14,0.3573;19,0.2528;21,0.1463;20,0.1099;	13,0.5650;	no	no
chr10:42018332-42018432	no	no	no	90,0.6000;19,0.0667;85,0.0317;	no	19,0.0117;	no	no	no	no	no	no
chr10:42276692-42276792	79,0.2546;45,0.1418;	no	no	36,0.2000;52,0.0709;30,0.0195;40,0.0182;	no	no	no	no	no	no	no	no
chr10:42478515-42478615	no	no	no	40,0.1455;9,0.0709;68,0.0670;84,0.0162;67,0.0148;27,0.0130;4,0.0104;	no	no	no	no	no	no	no	no
chr10:42502003-42502103	53,0.7334;87,0.1767;48,0.1296;84,0.0545;	no	no	19,0.3409;66,0.1818;60,0.1364;36,0.0938;34,0.0682;5,0.0257;53,0.0202;10,0.0161;73,0.0141;45,0.0104;	36,0.1342;5,0.0389;73,0.0245;10,0.0155;60,0.0119;	no	no	no	no	no	no	no
chr10:42583538-42583638	59,0.1461;	no	no	29,0.1500;84,0.0469;40,0.0343;32,0.0249;54,0.0222;76,0.0195;64,0.0189;	29,0.2518;84,0.0607;	no	no	no	no	no	no	no
chr10:42678865-42678965	5,0.0545;55,0.0531;49,0.0507;	no	no	34,0.2000;21,0.1455;29,0.0571;38,0.0341;17,0.0200;55,0.0106;54,0.0103;	no	29,0.0247;	no	no	no	no	no	no
chr10:42761445-42761545	24,1.0000;22,0.0686;	no	11,0.5328;	29,0.1818;40,0.0375;	40,0.3324;	29,0.3334;	no	29,0.0814;	no	no	86,0.0139;	no
chr10:43174480-43174580	70,1.0000;82,0.3733;74,0.0967;1,0.0878;89,0.0644;5,0.0507;	no	no	75,0.1705;10,0.0455;88,0.0426;25,0.0190;	no	no	no	no	no	no	no	no
chr10:43174648-43174748	92,0.1767;12,0.0967;69,0.0617;	no	no	13,0.1705;21,0.0222;45,0.0208;8,0.0122;49,0.0100;	no	21,0.0785;45,0.0177;	no	21,0.0662;	no	no	no	no
chr10:43174480-43174580	70,1.0000;82,0.3733;74,0.0967;1,0.0878;89,0.0644;5,0.0507;	no	no	75,0.1705;10,0.0455;88,0.0426;25,0.0190;	no	no	no	no	no	no	no	no
chr10:43174648-43174748	92,0.1767;12,0.0967;69,0.0617;	no	no	13,0.1705;21,0.0222;45,0.0208;8,0.0122;49,0.0100;	no	21,0.0785;45,0.0177;	no	21,0.0662;	no	no	no	no
chr10:43221435-43221535	18,0.3472;37,0.0745;	no	no	15,0.1364;49,0.1091;44,0.0750;42,0.0303;72,0.0273;26,0.0234;8,0.0222;57,0.0222;20,0.0202;37,0.0170;32,0.0104;	44,0.0386;15,0.0119;	20,0.0131;	no	20,0.0849;	no	no	no	no
chr10:43479089-43479189	no	no	no	17,0.2500;71,0.1455;76,0.0291;	no	no	no	no	no	no	no	no
chr10:43540944-43541044	24,0.7334;61,0.2546;41,0.1418;76,0.0709;	no	no	46,0.1818;77,0.1023;52,0.0505;19,0.0474;8,0.0298;72,0.0202;63,0.0202;24,0.0202;82,0.0104;	no	8,0.0122;	no	no	66,0.8216;	no	37,0.5792;	no
chr10:43901756-43901856	47,1.0000;65,0.0686;	no	no	4,0.0670;	no	no	no	no	no	no	no	no
chr10:43901686-43901786	58,0.0878;	no	no	1,0.3899;74,0.0670;20,0.0208;	1,0.0917;	no	no	no	45,0.7559;	no	no	no
chr10:43901756-43901856	47,1.0000;65,0.0686;	no	no	4,0.0670;	no	no	no	no	no	no	no	no
chr10:43901686-43901786	58,0.0878;	no	no	1,0.3899;74,0.0670;20,0.0208;	1,0.0917;	no	no	no	45,0.7559;	no	no	no
chr10:44268288-44268388	91,0.5090;63,0.5090;11,0.0904;	no	no	55,0.1091;1,0.1023;36,0.0364;78,0.0135;11,0.0121;50,0.0104;	no	no	no	55,0.0454;	no	no	no	no
chr10:44458698-44458798	no	no	no	77,0.2031;38,0.1714;91,0.0258;64,0.0256;78,0.0146;35,0.0143;	92,0.0233;	no	no	no	no	no	no	no
chr10:45335711-45335811	81,0.2786;3,0.1767;48,0.1461;74,0.1003;59,0.0904;54,0.0545;	no	no	17,0.1286;26,0.0739;22,0.0429;91,0.0341;82,0.0122;59,0.0121;27,0.0106;	22,0.2101;17,0.0148;	22,0.0202;22,0.0202;	no	no	no	no	no	no
chr10:45577778-45577878	49,0.2786;12,0.0709;67,0.0545;	no	no	17,0.1705;30,0.0938;13,0.0341;37,0.0213;28,0.0195;23,0.0158;50,0.0122;	30,0.1262;	no	no	no	no	no	no	no
chr10:49788704-49788804	74,0.1040;12,0.0709;29,0.0510;	no	no	13,0.1023;23,0.0364;66,0.0304;79,0.0126;5,0.0114;	no	no	no	no	no	no	no	no
chr10:50592618-50592718	56,0.3733;60,0.3472;65,0.2546;	no	no	67,0.0202;62,0.0202;78,0.0178;	no	no	no	no	no	no	no	no
chr10:52233568-52233668	81,0.7334;76,0.7334;47,0.1767;26,0.1474;44,0.1461;91,0.1071;86,0.1071;	no	no	53,0.0213;81,0.0202;76,0.0202;91,0.0189;86,0.0189;26,0.0182;	no	26,0.0143;	no	26,0.0111;	no	no	no	no
chr10:52382074-52382174	77,0.3472;83,0.2546;61,0.2546;69,0.1421;56,0.1003;73,0.0507;88,0.0503;	no	no	7,0.1066;79,0.0202;58,0.0202;74,0.0189;1,0.0170;69,0.0148;	no	no	no	no	no	no	no	no
chr10:52417496-52417596	no	no	no	25,0.1625;29,0.0852;39,0.0273;3,0.0162;	29,0.0270;25,0.0123;	no	no	no	no	no	no	no
chr10:52690450-52690550	29,0.3733;35,0.2546;26,0.0617;	no	no	69,0.8000;55,0.4800;10,0.1818;4,0.1818;49,0.1023;61,0.0143;44,0.0111;90,0.0102;	69,0.0183;55,0.0183;	no	no	10,0.0103;	no	no	no	no
chr10:53379801-53379901	81,0.1461;86,0.1071;	no	no	49,0.1364;20,0.0739;91,0.0426;26,0.0348;86,0.0189;66,0.0107;6,0.0102;	49,0.0119;	6,0.0200;	no	no	no	no	no	no
chr10:53596910-53597010	no	no	77,0.5855;	34,0.1625;17,0.0852;53,0.0536;60,0.0341;77,0.0161;82,0.0107;	82,0.0699;53,0.0265;17,0.0198;77,0.0146;34,0.0123;	no	no	no	no	no	no	no
chr10:54075746-54075846	61,0.1071;55,0.0617;	no	no	66,0.4874;2,0.0625;72,0.0416;81,0.0256;61,0.0189;	66,0.0123;	no	no	no	no	no	no	no
chr10:54075871-54075971	no	no	no	no	no	no	no	no	28,0.3190;	no	no	no
chr10:56106866-56106945	no	no	no	36,0.1818;64,0.0188;19,0.0183;27,0.0177;58,0.0148;10,0.0127;28,0.0122;	64,0.0738;	no	no	no	42,0.3190;44,0.1202;	no	no	no
chr10:56228639-56228739	75,0.1296;64,0.0709;	no	no	6,0.2954;65,0.1705;70,0.1625;93,0.0667;20,0.0455;7,0.0348;47,0.0250;87,0.0205;2,0.0188;14,0.0126;	2,0.0738;70,0.0123;	no	no	65,0.0190;	no	no	no	no
chr10:57486334-57486434	1,1.0000;41,0.7334;11,0.3733;25,0.1040;	no	no	83,0.0455;32,0.0304;89,0.0278;41,0.0202;65,0.0118;	no	no	no	no	no	no	no	no
chr10:57486303-57486403	32,1.0000;72,0.7334;42,0.3733;56,0.1040;30,0.0503;	no	no	27,0.0364;63,0.0304;72,0.0202;21,0.0121;	no	no	no	no	16,0.2935;	no	no	no
chr10:57532479-57532579	no	no	no	47,0.8000;57,0.3410;4,0.1000;32,0.0818;53,0.0222;92,0.0203;23,0.0148;73,0.0143;63,0.0135;24,0.0122;	57,0.0596;47,0.0172;32,0.0112;	no	no	no	no	no	no	no
chr10:57631930-57632030	no	no	17,0.5641;	82,0.1364;77,0.0487;7,0.0429;61,0.0170;42,0.0102;	82,0.0112;	no	no	no	no	no	no	no
chr10:57784872-57784972	no	no	58,0.5829;	8,0.1111;89,0.0670;82,0.0244;19,0.0211;34,0.0102;	no	8,0.0484;	no	8,0.0444;	13,0.1463;	no	no	no
chr10:58232625-58232725	6,0.0596;	no	no	11,0.4545;16,0.2500;37,0.1023;55,0.0406;79,0.0249;47,0.0205;6,0.0152;94,0.0143;93,0.0131;	no	11,0.0484;	no	11,0.0744;	no	no	no	no
chr10:58255475-58255575	13,0.0904;	no	no	44,0.0183;13,0.0121;22,0.0102;80,0.0101;	no	no	no	no	no	no	no	no
chr10:58446801-58446901	42,1.0000;49,0.5101;22,0.0617;12,0.0547;	no	no	12,0.1705;62,0.0273;49,0.0182;66,0.0167;89,0.0156;17,0.0126;7,0.0111;47,0.0101;	31,0.0446;	no	no	no	no	no	no	no
chr10:58497886-58497986	25,0.3472;1,0.1040;	no	no	49,0.0625;6,0.0341;79,0.0218;67,0.0188;71,0.0170;27,0.0121;	67,0.0738;71,0.0198;	no	no	no	no	no	no	no
chr10:59221871-59221971	89,0.1042;74,0.0967;	no	no	89,0.1477;51,0.0739;94,0.0667;79,0.0500;11,0.0469;75,0.0341;25,0.0341;83,0.0244;42,0.0183;	11,0.0446;	no	no	no	no	no	no	no
chr10:59221797-59221897	1,0.0545;	no	no	33,0.0536;69,0.0500;85,0.0469;27,0.0183;8,0.0152;	85,0.0446;33,0.0418;	no	no	no	no	no	no	no
chr10:59221871-59221971	89,0.1042;74,0.0967;	no	no	89,0.1477;51,0.0739;94,0.0667;79,0.0500;11,0.0469;75,0.0341;25,0.0341;83,0.0244;42,0.0183;	11,0.0446;	no	no	no	no	no	no	no
chr10:59221797-59221897	1,0.0545;	no	no	33,0.0536;69,0.0500;85,0.0469;27,0.0183;8,0.0152;	85,0.0446;33,0.0418;	no	no	no	no	no	no	no
chr10:59323245-59323345	68,1.0000;52,0.1767;76,0.0617;	90,1.0000;	no	54,0.0202;27,0.0107;	4,0.0245;	no	no	no	60,0.3190;	no	10,0.3850;	no
chr10:59616642-59616742	20,0.1767;89,0.1003;	no	no	94,0.2000;25,0.1364;84,0.0369;53,0.0341;85,0.0304;32,0.0236;9,0.0104;	no	no	no	no	no	no	no	no
chr10:59616642-59616742	20,0.1767;89,0.1003;	no	no	94,0.2000;25,0.1364;84,0.0369;53,0.0341;85,0.0304;32,0.0236;9,0.0104;	no	no	no	no	no	no	no	no
chr10:59879540-59879640	46,0.7334;66,0.2889;50,0.0507;	no	no	5,0.2954;1,0.1600;38,0.0655;6,0.0580;33,0.0312;46,0.0202;91,0.0178;83,0.0170;51,0.0114;	1,0.0183;	no	no	no	41,0.1099;	no	no	no
chr10:59951720-59951820	no	no	no	45,0.1477;63,0.0474;87,0.0404;77,0.0328;56,0.0222;89,0.0182;52,0.0181;46,0.0130;78,0.0106;	no	no	no	45,0.0412;63,0.0145;56,0.0457;46,0.0286;	72,0.2326;	no	no	no
chr10:60003276-60003376	no	no	no	53,0.6000;88,0.2679;93,0.0667;67,0.0591;82,0.0426;75,0.0341;47,0.0341;12,0.0205;19,0.0152;	88,0.0282;	no	no	no	62,0.8216;21,0.1838;	no	no	no
chr10:60002754-60002854	44,0.1470;52,0.1003;29,0.0507;	no	no	69,0.1500;49,0.1477;35,0.0455;59,0.0364;54,0.0202;30,0.0189;1,0.0143;	69,1.0000;	49,0.0539;30,0.0107;	no	49,0.0422;30,0.1485;	no	no	no	no
chr10:60003085-60003185	59,0.1040;39,0.0686;	no	no	74,0.4262;94,0.1000;36,0.0122;	no	no	no	no	no	no	no	no
chr10:60003276-60003376	no	no	no	53,0.6000;88,0.2679;93,0.0667;67,0.0591;82,0.0426;75,0.0341;47,0.0341;12,0.0205;19,0.0152;	88,0.0282;	no	no	no	62,0.8216;21,0.1838;	no	no	no
chr10:60002754-60002854	44,0.1470;52,0.1003;29,0.0507;	no	no	69,0.1500;49,0.1477;35,0.0455;59,0.0364;54,0.0202;30,0.0189;1,0.0143;	69,1.0000;	49,0.0539;30,0.0107;	no	49,0.0422;30,0.1485;	no	no	no	no
chr10:60003085-60003185	59,0.1040;39,0.0686;	no	no	74,0.4262;94,0.1000;36,0.0122;	no	no	no	no	no	no	no	no
chr10:60277577-60277677	64,0.7334;17,0.1233;58,0.0545;	no	no	48,0.5626;37,0.0709;64,0.0202;33,0.0107;	48,0.1262;33,0.0418;	64,0.1572;	no	64,0.0685;	no	no	no	no
chr10:60752732-60752832	94,0.2546;89,0.0709;64,0.0547;	no	no	90,0.1705;64,0.1705;25,0.1705;44,0.1500;53,0.1066;16,0.0519;31,0.0369;10,0.0278;60,0.0273;4,0.0222;76,0.0121;69,0.0114;	60,0.0119;	44,0.0177;	no	16,0.0180;	no	no	no	no
chr10:61147634-61147734	85,0.3472;51,0.2546;39,0.1296;16,0.1296;13,0.1296;81,0.1003;	no	no	87,0.0202;53,0.0202;41,0.0202;47,0.0189;	no	no	no	no	6,0.2528;7,0.1195;	no	no	no
chr10:61383473-61383573	51,0.3741;24,0.2546;	no	no	51,0.1818;12,0.1455;18,0.1066;71,0.0909;32,0.0670;37,0.0474;6,0.0256;90,0.0227;26,0.0202;31,0.0131;1,0.0122;73,0.0102;	no	31,0.0117;	no	6,0.0106;	no	no	no	no
chr10:61452669-61452719	39,0.1296;36,0.1296;33,0.1296;30,0.1296;27,0.1296;	no	no	14,0.1111;20,0.0278;3,0.0278;9,0.0244;	no	no	no	no	no	no	no	no
chr10:61475782-61475882	78,0.0627;	no	no	30,0.0852;17,0.0202;52,0.0167;70,0.0134;90,0.0122;37,0.0115;	30,0.0270;70,0.0139;	no	no	no	6,0.2326;	no	no	no
chr10:61648570-61648670	29,0.3733;6,0.2786;44,0.1461;	no	no	49,0.1705;13,0.0364;7,0.0122;	17,0.0186;	no	no	no	77,0.1202;	no	no	no
chr10:61680270-61680370	13,0.0813;	no	no	81,0.0179;45,0.0130;	no	no	no	no	no	no	no	no
chr10:61680240-61680340	43,0.0813;	no	no	2,0.0170;75,0.0130;	no	no	no	no	no	no	no	no
chr10:61695463-61695563	no	no	no	61,0.1875;21,0.1625;49,0.0511;6,0.0178;90,0.0130;82,0.0125;45,0.0107;	61,0.1342;45,0.0418;49,0.0198;21,0.0123;	61,0.1363;61,0.1363;	no	61,0.1429;61,0.1429;	no	no	no	no
chr10:61695535-61695635	92,0.0878;29,0.0723;	no	no	18,0.0130;10,0.0125;	no	no	no	no	no	no	no	no
chr10:61783814-61783914	10,1.0000;40,0.0813;	no	no	15,0.8124;5,0.0670;48,0.0260;33,0.0152;27,0.0102;	15,0.0123;	no	no	no	69,0.3573;	no	no	no
chr10:62231168-62231268	64,1.0000;28,0.3472;37,0.0904;	no	no	75,0.0364;33,0.0364;3,0.0364;60,0.0273;78,0.0222;71,0.0162;82,0.0152;37,0.0121;56,0.0114;	60,0.0119;	33,0.0108;	no	no	43,0.2935;	no	no	no
chr10:62449643-62449743	7,0.2043;2,0.1418;	no	no	13,0.1136;81,0.0500;76,0.0474;90,0.0222;7,0.0164;23,0.0130;8,0.0122;	39,0.0248;	8,0.0793;	no	no	no	no	no	no
chr10:62486755-62486855	87,0.2546;70,0.2546;53,0.2546;	no	no	20,1.0000;50,0.1818;6,0.0273;55,0.0202;89,0.0121;72,0.0121;10,0.0101;	6,0.0119;	no	no	no	25,1.0000;31,0.8216;24,0.2605;33,0.1463;	24,0.3036;	no	no
chr10:62486548-62486648	54,1.0000;28,0.7334;1,0.7334;23,0.3733;32,0.3472;93,0.1767;90,0.0745;52,0.0503;	no	no	61,0.0455;28,0.0202;1,0.0202;90,0.0170;79,0.0130;16,0.0102;	no	16,0.0721;	no	16,0.0238;	6,0.2528;7,0.1195;	no	no	no
chr10:62578407-62578507	68,0.0878;	no	no	43,0.1200;38,0.1000;15,0.0500;77,0.0406;36,0.0195;28,0.0121;47,0.0104;	43,0.5233;	no	no	no	no	no	no	no
chr10:62602248-62602348	53,0.1071;	no	no	66,0.8000;59,0.0429;49,0.0273;2,0.0236;42,0.0202;53,0.0189;72,0.0126;	66,0.0172;59,0.0157;49,0.0119;	no	no	no	no	no	no	no
chr10:62651148-62651248	52,0.2546;80,0.1071;56,0.0507;	no	no	74,0.8000;61,0.0426;85,0.0364;6,0.0364;80,0.0189;89,0.0182;10,0.0130;	74,0.0172;	no	no	no	no	no	no	no
chr10:62726049-62726149	11,0.7334;69,0.1418;88,0.0545;	no	no	53,0.1818;16,0.1364;44,0.0400;39,0.0304;25,0.0222;11,0.0202;	no	no	no	no	no	no	no	no
chr10:62792318-62792418	87,0.2786;50,0.1233;	no	no	5,0.1042;71,0.0400;94,0.0273;62,0.0167;52,0.0111;	94,0.0119;	no	no	no	no	no	no	no
chr10:62920582-62920682	41,1.0000;63,0.2546;34,0.1296;71,0.0617;69,0.0503;39,0.0503;	no	no	26,0.6001;91,0.0852;55,0.0218;23,0.0164;	26,0.5567;91,0.0198;	26,0.0171;55,0.0530;26,0.0171;	no	26,0.0143;55,0.1014;23,0.0241;26,0.0143;	no	no	no	no
chr10:62980172-62980272	68,0.2043;89,0.1767;43,0.1296;73,0.1071;63,0.0644;52,0.0627;94,0.0503;	no	no	15,0.1023;78,0.0852;21,0.0291;73,0.0189;68,0.0164;	no	no	no	no	no	no	no	no
chr10:63023799-63023899	52,0.7334;	no	no	10,0.1136;29,0.0889;61,0.0667;57,0.0295;38,0.0236;52,0.0202;86,0.0179;20,0.0152;42,0.0152;15,0.0104;	no	42,0.0200;	no	10,0.0124;29,0.0551;	no	no	no	no
chr10:63023799-63023899	52,0.7334;	no	no	10,0.1136;29,0.0889;61,0.0667;57,0.0295;38,0.0236;52,0.0202;86,0.0179;20,0.0152;42,0.0152;15,0.0104;	no	42,0.0200;	no	10,0.0124;29,0.0551;	no	no	no	no
chr10:63100105-63100205	no	no	no	17,0.4800;71,0.0455;64,0.0369;13,0.0343;34,0.0107;65,0.0106;	13,0.1170;17,0.0183;	no	no	no	no	no	82,0.0170;	no
chr10:63243746-63243846	89,0.0967;17,0.0967;	no	no	8,0.8000;18,0.1705;90,0.1023;50,0.0455;45,0.0264;53,0.0202;3,0.0189;	8,0.0172;	53,0.0228;	no	18,0.0139;53,0.2040;	94,0.3190;58,0.3190;	no	no	no
chr10:63386512-63386612	no	no	no	20,0.0722;38,0.0406;88,0.0179;1,0.0170;71,0.0104;14,0.0102;7,0.0101;	no	no	no	no	no	no	no	no
chr10:64090205-64090305	11,0.0503;	no	no	28,0.8000;44,0.3600;23,0.1364;17,0.0600;88,0.0563;73,0.0500;79,0.0375;15,0.0273;36,0.0256;68,0.0254;60,0.0227;56,0.0222;83,0.0116;4,0.0114;	44,0.5567;79,0.3324;88,0.0738;28,0.0183;23,0.0112;	no	no	no	no	no	no	no
chr10:67096938-67097038	57,0.2546;39,0.2546;27,0.2546;13,0.2546;1,0.1040;52,0.0507;43,0.0507;	no	no	7,0.1042;59,0.0202;23,0.0202;53,0.0189;44,0.0189;67,0.0111;	no	59,0.0177;	no	59,0.0113;	no	no	no	no
chr10:67127207-67127307	no	no	no	49,0.0341;28,0.0121;86,0.0104;	39,0.0245;	no	no	no	no	no	no	no
chr10:67285231-67285331	37,0.7334;5,0.1040;70,0.0744;91,0.0686;93,0.0617;	no	no	42,1.0000;86,0.0222;48,0.0202;37,0.0202;60,0.0162;75,0.0152;55,0.0130;4,0.0118;	13,0.0245;	55,0.0255;	no	55,0.0105;	no	no	no	no
chr10:67537818-67537918	30,0.2043;	no	no	39,0.0600;25,0.0286;88,0.0273;19,0.0170;30,0.0164;37,0.0156;22,0.0116;36,0.0106;	66,0.0105;	no	no	no	no	no	no	no
chr10:67537879-67537930	no	40,0.1429;	no	27,0.0273;45,0.0156;39,0.0117;	5,0.0105;	no	no	no	no	no	no	no
chr10:67548905-67549005	42,1.0000;16,0.1767;68,0.0686;8,0.0686;56,0.0627;13,0.0545;66,0.0503;	no	no	47,0.0406;35,0.0222;79,0.0167;18,0.0121;	no	no	no	no	no	no	no	no
chr10:67912612-67912712	no	no	no	14,0.8000;92,0.5626;19,0.1705;36,0.0260;24,0.0205;	92,0.1342;14,0.0183;	no	no	no	5,0.3883;9,0.2326;	no	no	no
chr10:67979547-67979647	13,0.2546;2,0.2546;	no	no	8,1.0000;53,0.0511;25,0.0338;21,0.0178;61,0.0152;74,0.0143;15,0.0121;	53,0.0198;	no	no	no	no	no	no	no
chr10:70097070-70097170	91,0.7334;85,0.3472;60,0.1296;57,0.1296;54,0.1296;67,0.0617;23,0.0617;65,0.0503;	no	no	1,0.0238;91,0.0202;16,0.0170;	no	no	no	no	44,0.6955;46,0.3287;42,0.2935;	45,0.1985;	no	no
chr10:70245225-70245325	62,0.0686;3,0.0507;	no	no	19,0.1000;83,0.0426;24,0.0273;	no	no	no	no	no	no	no	no
chr10:70440617-70440717	no	no	no	8,0.0500;32,0.0487;45,0.0341;69,0.0236;73,0.0102;63,0.0102;	no	63,0.0530;	no	63,0.0168;	no	no	no	no
chr10:70440859-70440959	58,0.2786;49,0.0813;	no	89,0.6256;	85,0.0818;35,0.0222;79,0.0203;30,0.0170;66,0.0146;59,0.0122;65,0.0106;	no	no	no	no	no	no	no	no
chr10:70599241-70599341	80,0.1233;35,0.0617;55,0.0507;	no	no	30,0.0167;	no	no	no	no	no	no	no	no
chr10:71159640-71159740	30,1.0000;91,0.2546;54,0.2546;60,0.1296;57,0.1296;76,0.0723;	no	no	43,0.0487;93,0.0202;2,0.0202;7,0.0189;87,0.0136;17,0.0135;35,0.0126;48,0.0121;	no	17,0.1371;	no	17,0.1596;	no	no	no	no
chr10:71237994-71238094	56,0.3472;80,0.0723;63,0.0686;61,0.0503;	no	no	16,0.2727;52,0.1091;94,0.1042;86,0.0284;24,0.0256;18,0.0250;	no	18,0.0102;	no	no	no	no	no	no
chr10:71344799-71344899	94,1.0000;61,0.1470;36,0.0545;	no	no	52,0.2500;46,0.2000;42,0.2000;30,0.0130;	no	no	no	no	no	no	no	no
chr10:71347712-71347812	88,0.3733;80,0.0545;	no	no	33,0.0511;53,0.0118;	33,0.0198;	no	no	no	no	no	no	no
chr10:72654795-72654895	no	no	no	64,0.4874;49,0.2000;33,0.1200;83,0.0938;5,0.0714;14,0.0406;57,0.0213;4,0.0131;37,0.0127;28,0.0104;	33,0.5233;83,0.0738;64,0.0123;	no	no	no	no	no	no	no
chr10:74967180-74967280	41,0.1418;93,0.0617;	no	no	83,0.1455;46,0.0426;68,0.0364;10,0.0222;79,0.0208;	no	no	no	no	no	no	no	no
chr10:75032503-75032603	48,0.0967;	no	no	22,0.1875;67,0.1875;13,0.1600;53,0.1066;2,0.0909;73,0.0341;49,0.0341;	22,0.3324;67,0.0338;13,0.0172;	49,0.0527;	no	49,0.0293;	no	no	no	no
chr10:75032536-75032636	15,0.0967;	no	no	34,0.1875;88,0.1625;20,0.1066;40,0.0341;16,0.0341;67,0.0256;91,0.0171;84,0.0167;89,0.0146;76,0.0102;	88,0.0415;34,0.0338;	16,0.0527;	no	16,0.0293;	no	no	no	no
chr10:75212022-75212122	77,0.3733;63,0.1461;42,0.1418;	no	no	no	no	no	no	no	no	no	38,1.0000;	no
chr10:75212339-75212439	34,0.7334;24,0.0709;	no	no	10,0.1455;29,0.1364;19,0.1364;67,0.0909;81,0.0426;25,0.0341;34,0.0202;45,0.0152;69,0.0102;	no	19,0.0118;	no	19,0.0122;	no	no	no	no
chr10:75517331-75517431	91,0.3741;38,0.3741;26,0.1767;73,0.1003;62,0.0627;	no	no	44,0.2321;91,0.1818;38,0.1818;54,0.1705;33,0.1182;2,0.0852;23,0.0487;75,0.0202;28,0.0202;84,0.0170;	2,0.0198;	no	no	no	78,0.2528;48,0.2326;79,0.1195;49,0.1195;	no	no	no
chr10:75517331-75517431	91,0.3741;38,0.3741;26,0.1767;73,0.1003;62,0.0627;	no	no	44,0.2321;91,0.1818;38,0.1818;54,0.1705;33,0.1182;2,0.0852;23,0.0487;75,0.0202;28,0.0202;84,0.0170;	2,0.0198;	no	no	no	78,0.2528;48,0.2326;79,0.1195;49,0.1195;	no	no	no
chr10:75517991-75518077	no	no	no	25,0.0450;65,0.0400;61,0.0208;56,0.0152;	25,0.0411;	25,0.2101;25,0.2101;	no	25,0.0402;25,0.0402;	no	no	no	no
chr10:75517922-75518022	30,0.0709;	no	no	94,0.0450;31,0.0341;6,0.0321;14,0.0304;22,0.0179;	94,0.0411;	no	no	no	no	no	no	no
chr10:75517991-75518077	no	no	no	25,0.0450;65,0.0400;61,0.0208;56,0.0152;	25,0.0411;	25,0.2101;25,0.2101;	no	25,0.0402;25,0.0402;	no	no	no	no
chr10:75517922-75518022	30,0.0709;	no	no	94,0.0450;31,0.0341;6,0.0321;14,0.0304;22,0.0179;	94,0.0411;	no	no	no	no	no	no	no
chr10:75764307-75764407	52,0.0686;	no	no	42,0.2557;21,0.0426;59,0.0369;80,0.0300;33,0.0118;1,0.0118;	80,0.1850;95,0.0119;	59,0.0160;	no	no	no	no	no	no
chr10:75773324-75773424	53,0.1418;	no	no	24,0.0739;58,0.0469;70,0.0213;35,0.0144;32,0.0143;	58,0.0607;	58,0.0117;58,0.0117;	no	no	no	no	no	no
chr10:75860200-75860300	67,0.1042;24,0.1042;	no	no	56,0.1875;51,0.1705;67,0.1477;24,0.1477;79,0.1111;84,0.0202;62,0.0202;42,0.0104;94,0.0104;	56,0.4523;	no	no	no	no	no	no	no
chr10:75893347-75893405	no	no	no	52,0.0426;5,0.0213;	no	no	no	no	no	no	no	no
chr10:75921564-75921664	59,1.0000;16,0.1767;13,0.0745;	no	no	80,0.0295;24,0.0208;13,0.0170;76,0.0143;64,0.0126;81,0.0122;18,0.0121;66,0.0102;	no	18,0.0539;	no	24,0.0756;13,0.0107;64,0.0207;18,0.0141;	no	no	no	no
chr10:76032561-76032661	67,1.0000;10,0.0617;71,0.0507;8,0.0503;	no	no	41,0.1625;28,0.1091;62,0.0670;3,0.0519;45,0.0182;47,0.0170;22,0.0162;17,0.0104;	41,0.0123;	45,0.0202;	no	3,0.0353;	no	no	no	no
chr10:76237815-76237915	56,0.5101;61,0.2546;8,0.1296;67,0.0547;5,0.0510;	no	no	67,0.1705;36,0.1000;41,0.0341;56,0.0182;92,0.0141;15,0.0135;10,0.0121;	92,0.0245;	no	no	no	no	no	no	no
chr10:76345241-76345341	5,0.1767;75,0.0617;32,0.0617;	no	no	44,0.0317;87,0.0189;11,0.0126;	no	no	no	no	no	no	no	no
chr10:76442862-76442962	4,0.3741;21,0.0617;	no	no	4,0.1818;82,0.0500;9,0.0406;77,0.0369;	no	no	no	no	no	no	no	no
chr10:76468920-76469020	no	no	14,1.0000;	11,0.0625;4,0.0469;88,0.0379;51,0.0256;	81,0.0446;4,0.0446;	11,0.0127;	no	no	no	no	no	no
chr10:76469064-76469100	no	no	no	22,0.1607;19,0.0400;29,0.0178;2,0.0134;	22,0.0282;	2,0.0153;	no	no	no	no	no	no
chr10:76468920-76469020	no	no	14,1.0000;	11,0.0625;4,0.0469;88,0.0379;51,0.0256;	81,0.0446;4,0.0446;	11,0.0127;	no	no	no	no	no	no
chr10:76469064-76469100	no	no	no	22,0.1607;19,0.0400;29,0.0178;2,0.0134;	22,0.0282;	2,0.0153;	no	no	no	no	no	no
chr10:76531554-76531654	no	no	no	14,0.0469;10,0.0364;56,0.0292;64,0.0273;17,0.0268;48,0.0234;23,0.0208;38,0.0162;5,0.0152;	14,0.0607;48,0.0245;17,0.0146;64,0.0112;	no	no	no	no	no	no	no
chr10:76961897-76961997	74,0.3472;89,0.2546;77,0.1296;38,0.1003;25,0.0686;27,0.0617;	no	no	61,1.0000;57,0.0341;20,0.0250;91,0.0202;79,0.0202;40,0.0202;71,0.0170;5,0.0122;15,0.0103;	no	no	no	no	no	no	no	no
chr10:77033161-77033261	39,0.3741;	no	76,0.5829;	8,1.0000;39,0.1818;27,0.1500;31,0.0273;49,0.0273;89,0.0161;66,0.0104;	27,1.0000;89,0.0155;31,0.0112;	no	no	49,0.0241;	44,0.3190;	no	no	no
chr10:77259249-77259349	61,0.1767;40,0.0617;67,0.0545;	no	no	24,0.1000;30,0.0474;72,0.0341;84,0.0205;2,0.0111;	no	no	no	no	no	no	no	no
chr10:77259173-77259273	no	no	no	2,0.0909;16,0.0682;12,0.0571;6,0.0286;4,0.0205;67,0.0143;53,0.0121;78,0.0111;	16,0.0596;	16,0.0106;16,0.0106;	no	no	no	no	no	no
chr10:77418223-77418323	27,0.3733;57,0.2546;63,0.0709;81,0.0686;79,0.0686;66,0.0510;77,0.0503;	no	no	7,0.0818;64,0.0341;20,0.0292;59,0.0202;41,0.0202;91,0.0178;54,0.0162;49,0.0152;71,0.0126;	7,0.0119;	64,0.0371;	no	64,0.0216;54,0.0111;	no	no	no	no
chr10:77418325-77418425	27,1.0000;41,0.1040;	no	no	15,0.1091;7,0.0426;53,0.0284;94,0.0244;59,0.0178;47,0.0130;40,0.0118;10,0.0111;	no	no	no	no	no	no	no	no
chr10:77515763-77515863	7,0.1296;	no	no	91,0.1042;45,0.0852;14,0.0400;9,0.0202;17,0.0134;4,0.0130;75,0.0122;	no	9,0.0105;	no	no	no	no	no	no
chr10:77581716-77581816	84,0.2546;	no	no	51,0.0487;35,0.0343;13,0.0292;69,0.0107;	69,0.0418;	no	no	no	no	no	no	no
chr10:77606046-77606146	93,1.0000;15,0.5090;24,0.1003;91,0.0686;71,0.0686;5,0.0686;	no	no	68,0.0426;26,0.0202;38,0.0150;53,0.0117;42,0.0101;	38,0.0411;	no	no	26,0.0881;	no	no	no	no
chr10:77606547-77606647	23,0.2546;6,0.2546;	no	no	81,0.8000;29,0.0455;58,0.0298;65,0.0238;8,0.0202;44,0.0118;	81,0.0183;	no	no	no	no	no	no	no
chr10:77622270-77622370	10,0.1040;	no	no	29,0.0188;9,0.0118;90,0.0102;	29,0.0738;	29,0.1054;29,0.1054;	no	29,0.0996;29,0.0996;	no	no	53,0.5131;	no
chr10:77978599-77978699	29,0.2889;15,0.2546;10,0.1461;81,0.1071;41,0.0745;	no	no	34,0.0278;17,0.0202;81,0.0189;41,0.0170;60,0.0100;	no	no	no	no	46,0.3190;	no	no	no
chr10:78009746-78009846	47,0.2546;7,0.2546;	no	37,0.5641;	66,0.1407;34,0.0625;60,0.0202;49,0.0202;44,0.0202;9,0.0202;54,0.0189;85,0.0102;	66,0.0607;	66,0.3161;60,0.0457;66,0.3161;	no	66,0.0669;60,0.0376;66,0.0669;	no	no	no	no
chr10:78069317-78069417	24,0.0686;92,0.0644;	no	no	84,0.2557;12,0.1625;67,0.0923;91,0.0341;20,0.0341;47,0.0260;43,0.0188;68,0.0106;	43,0.0694;12,0.0116;	no	no	no	no	no	no	no
chr10:78185099-78185199	74,0.1040;	no	no	22,1.0000;62,0.1000;39,0.0487;87,0.0402;11,0.0227;53,0.0211;81,0.0148;79,0.0126;	39,0.0123;	62,0.0443;	no	62,0.0531;11,0.0334;53,0.0176;	no	no	no	no
chr10:78244592-78244692	59,0.3733;25,0.3472;21,0.1767;62,0.1296;31,0.1296;28,0.1296;86,0.0686;35,0.0507;18,0.0507;	no	no	75,1.0000;46,1.0000;40,0.0202;52,0.0189;8,0.0170;91,0.0143;	no	no	no	46,0.0105;	no	no	no	no
chr10:78412993-78413093	2,0.0627;	no	no	42,0.2182;73,0.0591;32,0.0500;29,0.0364;62,0.0341;66,0.0244;57,0.0148;55,0.0114;	no	55,0.0912;	no	29,0.0416;55,0.0639;	no	no	no	no
chr10:78464898-78464998	72,0.2546;	no	no	4,0.1364;24,0.0317;55,0.0292;17,0.0227;9,0.0222;74,0.0202;48,0.0188;13,0.0178;92,0.0170;67,0.0111;84,0.0104;	48,0.0738;4,0.0119;	55,0.0702;13,0.0645;	no	55,0.1953;48,0.0162;13,0.0786;48,0.0162;	77,0.1307;	no	no	no
chr10:78574449-78574549	9,0.0627;	no	no	42,1.0000;47,0.2727;86,0.2500;56,0.1875;49,0.1000;22,0.0295;60,0.0291;69,0.0213;91,0.0188;16,0.0107;	56,0.1342;91,0.0738;	42,0.0261;22,0.0192;	no	no	no	no	no	no
chr10:79097550-79097650	68,0.3472;	no	no	49,0.1136;77,0.0818;83,0.0533;17,0.0426;70,0.0121;	no	no	no	no	no	no	no	no
chr10:79555078-79555178	59,0.1233;15,0.0686;57,0.0503;33,0.0503;	no	no	1,0.0341;	65,0.0389;	no	no	no	no	no	no	no
chr10:79669359-79669459	27,0.1470;	no	no	63,0.1042;69,0.0278;34,0.0273;37,0.0162;57,0.0111;	93,0.0245;	no	no	no	no	no	no	no
chr10:79682144-79682244	91,0.3733;52,0.1461;62,0.1071;57,0.1071;74,0.0878;33,0.0686;	no	no	62,0.0189;57,0.0189;10,0.0150;15,0.0122;67,0.0103;	10,0.0411;	10,0.0108;10,0.0108;	no	15,0.0114;	no	no	no	no
chr10:79704307-79704407	no	no	10,0.5116;	88,0.2857;43,0.1111;38,0.1111;23,0.0369;34,0.0364;16,0.0291;26,0.0111;	no	16,0.0530;	38,0.0717;	38,0.0122;16,0.1117;	no	no	58,0.0127;	no
chr10:79746531-79746631	51,0.2889;54,0.1296;10,0.0878;	no	no	72,0.0268;36,0.0234;81,0.0179;18,0.0136;7,0.0118;	36,0.0245;72,0.0146;	no	no	no	no	no	no	no
chr10:79766902-79767002	2,0.2889;12,0.0629;8,0.0503;	no	no	18,0.0291;93,0.0114;12,0.0109;	no	18,0.0366;	no	18,0.0179;	no	no	no	no
chr10:79793521-79793621	82,0.7334;68,0.0805;60,0.0686;21,0.0686;19,0.0686;	no	no	74,0.0364;93,0.0244;92,0.0203;82,0.0202;69,0.0122;	no	no	no	no	no	no	no	no
chr10:79854381-79854481	no	no	no	23,0.8000;19,0.1200;48,0.0833;15,0.0571;5,0.0291;77,0.0152;	19,0.5567;23,0.0183;	no	no	23,0.0195;23,0.0195;	no	no	no	no
chr10:79908888-79908988	16,0.7334;20,0.0507;	84,0.0357;	no	57,0.2857;4,0.1364;74,0.1114;10,0.0487;34,0.0256;88,0.0214;70,0.0208;16,0.0202;21,0.0189;86,0.0117;	74,0.0181;88,0.0148;95,0.0128;	no	no	no	no	no	no	no
chr10:79916880-79916980	no	no	no	89,0.0563;1,0.0341;22,0.0170;14,0.0167;	89,0.1342;	no	no	no	no	no	no	no
chr10:79916920-79917020	no	no	no	49,0.0563;92,0.0500;	49,0.1342;	no	no	no	no	no	no	no
chr10:79916880-79916980	no	no	no	89,0.0563;1,0.0341;22,0.0170;14,0.0167;	89,0.1342;	no	no	no	no	no	no	no
chr10:79916920-79917020	no	no	no	49,0.0563;92,0.0500;	49,0.1342;	no	no	no	no	no	no	no
chr10:79926992-79927092	no	no	no	20,0.7502;89,0.6000;55,0.1200;25,0.1042;45,0.0343;49,0.0257;42,0.0257;	20,1.0000;55,0.5233;45,0.1100;49,0.0529;42,0.0529;	42,0.0527;42,0.0527;	no	42,0.0766;42,0.0766;	37,0.2605;32,0.2528;38,0.1199;33,0.1195;	no	no	no
chr10:79960101-79960201	66,0.3733;	no	no	4,0.0818;12,0.0563;52,0.0107;94,0.0104;	12,0.1342;	no	no	no	16,0.2701;	no	no	no
chr10:79984280-79984380	37,0.1767;2,0.1296;93,0.1040;19,0.0629;	no	no	59,0.0341;52,0.0114;19,0.0109;	no	no	no	no	no	no	no	no
chr10:80039609-80039709	60,0.1233;83,0.1040;	no	no	27,0.0818;44,0.0739;77,0.0426;37,0.0111;49,0.0107;	no	27,0.0645;	no	27,0.0241;	15,0.1307;12,0.1202;	no	no	no
chr10:80053437-80053537	9,0.2546;15,0.1042;4,0.0709;	no	no	5,0.1705;15,0.1477;28,0.1200;32,0.0818;85,0.0406;41,0.0375;59,0.0162;20,0.0152;	28,0.5567;41,0.0248;32,0.0119;	no	no	28,0.0458;28,0.0458;	23,0.2326;	no	no	no
chr10:80115752-80115852	44,0.0617;	no	no	82,0.0500;20,0.0273;23,0.0208;	no	no	no	no	no	no	no	no
chr10:80142264-80142364	no	no	no	19,0.0639;28,0.0341;38,0.0144;47,0.0102;	no	no	no	no	no	no	no	no
chr10:80142224-80142324	no	no	no	9,1.0000;22,0.2000;59,0.0639;68,0.0341;78,0.0144;87,0.0102;	no	no	no	no	no	no	no	no
chr10:80167790-80167890	82,0.1233;	18,0.1429;	no	22,0.0273;47,0.0242;49,0.0200;53,0.0162;37,0.0111;	22,0.0119;	22,0.0496;22,0.0496;	no	22,0.0474;22,0.0474;	no	no	no	no
chr10:80226547-80226647	26,0.1233;	no	no	62,0.0938;69,0.0375;	62,0.0694;69,0.0248;	no	no	no	no	no	no	no
chr10:80249401-80249501	no	no	no	16,0.0304;70,0.0222;65,0.0122;22,0.0118;	92,0.0139;	22,0.4713;	no	22,0.2349;	no	no	no	no
chr10:80260962-80261062	52,0.1418;70,0.0545;	no	no	42,0.0236;30,0.0234;38,0.0200;	no	no	no	no	no	no	48,0.5131;	no
chr10:80264940-80265040	32,1.0000;5,0.2546;	no	no	7,0.0202;	no	no	no	no	no	no	24,0.0127;	no
chr10:80292380-80292480	27,0.1461;	no	no	73,0.0286;71,0.0227;66,0.0170;53,0.0143;40,0.0107;	no	40,0.0161;	no	53,0.0472;	79,1.0000;78,0.2605;	78,0.3036;	no	no
chr10:80292458-80292558	79,0.0545;	no	no	70,0.0818;18,0.0222;92,0.0183;	27,0.0189;	no	no	no	1,1.0000;84,0.3077;	no	no	no
chr10:80320498-80320598	91,0.3741;24,0.1767;86,0.0644;	no	no	80,1.0000;56,0.2500;91,0.1818;38,0.1111;32,0.1111;75,0.1042;69,0.1000;5,0.0667;29,0.0455;85,0.0426;59,0.0312;	no	5,0.0143;	no	no	no	no	no	no
chr10:80330094-80330194	76,0.3733;35,0.0545;9,0.0545;	no	no	81,0.0260;1,0.0256;	no	no	no	no	no	no	no	no
chr10:80330094-80330194	76,0.3733;35,0.0545;9,0.0545;	no	no	81,0.0260;1,0.0256;	no	no	no	no	no	no	no	no
chr10:80387601-80387701	91,0.2546;80,0.2546;75,0.1296;	no	no	93,0.0202;82,0.0202;77,0.0202;87,0.0189;49,0.0121;66,0.0121;	no	no	no	no	no	no	no	no
chr10:80399481-80399581	27,0.2546;	no	no	51,0.5626;67,0.2557;29,0.0202;92,0.0164;23,0.0152;57,0.0143;	51,0.1342;	no	no	no	32,0.2528;	no	no	no
chr10:80406771-80406871	no	no	no	70,0.1091;65,0.0889;5,0.0833;10,0.0278;23,0.0250;26,0.0104;	no	no	no	no	73,1.0000;	no	no	no
chr10:80433603-80433703	54,0.7334;88,0.3741;72,0.3741;47,0.2546;57,0.1296;67,0.0723;	no	no	88,0.1818;72,0.1818;44,0.1818;94,0.1500;9,0.0655;80,0.0295;54,0.0202;49,0.0202;36,0.0202;	no	no	no	no	no	no	20,0.0122;	no
chr10:80561510-80561610	68,0.2596;7,0.2546;13,0.1904;16,0.1296;	no	no	21,0.0818;2,0.0379;40,0.0213;13,0.0130;32,0.0122;	no	13,0.0127;	no	no	no	no	no	no
chr10:80577246-80577346	86,1.0000;92,0.1296;89,0.1296;	no	no	15,0.0519;42,0.0183;	no	no	no	no	no	no	no	no
chr10:80590291-80590391	no	no	no	33,0.0260;38,0.0202;61,0.0145;32,0.0106;	no	no	no	33,0.0760;	no	no	no	no
chr10:80602831-80602931	15,0.2546;10,0.0745;	no	no	1,0.0404;29,0.0312;69,0.0208;10,0.0170;76,0.0122;31,0.0111;	no	no	no	no	no	no	no	no
chr10:80602829-80602929	17,0.2546;12,0.0745;	no	no	3,0.0404;31,0.0312;71,0.0208;12,0.0170;78,0.0122;33,0.0111;	no	no	no	no	no	no	no	no
chr10:80602831-80602931	15,0.2546;10,0.0745;	no	no	1,0.0404;29,0.0312;69,0.0208;10,0.0170;76,0.0122;31,0.0111;	no	no	no	no	no	no	no	no
chr10:80602829-80602929	17,0.2546;12,0.0745;	no	no	3,0.0404;31,0.0312;71,0.0208;12,0.0170;78,0.0122;33,0.0111;	no	no	no	no	no	no	no	no
chr10:80622729-80622819	58,0.1040;20,0.0686;44,0.0617;	no	no	64,0.0189;81,0.0136;	no	no	no	no	69,0.3190;	no	no	no
chr10:80676243-80676343	53,0.0686;51,0.0686;64,0.0617;55,0.0617;49,0.0503;	no	no	70,0.1091;22,0.0500;7,0.0455;1,0.0455;30,0.0278;84,0.0104;	no	30,0.0202;	no	no	no	no	no	no
chr10:80701790-80701870	48,0.7334;64,0.1474;	no	no	37,0.5626;28,0.0889;3,0.0364;48,0.0202;64,0.0182;21,0.0152;15,0.0118;	37,0.1342;	no	no	no	no	no	no	no
chr10:80701790-80701870	48,0.7334;64,0.1474;	no	no	37,0.5626;28,0.0889;3,0.0364;48,0.0202;64,0.0182;21,0.0152;15,0.0118;	37,0.1342;	no	no	no	no	no	no	no
chr10:80702642-80702742	66,0.3733;41,0.0617;	no	31,0.8819;35,0.5518;	71,0.0135;87,0.0102;	no	no	no	no	no	no	no	no
chr10:80702642-80702742	66,0.3733;41,0.0617;	no	31,0.8819;35,0.5518;	71,0.0135;87,0.0102;	no	no	no	no	no	no	no	no
chr10:80742161-80742261	21,0.3472;	no	no	52,0.1023;32,0.1023;14,0.0469;41,0.0426;63,0.0278;39,0.0227;79,0.0222;23,0.0202;	14,0.0607;95,0.0112;	32,0.0179;14,0.1145;14,0.1145;	no	14,0.0200;41,0.0961;14,0.0200;	46,0.1195;	no	no	no
chr10:80755155-80755255	10,0.1233;91,0.0750;8,0.0686;66,0.0507;6,0.0503;	no	no	62,0.1455;46,0.0900;89,0.0244;72,0.0222;67,0.0189;41,0.0189;33,0.0164;34,0.0130;	46,0.1850;	62,0.2964;46,0.3048;33,0.0143;46,0.3048;	no	62,0.1234;46,0.1007;33,0.0326;46,0.1007;	54,0.1590;57,0.1202;	no	no	no
chr10:80798576-80798676	69,0.1904;	no	no	93,0.0889;37,0.0273;77,0.0254;69,0.0130;1,0.0111;	no	no	no	no	6,0.3573;10,0.2935;5,0.2831;	5,0.1617;	no	no
chr10:80798684-80798743	7,0.0686;9,0.0617;	no	no	38,0.0844;15,0.0264;52,0.0122;	no	no	no	no	no	no	no	no
chr10:80798576-80798676	69,0.1904;	no	no	93,0.0889;37,0.0273;77,0.0254;69,0.0130;1,0.0111;	no	no	no	no	6,0.3573;10,0.2935;5,0.2831;	5,0.1617;	no	no
chr10:80798684-80798743	7,0.0686;9,0.0617;	no	no	38,0.0844;15,0.0264;52,0.0122;	no	no	no	no	no	no	no	no
chr10:80826605-80826705	69,0.3733;63,0.3733;	48,1.0000;	no	74,0.4501;7,0.0416;	74,0.0702;	no	no	no	no	no	no	no
chr10:80826645-80826745	29,0.3733;23,0.3733;	8,1.0000;	84,0.5829;	34,0.4501;91,0.0179;	34,0.0702;	no	no	no	no	no	no	no
chr10:80855224-80855324	no	no	no	91,0.0304;48,0.0109;8,0.0106;33,0.0102;	no	no	no	8,0.0343;	2,1.0000;1,0.2831;	1,0.1131;	no	no
chr10:80855159-80855259	61,0.2546;53,0.1470;56,0.1296;	no	no	37,0.1455;24,0.0818;42,0.0533;18,0.0364;1,0.0273;8,0.0244;58,0.0202;32,0.0162;63,0.0121;73,0.0106;	no	24,0.0108;1,0.0340;8,0.0483;63,0.0645;	no	1,0.0345;8,0.0960;63,0.0929;	67,1.0000;66,0.2831;	66,0.1131;	no	no
chr10:80855224-80855324	no	no	no	91,0.0304;48,0.0109;8,0.0106;33,0.0102;	no	no	no	8,0.0343;	2,1.0000;1,0.2831;	1,0.1131;	no	no
chr10:80855159-80855259	61,0.2546;53,0.1470;56,0.1296;	no	no	37,0.1455;24,0.0818;42,0.0533;18,0.0364;1,0.0273;8,0.0244;58,0.0202;32,0.0162;63,0.0121;73,0.0106;	no	24,0.0108;1,0.0340;8,0.0483;63,0.0645;	no	1,0.0345;8,0.0960;63,0.0929;	67,1.0000;66,0.2831;	66,0.1131;	no	no
chr10:80900919-80901019	78,1.0000;11,1.0000;	no	no	20,0.0600;1,0.0369;60,0.0317;66,0.0227;52,0.0222;83,0.0152;93,0.0150;53,0.0106;2,0.0106;26,0.0104;	no	52,0.0101;	no	60,0.0160;	no	no	no	no
chr10:80918195-80918295	61,1.0000;29,0.7334;50,0.1296;47,0.1296;14,0.1233;	no	no	24,0.6499;20,0.1200;29,0.0202;75,0.0161;6,0.0145;56,0.0126;	20,0.5567;24,0.0917;75,0.0155;	no	no	no	79,0.1106;	no	no	no
chr10:80930040-80930140	26,0.1233;18,0.0644;24,0.0503;	5,0.0357;	no	32,0.8000;79,0.1114;60,0.1091;2,0.0546;80,0.0429;11,0.0222;42,0.0148;37,0.0126;6,0.0106;15,0.0101;	2,0.0312;32,0.0183;79,0.0181;	no	no	6,0.0134;	69,0.1346;	no	no	no
chr10:81060104-81060204	6,0.1040;13,0.0709;	no	no	27,0.1500;20,0.1455;14,0.1023;82,0.0886;43,0.0164;83,0.0122;89,0.0121;	27,1.0000;	27,0.0164;27,0.0164;	no	no	no	no	no	no
chr10:81070032-81070132	6,0.3733;67,0.2889;61,0.0686;	no	no	11,0.2557;49,0.0341;34,0.0273;36,0.0200;20,0.0190;	no	36,0.0645;	no	49,0.0224;	no	no	no	no
chr10:81105864-81105964	85,0.1767;2,0.1418;	no	no	7,0.1818;94,0.0238;87,0.0202;25,0.0167;	no	no	no	no	no	no	33,0.5131;	no
chr10:81167670-81167770	60,0.7334;74,0.0709;	no	no	11,0.4800;26,0.1705;7,0.1600;38,0.0818;47,0.0500;75,0.0341;87,0.0291;60,0.0202;3,0.0178;82,0.0162;	7,0.0183;11,0.0172;	no	no	no	no	no	no	no
chr10:81176580-81176680	81,0.1296;78,0.0510;	36,1.0000;	no	20,0.0295;7,0.0291;86,0.0205;74,0.0126;53,0.0104;	no	no	no	no	65,0.7559;	no	no	no
chr10:81182956-81183056	no	no	no	48,0.0341;71,0.0205;10,0.0179;66,0.0152;	no	no	no	no	no	no	no	no
chr10:81183212-81183279	no	no	no	34,0.0818;55,0.0536;46,0.0325;17,0.0250;15,0.0195;48,0.0182;	55,0.0393;34,0.0112;	no	no	no	no	no	no	no
chr10:81182956-81183056	no	no	no	48,0.0341;71,0.0205;10,0.0179;66,0.0152;	no	no	no	no	no	no	no	no
chr10:81183212-81183279	no	no	no	34,0.0818;55,0.0536;46,0.0325;17,0.0250;15,0.0195;48,0.0182;	55,0.0393;34,0.0112;	no	no	no	no	no	no	no
chr10:81266876-81266976	6,0.1767;89,0.1470;22,0.0507;	no	no	65,0.4262;57,0.1364;52,0.0416;11,0.0341;39,0.0256;27,0.0222;	57,0.0119;	no	no	39,0.1216;	no	no	no	no
chr10:81266876-81266976	6,0.1767;89,0.1470;22,0.0507;	no	no	65,0.4262;57,0.1364;52,0.0416;11,0.0341;39,0.0256;27,0.0222;	57,0.0119;	no	no	39,0.1216;	no	no	no	no
chr10:81292912-81293012	38,0.2546;17,0.1904;33,0.1071;	no	no	22,0.1023;40,0.0202;33,0.0189;11,0.0162;17,0.0130;53,0.0121;	no	no	no	22,0.0126;17,0.0180;	no	no	no	no
chr10:81321071-81321152	no	no	no	43,0.6001;71,0.0938;62,0.0600;56,0.0273;25,0.0208;6,0.0187;39,0.0107;	43,0.5567;71,0.1342;39,0.0139;56,0.0119;	no	no	no	no	no	no	no
chr10:81350407-81350507	53,0.7334;	no	no	59,0.1111;70,0.0655;45,0.0295;41,0.0295;53,0.0202;64,0.0121;75,0.0116;36,0.0104;	no	59,0.0242;41,0.0131;	no	41,0.0779;	no	no	no	no
chr10:81350377-81350477	83,0.7334;1,0.0745;	no	no	26,0.1455;89,0.1111;75,0.0295;71,0.0295;7,0.0284;83,0.0202;16,0.0189;1,0.0170;94,0.0121;66,0.0104;	no	no	no	no	21,0.9201;19,0.1510;	20,0.3726;	no	no
chr10:81350376-81350476	84,0.7334;2,0.0745;	no	no	27,0.1455;90,0.1111;76,0.0295;72,0.0295;8,0.0284;84,0.0202;17,0.0189;2,0.0170;67,0.0104;	no	no	no	no	22,0.9201;20,0.1510;	21,0.3726;	no	no
chr10:81357519-81357619	27,0.0503;	no	no	82,0.0162;48,0.0141;	48,0.0245;	48,0.1246;48,0.1246;	no	48,0.2630;48,0.2630;	no	no	no	no
chr10:81378355-81378420	7,0.2546;10,0.1296;	no	no	51,0.0348;15,0.0278;2,0.0170;35,0.0114;	no	no	no	no	no	no	no	no
chr10:81384377-81384477	no	no	15,0.5116;	21,0.1455;6,0.0667;27,0.0536;1,0.0505;58,0.0291;49,0.0256;84,0.0213;69,0.0177;	27,0.0282;	27,0.0148;27,0.0148;	no	27,0.0104;27,0.0104;	no	no	no	no
chr10:81496313-81496413	73,0.7334;	no	no	21,0.1364;73,0.0202;68,0.0170;	21,0.0112;	no	no	21,0.0220;21,0.0220;	no	no	no	no
chr10:81544996-81545096	22,0.7334;82,0.3733;47,0.1296;44,0.1296;41,0.1296;76,0.0878;9,0.0617;38,0.0510;	no	no	52,0.0278;15,0.0273;3,0.0213;22,0.0202;59,0.0126;55,0.0104;	no	no	no	no	no	no	no	no
chr10:81606257-81606357	no	no	no	10,0.8000;3,0.1393;16,0.1042;73,0.0118;	10,0.0172;	no	no	no	no	no	no	no
chr10:81627558-81627658	70,0.0510;	no	no	28,0.1111;81,0.0244;72,0.0121;	no	no	no	no	no	no	no	no
chr10:81627558-81627658	70,0.0510;	no	no	28,0.1111;81,0.0244;72,0.0121;	no	no	no	no	no	no	no	no
chr10:81649018-81649118	no	no	no	33,0.4501;25,0.1042;39,0.0818;69,0.0402;52,0.0402;46,0.0143;	33,0.0747;6,0.0139;39,0.0112;	33,0.0213;46,0.0131;33,0.0213;	no	39,0.0201;39,0.0201;	no	no	no	no
chr10:81704774-81704874	no	no	no	3,0.1042;11,0.0818;75,0.0341;70,0.0244;25,0.0167;57,0.0114;18,0.0102;	no	no	no	3,0.0511;	no	no	no	no
chr10:81771092-81771192	no	no	no	15,0.2216;70,0.2046;37,0.1364;76,0.0909;56,0.0584;16,0.0580;26,0.0533;1,0.0341;33,0.0222;61,0.0190;21,0.0162;	70,0.0560;37,0.0112;	no	no	1,0.0177;	no	no	no	no
chr10:81771124-81771224	79,0.3472;	no	no	38,0.2046;85,0.1500;5,0.1364;44,0.0909;24,0.0584;1,0.0222;29,0.0190;	38,0.0560;5,0.0112;	44,0.0720;	no	44,0.0165;	no	no	no	no
chr10:81863883-81863983	no	no	no	3,0.1042;11,0.0818;75,0.0341;70,0.0244;25,0.0167;57,0.0114;18,0.0102;	no	no	no	3,0.0511;	no	no	no	no
chr10:81930430-81930530	no	no	no	15,0.2216;70,0.2046;37,0.1364;76,0.0909;56,0.0584;16,0.0580;26,0.0533;1,0.0341;33,0.0222;61,0.0190;21,0.0162;	70,0.0560;37,0.0112;	no	no	1,0.0177;	no	no	no	no
chr10:81930462-81930562	79,0.3472;	no	no	38,0.2046;85,0.1500;5,0.1364;44,0.0909;24,0.0584;1,0.0222;29,0.0190;	38,0.0560;5,0.0112;	44,0.0720;	no	44,0.0165;	no	no	no	no
chr10:82048072-82048172	no	no	no	11,0.1875;30,0.1000;15,0.0852;42,0.0818;62,0.0321;39,0.0273;3,0.0227;49,0.0102;	11,0.1342;62,0.0418;15,0.0270;	3,0.0175;49,0.0278;	no	3,0.0165;49,0.1178;	no	no	no	no
chr10:82048076-82048176	no	no	no	7,0.1875;26,0.1000;11,0.0852;38,0.0818;58,0.0321;35,0.0273;91,0.0190;45,0.0102;	7,0.1342;58,0.0418;11,0.0270;	45,0.0278;	no	45,0.1178;	93,0.1838;	no	no	no
chr10:82127962-82128062	no	no	no	10,0.1625;29,0.1000;65,0.0818;85,0.0317;61,0.0273;35,0.0156;92,0.0126;	76,0.0245;10,0.0123;	no	no	61,0.0130;	no	no	no	no
chr10:82241225-82241325	no	no	no	82,0.4501;19,0.0909;4,0.0739;26,0.0714;46,0.0369;42,0.0273;32,0.0227;47,0.0183;88,0.0143;54,0.0141;34,0.0107;	82,0.0747;54,0.0334;42,0.0119;	no	no	54,0.0119;54,0.0119;	no	no	no	no
chr10:82623178-82623278	no	no	no	34,0.0203;51,0.0200;59,0.0190;35,0.0146;55,0.0144;	no	no	no	55,0.0304;	no	no	no	no
chr10:82629787-82629887	36,0.1767;40,0.0507;	no	no	4,0.0375;22,0.0291;16,0.0256;33,0.0122;41,0.0114;	4,0.0248;	33,0.0720;	no	16,0.0763;33,0.0220;	45,0.1307;	no	no	no
chr10:82629791-82629891	32,0.1767;36,0.0507;	no	no	18,0.0291;12,0.0256;29,0.0122;37,0.0114;	no	29,0.0720;	no	12,0.0763;29,0.0220;	41,0.1307;	no	no	no
chr10:82698956-82699056	85,0.1071;27,0.1040;65,0.0545;94,0.0503;	no	no	41,0.1818;18,0.0818;78,0.0291;85,0.0189;	no	no	no	no	no	no	no	no
chr10:82764091-82764191	80,0.7334;92,0.3741;74,0.1904;38,0.1461;	no	no	4,1.0000;92,0.1818;43,0.1111;10,0.0426;58,0.0260;80,0.0202;74,0.0130;87,0.0122;60,0.0109;53,0.0104;	no	no	no	no	no	no	no	no
chr10:83360170-83360270	27,0.2546;40,0.0596;	51,0.0204;	no	11,0.1625;1,0.1607;50,0.0974;67,0.0375;29,0.0202;40,0.0152;12,0.0134;56,0.0114;24,0.0104;	67,0.3324;1,0.0265;11,0.0116;	50,0.1572;	no	50,0.0386;	32,0.2528;33,0.1195;	no	no	no
chr10:83534090-83534190	31,0.2546;	no	no	15,0.1705;5,0.1364;62,0.0364;25,0.0364;55,0.0202;33,0.0202;48,0.0170;71,0.0107;	5,0.0112;	no	no	33,0.0181;	no	no	no	no
chr10:83543890-83543990	50,0.0545;56,0.0531;	no	no	27,0.0500;68,0.0291;56,0.0106;6,0.0104;55,0.0103;	no	56,0.0185;	no	no	no	no	no	no
chr10:83648614-83648714	43,0.7334;65,0.3472;37,0.1040;	no	no	53,0.6000;74,0.1364;31,0.0390;87,0.0278;67,0.0202;43,0.0202;5,0.0200;79,0.0189;25,0.0146;	74,0.0119;	5,0.0457;	no	5,0.0239;25,0.0160;	no	no	no	no
chr10:83722814-83722914	67,0.0503;	no	49,0.6931;	94,0.2679;22,0.0208;82,0.0122;	94,0.0282;15,0.0137;	no	no	no	no	no	no	no
chr10:84440421-84440521	no	no	no	45,0.0188;25,0.0177;31,0.0162;37,0.0126;26,0.0122;	45,0.0137;	45,0.0164;25,0.1114;45,0.0164;	no	no	no	no	no	no
chr10:84576896-84576931	no	no	no	17,0.0321;8,0.0256;	17,0.0418;	no	no	no	no	no	no	no
chr10:84622386-84622486	no	no	no	55,0.0714;14,0.0571;46,0.0450;28,0.0101;	46,0.0747;	28,0.0592;	no	28,0.0673;	no	no	no	no
chr10:84917562-84917662	no	no	no	no	no	no	no	no	no	no	no	no
chr10:85102576-85102676	71,1.0000;69,0.0686;35,0.0686;33,0.0686;31,0.0686;	no	no	39,0.0102;	no	no	no	no	no	no	no	no
chr10:85102445-85102545	79,1.0000;77,0.0686;	no	no	27,0.2143;10,0.1055;18,0.0852;36,0.0131;66,0.0122;37,0.0122;	27,0.1975;	no	18,0.0112;	18,0.0111;	no	no	no	no
chr10:85102576-85102676	71,1.0000;69,0.0686;35,0.0686;33,0.0686;31,0.0686;	no	no	39,0.0102;	no	no	no	no	no	no	no	no
chr10:85102445-85102545	79,1.0000;77,0.0686;	no	no	27,0.2143;10,0.1055;18,0.0852;36,0.0131;66,0.0122;37,0.0122;	27,0.1975;	no	18,0.0112;	18,0.0111;	no	no	no	no
chr10:85127977-85128077	51,0.0745;	no	no	61,0.2000;39,0.1091;32,0.0536;72,0.0426;31,0.0253;44,0.0238;51,0.0170;3,0.0114;	32,0.0131;	no	no	no	56,0.3190;	no	no	no
chr10:85185004-85185104	69,0.2546;	no	no	22,0.1042;43,0.0571;85,0.0300;15,0.0208;71,0.0202;66,0.0202;51,0.0202;77,0.0114;	85,0.1850;	66,0.0589;51,0.0484;	no	66,0.0169;51,0.0952;	no	no	no	no
chr10:85386763-85386863	22,0.3472;69,0.0510;	no	no	89,0.0536;79,0.0325;9,0.0190;39,0.0143;32,0.0143;24,0.0121;	89,0.0699;	32,0.0150;	no	no	no	no	no	no
chr10:85871780-85871880	70,0.7334;3,0.2546;64,0.0878;	no	no	9,0.1364;19,0.0580;18,0.0222;14,0.0218;70,0.0202;83,0.0190;54,0.0104;	no	no	no	9,0.0622;	30,0.2528;31,0.1195;	no	no	no
chr10:85916936-85917036	45,0.5090;14,0.3472;17,0.1296;72,0.1071;91,0.0709;28,0.0545;	no	no	67,1.0000;10,0.1364;78,0.0833;33,0.0505;92,0.0341;63,0.0273;6,0.0208;72,0.0189;19,0.0121;84,0.0114;55,0.0114;35,0.0109;	63,0.0119;10,0.0119;	6,0.0249;	no	10,0.0707;6,0.0272;10,0.0707;	50,0.3883;	no	no	no
chr10:85957743-85957843	43,0.1296;40,0.0644;	no	no	14,0.1818;69,0.1705;75,0.1111;30,0.1111;21,0.0938;35,0.0364;26,0.0364;52,0.0341;45,0.0202;	21,0.0738;	no	no	no	no	no	no	no
chr10:86021878-86021978	76,0.0745;	no	no	8,0.0222;76,0.0170;92,0.0152;82,0.0118;	35,0.0155;	8,0.0702;	no	8,0.0157;	no	no	no	no
chr10:86300361-86300461	49,0.7334;62,0.2546;25,0.1071;	7,0.0204;	no	64,0.0202;49,0.0202;58,0.0189;30,0.0189;25,0.0189;44,0.0162;36,0.0121;20,0.0104;	no	no	no	58,0.0107;44,0.0821;	70,0.9201;69,0.2831;68,0.2326;	69,0.1067;	no	no
chr10:86498846-86498946	24,0.1233;55,0.0878;	no	no	84,0.0519;70,0.0256;46,0.0234;75,0.0179;17,0.0102;	46,0.0607;	no	no	no	60,0.1307;	no	no	no
chr10:86705760-86705860	no	no	no	49,1.0000;26,0.7501;73,0.2143;16,0.0182;55,0.0114;	73,0.2101;26,0.0747;	no	no	no	no	no	no	no
chr10:86705394-86705494	75,0.0686;3,0.0510;73,0.0503;	no	no	19,0.8124;40,0.3636;11,0.1818;89,0.0667;65,0.0500;68,0.0422;26,0.0402;31,0.0253;5,0.0202;42,0.0182;79,0.0170;25,0.0164;84,0.0152;56,0.0104;	19,0.0123;	42,0.0219;	no	42,0.0111;	91,0.1998;	no	no	no
chr10:86705760-86705860	no	no	no	49,1.0000;26,0.7501;73,0.2143;16,0.0182;55,0.0114;	73,0.2101;26,0.0747;	no	no	no	no	no	no	no
chr10:86705394-86705494	75,0.0686;3,0.0510;73,0.0503;	no	no	19,0.8124;40,0.3636;11,0.1818;89,0.0667;65,0.0500;68,0.0422;26,0.0402;31,0.0253;5,0.0202;42,0.0182;79,0.0170;25,0.0164;84,0.0152;56,0.0104;	19,0.0123;	42,0.0219;	no	42,0.0111;	91,0.1998;	no	no	no
chr10:86778954-86779054	61,0.7334;3,0.1003;16,0.0709;	no	no	9,0.1818;17,0.1023;77,0.0682;40,0.0273;61,0.0202;35,0.0202;69,0.0200;29,0.0189;23,0.0162;	77,0.0596;	no	no	no	no	no	no	no
chr10:88146941-88147041	73,0.5101;38,0.0904;	no	no	5,0.2954;31,0.1625;84,0.0364;6,0.0348;73,0.0182;51,0.0164;38,0.0121;62,0.0107;	31,0.0123;	no	no	no	no	no	no	no
chr10:88147020-88147101	no	no	no	30,0.1705;5,0.0364;44,0.0190;61,0.0167;35,0.0162;	no	no	no	no	no	no	no	no
chr10:88146891-88146991	13,0.2596;88,0.0904;	no	no	55,0.2954;81,0.1625;10,0.0426;56,0.0348;38,0.0162;88,0.0121;	81,0.0123;	38,0.0242;	no	38,0.0180;	50,0.3077;49,0.2140;	no	no	no
chr10:88146941-88147041	73,0.5101;38,0.0904;	no	no	5,0.2954;31,0.1625;84,0.0364;6,0.0348;73,0.0182;51,0.0164;38,0.0121;62,0.0107;	31,0.0123;	no	no	no	no	no	no	no
chr10:88147020-88147101	no	no	no	30,0.1705;5,0.0364;44,0.0190;61,0.0167;35,0.0162;	no	no	no	no	no	no	no	no
chr10:88146891-88146991	13,0.2596;88,0.0904;	no	no	55,0.2954;81,0.1625;10,0.0426;56,0.0348;38,0.0162;88,0.0121;	81,0.0123;	38,0.0242;	no	38,0.0180;	50,0.3077;49,0.2140;	no	no	no
chr10:88201046-88201146	no	no	no	7,0.8124;13,0.0639;63,0.0375;59,0.0364;77,0.0200;	63,0.0248;7,0.0123;	no	7,0.0432;13,0.0154;7,0.0432;	no	48,0.2935;	no	no	no
chr10:88379361-88379461	13,0.0617;45,0.0545;	no	no	87,0.0974;81,0.0426;65,0.0203;	no	no	no	no	no	no	no	no
chr10:88503920-88504020	54,0.1461;73,0.1071;20,0.1071;14,0.0644;68,0.0545;	no	no	25,0.1705;44,0.1600;73,0.0189;20,0.0189;92,0.0122;11,0.0114;	44,0.0172;	no	no	no	no	no	no	no
chr10:88731051-88731151	41,0.0644;	no	no	78,0.1029;92,0.0903;62,0.0533;49,0.0450;40,0.0426;46,0.0256;3,0.0202;93,0.0107;	78,0.1100;49,0.0411;	no	no	no	no	no	no	no
chr10:88731363-88731463	no	no	no	80,0.1111;64,0.1023;24,0.0202;17,0.0189;12,0.0162;	1,0.0245;	no	no	no	no	no	no	no
chr10:88826764-88826864	28,0.5090;80,0.1461;31,0.1296;	no	no	36,0.0818;17,0.0536;7,0.0291;49,0.0256;63,0.0218;	17,0.0699;13,0.0146;	7,0.0331;49,0.0122;	no	7,0.2285;	no	no	69,0.4277;	no
chr10:89443917-89444017	88,0.5090;93,0.3741;43,0.1767;17,0.1296;14,0.1296;11,0.1296;39,0.0617;	no	no	93,0.1818;63,0.1625;24,0.0938;67,0.0852;36,0.0426;6,0.0295;49,0.0238;	24,0.0694;67,0.0270;63,0.0123;	no	no	no	no	no	no	no
chr10:89686235-89686335	no	no	no	52,0.8000;36,0.1111;93,0.0121;62,0.0104;47,0.0104;	52,0.0172;	no	no	36,0.0896;	no	no	no	no
chr10:89686312-89686412	71,0.1071;65,0.0967;	no	no	66,0.1705;89,0.0379;71,0.0189;16,0.0121;	no	16,0.0157;	no	no	no	no	no	no
chr10:89732245-89732345	no	no	no	32,0.1500;8,0.1091;54,0.0818;24,0.0533;40,0.0279;65,0.0260;68,0.0171;	54,0.0119;	no	no	32,0.0120;8,0.0137;	44,0.1202;	no	no	no
chr10:89744940-89745040	47,0.2546;	no	no	12,0.1818;23,0.0889;37,0.0714;55,0.0625;79,0.0222;49,0.0202;28,0.0202;1,0.0170;36,0.0164;18,0.0122;	no	no	no	12,0.0105;	42,0.3190;	no	no	no
chr10:91082988-91083088	17,0.0967;13,0.0545;	no	no	79,0.1818;86,0.0455;18,0.0341;22,0.0222;6,0.0213;68,0.0190;37,0.0114;62,0.0103;39,0.0102;	no	37,0.0200;	no	no	no	no	no	no
chr10:91082693-91082793	54,1.0000;87,0.3472;34,0.3472;90,0.1296;52,0.0686;	no	no	40,0.9377;74,0.1600;45,0.0909;20,0.0591;69,0.0580;82,0.0426;3,0.0341;68,0.0222;16,0.0200;47,0.0114;	40,0.1342;74,0.0183;	47,0.0496;	no	16,0.0123;47,0.0102;	no	no	no	no
chr10:91082988-91083088	17,0.0967;13,0.0545;	no	no	79,0.1818;86,0.0455;18,0.0341;22,0.0222;6,0.0213;68,0.0190;37,0.0114;62,0.0103;39,0.0102;	no	37,0.0200;	no	no	no	no	no	no
chr10:91082693-91082793	54,1.0000;87,0.3472;34,0.3472;90,0.1296;52,0.0686;	no	no	40,0.9377;74,0.1600;45,0.0909;20,0.0591;69,0.0580;82,0.0426;3,0.0341;68,0.0222;16,0.0200;47,0.0114;	40,0.1342;74,0.0183;	47,0.0496;	no	16,0.0123;47,0.0102;	no	no	no	no
chr10:91123913-91124013	92,0.0617;81,0.0596;	no	no	19,0.0295;23,0.0222;68,0.0189;47,0.0182;81,0.0152;	no	no	no	no	no	no	no	no
chr10:91171569-91171669	88,1.0000;57,1.0000;42,0.5101;73,0.5090;27,0.1418;60,0.1296;	no	no	5,0.0670;65,0.0375;93,0.0364;42,0.0182;	65,0.0248;	no	no	no	no	no	no	no
chr10:92722368-92722468	no	no	no	30,0.0506;53,0.0202;11,0.0189;5,0.0111;63,0.0104;	95,0.0119;	5,0.0511;	no	5,0.0237;	no	no	no	no
chr10:93081546-93081646	42,0.2596;	no	no	47,0.1364;56,0.0511;16,0.0170;66,0.0102;	16,0.0270;56,0.0198;	47,0.0185;	no	no	no	no	no	no
chr10:93160825-93160925	84,0.0644;	no	no	12,0.1182;93,0.0938;51,0.0682;83,0.0426;47,0.0200;17,0.0126;79,0.0104;19,0.0102;	93,0.0738;51,0.0596;	no	no	12,0.0744;	no	no	no	no
chr10:93311109-93311209	44,1.0000;52,0.7334;23,0.7334;35,0.5101;11,0.3733;61,0.3472;27,0.3472;16,0.1071;57,0.0596;42,0.0503;	no	no	83,0.1818;68,0.1111;2,0.0341;63,0.0202;52,0.0202;23,0.0202;16,0.0189;35,0.0182;57,0.0152;33,0.0101;	no	no	no	no	no	no	no	no
chr10:93453345-93453445	59,0.7334;	no	no	1,0.4501;87,0.0667;13,0.0500;16,0.0422;68,0.0312;64,0.0273;33,0.0208;59,0.0202;	1,0.0747;	no	no	16,0.0254;	43,0.3883;42,0.3077;41,0.2140;	no	no	31,0.0101;
chr10:93589608-93589708	28,0.0904;	no	no	73,0.1455;68,0.1455;13,0.0325;19,0.0295;10,0.0278;78,0.0121;28,0.0121;	no	no	28,0.0108;	no	no	no	no	no
chr10:93589362-93589462	32,1.0000;84,0.3733;35,0.1296;74,0.0967;30,0.0686;28,0.0686;81,0.0617;79,0.0503;26,0.0503;	no	no	40,0.0369;75,0.0341;50,0.0130;41,0.0122;	no	no	no	no	no	no	no	no
chr10:94035950-94036050	23,0.5090;64,0.0686;66,0.0617;75,0.0531;	no	no	2,0.1039;49,0.0709;80,0.0278;15,0.0143;12,0.0143;4,0.0136;50,0.0134;75,0.0106;	no	49,0.0219;	no	no	89,0.1202;	no	no	no
chr10:94035692-94035792	30,0.1003;	no	no	23,0.3409;77,0.1023;10,0.0655;28,0.0364;37,0.0341;32,0.0202;4,0.0156;84,0.0152;	no	32,0.0117;	no	no	14,0.1590;13,0.1011;	no	no	no
chr10:94035749-94035849	85,0.3741;	no	no	85,0.1818;38,0.1818;20,0.1023;62,0.0714;59,0.0325;27,0.0152;61,0.0148;	no	no	no	no	92,0.3883;91,0.3077;90,0.2326;	no	no	no
chr10:94035950-94036050	23,0.5090;64,0.0686;66,0.0617;75,0.0531;	no	no	2,0.1039;49,0.0709;80,0.0278;15,0.0143;12,0.0143;4,0.0136;50,0.0134;75,0.0106;	no	49,0.0219;	no	no	89,0.1202;	no	no	no
chr10:94035692-94035792	30,0.1003;	no	no	23,0.3409;77,0.1023;10,0.0655;28,0.0364;37,0.0341;32,0.0202;4,0.0156;84,0.0152;	no	32,0.0117;	no	no	14,0.1590;13,0.1011;	no	no	no
chr10:94035749-94035849	85,0.3741;	no	no	85,0.1818;38,0.1818;20,0.1023;62,0.0714;59,0.0325;27,0.0152;61,0.0148;	no	no	no	no	92,0.3883;91,0.3077;90,0.2326;	no	no	no
chr10:94147880-94147980	66,0.1470;90,0.1042;52,0.0904;36,0.0507;	no	no	90,0.1477;41,0.1111;57,0.0580;49,0.0455;31,0.0455;80,0.0364;28,0.0364;52,0.0121;	no	no	no	no	no	no	no	no
chr10:94198958-94199058	no	no	no	4,0.0739;73,0.0273;	20,0.0189;	no	no	no	no	no	no	no
chr10:94514806-94514906	35,0.3472;	no	no	45,0.0364;37,0.0202;	no	no	no	no	no	no	no	no
chr10:94688739-94688839	15,0.1296;12,0.0510;1,0.0507;	no	no	25,0.1364;52,0.0709;47,0.0519;34,0.0402;90,0.0189;17,0.0121;42,0.0114;2,0.0114;	25,0.0119;	no	no	no	56,0.3883;	no	no	no
chr10:94688563-94688663	26,0.0686;	no	no	12,0.0379;72,0.0162;	no	no	no	no	no	no	no	no
chr10:95416807-95416907	33,0.2889;70,0.2546;49,0.2546;24,0.0709;13,0.0686;	no	no	25,0.1705;44,0.0889;18,0.0714;92,0.0667;58,0.0202;51,0.0202;65,0.0162;6,0.0100;	no	58,0.0104;	no	no	no	no	no	no
chr10:95501877-95501977	65,0.1470;79,0.1233;30,0.1233;90,0.0686;77,0.0686;28,0.0503;	no	no	49,0.3899;39,0.0818;21,0.0571;15,0.0455;74,0.0426;25,0.0364;44,0.0254;84,0.0195;	49,0.0917;	39,0.0101;	no	21,0.0645;	no	no	no	no
chr10:95515111-95515211	52,0.1040;	no	no	32,0.2000;76,0.0246;77,0.0106;	no	32,0.0108;	no	no	no	no	no	no
chr10:95564117-95564217	75,1.0000;30,1.0000;33,0.1296;83,0.1233;17,0.0750;73,0.0686;71,0.0686;69,0.0686;67,0.0503;	no	no	4,0.0426;48,0.0303;35,0.0202;50,0.0150;85,0.0111;	50,0.0386;	no	no	4,0.0126;	39,0.2528;91,0.1202;	no	no	no
chr10:95940612-95940712	67,0.3472;63,0.1461;	no	no	80,0.1500;73,0.0341;42,0.0202;12,0.0170;49,0.0152;	80,0.9401;	no	no	no	no	no	no	no
chr10:96616950-96617050	no	25,0.2500;	no	5,1.0000;79,0.0429;49,0.0170;18,0.0170;57,0.0162;78,0.0148;16,0.0126;	no	5,0.0200;	no	no	11,0.3883;10,0.2831;52,0.1641;	10,0.1715;	no	no
chr10:98915101-98915201	10,0.5090;79,0.2596;63,0.1418;34,0.1296;31,0.1296;13,0.1296;3,0.0507;	no	no	85,0.0402;36,0.0202;15,0.0202;84,0.0164;	57,0.0189;	no	no	no	39,0.1307;24,0.1307;21,0.1307;18,0.1307;	no	no	no
chr10:99107120-99107215	69,0.5090;15,0.5090;	no	no	41,0.1818;78,0.1111;59,0.0369;51,0.0298;60,0.0122;35,0.0121;24,0.0104;7,0.0104;85,0.0101;20,0.0101;	no	51,0.0157;24,0.0590;	no	51,0.0193;24,0.0125;7,0.0238;	no	no	no	no
chr10:99108084-99108184	no	no	71,0.6256;30,0.6256;	38,0.0152;	12,0.0139;	no	no	no	no	no	no	no
chr10:99263180-99263280	no	no	no	53,0.0375;28,0.0375;3,0.0300;	3,0.1850;53,0.0248;28,0.0248;	no	no	no	no	no	no	1,0.0101;
chr10:100487297-100487397	54,0.5101;65,0.2889;7,0.2043;	no	no	89,0.8124;19,0.1705;70,0.0667;28,0.0426;47,0.0303;39,0.0256;49,0.0188;79,0.0185;54,0.0182;7,0.0164;	49,0.0137;89,0.0123;	no	no	no	72,0.1641;22,0.1641;	no	no	47,0.0224;
chr10:100487297-100487397	54,0.5101;65,0.2889;7,0.2043;	no	no	89,0.8124;19,0.1705;70,0.0667;28,0.0426;47,0.0303;39,0.0256;49,0.0188;79,0.0185;54,0.0182;7,0.0164;	49,0.0137;89,0.0123;	no	no	no	72,0.1641;22,0.1641;	no	no	47,0.0224;
chr10:100589209-100589309	no	no	no	20,1.0000;43,0.2000;63,0.0536;74,0.0450;13,0.0222;5,0.0144;2,0.0143;14,0.0122;	74,0.0411;63,0.0282;	2,0.0127;	no	no	no	no	no	no
chr10:103236272-103236372	30,0.0644;	no	no	72,0.4874;49,0.0369;3,0.0369;60,0.0341;79,0.0256;36,0.0227;91,0.0170;	72,0.0123;	no	no	no	no	no	no	no
chr10:105574429-105574529	11,0.2889;24,0.0967;	no	no	65,0.4262;25,0.1705;33,0.1091;94,0.0519;43,0.0487;30,0.0455;61,0.0364;9,0.0364;78,0.0256;38,0.0253;48,0.0189;	no	38,0.1047;	no	65,0.0145;38,0.0107;	54,0.3573;53,0.3077;52,0.2326;	no	no	no
chr10:105574500-105574600	no	no	no	85,0.6000;49,0.6000;66,0.1023;23,0.0519;29,0.0500;61,0.0317;7,0.0256;74,0.0171;	no	no	no	66,0.0121;	89,0.7559;91,0.1346;	no	no	no
chr10:105841330-105841430	81,0.2889;38,0.2546;20,0.0503;	no	no	54,0.0818;11,0.0222;64,0.0188;25,0.0130;69,0.0122;86,0.0114;	64,0.0738;54,0.0119;	no	no	no	32,0.7559;30,0.2935;	no	no	no
chr10:105841428-105841528	no	no	no	38,0.0500;26,0.0390;59,0.0273;5,0.0254;11,0.0202;2,0.0107;	no	26,0.0192;	no	26,0.0273;	no	no	no	no
chr10:105841330-105841430	81,0.2889;38,0.2546;20,0.0503;	no	no	54,0.0818;11,0.0222;64,0.0188;25,0.0130;69,0.0122;86,0.0114;	64,0.0738;54,0.0119;	no	no	no	32,0.7559;30,0.2935;	no	no	no
chr10:105841428-105841528	no	no	no	38,0.0500;26,0.0390;59,0.0273;5,0.0254;11,0.0202;2,0.0107;	no	26,0.0192;	no	26,0.0273;	no	no	no	no
chr10:107123614-107123714	40,0.1418;	no	no	7,0.0938;80,0.0487;28,0.0487;61,0.0464;	7,0.0738;	no	no	no	no	no	no	no
chr10:107272343-107272443	41,0.0904;	no	33,0.5641;	91,0.0426;1,0.0179;86,0.0162;41,0.0121;	no	41,0.1047;	no	41,0.0620;	no	no	no	no
chr10:108162349-108162449	6,0.2546;	no	no	13,0.1705;8,0.0202;	no	no	no	no	no	no	no	no
chr10:108332138-108332202	31,0.0617;	no	no	9,0.0402;52,0.0291;47,0.0189;42,0.0111;	no	no	no	no	no	no	no	no
chr10:109010925-109011025	54,0.1767;	no	no	13,0.2727;63,0.1091;2,0.0852;41,0.0469;93,0.0295;15,0.0250;87,0.0238;60,0.0205;76,0.0189;70,0.0189;7,0.0136;20,0.0102;	41,0.0446;2,0.0198;	60,0.0540;	no	no	no	no	no	no
chr10:111010016-111010116	79,0.2786;	no	no	31,0.0818;6,0.0278;80,0.0122;	31,0.0119;	no	no	6,0.0150;	no	no	no	no
chr10:111164751-111164851	43,0.3733;8,0.1461;	no	no	78,0.0450;63,0.0341;49,0.0213;93,0.0111;	78,0.0411;	no	no	no	no	no	no	no
chr10:111298628-111298728	25,0.2546;52,0.1461;	no	no	36,0.0833;4,0.0714;18,0.0500;93,0.0341;27,0.0202;7,0.0190;42,0.0121;	no	no	no	4,0.0166;	30,0.8216;9,0.1641;45,0.1099;	no	no	no
chr10:111506235-111506335	92,0.1040;	no	no	36,0.1066;49,0.0341;43,0.0317;1,0.0130;	no	no	no	no	no	no	no	no
chr10:111972644-111972744	no	no	no	25,0.0852;68,0.0400;37,0.0364;82,0.0273;80,0.0208;2,0.0202;41,0.0170;48,0.0136;61,0.0118;84,0.0113;	84,0.0248;25,0.0198;48,0.0110;	37,0.1675;	no	37,0.0269;	76,0.1199;	no	no	no
chr10:112060138-112060238	no	no	no	49,0.4501;89,0.1023;32,0.0852;42,0.0818;82,0.0750;10,0.0511;56,0.0341;80,0.0273;62,0.0195;94,0.0116;	49,1.0000;82,0.0747;32,0.0270;10,0.0270;	no	no	no	no	no	no	no
chr10:112928976-112929076	33,0.3472;78,0.0503;	no	no	43,1.0000;24,0.0563;53,0.0260;35,0.0202;3,0.0152;	24,0.1342;	no	no	no	8,0.8216;	no	no	no
chr10:115184972-115185072	15,0.0627;	77,0.1429;	no	24,0.1066;45,0.0234;76,0.0156;50,0.0111;	45,0.0245;81,0.0139;	no	no	24,0.0154;45,0.0129;45,0.0129;	no	no	no	no
chr10:115251443-115251543	no	no	no	24,0.0909;30,0.0325;7,0.0291;51,0.0260;18,0.0227;36,0.0208;91,0.0188;45,0.0158;2,0.0130;	91,0.0694;	24,0.0278;	no	no	no	no	no	no
chr10:115315541-115315641	no	no	no	62,0.3636;57,0.0519;74,0.0291;64,0.0182;37,0.0116;	no	no	no	37,0.0116;	25,0.3190;27,0.1202;46,0.1106;48,0.1099;	no	no	no
chr10:115362212-115362312	86,0.2546;76,0.2546;71,0.1040;	no	no	62,0.0426;51,0.0406;94,0.0379;11,0.0364;78,0.0202;4,0.0170;88,0.0121;	no	no	no	no	no	no	no	no
chr10:115384385-115384485	no	no	no	63,0.6000;82,0.0279;38,0.0234;3,0.0208;8,0.0107;	38,0.0607;79,0.0529;	38,0.0118;38,0.0118;	no	38,0.0375;38,0.0375;	74,0.6955;	no	no	no
chr10:115384908-115385008	63,0.0627;	no	no	14,0.0114;91,0.0104;	no	no	no	no	18,0.1202;20,0.1011;	no	44,0.2478;	no
chr10:115384385-115384485	no	no	no	63,0.6000;82,0.0279;38,0.0234;3,0.0208;8,0.0107;	38,0.0607;79,0.0529;	38,0.0118;38,0.0118;	no	38,0.0375;38,0.0375;	74,0.6955;	no	no	no
chr10:115384908-115385008	63,0.0627;	no	no	14,0.0114;91,0.0104;	no	no	no	no	18,0.1202;20,0.1011;	no	44,0.2478;	no
chr10:115587730-115587830	77,1.0000;43,0.0629;	no	no	70,0.2216;83,0.0469;92,0.0341;66,0.0341;37,0.0222;56,0.0211;31,0.0136;71,0.0116;61,0.0111;45,0.0111;43,0.0109;87,0.0104;	83,0.0446;	no	no	61,0.0117;	50,0.9201;49,0.2605;	49,0.2862;	no	no
chr10:116018312-116018412	no	no	no	49,0.1875;8,0.0433;27,0.0426;14,0.0127;57,0.0125;33,0.0118;9,0.0107;	49,0.3324;	8,0.0225;14,0.0589;	no	14,0.0367;	no	no	no	47,0.0101;
chr10:116473473-116473573	78,0.2546;71,0.1233;	no	no	55,0.6000;62,0.0455;45,0.0341;90,0.0202;80,0.0202;48,0.0162;73,0.0111;30,0.0109;	no	no	no	30,0.0156;	no	no	no	no
chr10:116473188-116473212	no	no	no	no	no	no	no	no	no	no	no	no
chr10:116581461-116581561	77,0.2546;	no	no	94,0.0889;35,0.0455;57,0.0304;65,0.0249;18,0.0222;85,0.0104;73,0.0104;	no	no	no	no	no	no	no	no
chr10:116950330-116950430	70,0.1418;29,0.0750;	no	no	39,1.0000;34,0.1111;91,0.0179;	no	no	no	no	no	no	no	no
chr10:116950511-116950611	39,0.3733;31,0.1233;	no	no	75,0.2321;80,0.0364;93,0.0256;65,0.0208;70,0.0102;	no	no	no	no	no	no	no	no
chr10:117063764-117063864	55,0.1040;	no	no	76,0.0202;37,0.0111;35,0.0109;	no	37,0.0725;	no	37,0.1451;	no	no	no	no
chr10:117148424-117148524	56,0.3733;48,0.1040;	no	no	19,0.4800;83,0.1705;88,0.0410;71,0.0122;89,0.0106;36,0.0104;	19,0.0183;	no	no	no	76,0.2935;78,0.2935;	no	no	no
chr10:117224457-117224557	no	no	no	4,0.1364;69,0.0273;77,0.0234;	77,0.0446;69,0.0119;4,0.0119;	no	no	no	no	no	no	no
chr10:117376923-117377023	61,0.5090;21,0.3472;2,0.1296;	no	no	73,0.8000;68,0.0519;93,0.0426;4,0.0202;13,0.0170;18,0.0152;	73,0.0172;	13,0.2890;	no	13,0.0513;	no	no	no	no
chr10:117629449-117629549	64,1.0000;1,0.3472;33,0.0878;	no	no	23,0.0571;39,0.0426;15,0.0284;20,0.0244;3,0.0202;	no	15,0.0406;	no	15,0.0495;	no	no	no	no
chr10:117710708-117710808	94,0.5101;22,0.0878;54,0.0723;90,0.0686;88,0.0686;86,0.0686;	no	no	66,0.0273;94,0.0182;	no	no	no	no	no	no	no	no
chr10:117746308-117746408	67,0.1767;70,0.1296;30,0.0967;	no	no	92,0.0455;31,0.0341;3,0.0273;46,0.0222;42,0.0208;35,0.0189;72,0.0121;5,0.0104;	no	no	no	no	no	no	no	no
chr10:117792655-117792755	6,0.1767;60,0.0617;	no	no	76,0.9377;18,0.0818;27,0.0667;40,0.0455;71,0.0422;82,0.0213;49,0.0131;90,0.0122;11,0.0121;42,0.0109;	76,0.1342;18,0.0119;	27,0.0213;49,0.0721;	no	18,0.0244;18,0.0244;	no	no	no	no
chr10:117845924-117846024	47,0.3741;26,0.1296;23,0.1296;20,0.1296;17,0.1296;	no	no	47,0.1818;54,0.0343;90,0.0273;31,0.0222;40,0.0190;85,0.0104;	90,0.0119;	no	no	no	no	no	no	no
chr10:118141736-118141836	83,0.0617;	no	no	25,0.0443;18,0.0390;8,0.0375;11,0.0143;40,0.0122;	8,0.0248;	no	no	no	no	no	55,0.0157;	no
chr10:120112915-120113015	no	no	no	15,0.1625;19,0.1182;3,0.0923;42,0.0818;38,0.0208;4,0.0158;20,0.0143;24,0.0131;	15,0.0123;42,0.0112;	no	no	24,0.0169;	no	no	no	no
chr10:120208775-120208875	no	no	no	29,1.0000;16,0.1125;91,0.0390;57,0.0250;86,0.0114;	16,0.3324;	no	no	no	no	no	no	no
chr10:120227009-120227109	4,0.3741;50,0.0723;	no	no	4,0.1818;85,0.0364;67,0.0286;73,0.0208;	no	no	no	no	no	no	no	no
chr10:120898921-120899021	4,0.0805;	no	no	19,0.0903;36,0.0189;12,0.0167;	no	no	no	no	25,0.1307;	no	no	no
chr10:120979280-120979380	90,0.2889;17,0.1470;93,0.1296;38,0.1296;35,0.1296;26,0.1296;23,0.1296;20,0.1296;73,0.0904;	no	59,0.7322;	43,0.4501;54,0.0256;67,0.0122;73,0.0121;	43,0.0702;	54,0.0720;	no	54,0.0255;	49,0.2935;	no	no	no
chr10:121033953-121034053	no	no	no	29,0.1875;49,0.0938;23,0.0667;11,0.0455;58,0.0104;73,0.0100;	29,0.3324;49,0.0694;	no	no	23,0.0208;	39,0.1199;	no	no	no
chr10:121311139-121311179	17,0.1040;9,0.1040;1,0.1040;	no	no	22,0.1705;16,0.0118;8,0.0118;	no	no	no	no	no	no	no	no
chr10:121365039-121365139	30,0.2889;47,0.2546;35,0.2546;1,0.2546;11,0.1767;	no	no	7,0.0455;54,0.0291;20,0.0291;49,0.0202;37,0.0202;89,0.0152;84,0.0104;	no	no	no	no	no	no	no	no
chr10:121476200-121476300	10,0.2043;21,0.1421;2,0.0617;86,0.0510;56,0.0510;44,0.0510;13,0.0510;	no	no	53,0.1182;65,0.0298;84,0.0273;49,0.0222;10,0.0164;21,0.0148;88,0.0121;	84,0.0119;	no	no	53,0.0108;65,0.0358;	92,0.3190;	no	no	no
chr10:121586744-121586844	58,1.0000;27,0.1071;21,0.0967;	no	no	7,0.2857;22,0.1705;2,0.1023;74,0.0286;27,0.0189;48,0.0167;89,0.0122;13,0.0114;	no	no	no	no	no	no	no	no
chr10:121626266-121626366	21,0.5090;64,0.1421;	no	no	64,0.0148;56,0.0102;	no	64,0.0240;	no	64,0.0122;	26,0.1590;	no	no	no
chr10:121739886-121739986	55,0.1040;77,0.0686;24,0.0617;	no	no	35,0.0852;60,0.0364;81,0.0170;	35,0.0270;	no	no	no	no	no	no	no
chr10:122047265-122047365	no	no	no	15,0.0571;36,0.0213;70,0.0118;	no	no	no	no	no	no	no	no
chr10:122097052-122097152	no	no	no	83,0.1023;14,0.0505;21,0.0455;10,0.0273;5,0.0202;78,0.0189;34,0.0189;48,0.0162;16,0.0136;91,0.0121;54,0.0121;	10,0.0119;	14,0.0332;	no	14,0.0598;	no	no	no	no
chr10:123076455-123076555	73,0.2546;67,0.2546;19,0.0545;	no	no	37,0.1066;3,0.0402;49,0.0341;57,0.0234;69,0.0202;43,0.0122;	57,0.0245;	no	no	57,0.0142;57,0.0142;	no	no	no	no
chr10:125966168-125966268	22,0.7334;47,0.3472;92,0.2596;40,0.2546;4,0.2546;43,0.1296;74,0.0813;	no	no	79,0.1364;14,0.0833;84,0.0500;22,0.0202;6,0.0202;35,0.0162;1,0.0162;	no	1,0.0793;	no	1,0.0320;	no	no	no	no
chr10:126901321-126901421	35,0.1461;16,0.1296;26,0.0629;	no	no	9,0.1111;40,0.0426;63,0.0170;28,0.0111;26,0.0109;	no	63,0.1719;	no	63,0.0121;	no	no	no	no
chr10:127030764-127030864	68,0.2596;72,0.0507;	no	no	28,0.0325;30,0.0136;78,0.0130;73,0.0114;	no	no	no	no	no	no	no	no
chr10:127041881-127041981	22,0.0545;	no	no	54,0.1455;7,0.0533;80,0.0364;51,0.0273;59,0.0162;72,0.0152;67,0.0122;34,0.0104;	no	7,0.0664;51,0.0362;	no	51,0.1320;	2,0.1641;9,0.1510;	no	no	no
chr10:127041881-127041981	22,0.0545;	no	no	54,0.1455;7,0.0533;80,0.0364;51,0.0273;59,0.0162;72,0.0152;67,0.0122;34,0.0104;	no	7,0.0664;51,0.0362;	no	51,0.1320;	2,0.1641;9,0.1510;	no	no	no
chr10:127063552-127063652	17,1.0000;61,0.0744;15,0.0503;	no	no	38,0.0727;71,0.0487;7,0.0114;	no	7,0.0148;	no	no	66,0.2935;22,0.2935;	no	no	no
chr10:127070211-127070311	63,0.1042;	no	no	77,0.8124;72,0.3693;63,0.1477;57,0.0844;52,0.0533;58,0.0464;68,0.0364;78,0.0321;39,0.0295;43,0.0202;91,0.0144;	77,0.0116;	no	no	39,0.0126;	no	no	no	no
chr10:127070430-127070482	no	no	no	no	no	no	no	no	no	no	no	no
chr10:127121110-127121210	66,0.1003;	no	no	46,0.3693;12,0.1111;83,0.0886;5,0.0818;72,0.0375;91,0.0300;64,0.0291;41,0.0202;17,0.0152;	91,0.1850;72,0.0338;	no	no	no	35,0.2326;36,0.1195;	no	no	no
chr10:127165105-127165205	6,0.3733;40,0.2043;56,0.0967;	no	no	57,0.1705;23,0.1364;33,0.0852;1,0.0852;29,0.0222;40,0.0164;51,0.0126;	33,0.0198;	no	no	no	no	no	no	no
chr10:127211572-127211672	41,0.3472;53,0.0686;72,0.0545;	no	no	92,0.1818;12,0.0291;49,0.0273;27,0.0218;43,0.0121;	49,0.0119;	no	no	no	no	no	no	no
chr10:127266211-127266311	73,0.0709;	no	89,0.5116;	68,0.8124;49,0.6001;41,0.1875;74,0.1023;15,0.0682;59,0.0533;44,0.0416;8,0.0341;6,0.0260;17,0.0203;	49,0.5567;41,0.0338;68,0.0123;	no	no	41,0.0207;15,0.0378;41,0.0207;	33,0.1202;	no	no	47,0.0195;
chr10:127290742-127290842	no	81,0.0357;	no	53,0.1500;80,0.0779;41,0.0667;85,0.0655;34,0.0533;57,0.0187;71,0.0182;76,0.0144;68,0.0106;	53,0.9401;	no	no	no	no	no	no	no
chr10:127311736-127311836	no	no	no	39,0.1875;24,0.1091;20,0.0571;29,0.0341;67,0.0304;32,0.0291;17,0.0179;	39,0.0338;	29,0.0135;	no	no	no	no	no	no
chr10:127522394-127522494	no	no	78,0.9317;	1,0.0244;68,0.0234;	68,0.0334;	no	no	no	no	no	no	no
chr10:127677014-127677114	no	no	no	82,0.0341;36,0.0188;5,0.0181;26,0.0167;	36,0.1262;	5,0.0323;	no	no	no	no	no	no
chr10:127739487-127739587	85,0.3733;10,0.1461;88,0.1296;33,0.1071;3,0.0627;41,0.0617;	no	no	90,0.0202;33,0.0189;	no	no	no	no	93,0.1307;	no	no	no
chr10:128035295-128035395	64,0.2596;	no	no	41,0.0400;88,0.0238;29,0.0232;74,0.0211;36,0.0148;37,0.0143;34,0.0126;7,0.0102;	no	41,0.0332;	no	41,0.0243;	no	no	no	no
chr10:128058931-128059031	72,0.1296;33,0.0617;69,0.0510;41,0.0507;1,0.0503;	no	no	87,0.1818;51,0.0450;67,0.0341;42,0.0189;22,0.0134;78,0.0114;5,0.0107;	51,0.0386;	no	no	no	no	no	no	no
chr10:128083256-128083356	4,0.2546;	no	no	48,0.4501;36,0.1111;69,0.0818;55,0.0364;11,0.0341;75,0.0321;59,0.0284;6,0.0202;	48,1.0000;75,0.0418;	48,0.0200;48,0.0200;	no	no	no	no	no	no
chr10:128194584-128194684	59,0.3472;87,0.1296;	no	no	64,0.6000;2,0.1818;51,0.1607;22,0.0500;31,0.0426;37,0.0317;92,0.0222;72,0.0202;43,0.0114;15,0.0102;	51,0.0282;	no	no	no	81,0.1307;	no	no	no
chr10:128211744-128211844	71,0.5101;41,0.0644;	no	no	46,0.0818;17,0.0714;93,0.0406;56,0.0227;71,0.0182;	no	17,0.0128;	no	17,0.0542;	no	no	no	no
chr10:128270525-128270625	52,0.0967;	no	no	66,0.7501;45,0.7501;30,0.1136;8,0.0903;53,0.0341;86,0.0238;81,0.0234;71,0.0167;78,0.0133;14,0.0118;	66,0.0747;45,0.0747;	no	no	no	no	no	no	no
chr10:128303284-128303384	no	no	no	34,0.8124;39,0.0273;60,0.0234;	34,0.0123;	34,0.0525;34,0.0525;	no	no	no	no	no	no
chr10:128322408-128322508	no	no	no	12,0.8124;38,0.1182;39,0.0402;25,0.0402;20,0.0364;3,0.0291;78,0.0264;58,0.0222;24,0.0148;72,0.0111;13,0.0107;	12,0.0116;	12,0.0200;39,0.0104;24,0.1992;12,0.0200;	no	24,0.0407;	no	no	no	56,0.0143;
chr10:128337676-128337776	83,0.5090;57,0.0545;	no	no	38,0.0709;94,0.0625;39,0.0402;4,0.0122;	no	no	no	no	no	no	no	no
chr10:128377073-128377173	5,0.3472;66,0.1767;25,0.1767;94,0.1296;91,0.1296;57,0.1296;45,0.1296;22,0.0545;88,0.0510;54,0.0510;42,0.0510;	no	no	68,0.0202;7,0.0202;73,0.0152;50,0.0126;38,0.0126;27,0.0121;	no	no	no	50,0.0142;	31,0.3190;	no	no	no
chr10:128409746-128409846	19,0.2043;35,0.1418;	no	no	91,0.0750;89,0.0623;11,0.0455;24,0.0364;2,0.0284;19,0.0164;80,0.0118;	91,0.0747;	no	no	no	no	no	no	no
chr10:128411565-128411665	11,0.1470;14,0.1296;	no	no	9,0.0341;62,0.0208;57,0.0202;24,0.0169;20,0.0134;	75,0.0245;	24,0.0143;	no	no	no	no	no	60,0.0230;
chr10:128459185-128459285	7,0.0627;22,0.0545;16,0.0507;	no	no	28,0.0341;9,0.0111;	no	9,0.0104;	no	no	no	no	88,0.5792;	no
chr10:128493836-128493936	21,0.1904;37,0.0709;	no	no	32,0.1477;38,0.1023;69,0.0873;79,0.0833;44,0.0536;88,0.0406;54,0.0341;84,0.0218;33,0.0130;21,0.0130;28,0.0104;64,0.0104;	44,0.0950;8,0.0334;	32,0.0222;	no	32,0.0143;44,0.0110;44,0.0110;	no	no	no	no
chr10:128498635-128498735	no	no	no	32,0.0341;92,0.0268;37,0.0170;59,0.0134;73,0.0107;	92,0.0155;	37,0.0164;59,0.6301;	no	59,0.0515;	no	no	no	no
chr10:128525809-128525909	33,0.3472;	no	no	70,0.1705;58,0.1125;81,0.0469;65,0.0298;53,0.0170;18,0.0102;	58,0.3324;81,0.0607;	no	no	58,0.0355;58,0.0355;	no	no	no	no
chr10:128547694-128547794	7,0.1296;4,0.1296;57,0.0510;	no	no	79,0.1111;63,0.1091;34,0.1042;42,0.0292;70,0.0104;	14,0.0146;	no	no	no	no	no	no	no
chr10:128549118-128549218	49,0.2043;53,0.0507;	no	no	43,0.8000;12,0.0714;18,0.0429;54,0.0189;49,0.0164;34,0.0125;66,0.0121;	43,0.0172;18,0.0148;	no	no	no	no	no	no	no
chr10:128565884-128565984	2,0.0709;	no	no	31,0.0722;3,0.0341;7,0.0227;20,0.0183;9,0.0102;	no	3,0.0143;	20,0.0110;	3,0.0137;	26,0.7559;	no	no	no
chr10:128626456-128626556	no	71,0.0357;	no	94,0.0873;19,0.0818;30,0.0369;2,0.0364;88,0.0312;66,0.0222;16,0.0218;12,0.0200;10,0.0195;80,0.0183;31,0.0183;61,0.0164;70,0.0156;	74,0.0128;	16,0.0856;	no	16,0.0137;	no	no	no	no
chr10:128673868-128673968	14,0.1003;	no	89,0.6256;	41,0.1066;86,0.0563;7,0.0536;6,0.0487;31,0.0304;12,0.0291;16,0.0202;	86,0.1262;6,0.0116;	no	no	no	no	no	no	no
chr10:128696218-128696318	no	no	no	32,0.2216;90,0.1625;40,0.0519;86,0.0341;28,0.0236;23,0.0170;49,0.0162;33,0.0106;	90,0.0123;	no	no	32,0.0212;23,0.0422;	44,0.2528;67,0.1307;64,0.1307;61,0.1307;58,0.1307;55,0.1307;52,0.1307;	no	no	no
chr10:128705001-128705101	78,0.2546;71,0.2546;42,0.2546;	no	no	16,0.2500;24,0.0852;19,0.0317;37,0.0304;32,0.0273;92,0.0238;73,0.0202;44,0.0202;7,0.0202;88,0.0181;80,0.0121;57,0.0121;	no	no	no	24,0.0309;	49,0.1202;83,0.1195;51,0.1099;	no	no	no
chr10:128744006-128744106	18,0.5090;77,0.1767;24,0.1040;74,0.0545;	no	no	83,0.1705;9,0.0852;68,0.0278;23,0.0118;	9,0.0198;	23,0.0152;	no	no	no	no	no	no
chr10:128748404-128748504	90,0.0709;	no	no	62,1.0000;91,0.1705;15,0.0563;2,0.0170;27,0.0146;32,0.0127;	15,0.0738;2,0.0198;	no	no	no	21,0.6955;19,0.2701;	no	81,0.5131;	no
chr10:128804320-128804420	67,0.1040;	no	no	73,0.3693;51,0.0633;31,0.0429;57,0.0273;44,0.0254;87,0.0211;18,0.0182;93,0.0162;61,0.0148;62,0.0134;88,0.0116;74,0.0106;	57,0.0119;	no	no	no	no	no	no	no
chr10:128805625-128805725	no	no	90,0.6931;	46,0.0278;14,0.0273;56,0.0208;70,0.0162;43,0.0104;	14,0.0119;	56,0.0286;	no	14,0.0199;56,0.0680;43,0.0124;14,0.0199;	no	no	no	no
chr10:128821720-128821820	19,0.2546;85,0.1296;82,0.1296;79,0.0878;	no	no	37,0.1091;5,0.0390;14,0.0369;10,0.0273;31,0.0135;21,0.0121;15,0.0106;	no	no	no	no	40,0.9201;	no	no	no
chr10:128821581-128821681	78,0.0904;	no	no	89,0.1625;7,0.1039;34,0.0429;93,0.0300;78,0.0121;60,0.0107;	93,0.1850;89,0.0123;	no	no	no	no	no	64,0.0638;	no
chr10:128821720-128821820	19,0.2546;85,0.1296;82,0.1296;79,0.0878;	no	no	37,0.1091;5,0.0390;14,0.0369;10,0.0273;31,0.0135;21,0.0121;15,0.0106;	no	no	no	no	40,0.9201;	no	no	no
chr10:128821581-128821681	78,0.0904;	no	no	89,0.1625;7,0.1039;34,0.0429;93,0.0300;78,0.0121;60,0.0107;	93,0.1850;89,0.0123;	no	no	no	no	no	64,0.0638;	no
chr10:128891668-128891768	48,0.2596;	no	no	14,0.0818;	no	no	no	no	no	no	no	no
chr10:128923474-128923574	no	no	no	21,0.0390;63,0.0291;47,0.0291;33,0.0291;86,0.0190;57,0.0141;1,0.0106;	57,0.0334;	no	no	no	no	no	no	no
chr10:130280088-130280188	no	no	no	62,0.1875;26,0.1875;82,0.1364;38,0.1136;21,0.1091;35,0.0455;52,0.0390;10,0.0256;4,0.0250;44,0.0179;	62,0.4523;26,0.3324;95,0.0146;82,0.0112;	no	no	no	57,0.9201;68,0.7559;70,0.3573;	69,0.2105;	no	no
chr10:130280204-130280304	no	no	no	45,0.0500;70,0.0426;89,0.0227;53,0.0179;7,0.0170;35,0.0114;	no	no	no	no	no	no	73,0.7168;	no
chr11:3266336-3266436	38,0.7334;33,0.3472;61,0.0686;	no	no	6,0.2727;53,0.2500;50,0.0455;15,0.0390;81,0.0253;38,0.0202;29,0.0162;94,0.0104;	no	no	no	no	22,0.2528;24,0.1590;23,0.1099;	no	no	no
chr11:3330680-3330780	54,0.5090;	no	no	63,0.0273;9,0.0205;74,0.0182;15,0.0107;	15,0.0699;63,0.0112;	no	no	no	no	no	no	no
chr11:3409188-3409288	40,0.1040;66,0.1003;32,0.1003;90,0.0503;	no	no	10,0.3693;51,0.2000;15,0.0505;55,0.0234;83,0.0202;34,0.0202;78,0.0152;68,0.0121;39,0.0118;	no	no	no	15,0.0144;	no	no	no	no
chr11:3452421-3452521	1,0.1470;	no	no	15,0.0536;21,0.0202;49,0.0179;93,0.0170;70,0.0122;	15,0.0131;	no	no	no	53,0.3573;	no	no	no
chr11:3452386-3452486	36,0.1470;	no	no	50,0.0536;34,0.0341;56,0.0202;22,0.0190;29,0.0189;84,0.0179;	50,0.0131;	no	no	no	88,0.3573;	no	no	no
chr11:3452432-3452532	no	no	no	4,0.0536;10,0.0202;38,0.0179;82,0.0170;59,0.0122;	4,0.0131;	no	no	no	42,0.3573;	no	no	no
chr11:3514633-3514733	no	no	no	43,0.2182;45,0.0200;57,0.0145;62,0.0122;49,0.0107;	49,0.0699;	no	no	43,0.0379;	no	no	no	no
chr11:3539242-3539342	29,0.3733;90,0.1474;33,0.0967;15,0.0750;69,0.0709;	no	no	74,0.8124;60,0.0886;38,0.0852;70,0.0341;34,0.0341;75,0.0321;90,0.0182;52,0.0121;	74,0.0116;	34,0.0676;	no	34,0.0389;	no	no	no	no
chr11:3649443-3649479	no	no	no	no	no	no	no	no	no	no	no	no
chr11:3648764-3648864	29,1.0000;43,0.1071;8,0.0878;27,0.0686;86,0.0510;	no	no	70,0.1066;91,0.0295;43,0.0189;	no	no	no	no	no	no	no	no
chr11:3895076-3895176	no	no	no	44,0.0779;93,0.0563;81,0.0426;2,0.0264;3,0.0211;8,0.0205;37,0.0107;31,0.0107;	93,0.1342;	no	no	no	no	no	no	no
chr11:3895189-3895289	no	no	no	87,0.0571;	39,0.0139;	no	no	no	78,0.1011;	no	no	no
chr11:3895076-3895176	no	no	no	44,0.0779;93,0.0563;81,0.0426;2,0.0264;3,0.0211;8,0.0205;37,0.0107;31,0.0107;	93,0.1342;	no	no	no	no	no	no	no
chr11:3895189-3895289	no	no	no	87,0.0571;	39,0.0139;	no	no	no	78,0.1011;	no	no	no
chr11:3963924-3964024	no	no	no	2,0.0682;35,0.0341;92,0.0279;13,0.0273;6,0.0170;	2,0.0596;13,0.0112;	35,0.0720;	no	no	no	no	no	no
chr11:4135109-4135209	75,0.2546;53,0.2546;70,0.2043;89,0.0617;	no	no	9,0.1477;14,0.1364;29,0.0505;64,0.0260;2,0.0236;55,0.0202;34,0.0202;70,0.0164;10,0.0143;71,0.0122;77,0.0121;	14,0.0119;	2,0.0280;	no	2,0.0517;	no	no	no	no
chr11:4160303-4160403	77,0.1296;	no	no	82,0.0818;90,0.0300;94,0.0107;	90,0.1850;94,0.0393;	no	no	no	66,0.2701;64,0.2701;	no	36,0.5131;	no
chr11:4160243-4160343	47,0.7334;14,0.1418;20,0.0547;	no	no	20,0.1705;2,0.0429;25,0.0278;7,0.0253;47,0.0202;1,0.0148;8,0.0107;	8,0.0131;	47,0.0720;	no	2,0.1185;47,0.0159;8,0.0817;8,0.0817;	no	no	no	no
chr11:4160303-4160403	77,0.1296;	no	no	82,0.0818;90,0.0300;94,0.0107;	90,0.1850;94,0.0393;	no	no	no	66,0.2701;64,0.2701;	no	36,0.5131;	no
chr11:4160243-4160343	47,0.7334;14,0.1418;20,0.0547;	no	no	20,0.1705;2,0.0429;25,0.0278;7,0.0253;47,0.0202;1,0.0148;8,0.0107;	8,0.0131;	47,0.0720;	no	2,0.1185;47,0.0159;8,0.0817;8,0.0817;	no	no	no	no
chr11:4186782-4186882	no	no	no	4,0.0406;60,0.0273;13,0.0234;	13,0.0446;60,0.0119;	no	no	no	no	no	no	no
chr11:4594765-4594865	85,0.1233;31,0.1233;71,0.0686;69,0.0686;67,0.0686;75,0.0629;	no	no	22,0.0909;40,0.0304;45,0.0181;94,0.0167;77,0.0111;33,0.0111;75,0.0109;26,0.0107;	no	22,0.0136;	no	no	no	no	no	no
chr11:4637742-4637842	93,0.0545;	no	41,0.7322;	1,0.0563;56,0.0136;21,0.0135;82,0.0134;7,0.0104;	1,0.0694;	no	no	56,0.0844;	no	no	no	no
chr11:4704294-4704394	81,0.2889;	no	no	36,0.2500;19,0.2000;56,0.1219;78,0.0295;64,0.0254;25,0.0246;88,0.0190;69,0.0185;31,0.0162;26,0.0106;	no	no	no	64,0.0670;	no	no	no	no
chr11:4704294-4704394	81,0.2889;	no	no	36,0.2500;19,0.2000;56,0.1219;78,0.0295;64,0.0254;25,0.0246;88,0.0190;69,0.0185;31,0.0162;26,0.0106;	no	no	no	64,0.0670;	no	no	no	no
chr11:4704627-4704727	no	no	no	29,0.0580;28,0.0369;82,0.0341;8,0.0208;76,0.0118;42,0.0107;	no	no	no	no	3,0.1590;	no	no	no
chr11:4704627-4704727	no	no	no	29,0.0580;28,0.0369;82,0.0341;8,0.0208;76,0.0118;42,0.0107;	no	no	no	no	3,0.1590;	no	no	no
chr11:4849494-4849594	no	no	no	80,0.1111;16,0.0873;24,0.0600;4,0.0571;90,0.0202;62,0.0185;22,0.0156;12,0.0143;85,0.0121;21,0.0106;	no	no	no	no	no	no	no	no
chr11:4986773-4986873	87,0.2546;40,0.2546;20,0.2546;56,0.0709;	no	no	57,0.1705;70,0.1023;31,0.0909;89,0.0202;5,0.0189;49,0.0170;35,0.0170;83,0.0131;84,0.0130;22,0.0121;75,0.0115;77,0.0109;14,0.0106;	no	no	no	no	25,0.1195;	no	no	no
chr11:5065277-5065377	47,0.2546;	no	no	39,0.0667;31,0.0341;25,0.0317;17,0.0304;22,0.0222;49,0.0202;64,0.0108;	no	no	no	31,0.0167;	no	no	no	no
chr11:5099222-5099322	43,1.0000;26,0.1470;35,0.0744;	no	no	48,0.0469;40,0.0426;69,0.0106;	48,0.0446;	48,0.0166;48,0.0166;	no	no	no	no	no	no
chr11:5099038-5099138	39,0.1470;92,0.0547;	no	no	92,0.1705;44,0.0303;60,0.0264;46,0.0250;8,0.0177;87,0.0152;15,0.0152;69,0.0130;9,0.0130;66,0.0126;	no	no	no	no	21,0.1590;18,0.1106;20,0.1011;	no	no	no
chr11:5099697-5099701	no	no	no	no	no	no	no	no	no	no	no	no
chr11:5099222-5099322	43,1.0000;26,0.1470;35,0.0744;	no	no	48,0.0469;40,0.0426;69,0.0106;	48,0.0446;	48,0.0166;48,0.0166;	no	no	no	no	no	no
chr11:5099038-5099138	39,0.1470;92,0.0547;	no	no	92,0.1705;44,0.0303;60,0.0264;46,0.0250;8,0.0177;87,0.0152;15,0.0152;69,0.0130;9,0.0130;66,0.0126;	no	no	no	no	21,0.1590;18,0.1106;20,0.1011;	no	no	no
chr11:5099697-5099701	no	no	no	no	no	no	no	no	no	no	no	no
chr11:5261560-5261660	81,0.3472;63,0.2546;19,0.1418;72,0.1296;	no	no	88,0.1042;54,0.0205;93,0.0202;83,0.0202;78,0.0189;60,0.0162;65,0.0121;	no	no	no	no	no	no	no	no
chr11:5444797-5444897	70,0.2546;	no	no	14,0.1111;93,0.0667;54,0.0364;49,0.0317;9,0.0317;66,0.0312;45,0.0218;72,0.0202;29,0.0162;78,0.0126;2,0.0102;	no	9,0.0234;	no	14,0.0114;	40,0.3077;	no	no	no
chr11:5542167-5542267	no	70,0.0357;	64,0.5349;60,0.5270;	30,1.0000;11,0.1455;5,0.0886;35,0.0474;20,0.0304;44,0.0213;50,0.0182;79,0.0167;92,0.0136;6,0.0130;	no	44,0.0143;	no	no	no	no	no	no
chr11:5707649-5707749	5,0.3741;62,0.0545;	no	no	40,0.1875;5,0.1818;69,0.0852;10,0.0818;	40,0.3324;69,0.0198;	no	no	no	no	no	no	no
chr11:5741126-5741226	91,0.5090;39,0.5090;67,0.2546;61,0.1767;25,0.0617;	no	no	73,0.1111;16,0.0278;63,0.0202;7,0.0202;1,0.0111;	no	no	no	no	10,0.1307;	no	no	no
chr11:5788432-5788532	11,0.0617;	no	no	70,0.0400;22,0.0182;27,0.0170;42,0.0114;	27,0.0198;	no	no	no	no	no	no	no
chr11:5837966-5838066	no	no	no	2,0.4262;57,0.0600;44,0.0182;39,0.0162;9,0.0146;	no	no	no	no	91,0.7559;89,0.2935;64,0.1202;	no	no	no
chr11:5878206-5878306	14,1.0000;78,0.0629;	no	no	93,0.8124;5,0.4874;45,0.1625;61,0.1364;89,0.0341;41,0.0341;70,0.0341;73,0.0222;85,0.0218;56,0.0202;49,0.0162;20,0.0152;80,0.0111;78,0.0109;	93,0.0123;45,0.0123;5,0.0123;	49,0.0645;	no	41,0.0109;56,0.0257;49,0.0130;	no	no	no	no
chr11:5955707-5955807	93,0.1071;88,0.0507;	no	no	70,0.1371;93,0.0189;16,0.0152;40,0.0148;41,0.0143;51,0.0118;	no	no	no	no	no	no	no	no
chr11:6267679-6267779	no	no	no	58,0.1875;50,0.1091;12,0.0739;45,0.0571;93,0.0464;19,0.0426;81,0.0369;37,0.0341;4,0.0273;13,0.0264;29,0.0238;22,0.0111;	58,0.3324;	no	no	no	no	no	74,0.3678;	no
chr11:6274787-6274887	no	no	no	43,0.1875;10,0.1364;53,0.0709;5,0.0404;33,0.0369;34,0.0325;69,0.0273;79,0.0250;86,0.0205;71,0.0200;27,0.0164;28,0.0130;1,0.0116;22,0.0104;	43,0.0248;	34,0.0720;	no	34,0.0859;28,0.0662;	no	no	no	no
chr11:6291546-6291646	69,0.1474;30,0.0745;	no	no	10,0.1455;5,0.1455;16,0.1136;35,0.1111;67,0.0909;69,0.0182;30,0.0170;49,0.0114;54,0.0104;62,0.0104;18,0.0102;	no	18,0.0202;	no	30,0.0199;62,0.0646;	no	no	no	no
chr11:6415819-6415919	56,0.0750;25,0.0723;3,0.0545;	19,0.1429;	no	61,0.1500;47,0.0667;67,0.0533;9,0.0410;77,0.0222;90,0.0205;42,0.0121;	no	61,0.0110;	no	61,0.1386;42,0.0147;	69,0.1998;	no	no	no
chr11:6444393-6444493	42,0.3472;52,0.1296;38,0.0545;	no	no	20,0.1066;74,0.0873;63,0.0406;6,0.0379;70,0.0222;30,0.0203;54,0.0202;44,0.0202;2,0.0188;49,0.0162;83,0.0133;14,0.0126;	2,0.0738;	no	no	63,0.0139;2,0.0690;2,0.0690;	no	no	no	no
chr11:6476026-6476126	60,1.0000;13,0.7334;89,0.3472;85,0.2546;18,0.2546;92,0.1296;58,0.0686;	no	no	77,0.8000;49,0.1111;4,0.0341;82,0.0202;20,0.0202;13,0.0202;7,0.0162;72,0.0104;	77,0.0183;	13,0.0725;	no	4,0.0297;13,0.1422;	no	no	no	2,0.0143;
chr11:6546836-6546936	87,0.1461;56,0.1461;32,0.0617;	no	no	93,0.1066;9,0.0487;	no	no	no	no	no	no	no	no
chr11:6606004-6606104	23,0.1418;	no	no	29,0.0469;50,0.0422;90,0.0298;42,0.0253;57,0.0222;80,0.0205;75,0.0170;	29,0.0446;	no	no	no	no	no	no	no
chr11:6626017-6626117	58,1.0000;61,0.1296;37,0.1233;	no	no	82,0.2344;11,0.0818;52,0.0400;43,0.0400;25,0.0364;16,0.0130;47,0.0104;2,0.0104;	82,0.0446;11,0.0119;	no	no	no	no	no	no	no
chr11:9011141-9011241	no	no	no	no	no	no	no	no	no	no	no	no
chr11:9048541-9048641	19,0.1767;	no	no	4,0.0909;85,0.0500;50,0.0429;29,0.0208;61,0.0202;8,0.0109;	no	no	no	no	66,0.2701;	no	no	27,0.0126;
chr11:11462369-11462425	no	no	no	9,0.0722;30,0.0571;43,0.0505;48,0.0500;36,0.0122;	no	no	no	no	no	no	no	no
chr11:11808912-11809012	17,1.0000;	no	no	54,0.0152;1,0.0126;59,0.0121;	no	no	no	no	no	no	no	no
chr11:16508434-16508506	no	no	no	54,0.0400;15,0.0325;24,0.0321;33,0.0278;61,0.0148;	24,0.0418;3,0.0139;	no	no	no	no	no	no	no
chr11:16752152-16752252	45,0.0709;	no	no	56,0.9377;26,0.2143;46,0.1023;94,0.0426;76,0.0244;88,0.0170;62,0.0164;7,0.0135;	26,0.2101;56,0.1342;	no	no	no	20,0.1463;35,0.1307;32,0.1307;14,0.1307;17,0.1202;19,0.1011;	no	no	no
chr11:16951359-16951459	61,0.7334;	no	no	23,0.2954;24,0.0580;38,0.0211;61,0.0202;82,0.0170;	no	24,0.0247;	no	no	91,0.1195;	no	no	no
chr11:16951232-16951332	85,0.0503;	no	no	69,0.8124;75,0.0213;13,0.0114;	9,0.0245;69,0.0123;	no	no	no	29,0.3573;25,0.3573;24,0.2831;22,0.1202;33,0.1099;	28,0.5650;24,0.1617;	no	no
chr11:17051883-17051983	14,0.2786;	no	no	9,0.2000;5,0.1875;77,0.0818;94,0.0189;15,0.0122;63,0.0102;	5,0.1342;	63,0.0202;	no	no	no	no	no	no
chr11:17159247-17159347	54,1.0000;90,0.2786;27,0.2546;22,0.2546;34,0.0904;66,0.0596;	no	no	40,0.0889;2,0.0818;85,0.0341;61,0.0238;29,0.0202;24,0.0202;19,0.0202;66,0.0152;45,0.0121;34,0.0121;12,0.0102;	2,0.0119;	no	no	34,0.0315;	no	no	no	no
chr11:17211539-17211639	34,0.0967;	no	no	63,0.1818;45,0.1625;86,0.1364;35,0.1023;49,0.0433;50,0.0107;	45,0.0123;	no	no	no	68,1.0000;67,0.2831;66,0.2326;	67,0.1131;	no	no
chr11:17211539-17211639	34,0.0967;	no	no	63,0.1818;45,0.1625;86,0.1364;35,0.1023;49,0.0433;50,0.0107;	45,0.0123;	no	no	no	68,1.0000;67,0.2831;66,0.2326;	67,0.1131;	no	no
chr11:17211842-17211942	11,0.1042;	no	no	11,0.1477;93,0.0886;17,0.0886;81,0.0563;59,0.0222;70,0.0155;18,0.0143;94,0.0134;12,0.0122;25,0.0106;	81,0.0738;	59,0.0135;	no	12,0.1155;	no	no	no	no
chr11:17211842-17211942	11,0.1042;	no	no	11,0.1477;93,0.0886;17,0.0886;81,0.0563;59,0.0222;70,0.0155;18,0.0143;94,0.0134;12,0.0122;25,0.0106;	81,0.0738;	59,0.0135;	no	12,0.1155;	no	no	no	no
chr11:17257496-17257596	36,0.1421;	no	no	1,0.2500;10,0.0390;6,0.0200;36,0.0148;	no	no	no	no	no	no	no	no
chr11:17257637-17257737	no	no	no	91,0.1455;65,0.0563;63,0.0545;78,0.0505;9,0.0273;80,0.0182;35,0.0121;29,0.0107;	65,0.1342;	65,0.0111;9,0.0101;65,0.0111;	no	65,0.0199;9,0.0119;29,0.0102;65,0.0199;	71,0.9201;69,0.6955;	70,0.3726;	no	no
chr11:17953919-17954019	no	no	no	35,0.1125;7,0.0571;67,0.0426;10,0.0104;	35,0.3324;	no	no	no	no	no	no	no
chr11:17953825-17953925	17,1.0000;52,0.0686;30,0.0644;15,0.0503;	no	no	35,0.0818;72,0.0464;66,0.0317;22,0.0273;43,0.0148;44,0.0134;	no	no	no	no	no	no	no	no
chr11:19018919-19019019	no	no	9,0.7859;	72,0.0852;41,0.0639;49,0.0304;89,0.0208;93,0.0203;77,0.0170;82,0.0162;	no	no	no	no	no	no	no	no
chr11:19924391-19924491	94,0.5090;	no	no	16,0.2857;49,0.1219;5,0.0889;2,0.0273;11,0.0121;59,0.0106;	no	49,0.3048;	no	16,0.0245;49,0.0615;	22,0.1307;	no	no	no
chr11:20112901-20113001	16,0.3472;43,0.2546;5,0.2546;	no	no	30,0.3693;21,0.1111;56,0.0833;13,0.0152;7,0.0121;	no	no	no	no	no	no	no	no
chr11:20249374-20249474	13,0.5090;52,0.3741;47,0.3472;85,0.2596;43,0.1470;	no	no	52,0.1818;70,0.1111;21,0.1000;41,0.0341;19,0.0303;61,0.0121;	no	no	no	no	no	no	no	no
chr11:20332663-20332763	7,0.7334;2,0.7334;12,0.0709;63,0.0629;	no	no	13,0.1023;24,0.0852;30,0.0278;7,0.0202;2,0.0202;63,0.0109;77,0.0102;35,0.0102;	24,0.0198;	30,0.0104;	no	no	17,0.1463;	no	no	no
chr11:20543202-20543302	74,0.2786;	no	no	52,0.6499;37,0.2000;57,0.1625;61,0.0169;23,0.0127;13,0.0122;42,0.0114;33,0.0107;	52,0.0917;33,0.0418;57,0.0116;	no	no	no	no	no	no	no
chr11:20831058-20831158	27,0.5101;50,0.0745;19,0.0686;5,0.0686;3,0.0686;42,0.0617;	no	no	34,0.1023;27,0.0182;50,0.0170;	no	no	no	no	no	no	no	no
chr11:21238981-21239081	24,0.1470;47,0.0617;	no	no	no	no	no	no	no	no	no	no	no
chr11:21370579-21370679	3,0.0745;	no	no	15,0.0505;17,0.0182;3,0.0170;72,0.0122;23,0.0122;	no	no	no	no	no	no	no	no
chr11:21371217-21371317	67,0.1040;56,0.0510;	no	no	61,0.9377;16,0.2031;40,0.0852;33,0.0714;66,0.0118;52,0.0114;	61,0.1342;40,0.0198;	no	no	no	1,0.1202;3,0.1099;	no	no	no
chr11:21572230-21572330	no	no	no	82,0.0291;55,0.0218;58,0.0208;12,0.0170;76,0.0102;49,0.0102;	12,0.0198;	no	no	no	no	no	no	no
chr11:21571884-21571984	78,0.2889;	no	no	61,0.3693;20,0.1091;52,0.0812;30,0.0750;45,0.0633;53,0.0536;39,0.0234;85,0.0222;50,0.0195;7,0.0130;62,0.0106;76,0.0104;	39,0.0446;30,0.0411;95,0.0155;52,0.0116;	no	no	39,0.0892;62,0.0153;39,0.0892;	66,0.2528;68,0.1463;67,0.1099;	no	no	no
chr11:21572230-21572330	no	no	no	82,0.0291;55,0.0218;58,0.0208;12,0.0170;76,0.0102;49,0.0102;	12,0.0198;	no	no	no	no	no	no	no
chr11:21571884-21571984	78,0.2889;	no	no	61,0.3693;20,0.1091;52,0.0812;30,0.0750;45,0.0633;53,0.0536;39,0.0234;85,0.0222;50,0.0195;7,0.0130;62,0.0106;76,0.0104;	39,0.0446;30,0.0411;95,0.0155;52,0.0116;	no	no	39,0.0892;62,0.0153;39,0.0892;	66,0.2528;68,0.1463;67,0.1099;	no	no	no
chr11:22001601-22001701	83,0.0744;	no	no	13,0.0873;21,0.0714;77,0.0406;89,0.0304;53,0.0167;	no	no	no	no	16,0.3573;	no	no	no
chr11:22286745-22286845	69,0.1418;43,0.0531;	no	no	15,0.1364;7,0.0670;6,0.0164;61,0.0133;43,0.0106;83,0.0102;	no	43,0.0247;	no	no	no	no	32,0.0434;	no
chr11:22859685-22859785	94,0.7334;69,0.2546;89,0.1474;37,0.1296;	no	no	83,0.1625;11,0.1371;75,0.0903;59,0.0834;87,0.0727;76,0.0321;94,0.0202;65,0.0202;49,0.0202;39,0.0202;23,0.0189;89,0.0182;17,0.0152;	83,0.0123;	no	no	23,0.0289;	54,0.2326;	no	no	no
chr11:22982234-22982334	13,0.3472;68,0.0744;	no	no	6,0.4262;56,0.1042;18,0.0341;61,0.0278;83,0.0170;	no	61,0.0225;	no	no	no	no	no	no
chr11:22982234-22982334	13,0.3472;68,0.0744;	no	no	6,0.4262;56,0.1042;18,0.0341;61,0.0278;83,0.0170;	no	61,0.0225;	no	no	no	no	no	no
chr11:23255990-23256090	no	no	no	19,0.1042;9,0.0625;26,0.0402;15,0.0236;93,0.0205;4,0.0117;	no	no	no	no	no	no	no	no
chr11:23306844-23306944	1,0.3472;67,0.2546;23,0.2546;18,0.2546;31,0.0745;35,0.0507;	no	no	82,0.1500;12,0.0889;86,0.0341;72,0.0208;20,0.0202;36,0.0189;31,0.0170;55,0.0152;3,0.0121;	82,1.0000;	55,0.0204;	no	no	no	no	no	no
chr11:23497989-23498089	90,0.5090;93,0.1296;54,0.1042;	no	no	80,0.4545;38,0.4545;33,0.1818;27,0.1705;54,0.1477;72,0.1219;14,0.1111;44,0.0429;64,0.0416;60,0.0208;82,0.0182;7,0.0167;43,0.0131;21,0.0126;55,0.0122;	no	33,0.0135;	no	44,0.0126;	no	no	no	no
chr11:23665925-23666025	27,0.3741;21,0.2546;9,0.2043;	no	51,0.5116;	27,0.1818;91,0.1393;39,0.1364;44,0.0369;57,0.0273;18,0.0202;9,0.0164;10,0.0122;1,0.0107;34,0.0104;	57,0.0119;39,0.0119;	18,0.0366;	no	no	no	no	no	no
chr11:23665623-23665723	34,0.1904;15,0.1071;	no	no	72,0.1477;73,0.0670;80,0.0667;92,0.0554;46,0.0406;58,0.0236;62,0.0202;6,0.0200;15,0.0189;10,0.0162;34,0.0130;93,0.0106;	no	46,0.0721;	no	46,0.0381;10,0.0130;	no	no	no	no
chr11:23665885-23665985	67,0.3741;61,0.2546;49,0.2043;14,0.0878;	no	91,0.5116;	67,0.1818;79,0.1364;84,0.0369;28,0.0341;58,0.0202;21,0.0178;49,0.0164;50,0.0122;41,0.0107;74,0.0104;	79,0.0119;	58,0.0366;	no	no	no	no	no	no
chr11:23665925-23666025	27,0.3741;21,0.2546;9,0.2043;	no	51,0.5116;	27,0.1818;91,0.1393;39,0.1364;44,0.0369;57,0.0273;18,0.0202;9,0.0164;10,0.0122;1,0.0107;34,0.0104;	57,0.0119;39,0.0119;	18,0.0366;	no	no	no	no	no	no
chr11:23665623-23665723	34,0.1904;15,0.1071;	no	no	72,0.1477;73,0.0670;80,0.0667;92,0.0554;46,0.0406;58,0.0236;62,0.0202;6,0.0200;15,0.0189;10,0.0162;34,0.0130;93,0.0106;	no	46,0.0721;	no	46,0.0381;10,0.0130;	no	no	no	no
chr11:23665885-23665985	67,0.3741;61,0.2546;49,0.2043;14,0.0878;	no	91,0.5116;	67,0.1818;79,0.1364;84,0.0369;28,0.0341;58,0.0202;21,0.0178;49,0.0164;50,0.0122;41,0.0107;74,0.0104;	79,0.0119;	58,0.0366;	no	no	no	no	no	no
chr11:23770920-23771020	no	no	no	7,0.3636;17,0.1818;23,0.0410;45,0.0402;42,0.0400;24,0.0348;67,0.0256;38,0.0208;33,0.0111;9,0.0109;	no	no	no	33,0.0553;	no	no	no	no
chr11:23895220-23895320	77,0.3472;3,0.0617;	no	no	26,0.2857;15,0.1219;33,0.1023;89,0.0455;9,0.0455;91,0.0182;67,0.0170;79,0.0121;60,0.0121;	no	no	no	60,0.0145;	no	no	no	no
chr11:24078005-24078105	no	no	20,0.6065;	41,0.2557;73,0.1455;16,0.0818;56,0.0709;57,0.0670;79,0.0303;37,0.0273;81,0.0200;93,0.0170;	no	16,0.0647;	no	57,0.0257;	no	no	no	no
chr11:26593870-26593970	94,0.0709;	no	no	40,0.9377;72,0.3410;63,0.1772;53,0.1477;6,0.0426;86,0.0170;47,0.0134;54,0.0130;24,0.0117;64,0.0116;35,0.0108;	40,0.1262;72,0.0560;47,0.0189;	no	no	no	58,0.3077;57,0.2326;29,0.1195;	no	no	no
chr11:26593870-26593970	94,0.0709;	no	no	40,0.9377;72,0.3410;63,0.1772;53,0.1477;6,0.0426;86,0.0170;47,0.0134;54,0.0130;24,0.0117;64,0.0116;35,0.0108;	40,0.1262;72,0.0560;47,0.0189;	no	no	no	58,0.3077;57,0.2326;29,0.1195;	no	no	no
chr11:28584274-28584374	90,1.0000;88,0.0686;	no	no	22,0.1066;69,0.0426;15,0.0104;	no	no	no	no	no	no	no	no
chr11:29130700-29130800	88,0.0596;33,0.0547;	no	no	33,0.1705;42,0.1091;18,0.0406;56,0.0273;3,0.0227;88,0.0152;68,0.0102;	no	42,0.0553;	no	42,0.0159;	no	no	no	no
chr11:29172856-29172956	59,0.1767;	no	20,0.7859;	7,0.0343;81,0.0170;76,0.0122;	no	no	no	no	no	no	no	no
chr11:29247222-29247322	18,0.1071;	no	no	45,0.1875;26,0.1023;40,0.0369;38,0.0227;31,0.0195;18,0.0189;83,0.0170;11,0.0162;63,0.0133;1,0.0122;	45,0.1262;31,0.0125;	no	no	no	no	no	no	no
chr11:29526346-29526446	no	no	no	18,0.0639;3,0.0341;37,0.0317;7,0.0227;13,0.0148;	no	3,0.0213;	no	no	no	no	no	no
chr11:29547990-29548035	no	no	1,0.5328;	30,0.0511;20,0.0500;25,0.0416;7,0.0249;	30,0.0270;	no	no	no	13,0.9201;11,0.1510;	12,0.3726;	no	no
chr11:29547899-29547999	34,0.1233;3,0.1003;	no	92,0.5328;	71,0.2557;20,0.0909;89,0.0500;65,0.0234;5,0.0202;85,0.0178;81,0.0133;60,0.0106;	65,0.0245;	no	no	no	no	no	no	no
chr11:29547990-29548035	no	no	1,0.5328;	30,0.0511;20,0.0500;25,0.0416;7,0.0249;	30,0.0270;	no	no	no	13,0.9201;11,0.1510;	12,0.3726;	no	no
chr11:29547899-29547999	34,0.1233;3,0.1003;	no	92,0.5328;	71,0.2557;20,0.0909;89,0.0500;65,0.0234;5,0.0202;85,0.0178;81,0.0133;60,0.0106;	65,0.0245;	no	no	no	no	no	no	no
chr11:29548066-29548090	no	no	no	18,0.0226;10,0.0156;	no	no	no	no	no	no	no	no
chr11:29548066-29548090	no	no	no	18,0.0226;10,0.0156;	no	no	no	no	no	no	no	no
chr11:29692847-29692947	34,0.7334;42,0.0967;38,0.0967;	no	no	75,0.2216;43,0.1705;70,0.1455;4,0.0390;39,0.0341;34,0.0202;9,0.0126;66,0.0107;16,0.0107;11,0.0102;	66,0.0418;	39,0.0181;16,0.0286;	no	16,0.0175;	no	no	no	no
chr11:30025983-30026083	50,0.0545;	no	no	19,0.1705;89,0.1042;55,0.0426;79,0.0158;	no	no	no	no	22,0.1641;28,0.1202;30,0.1099;	no	no	no
chr11:30471779-30471879	no	no	no	73,0.1500;40,0.1286;62,0.1066;79,0.0571;2,0.0364;84,0.0256;	40,0.0157;	no	no	no	no	no	no	no
chr11:30649346-30649446	11,0.0967;64,0.0510;	no	no	12,0.1023;3,0.0273;	30,0.0186;	no	no	12,0.0694;	16,0.1590;	no	no	no
chr11:30771724-30771824	72,0.1071;	no	no	15,0.1042;91,0.0455;85,0.0278;53,0.0213;72,0.0189;20,0.0118;5,0.0114;	no	no	no	no	no	no	no	no
chr11:30954347-30954447	93,0.0904;87,0.0723;	no	66,0.5141;	31,0.1111;49,0.0455;28,0.0455;55,0.0325;1,0.0202;54,0.0177;93,0.0121;7,0.0121;71,0.0107;	71,0.0418;	28,0.0278;	no	28,0.0152;54,0.0628;	no	no	no	no
chr11:30954347-30954447	93,0.0904;87,0.0723;	no	66,0.5141;	31,0.1111;49,0.0455;28,0.0455;55,0.0325;1,0.0202;54,0.0177;93,0.0121;7,0.0121;71,0.0107;	71,0.0418;	28,0.0278;	no	28,0.0152;54,0.0628;	no	no	no	no
chr11:30986315-30986415	no	no	no	58,0.0852;9,0.0341;45,0.0273;3,0.0234;	3,0.0245;58,0.0198;	no	no	no	no	no	no	no
chr11:31370011-31370111	49,0.7334;2,0.0644;37,0.0547;	no	no	37,0.1705;87,0.0591;1,0.0426;49,0.0202;57,0.0167;	no	no	no	no	no	no	no	no
chr11:31671812-31671912	41,0.0904;	no	no	22,0.0369;34,0.0222;41,0.0121;60,0.0116;84,0.0113;27,0.0111;	84,0.0137;	no	no	no	no	no	no	no
chr11:32000368-32000468	11,0.1418;74,0.1233;	no	no	61,0.4262;87,0.0400;93,0.0170;16,0.0152;46,0.0102;	93,0.0270;	no	no	no	66,0.1463;	no	no	no
chr11:32000649-32000655	no	no	no	no	no	no	no	no	no	no	no	no
chr11:32205364-32205464	64,0.2889;	no	no	55,0.2000;80,0.0709;31,0.0390;19,0.0375;7,0.0364;26,0.0253;51,0.0162;11,0.0141;	11,0.0334;19,0.0248;51,0.0123;	no	no	no	69,0.1199;	no	42,0.3678;	no
chr11:32267657-32267757	71,0.1904;38,0.0503;	no	no	29,0.1136;84,0.0600;7,0.0183;57,0.0179;31,0.0170;42,0.0136;89,0.0134;71,0.0130;24,0.0111;	89,0.0128;	42,0.0404;	no	42,0.1150;	no	no	no	no
chr11:32455321-32455421	73,0.3733;	no	no	no	no	no	no	no	no	no	no	no
chr11:32533215-32533315	74,0.1461;18,0.0686;16,0.0686;14,0.0686;	no	no	90,0.0170;81,0.0104;	no	no	no	no	no	no	no	no
chr11:32642504-32642604	56,0.1421;1,0.0686;	no	no	72,0.1705;93,0.0909;67,0.0286;63,0.0244;89,0.0200;80,0.0182;56,0.0148;57,0.0122;40,0.0122;	24,0.0155;	no	no	no	no	no	no	no
chr11:33163156-33163256	no	no	no	15,1.0000;59,0.1455;53,0.0655;90,0.0341;26,0.0188;74,0.0162;4,0.0135;22,0.0101;	26,0.1342;	no	no	22,0.0113;	84,0.1307;81,0.1307;	no	no	no
chr11:33513696-33513796	38,0.1233;13,0.1042;50,0.1040;72,0.0545;	no	no	28,0.2344;13,0.1477;22,0.0889;45,0.0222;18,0.0222;56,0.0126;40,0.0111;	28,0.0446;	13,0.0177;18,0.0457;	no	13,0.0148;18,0.0561;	no	no	no	no
chr11:34833591-34833691	no	no	no	93,0.8124;5,0.1600;68,0.0873;18,0.0250;46,0.0116;51,0.0104;	5,0.0183;93,0.0123;	no	no	no	no	no	no	no
chr11:35769444-35769544	no	no	no	63,0.4800;81,0.0714;78,0.0325;25,0.0268;90,0.0170;80,0.0148;	63,0.0183;25,0.0155;	no	no	no	no	no	no	no
chr11:35834478-35834578	no	no	94,0.5829;	50,0.1607;89,0.1200;19,0.0727;26,0.0295;92,0.0143;15,0.0143;21,0.0136;85,0.0107;76,0.0104;	50,0.0265;85,0.0139;	no	no	no	no	no	no	no
chr11:40692632-40692732	53,0.7334;68,0.1767;42,0.1296;10,0.0547;	no	no	10,0.1705;28,0.1111;4,0.0487;80,0.0364;70,0.0202;53,0.0202;15,0.0164;88,0.0148;16,0.0130;44,0.0121;34,0.0114;	no	28,0.0147;	no	no	no	no	no	no
chr11:40733387-40733487	no	no	no	93,0.8124;38,0.1772;66,0.1625;23,0.1364;79,0.1055;49,0.0709;3,0.0591;33,0.0464;50,0.0429;44,0.0416;39,0.0348;62,0.0273;15,0.0222;70,0.0170;	70,0.0270;93,0.0123;66,0.0123;62,0.0119;23,0.0112;	no	no	38,0.0158;66,0.0642;15,0.0190;66,0.0642;	no	no	no	no
chr11:40733610-40733710	no	no	no	33,0.9377;15,0.4501;48,0.1000;86,0.0727;11,0.0457;53,0.0182;5,0.0179;55,0.0170;21,0.0114;90,0.0102;	15,0.9401;33,0.1262;	no	no	no	no	no	no	no
chr11:40733387-40733487	no	no	no	93,0.8124;38,0.1772;66,0.1625;23,0.1364;79,0.1055;49,0.0709;3,0.0591;33,0.0464;50,0.0429;44,0.0416;39,0.0348;62,0.0273;15,0.0222;70,0.0170;	70,0.0270;93,0.0123;66,0.0123;62,0.0119;23,0.0112;	no	no	38,0.0158;66,0.0642;15,0.0190;66,0.0642;	no	no	no	no
chr11:40733610-40733710	no	no	no	33,0.9377;15,0.4501;48,0.1000;86,0.0727;11,0.0457;53,0.0182;5,0.0179;55,0.0170;21,0.0114;90,0.0102;	15,0.9401;33,0.1262;	no	no	no	no	no	no	no
chr11:40755236-40755336	no	no	49,0.5116;	88,0.1625;34,0.0519;92,0.0341;	88,0.0123;	no	no	no	56,0.1103;	55,0.1429;	no	no
chr11:43426198-43426298	no	no	no	52,0.1300;35,0.0563;40,0.0506;28,0.0455;82,0.0325;56,0.0238;48,0.0114;84,0.0102;	52,0.0862;35,0.0694;	no	no	no	no	no	no	no
chr11:43528698-43528798	91,0.2786;	no	no	47,0.8124;48,0.0536;84,0.0246;40,0.0189;34,0.0122;	47,0.0116;	no	no	no	no	no	no	no
chr11:43681947-43682047	87,0.0904;82,0.0709;	no	no	14,0.1625;83,0.0341;87,0.0121;	14,0.0123;	no	no	no	no	no	no	no
chr11:43747923-43748023	no	no	no	74,0.2857;36,0.1705;52,0.1111;26,0.0909;65,0.0670;49,0.0455;8,0.0304;89,0.0273;14,0.0273;64,0.0164;29,0.0130;85,0.0107;	85,0.0418;89,0.0112;	no	no	no	42,0.2935;44,0.2935;69,0.1011;	no	no	no
chr11:44470498-44470598	no	no	92,0.6509;37,0.5116;	44,0.0244;86,0.0222;94,0.0143;12,0.0118;	no	12,0.0525;	no	no	no	no	4,0.5131;	no
chr11:44518913-44519013	24,0.2786;87,0.1767;56,0.1040;20,0.0686;5,0.0686;94,0.0627;75,0.0547;	no	no	75,0.1705;80,0.0341;61,0.0118;41,0.0107;15,0.0107;	no	no	no	no	no	no	no	no
chr11:45851913-45852013	77,0.3733;41,0.0644;2,0.0617;20,0.0507;	no	no	25,1.0000;70,0.0400;36,0.0364;46,0.0260;55,0.0202;31,0.0202;	no	no	no	31,0.0157;	no	no	no	no
chr11:45944885-45944985	73,0.2043;76,0.0510;	no	no	10,0.2000;24,0.0818;91,0.0250;81,0.0213;73,0.0164;3,0.0162;16,0.0111;	no	24,0.0416;	no	24,0.0191;	no	no	57,0.0157;	no
chr11:45955138-45955238	no	no	no	32,0.1625;84,0.1000;13,0.0670;61,0.0416;5,0.0364;46,0.0300;21,0.0273;1,0.0236;12,0.0148;70,0.0143;	46,0.1850;32,0.0305;39,0.0139;21,0.0119;	no	no	no	no	no	no	no
chr11:45955453-45955553	no	no	no	7,0.2727;40,0.1818;64,0.0852;70,0.0667;79,0.0273;16,0.0170;9,0.0150;58,0.0133;	9,0.0747;64,0.0198;	no	no	no	no	no	no	no
chr11:46312308-46312408	22,0.7334;39,0.2546;27,0.2546;82,0.0709;	no	no	83,0.1705;3,0.0278;41,0.0202;22,0.0202;	no	no	no	22,0.0101;	44,0.3190;87,0.2528;	no	no	no
chr11:46436896-46436996	no	no	no	84,0.2000;7,0.0406;65,0.0278;19,0.0202;24,0.0170;50,0.0118;	24,0.0198;	no	no	50,0.0341;	no	no	no	no
chr11:46436910-46437010	no	no	no	70,0.2000;51,0.0278;5,0.0202;10,0.0170;36,0.0118;	10,0.0198;	no	no	36,0.0341;	no	no	no	no
chr11:48800309-48800409	2,0.2546;	no	no	26,0.1042;42,0.0667;59,0.0227;20,0.0214;79,0.0167;9,0.0152;4,0.0121;17,0.0100;	no	no	no	no	50,0.8466;46,0.3287;44,0.1510;	49,0.9428;45,0.1985;	no	no
chr11:48817341-48817441	39,0.1461;	no	no	19,0.2344;58,0.1637;75,0.1218;13,0.0426;45,0.0222;60,0.0214;49,0.0205;66,0.0189;82,0.0158;92,0.0133;81,0.0103;	19,0.0446;58,0.0312;60,0.0148;	60,0.0135;60,0.0135;	no	no	no	no	no	no
chr11:48826087-48826187	no	no	no	46,0.1477;81,0.1371;28,0.0500;47,0.0429;1,0.0341;54,0.0325;12,0.0254;75,0.0205;67,0.0170;33,0.0155;	54,0.0305;77,0.0148;	46,0.0193;	no	46,0.0129;	37,0.6955;39,0.3573;	38,0.2105;	no	no
chr11:49203449-49203549	39,0.0904;	no	no	87,0.2344;81,0.1136;34,0.0938;30,0.0341;16,0.0152;39,0.0121;62,0.0114;	34,0.0738;87,0.0607;95,0.0418;	no	no	16,0.1666;	21,0.3573;	no	no	no
chr11:49244140-49244240	84,0.1071;	no	no	13,0.2857;6,0.0426;84,0.0189;	no	no	no	no	no	no	no	no
chr11:49712672-49712772	34,0.1767;79,0.1296;54,0.0709;	no	no	50,0.1818;75,0.0364;55,0.0341;90,0.0325;4,0.0300;24,0.0273;71,0.0222;89,0.0222;81,0.0202;39,0.0152;92,0.0136;	4,0.1850;	no	no	no	84,0.3190;	no	no	no
chr11:49794104-49794204	66,0.1418;6,0.0709;	42,0.0204;	no	13,0.1818;7,0.1705;2,0.0202;30,0.0143;	no	no	no	no	no	no	62,0.0170;	no
chr11:49846700-49846800	53,0.0878;	no	no	16,0.2679;46,0.2046;	46,0.0596;16,0.0265;	no	no	no	no	no	no	no
chr11:49901784-49901884	32,0.1071;18,0.0904;	no	no	27,0.1364;37,0.0341;32,0.0189;18,0.0121;	27,0.0119;	no	no	no	no	no	no	no
chr11:50025280-50025380	43,0.7334;47,0.3472;52,0.2546;20,0.1233;38,0.1071;74,0.1040;18,0.0686;16,0.0686;14,0.0686;	no	no	80,0.1042;4,0.0667;61,0.0341;54,0.0202;49,0.0202;43,0.0202;67,0.0189;38,0.0189;33,0.0170;31,0.0126;73,0.0118;22,0.0111;	no	no	no	49,0.0179;	no	no	no	no
chr11:50131309-50131409	28,0.2546;83,0.1233;34,0.0709;81,0.0686;67,0.0617;	no	no	35,0.1023;4,0.0886;91,0.0202;30,0.0202;58,0.0152;53,0.0152;43,0.0152;11,0.0152;24,0.0131;25,0.0130;17,0.0130;85,0.0111;	no	58,0.0143;17,0.0530;	no	58,0.0101;17,0.1408;	no	no	no	no
chr11:50174800-50174900	31,0.1040;	no	no	76,0.0536;16,0.0426;62,0.0364;92,0.0189;57,0.0122;10,0.0118;49,0.0107;21,0.0102;	76,0.0418;	49,0.2435;	no	49,0.0473;	no	no	65,0.0122;	no
chr11:50210770-50210870	27,0.3733;65,0.2546;60,0.1418;81,0.1040;	48,0.2500;	no	40,0.1023;67,0.0202;	no	no	no	no	no	no	no	no
chr11:50225284-50225384	38,0.2546;33,0.1767;	no	no	77,0.1705;24,0.0844;71,0.0474;25,0.0464;35,0.0202;55,0.0143;54,0.0131;40,0.0121;65,0.0104;	no	55,0.0179;	no	no	19,0.2326;	no	no	no
chr11:50292286-50292386	13,0.7334;25,0.1296;67,0.0545;	no	no	93,0.2000;3,0.1125;30,0.0818;18,0.0278;13,0.0202;36,0.0127;35,0.0127;41,0.0114;6,0.0114;82,0.0106;	3,0.0248;	no	no	no	no	no	no	no
chr11:50325623-50325723	16,0.2786;3,0.1767;31,0.0531;8,0.0503;	no	no	82,0.3410;37,0.1477;56,0.0667;23,0.0455;70,0.0264;89,0.0202;49,0.0202;43,0.0202;38,0.0130;17,0.0122;31,0.0106;26,0.0101;	82,0.0560;63,0.0139;	17,0.0111;	no	no	92,0.2326;	no	no	no
chr11:50377668-50377768	85,0.1470;23,0.0545;	no	no	70,0.0343;74,0.0234;91,0.0222;49,0.0107;	70,0.1100;	no	no	no	1,0.2701;	no	no	no
chr11:50827681-50827781	22,0.2546;	no	no	53,0.2857;84,0.1299;4,0.0923;50,0.0714;93,0.0213;42,0.0213;86,0.0182;18,0.0170;81,0.0143;62,0.0136;	no	42,0.0129;	no	no	74,0.9201;	no	no	no
chr11:50841502-50841602	74,0.2786;70,0.0686;	no	no	3,0.1705;30,0.1625;90,0.1500;37,0.1066;79,0.0364;52,0.0292;58,0.0236;21,0.0213;12,0.0213;83,0.0179;59,0.0179;47,0.0146;	30,0.0305;	no	no	52,0.0138;	no	no	no	28,0.0126;
chr11:50887393-50887493	no	no	no	2,0.4501;52,0.2500;18,0.0426;82,0.0341;13,0.0250;23,0.0218;57,0.0107;	2,1.0000;78,0.0155;	13,0.0261;	no	no	no	no	no	no
chr11:50916126-50916226	32,0.0686;	no	no	81,0.1875;42,0.0779;44,0.0750;54,0.0304;23,0.0303;51,0.0227;	81,0.1262;44,0.0702;	54,0.1707;	no	54,0.0605;	no	no	no	no
chr11:50931585-50931685	no	no	no	12,0.0227;40,0.0182;7,0.0131;33,0.0122;	no	no	no	no	no	no	no	no
chr11:51059174-51059274	no	no	no	7,0.2954;68,0.1091;40,0.0779;42,0.0750;14,0.0639;8,0.0580;65,0.0455;83,0.0304;82,0.0222;49,0.0213;75,0.0135;90,0.0104;	42,0.0702;	no	no	no	no	no	no	no
chr11:51059206-51059306	no	no	no	36,0.1091;8,0.0779;10,0.0750;33,0.0455;51,0.0304;50,0.0222;17,0.0213;43,0.0135;58,0.0104;	10,0.0702;	51,0.0106;	no	no	no	no	no	no
chr11:51262901-51263001	7,1.0000;94,0.7334;	no	no	33,0.1023;61,0.0818;39,0.0291;14,0.0256;94,0.0202;77,0.0107;90,0.0104;	61,0.0119;	no	no	61,0.0373;61,0.0373;	no	no	no	no
chr11:51263063-51263163	50,0.1233;	no	no	81,0.0364;2,0.0121;	no	no	no	no	no	no	no	no
chr11:51262901-51263001	7,1.0000;94,0.7334;	no	no	33,0.1023;61,0.0818;39,0.0291;14,0.0256;94,0.0202;77,0.0107;90,0.0104;	61,0.0119;	no	no	61,0.0373;61,0.0373;	no	no	no	no
chr11:51263063-51263163	50,0.1233;	no	no	81,0.0364;2,0.0121;	no	no	no	no	no	no	no	no
chr11:51289869-51289969	80,0.7334;38,0.2546;15,0.0878;20,0.0547;	no	no	34,0.1818;20,0.1705;57,0.1111;31,0.0455;28,0.0455;80,0.0202;40,0.0121;	no	no	no	no	85,1.0000;	no	no	no
chr11:51584706-51584806	77,0.0686;	no	no	43,0.1066;25,0.0426;39,0.0364;50,0.0104;	no	no	no	no	no	no	17,0.5131;	no
chr11:51606831-51606931	50,0.0531;	no	no	62,0.1818;24,0.1477;8,0.0455;85,0.0300;18,0.0203;79,0.0171;25,0.0143;41,0.0117;50,0.0106;49,0.0103;	85,0.1850;	24,0.0247;	no	no	36,0.1510;	no	no	no
chr11:51619722-51619822	no	no	no	16,0.2000;66,0.0390;3,0.0182;	84,0.0146;	no	no	no	no	no	no	no
chr11:51635846-51635946	89,0.2596;53,0.1040;	no	no	58,0.0341;80,0.0234;65,0.0188;2,0.0141;45,0.0133;52,0.0118;	65,0.1262;2,0.0446;80,0.0245;	no	no	no	no	no	no	no
chr11:51688584-51688684	21,0.0507;	no	no	89,0.2000;46,0.1818;29,0.0727;26,0.0341;18,0.0273;33,0.0273;35,0.0200;80,0.0183;39,0.0177;13,0.0170;1,0.0148;40,0.0130;	18,0.0119;	no	no	39,0.0315;	no	no	no	no
chr11:51763612-51763712	60,0.1003;24,0.0545;	no	no	47,0.0400;65,0.0164;	no	47,0.0136;65,0.0234;	47,0.0305;	47,0.0156;	no	no	no	no
chr11:51967580-51967680	no	no	no	19,0.1066;6,0.0852;11,0.0536;44,0.0533;34,0.0273;24,0.0200;1,0.0111;	11,0.0139;34,0.0119;	no	no	no	no	no	no	no
chr11:52000416-52000516	60,0.1296;13,0.1296;10,0.1296;	no	no	68,0.4262;88,0.2344;94,0.0455;62,0.0202;22,0.0183;35,0.0148;78,0.0121;47,0.0104;	88,0.0607;	no	no	no	no	no	no	no
chr11:52004170-52004270	91,0.2546;	no	no	56,0.5626;21,0.4800;11,0.1111;50,0.0536;49,0.0487;38,0.0341;85,0.0234;4,0.0234;33,0.0189;16,0.0121;93,0.0121;	56,0.1342;85,0.0245;21,0.0172;	no	no	49,0.0218;38,0.0196;	27,0.2326;28,0.1195;	no	no	no
chr11:52098773-52098873	33,0.3741;44,0.1767;	no	no	49,0.1875;33,0.1818;63,0.0670;30,0.0364;62,0.0164;74,0.0122;25,0.0104;	49,0.0338;	62,0.0104;	no	no	no	no	no	no
chr11:52231944-52232044	82,0.3733;43,0.3733;72,0.1904;1,0.0967;79,0.0617;77,0.0503;	63,1.0000;	no	2,0.1705;56,0.0278;87,0.0222;72,0.0130;20,0.0104;	no	2,0.0457;	no	2,0.0135;	no	no	no	no
chr11:52282964-52283064	29,0.7334;17,0.3733;83,0.1071;	no	no	71,0.1705;43,0.1200;89,0.1136;78,0.1111;50,0.0469;37,0.0227;29,0.0202;83,0.0189;	43,0.5567;50,0.0446;	no	no	no	no	no	no	no
chr11:52360811-52360911	39,0.3741;73,0.0745;85,0.0617;57,0.0596;7,0.0503;	no	no	33,0.3410;39,0.1818;91,0.0909;62,0.0639;17,0.0455;24,0.0291;28,0.0182;19,0.0182;73,0.0170;52,0.0162;57,0.0152;	33,0.0596;	no	no	52,0.0163;	no	no	no	no
chr11:52396377-52396477	93,0.1767;75,0.0744;	no	no	42,0.1455;81,0.0670;6,0.0317;80,0.0164;86,0.0125;19,0.0111;49,0.0107;37,0.0104;67,0.0102;	no	42,0.0457;	no	42,0.0184;	no	no	no	no
chr11:53300429-53300529	no	no	no	69,0.0682;85,0.0369;57,0.0304;64,0.0189;	69,0.0596;	no	no	no	75,0.1998;	no	no	no
chr11:53324638-53324738	4,0.1003;	no	no	19,0.1607;53,0.1111;67,0.0714;85,0.0682;49,0.0341;73,0.0273;13,0.0260;42,0.0256;58,0.0222;27,0.0185;80,0.0152;	19,0.0265;85,0.0110;	no	no	49,0.0210;	no	no	no	no
chr11:53350716-53350816	92,0.1296;89,0.1296;86,0.1296;	no	no	58,0.9377;52,0.7502;44,0.2500;29,0.0727;19,0.0189;14,0.0170;78,0.0134;77,0.0131;9,0.0101;	52,1.0000;58,0.1342;	no	no	no	no	no	no	no
chr11:53430781-53430881	58,0.2043;53,0.0723;	no	no	36,0.8000;79,0.6001;9,0.1066;3,0.0519;58,0.0164;22,0.0114;	79,0.5233;95,0.0702;36,0.0172;	9,0.0175;	no	9,0.0144;	no	no	no	no
chr11:53519685-53519785	56,0.1042;81,0.0709;	no	no	6,0.1818;56,0.1477;76,0.0834;43,0.0670;21,0.0670;82,0.0341;13,0.0256;11,0.0182;20,0.0148;37,0.0126;	43,0.0128;	13,0.0121;	no	13,0.0106;20,0.0738;	no	no	no	no
chr11:53567318-53567418	no	no	no	91,0.0563;49,0.0511;19,0.0426;6,0.0286;64,0.0250;29,0.0183;44,0.0122;	91,0.0738;49,0.0198;	49,0.0676;49,0.0676;	no	49,0.0246;49,0.0246;	no	no	no	no
chr11:53707269-53707369	90,0.5101;79,0.3741;3,0.2786;	no	no	79,0.1818;27,0.0750;53,0.0291;25,0.0273;33,0.0202;90,0.0182;	27,0.0747;	no	no	no	no	no	no	no
chr11:53769963-53770063	70,0.3733;31,0.1071;8,0.0617;	no	no	86,0.2344;26,0.0670;57,0.0585;31,0.0189;25,0.0164;	86,0.0446;57,0.0118;	no	no	no	no	no	no	no
chr11:53770422-53770522	46,0.1040;23,0.0904;88,0.0686;57,0.0545;	no	no	74,0.0639;51,0.0278;23,0.0121;12,0.0121;	no	no	no	no	no	no	no	no
chr11:53891653-53891753	73,0.3472;78,0.2546;	no	no	14,0.0886;8,0.0455;15,0.0429;20,0.0208;75,0.0202;88,0.0189;83,0.0152;69,0.0122;	no	no	no	no	no	no	no	no
chr11:53980014-53980077	20,0.2546;8,0.1296;26,0.0644;	no	no	15,0.3410;25,0.0426;31,0.0213;54,0.0205;10,0.0202;	15,0.0596;	15,0.8182;15,0.8182;	no	15,0.1929;25,0.0239;15,0.1929;	no	no	no	no
chr11:54438128-54438228	34,1.0000;79,0.1470;32,0.0503;	no	no	14,0.3899;58,0.1393;68,0.0546;59,0.0429;27,0.0202;45,0.0167;9,0.0130;22,0.0111;	14,0.0917;68,0.0312;	14,0.0605;14,0.0605;	no	14,0.0454;14,0.0454;	no	no	no	no
chr11:54522794-54522894	30,0.0617;73,0.0503;	no	no	61,0.5626;93,0.1875;1,0.0519;6,0.0364;12,0.0341;23,0.0321;67,0.0162;	93,0.1342;61,0.1342;23,0.0699;	12,0.0589;23,0.0303;23,0.0303;	no	12,0.0502;23,0.1436;23,0.1436;	84,0.3287;	no	no	no
chr11:54787653-54787753	47,0.1040;36,0.0686;73,0.0617;	no	no	87,0.2500;2,0.1111;79,0.0519;26,0.0292;52,0.0227;14,0.0121;	no	no	no	no	no	no	no	no
chr11:54860541-54860641	59,0.5090;35,0.3741;	no	no	35,0.1818;78,0.1625;7,0.0873;44,0.0571;82,0.0341;25,0.0341;49,0.0202;93,0.0114;	78,0.0123;	no	no	no	no	no	no	no
chr11:54866387-54866487	22,0.2786;39,0.1233;7,0.0745;37,0.0503;	no	no	62,0.1500;30,0.0563;7,0.0170;41,0.0111;49,0.0104;	30,0.0738;87,0.0446;	no	no	no	55,0.3190;	no	no	no
chr11:55097934-55098034	no	no	no	3,0.1364;9,0.0202;	38,0.0334;3,0.0112;	no	no	no	12,0.2528;13,0.1195;	no	no	no
chr11:55204289-55204389	36,0.1418;	no	no	91,0.0341;47,0.0291;41,0.0256;	no	no	no	no	no	no	no	no
chr11:55461088-55461188	no	no	no	69,0.0923;90,0.0111;77,0.0111;	26,0.0245;	no	no	no	56,0.3190;	no	no	no
chr11:55469701-55469801	46,0.2596;49,0.1296;24,0.0813;93,0.0503;	3,0.0357;	no	54,0.1818;64,0.0364;89,0.0273;85,0.0222;2,0.0195;71,0.0170;	89,0.0119;	no	no	no	57,0.1307;	no	no	no
chr11:57518594-57518694	no	no	no	1,0.0903;38,0.0341;68,0.0286;26,0.0286;79,0.0236;74,0.0189;6,0.0164;90,0.0122;33,0.0104;	no	38,0.0214;	no	no	no	no	no	no
chr11:57518614-57518714	no	no	no	18,0.0341;48,0.0286;6,0.0286;59,0.0236;54,0.0189;86,0.0143;70,0.0122;13,0.0104;	no	18,0.0214;48,0.0240;	no	no	no	no	no	no
chr11:57518594-57518694	no	no	no	1,0.0903;38,0.0341;68,0.0286;26,0.0286;79,0.0236;74,0.0189;6,0.0164;90,0.0122;33,0.0104;	no	38,0.0214;	no	no	no	no	no	no
chr11:57518614-57518714	no	no	no	18,0.0341;48,0.0286;6,0.0286;59,0.0236;54,0.0189;86,0.0143;70,0.0122;13,0.0104;	no	18,0.0214;48,0.0240;	no	no	no	no	no	no
chr11:57645391-57645491	23,0.2546;10,0.1470;61,0.0545;	no	no	81,0.0714;78,0.0278;91,0.0246;16,0.0189;	no	no	no	no	no	no	no	no
chr11:57801586-57801686	43,0.0617;	no	no	27,0.0150;	no	no	no	no	no	no	no	no
chr11:57801417-57801517	no	no	no	24,0.1714;35,0.1364;15,0.0600;91,0.0406;	no	24,0.0720;	no	no	no	no	no	no
chr11:58009013-58009113	65,1.0000;43,1.0000;89,0.7334;49,0.1040;30,0.0547;	no	no	70,0.2000;30,0.1705;80,0.1364;94,0.1111;74,0.0205;89,0.0202;21,0.0122;48,0.0118;	80,0.0119;	no	no	no	no	no	no	no
chr11:58104102-58104202	93,0.1767;90,0.0545;	no	no	80,0.0303;70,0.0278;82,0.0200;	no	no	no	no	no	no	no	no
chr11:58168489-58168589	54,0.2546;70,0.0627;	no	no	94,0.1477;49,0.0844;44,0.0433;56,0.0202;45,0.0107;10,0.0101;	no	no	no	56,0.0195;	no	no	36,0.0139;	no
chr11:58171603-58171703	10,0.0723;14,0.0507;	no	no	2,0.1042;90,0.0303;42,0.0273;92,0.0250;21,0.0227;53,0.0206;78,0.0205;15,0.0114;	38,0.0282;42,0.0119;	15,0.0247;	no	no	no	no	no	no
chr11:58307018-58307118	76,0.0547;	no	no	76,0.1705;6,0.0812;71,0.0670;7,0.0536;65,0.0278;4,0.0195;70,0.0148;1,0.0143;92,0.0104;16,0.0102;	6,0.0116;	16,0.0108;	no	no	no	no	no	no
chr11:58323315-58323415	67,0.0629;52,0.0545;	no	no	81,0.6000;16,0.0341;41,0.0234;67,0.0109;	41,0.0245;	no	no	no	no	no	no	no
chr11:58323063-58323163	67,0.0507;	no	no	19,0.1111;36,0.0714;27,0.0273;4,0.0273;7,0.0162;44,0.0156;68,0.0114;	27,0.0119;	no	no	no	no	no	no	no
chr11:58330289-58330389	no	no	11,0.5829;	61,0.1455;86,0.0938;28,0.0852;4,0.0714;9,0.0400;93,0.0390;76,0.0341;44,0.0264;22,0.0244;67,0.0208;21,0.0203;71,0.0162;56,0.0115;43,0.0103;	86,0.1342;80,0.0245;	22,0.0720;	no	22,0.0126;	no	no	no	no
chr11:58330656-58330756	no	no	62,0.5829;	41,0.0833;55,0.0426;35,0.0214;	no	no	no	35,0.0148;	47,0.2935;	no	no	no
chr11:58330739-58330839	no	no	no	80,0.0450;24,0.0254;35,0.0111;	80,0.0386;	no	no	no	no	no	no	no
chr11:58904175-58904275	66,0.3472;56,0.1003;	no	no	11,0.0591;61,0.0369;68,0.0202;7,0.0181;62,0.0122;80,0.0114;87,0.0111;53,0.0106;34,0.0106;	no	no	no	no	no	no	no	no
chr11:58938856-58938956	8,0.0805;61,0.0686;59,0.0686;57,0.0686;	no	no	27,0.3410;33,0.2557;15,0.0818;43,0.0369;23,0.0143;44,0.0130;20,0.0130;	27,0.0596;15,0.0119;	no	no	15,0.1315;15,0.1315;	no	no	no	no
chr11:58954634-58954734	no	20,1.0000;22,0.1429;	73,0.5829;62,0.5328;	44,0.0580;17,0.0546;49,0.0400;94,0.0375;58,0.0292;1,0.0292;81,0.0171;71,0.0143;	94,0.3324;17,0.0312;	no	no	17,0.0198;17,0.0198;	65,0.9201;	64,1.0000;	no	no
chr11:58954462-58954562	no	no	no	50,0.8000;75,0.0623;31,0.0591;69,0.0487;80,0.0416;70,0.0321;43,0.0273;85,0.0273;77,0.0188;27,0.0150;64,0.0116;	27,0.0411;77,0.0338;50,0.0183;12,0.0148;43,0.0119;69,0.0116;	no	no	no	54,0.2140;	no	no	no
chr11:59163695-59163795	no	no	no	22,0.1136;	no	no	no	no	no	no	89,0.5131;	no
chr11:59191902-59192002	6,0.0644;54,0.0507;10,0.0507;	no	no	70,0.2727;15,0.1818;65,0.1299;22,0.1091;75,0.0844;76,0.0464;5,0.0426;41,0.0416;90,0.0364;61,0.0364;55,0.0189;38,0.0188;36,0.0156;82,0.0121;	72,0.0338;38,0.0338;	61,0.0161;38,0.0114;38,0.0114;	no	41,0.0298;61,0.0486;38,0.0108;36,0.0155;38,0.0108;	no	no	no	no
chr11:59202435-59202535	63,1.0000;72,0.5090;33,0.1767;61,0.0503;	no	no	11,0.2286;58,0.0364;1,0.0364;80,0.0341;55,0.0273;35,0.0121;16,0.0121;42,0.0111;	no	no	no	16,0.0374;	no	no	no	no
chr11:59202381-59202481	49,0.3741;87,0.1767;	no	no	65,0.2286;49,0.1818;22,0.1818;16,0.1818;27,0.0455;55,0.0364;45,0.0295;7,0.0213;89,0.0121;70,0.0121;	no	no	no	no	no	no	no	no
chr11:59228217-59228317	44,0.5101;78,0.2546;28,0.0644;	no	no	22,0.1818;86,0.0909;27,0.0341;80,0.0202;44,0.0182;	no	no	no	no	no	no	no	no
chr11:59228112-59228212	43,1.0000;77,0.0709;	no	88,0.8819;	28,0.5626;12,0.1705;57,0.1455;82,0.0341;78,0.0341;40,0.0341;72,0.0317;3,0.0273;50,0.0202;89,0.0143;	28,0.1262;	28,0.0187;28,0.0187;	no	28,0.0674;3,0.0183;28,0.0674;	no	no	no	no
chr11:59306879-59306979	40,1.0000;52,0.1040;84,0.0617;	19,0.1429;	no	58,0.0118;	no	no	no	no	no	no	no	no
chr11:59449994-59450094	76,0.1418;57,0.0686;44,0.0545;	no	no	8,0.2000;67,0.0455;83,0.0369;4,0.0273;84,0.0122;90,0.0121;69,0.0109;	4,0.0119;	no	no	no	no	no	no	no
chr11:59449912-59450006	62,0.0750;36,0.0629;	no	no	54,0.0852;43,0.0500;86,0.0273;81,0.0170;46,0.0135;38,0.0111;36,0.0109;	86,0.0119;	43,0.0225;	no	no	no	no	no	no
chr11:59449994-59450094	76,0.1418;57,0.0686;44,0.0545;	no	no	8,0.2000;67,0.0455;83,0.0369;4,0.0273;84,0.0122;90,0.0121;69,0.0109;	4,0.0119;	no	no	no	no	no	no	no
chr11:59449912-59450006	62,0.0750;36,0.0629;	no	no	54,0.0852;43,0.0500;86,0.0273;81,0.0170;46,0.0135;38,0.0111;36,0.0109;	86,0.0119;	43,0.0225;	no	no	no	no	no	no
chr11:59472424-59472524	90,0.2546;	no	no	6,0.0852;62,0.0739;45,0.0211;92,0.0202;	49,0.0446;	no	no	no	no	no	no	no
chr11:59506590-59506690	no	no	no	90,0.8124;60,0.1500;12,0.0639;53,0.0469;66,0.0136;64,0.0115;	60,0.0702;53,0.0446;90,0.0123;	no	no	no	94,0.2326;	no	no	no
chr11:59662444-59662544	83,0.5090;50,0.3733;27,0.2546;17,0.2546;45,0.0686;47,0.0617;	no	no	24,0.1818;56,0.1705;61,0.0834;5,0.0208;29,0.0202;19,0.0202;40,0.0167;66,0.0133;	no	no	no	5,0.0472;	no	no	no	no
chr11:59809614-59809651	no	no	no	21,0.1818;	no	no	no	no	28,0.3190;	no	9,0.1571;	no
chr11:59809989-59810089	12,1.0000;63,0.1767;24,0.0617;	no	no	78,0.4501;8,0.0364;34,0.0162;29,0.0148;30,0.0134;92,0.0104;	78,0.0747;	34,0.0179;	no	no	no	no	no	no
chr11:59810029-59810129	23,0.1767;	no	no	94,0.7502;38,0.4501;66,0.0750;57,0.0739;90,0.0429;80,0.0170;58,0.0158;64,0.0156;71,0.0148;52,0.0104;	94,1.0000;90,0.2101;38,0.0747;66,0.0702;80,0.0198;	no	no	no	no	no	no	no
chr11:59839717-59839817	no	no	no	4,0.0818;91,0.0500;94,0.0264;64,0.0190;61,0.0179;	no	no	no	no	no	no	no	no
chr11:59848022-59848122	17,1.0000;82,0.1461;39,0.1040;47,0.0617;21,0.0507;	no	no	28,0.0533;53,0.0152;38,0.0118;22,0.0114;	no	no	no	22,0.0186;	no	no	no	no
chr11:59948097-59948197	56,0.3472;52,0.3472;	no	86,0.9317;	16,0.3899;2,0.2321;12,0.0571;62,0.0519;81,0.0511;68,0.0426;31,0.0325;75,0.0256;21,0.0234;9,0.0143;48,0.0130;17,0.0107;	16,0.0862;81,0.0198;	9,0.0255;	no	2,0.0102;9,0.0272;	no	no	no	no
chr11:59948163-59948263	45,0.0686;69,0.0644;	no	20,0.9317;	15,0.0511;68,0.0426;2,0.0426;9,0.0256;49,0.0188;32,0.0114;	49,0.0694;15,0.0198;	no	no	no	no	no	no	no
chr11:60046439-60046539	26,0.0744;36,0.0709;80,0.0617;	no	no	86,0.1875;20,0.0364;37,0.0341;68,0.0150;1,0.0122;41,0.0101;	86,0.1342;68,0.0386;	no	no	no	no	no	no	no
chr11:60104962-60105062	68,0.3472;64,0.3472;60,0.3472;4,0.1767;	no	no	73,0.0667;34,0.0533;42,0.0317;53,0.0182;51,0.0101;	no	no	no	51,0.0342;	75,0.1641;	no	no	no
chr11:60220577-60220677	79,0.2546;40,0.1040;	no	no	74,0.1182;88,0.1023;45,0.0364;93,0.0144;75,0.0122;	no	no	no	no	no	no	no	no
chr11:60352855-60352955	7,0.7334;39,0.2546;63,0.0878;	no	no	46,0.1091;41,0.0202;7,0.0202;31,0.0200;29,0.0156;93,0.0136;12,0.0121;53,0.0118;69,0.0114;75,0.0104;	no	46,0.0702;	no	46,0.0849;	no	no	no	no
chr11:60353329-60353428	no	no	44,0.6509;	89,0.0938;61,0.0739;74,0.0714;15,0.0571;32,0.0295;46,0.0238;10,0.0178;	89,0.1342;3,0.0148;	no	no	15,0.0138;	no	no	no	no
chr11:60352855-60352955	7,0.7334;39,0.2546;63,0.0878;	no	no	46,0.1091;41,0.0202;7,0.0202;31,0.0200;29,0.0156;93,0.0136;12,0.0121;53,0.0118;69,0.0114;75,0.0104;	no	46,0.0702;	no	46,0.0849;	no	no	no	no
chr11:60353329-60353428	no	no	44,0.6509;	89,0.0938;61,0.0739;74,0.0714;15,0.0571;32,0.0295;46,0.0238;10,0.0178;	89,0.1342;3,0.0148;	no	no	15,0.0138;	no	no	no	no
chr11:60417094-60417194	40,0.7334;24,0.3741;	no	no	24,0.1818;35,0.1364;62,0.0670;92,0.0364;68,0.0213;3,0.0205;40,0.0202;76,0.0167;61,0.0148;9,0.0136;	9,0.0150;	35,0.0721;	no	no	no	no	no	no
chr11:60417049-60417149	24,1.0000;85,0.7334;69,0.3741;	no	no	29,1.0000;69,0.1818;80,0.1364;44,0.1300;19,0.0278;48,0.0205;85,0.0202;35,0.0202;54,0.0136;4,0.0101;	44,0.0917;54,0.0150;	35,0.0406;	no	29,0.4410;	no	no	no	no
chr11:60417094-60417194	40,0.7334;24,0.3741;	no	no	24,0.1818;35,0.1364;62,0.0670;92,0.0364;68,0.0213;3,0.0205;40,0.0202;76,0.0167;61,0.0148;9,0.0136;	9,0.0150;	35,0.0721;	no	no	no	no	no	no
chr11:60417049-60417149	24,1.0000;85,0.7334;69,0.3741;	no	no	29,1.0000;69,0.1818;80,0.1364;44,0.1300;19,0.0278;48,0.0205;85,0.0202;35,0.0202;54,0.0136;4,0.0101;	44,0.0917;54,0.0150;	35,0.0406;	no	29,0.4410;	no	no	no	no
chr11:60454566-60454666	no	no	no	6,0.4501;65,0.0341;24,0.0298;90,0.0279;39,0.0254;51,0.0195;34,0.0190;31,0.0143;17,0.0111;	6,0.0747;48,0.0186;51,0.0125;	24,1.0000;	no	65,0.0246;24,0.1176;	no	no	no	no
chr11:60537632-60537732	no	no	no	3,0.1625;60,0.0536;24,0.0185;	3,0.0116;	no	no	no	no	no	no	no
chr11:60699639-60699739	34,0.2786;25,0.2786;42,0.0744;	no	no	59,0.1125;6,0.0143;35,0.0122;26,0.0122;	59,0.0248;	59,0.0725;59,0.0725;	no	59,0.0604;59,0.0604;	no	no	no	57,0.0101;
chr11:60727213-60727313	66,1.0000;47,0.2546;69,0.1296;64,0.0686;38,0.0644;42,0.0507;62,0.0503;	no	no	37,0.0341;57,0.0338;71,0.0202;49,0.0202;43,0.0189;	no	no	no	no	52,0.2326;	no	no	no
chr11:60728347-60728447	80,0.0813;	no	no	94,0.1600;17,0.0500;12,0.0317;77,0.0256;51,0.0227;89,0.0152;	94,0.0172;	12,0.5760;	no	12,0.2945;	no	no	no	no
chr11:60777474-60777574	no	no	no	3,0.0500;38,0.0291;6,0.0253;72,0.0222;62,0.0218;67,0.0195;33,0.0189;7,0.0114;	no	33,0.0442;7,0.0148;	no	33,0.0955;	no	no	no	no
chr11:60777315-60777415	no	no	no	63,0.1818;78,0.1714;68,0.1500;17,0.1091;44,0.0833;1,0.0714;7,0.0639;38,0.0369;39,0.0325;73,0.0129;28,0.0109;	no	no	no	17,0.0181;	85,1.0000;84,0.2605;57,0.2326;52,0.1307;49,0.1202;58,0.1195;	84,0.3036;	no	no
chr11:60777474-60777574	no	no	no	3,0.0500;38,0.0291;6,0.0253;72,0.0222;62,0.0218;67,0.0195;33,0.0189;7,0.0114;	no	33,0.0442;7,0.0148;	no	33,0.0955;	no	no	no	no
chr11:60777315-60777415	no	no	no	63,0.1818;78,0.1714;68,0.1500;17,0.1091;44,0.0833;1,0.0714;7,0.0639;38,0.0369;39,0.0325;73,0.0129;28,0.0109;	no	no	no	17,0.0181;	85,1.0000;84,0.2605;57,0.2326;52,0.1307;49,0.1202;58,0.1195;	84,0.3036;	no	no
chr11:60811215-60811315	75,0.2546;23,0.0686;	no	no	14,0.2216;93,0.1625;45,0.0633;42,0.0500;56,0.0426;83,0.0325;66,0.0298;77,0.0202;72,0.0202;34,0.0118;61,0.0102;	93,0.0123;	no	no	no	no	no	no	no
chr11:60830580-60830680	no	no	no	82,0.0886;41,0.0852;89,0.0750;13,0.0633;20,0.0519;60,0.0100;	89,0.0386;41,0.0198;	no	no	41,0.0580;41,0.0580;	no	no	no	no
chr11:60878988-60879088	no	no	no	84,1.0000;90,0.1066;43,0.1066;18,0.0455;9,0.0222;5,0.0134;81,0.0130;	no	no	no	no	no	no	no	no
chr11:60913742-60913842	38,0.1461;7,0.1461;90,0.0686;56,0.0545;	no	no	23,0.0343;79,0.0291;68,0.0273;94,0.0150;12,0.0126;75,0.0107;	75,0.0418;68,0.0112;	12,0.0202;	no	12,0.0103;	no	no	no	no
chr11:60931817-60931917	10,0.3741;65,0.1040;	no	no	10,0.1818;20,0.0812;15,0.0426;4,0.0426;49,0.0244;45,0.0218;41,0.0188;	41,0.0738;20,0.0123;	no	no	no	no	no	no	no
chr11:60932006-60932106	65,0.3472;61,0.1296;6,0.0545;	no	no	46,0.1407;67,0.0202;89,0.0162;	46,0.0446;	no	no	no	no	no	no	no
chr11:61175009-61175109	91,0.0547;	no	no	91,0.1705;20,0.0571;87,0.0291;12,0.0109;82,0.0104;1,0.0101;	no	no	no	no	no	no	47,0.3678;	no
chr11:61267136-61267236	90,0.2546;	no	no	17,0.3693;27,0.1000;24,0.0426;57,0.0300;92,0.0202;53,0.0200;1,0.0189;18,0.0106;	57,0.1850;	no	no	53,0.0104;1,0.0143;	no	no	no	no
chr11:61494216-61494316	18,0.1767;47,0.0709;	no	no	82,0.1818;8,0.1818;41,0.1705;52,0.1625;31,0.1091;90,0.1029;3,0.0426;48,0.0341;20,0.0202;33,0.0111;	90,0.1100;52,0.0123;	48,0.0540;	no	48,0.0348;	85,0.2326;	no	no	no
chr11:61505093-61505193	78,0.0686;80,0.0617;	no	no	92,0.0625;49,0.0369;6,0.0364;27,0.0244;43,0.0238;9,0.0222;32,0.0143;	no	no	no	no	no	no	no	no
chr11:61579637-61579737	53,1.0000;78,0.2786;83,0.2546;22,0.1474;26,0.0967;74,0.0686;72,0.0686;70,0.0686;68,0.0686;	no	no	20,0.0909;27,0.0341;14,0.0260;31,0.0222;22,0.0182;79,0.0122;85,0.0121;	no	no	no	no	no	no	no	no
chr11:61762038-61762138	50,0.0545;	no	no	5,0.0429;70,0.0183;30,0.0183;80,0.0122;38,0.0122;	no	no	70,0.0273;	no	no	no	no	no
chr11:61855042-61855142	23,1.0000;37,0.7334;4,0.0878;21,0.0686;19,0.0686;68,0.0617;27,0.0507;	no	no	92,0.9377;32,0.1111;10,0.0369;65,0.0341;37,0.0202;49,0.0189;43,0.0179;60,0.0130;	92,0.1342;	65,0.2435;	no	65,0.0683;	no	no	no	no
chr11:61930207-61930307	58,0.2546;30,0.0686;87,0.0545;28,0.0503;	no	no	19,0.1042;3,0.0364;7,0.0222;60,0.0202;54,0.0189;74,0.0182;11,0.0146;	no	no	no	no	77,0.1307;63,0.1307;	no	no	no
chr11:62248933-62249033	8,0.3741;14,0.2546;	no	no	8,0.1818;87,0.1364;55,0.1023;49,0.0426;75,0.0341;16,0.0202;26,0.0118;	no	no	no	no	no	no	no	no
chr11:62281345-62281445	31,0.2889;40,0.0745;15,0.0627;	no	no	29,0.0291;92,0.0273;82,0.0205;40,0.0170;77,0.0104;	no	40,0.3334;	no	40,0.0604;	4,0.2935;1,0.1463;6,0.1202;	no	no	no
chr11:62281422-62281522	44,0.1071;48,0.0967;	no	no	49,0.0341;15,0.0273;5,0.0205;44,0.0189;60,0.0107;	60,0.0699;	60,0.1988;60,0.1988;	no	60,0.3728;60,0.3728;	no	no	no	no
chr11:62281345-62281445	31,0.2889;40,0.0745;15,0.0627;	no	no	29,0.0291;92,0.0273;82,0.0205;40,0.0170;77,0.0104;	no	40,0.3334;	no	40,0.0604;	4,0.2935;1,0.1463;6,0.1202;	no	no	no
chr11:62281422-62281522	44,0.1071;48,0.0967;	no	no	49,0.0341;15,0.0273;5,0.0205;44,0.0189;60,0.0107;	60,0.0699;	60,0.1988;60,0.1988;	no	60,0.3728;60,0.3728;	no	no	no	no
chr11:62457282-62457382	62,0.0904;14,0.0510;	no	no	35,1.0000;77,0.2046;49,0.1364;29,0.1182;7,0.1091;19,0.0818;30,0.0130;62,0.0121;	77,0.0596;49,0.0119;	no	no	no	90,0.1307;93,0.1202;	no	no	no
chr11:62458409-62458509	no	no	60,0.6931;64,0.5328;	38,0.2000;3,0.0364;32,0.0234;7,0.0126;91,0.0114;9,0.0102;	32,0.0245;	38,0.0278;	no	38,0.0479;	no	no	no	no
chr11:62551120-62551220	no	no	no	64,0.1625;31,0.1625;94,0.1066;47,0.0655;54,0.0571;68,0.0341;35,0.0205;6,0.0162;22,0.0130;	64,0.0123;31,0.0123;6,0.0123;	no	no	22,0.0219;	no	no	no	no
chr11:62551453-62551553	34,0.0617;	no	no	69,0.1042;40,0.0500;49,0.0375;2,0.0291;	49,0.3324;	no	no	no	81,0.3287;	no	no	no
chr11:62648613-62648713	41,0.7334;70,0.3733;33,0.2546;21,0.2546;16,0.2546;11,0.2546;28,0.1767;44,0.1296;91,0.0617;25,0.0507;89,0.0503;	no	no	76,0.1111;41,0.0202;35,0.0202;30,0.0202;18,0.0202;13,0.0202;7,0.0152;	no	no	no	no	64,0.3190;80,0.1099;	no	no	no
chr11:62648473-62648573	93,0.1233;10,0.0686;	no	no	59,0.1000;68,0.0889;57,0.0303;82,0.0222;	no	no	no	no	77,0.1307;	no	no	80,0.0179;
chr11:62648613-62648713	41,0.7334;70,0.3733;33,0.2546;21,0.2546;16,0.2546;11,0.2546;28,0.1767;44,0.1296;91,0.0617;25,0.0507;89,0.0503;	no	no	76,0.1111;41,0.0202;35,0.0202;30,0.0202;18,0.0202;13,0.0202;7,0.0152;	no	no	no	no	64,0.3190;80,0.1099;	no	no	no
chr11:62648473-62648573	93,0.1233;10,0.0686;	no	no	59,0.1000;68,0.0889;57,0.0303;82,0.0222;	no	no	no	no	77,0.1307;	no	no	80,0.0179;
chr11:62789367-62789467	17,0.0547;	no	no	17,0.1705;5,0.1455;12,0.1364;86,0.0580;73,0.0450;49,0.0390;85,0.0369;45,0.0222;71,0.0156;56,0.0107;	73,0.0702;56,0.0418;	no	no	no	no	no	no	no
chr11:62879439-62879539	no	no	no	11,0.0625;37,0.0295;78,0.0135;61,0.0104;90,0.0102;	no	no	no	no	no	no	no	no
chr11:63922234-63922334	no	no	no	64,0.0426;8,0.0170;90,0.0114;84,0.0104;	no	no	no	no	no	no	no	no
chr11:64079422-64079522	15,0.5090;34,0.3472;18,0.1296;	no	no	68,0.8000;23,0.0818;31,0.0487;81,0.0426;74,0.0189;6,0.0189;36,0.0121;	68,0.0172;44,0.0139;	no	no	no	no	no	no	no
chr11:64079433-64079533	4,0.5090;23,0.3472;7,0.1296;	no	no	57,0.8000;12,0.0818;20,0.0487;70,0.0426;87,0.0292;63,0.0189;25,0.0121;	57,0.0172;33,0.0139;	no	no	no	no	no	no	no
chr11:64435281-64435381	85,0.0545;	no	no	2,0.0364;70,0.0170;79,0.0114;77,0.0101;	51,0.0446;	no	no	no	no	no	no	no
chr11:65788309-65788409	41,0.5101;30,0.3741;19,0.1296;9,0.0617;	no	no	30,0.1818;52,0.1455;72,0.0500;64,0.0455;66,0.0182;41,0.0182;75,0.0122;21,0.0121;88,0.0102;	no	no	no	no	no	no	no	no
chr11:65807124-65807224	55,0.3733;35,0.2546;30,0.2546;25,0.2546;84,0.0686;62,0.0617;60,0.0503;	no	no	18,0.1600;44,0.0889;70,0.0426;6,0.0273;10,0.0268;49,0.0202;37,0.0202;32,0.0202;27,0.0202;22,0.0162;	18,0.0183;10,0.0155;6,0.0112;	no	no	18,0.0111;18,0.0111;	no	no	no	no
chr11:66168501-66168601	12,0.0547;	38,0.0204;	no	12,0.1705;67,0.0500;56,0.0487;37,0.0468;70,0.0253;62,0.0202;28,0.0190;71,0.0107;	71,0.0131;	no	no	no	32,0.1106;	no	no	no
chr11:66526076-66526176	89,1.0000;	no	no	82,0.0818;94,0.0189;	82,0.0119;	no	no	no	no	no	37,0.0170;	no
chr11:67025103-67025203	32,0.3741;14,0.0709;	no	no	32,0.1818;69,0.1705;15,0.1023;92,0.0571;10,0.0487;54,0.0317;74,0.0273;2,0.0202;62,0.0114;	85,0.0245;	no	no	no	no	no	no	no
chr11:67052568-67052668	25,0.0805;	no	no	2,0.0213;	no	no	no	no	47,0.1202;	no	no	no
chr11:67052619-67052719	90,0.2889;	no	no	68,0.0633;74,0.0273;82,0.0200;49,0.0185;	no	no	no	no	no	no	no	no
chr11:67052568-67052668	25,0.0805;	no	no	2,0.0213;	no	no	no	no	47,0.1202;	no	no	no
chr11:67052619-67052719	90,0.2889;	no	no	68,0.0633;74,0.0273;82,0.0200;49,0.0185;	no	no	no	no	no	no	no	no
chr11:67966432-67966532	9,0.1767;	no	no	75,0.0474;45,0.0341;67,0.0341;20,0.0273;62,0.0144;87,0.0107;2,0.0101;	87,0.0393;16,0.0155;20,0.0112;	no	no	no	no	no	no	no
chr11:67966432-67966532	9,0.1767;	no	no	75,0.0474;45,0.0341;67,0.0341;20,0.0273;62,0.0144;87,0.0107;2,0.0101;	87,0.0393;16,0.0155;20,0.0112;	no	no	no	no	no	no	no
chr11:68691864-68691964	28,0.1418;	no	no	43,0.6001;15,0.0487;33,0.0406;48,0.0341;86,0.0133;	43,0.5567;	no	no	15,0.0142;	no	no	24,0.0127;	no
chr11:68853081-68853181	no	no	no	39,0.4501;9,0.0182;83,0.0102;	39,0.0747;	no	no	no	no	no	no	no
chr11:68901515-68901615	no	no	no	13,0.0889;30,0.0304;68,0.0268;19,0.0183;43,0.0143;49,0.0107;	68,0.0146;	no	no	no	73,0.6955;75,0.3573;2,0.3190;8,0.3077;79,0.2605;7,0.2326;80,0.1199;	74,0.2105;	no	no
chr11:68901538-68901638	no	no	no	88,0.0536;7,0.0304;45,0.0268;20,0.0143;26,0.0107;78,0.0101;	88,0.0393;45,0.0146;	no	no	no	50,0.6955;52,0.3573;56,0.2605;57,0.1199;	51,0.2105;	no	no
chr11:68968080-68968180	72,0.1767;	no	no	92,0.0519;40,0.0375;87,0.0256;22,0.0170;78,0.0114;	40,0.0248;	no	no	no	no	no	no	no
chr11:68973805-68973905	81,0.3733;87,0.0904;67,0.0629;	no	no	6,0.2500;76,0.1625;54,0.1455;9,0.0519;44,0.0244;24,0.0143;87,0.0121;89,0.0111;67,0.0109;	76,0.0123;	no	no	no	12,0.1307;	no	no	no
chr11:69015891-69015960	no	no	no	1,0.4262;15,0.0455;24,0.0429;23,0.0232;58,0.0222;63,0.0222;43,0.0170;30,0.0121;	43,0.0270;	no	no	no	no	no	no	no
chr11:69045586-69045686	no	no	no	90,0.1042;40,0.0406;10,0.0406;49,0.0304;36,0.0273;73,0.0189;85,0.0106;	25,0.0139;36,0.0119;	no	no	no	no	no	no	no
chr11:69059724-69059824	79,0.1767;12,0.1470;30,0.1418;15,0.1296;	no	no	69,0.1125;63,0.1091;56,0.0189;44,0.0143;50,0.0104;	69,0.4523;	50,0.0179;	no	no	no	no	no	no
chr11:69070758-69070858	57,0.3733;67,0.0686;	no	no	43,0.0341;80,0.0200;36,0.0188;	36,0.0694;	no	no	no	no	no	no	no
chr11:69098905-69098995	60,0.1461;27,0.1003;35,0.0709;	no	no	36,0.1023;29,0.0202;24,0.0148;17,0.0113;65,0.0103;	17,0.0186;	17,0.0136;17,0.0136;	no	17,0.0116;17,0.0116;	no	no	no	no
chr11:69323935-69324035	no	88,0.0357;	no	76,0.0341;65,0.0222;27,0.0146;23,0.0134;89,0.0106;69,0.0104;	23,0.0128;	no	no	no	no	no	no	no
chr11:69323823-69323923	19,0.1003;87,0.0686;89,0.0617;	no	no	33,0.0886;44,0.0455;12,0.0416;49,0.0400;28,0.0304;3,0.0295;17,0.0291;7,0.0246;59,0.0170;34,0.0122;8,0.0116;42,0.0101;	59,0.0198;	17,0.0105;8,0.0157;	no	42,0.2485;	no	no	no	no
chr11:69323935-69324035	no	88,0.0357;	no	76,0.0341;65,0.0222;27,0.0146;23,0.0134;89,0.0106;69,0.0104;	23,0.0128;	no	no	no	no	no	no	no
chr11:69323823-69323923	19,0.1003;87,0.0686;89,0.0617;	no	no	33,0.0886;44,0.0455;12,0.0416;49,0.0400;28,0.0304;3,0.0295;17,0.0291;7,0.0246;59,0.0170;34,0.0122;8,0.0116;42,0.0101;	59,0.0198;	17,0.0105;8,0.0157;	no	42,0.2485;	no	no	no	no
chr11:69326207-69326307	no	no	no	2,0.0571;22,0.0273;6,0.0170;87,0.0114;92,0.0104;	6,0.0198;	no	no	no	no	no	no	no
chr11:69395740-69395840	91,0.2889;	no	no	82,0.0304;12,0.0304;2,0.0211;75,0.0200;	20,0.0245;	no	no	no	no	no	24,0.0890;	no
chr11:69395740-69395840	91,0.2889;	no	no	82,0.0304;12,0.0304;2,0.0211;75,0.0200;	20,0.0245;	no	no	no	no	no	24,0.0890;	no
chr11:69579274-69579374	no	no	no	83,0.1299;14,0.1091;45,0.0903;46,0.0536;33,0.0505;74,0.0429;90,0.0236;85,0.0182;9,0.0152;	no	no	33,0.1322;	no	39,0.1307;	no	no	no
chr11:69579274-69579374	no	no	no	83,0.1299;14,0.1091;45,0.0903;46,0.0536;33,0.0505;74,0.0429;90,0.0236;85,0.0182;9,0.0152;	no	no	33,0.1322;	no	39,0.1307;	no	no	no
chr11:69605910-69606010	no	no	no	21,0.1625;34,0.1111;71,0.0563;88,0.0343;44,0.0234;80,0.0161;78,0.0117;59,0.0106;	71,0.1342;80,0.0282;44,0.0245;21,0.0123;	44,0.0200;44,0.0200;	no	no	no	no	no	no
chr11:69632920-69633020	no	no	no	no	30,0.0334;	no	no	no	no	no	no	no
chr11:69662599-69662699	33,1.0000;20,0.7334;47,0.2546;7,0.2546;38,0.0503;25,0.0503;	no	no	12,0.1500;42,0.0455;69,0.0426;20,0.0202;75,0.0190;44,0.0182;2,0.0148;3,0.0130;64,0.0122;49,0.0121;	12,0.0702;	44,0.0164;	no	no	84,0.3190;77,0.1641;	no	no	no
chr11:69672373-69672473	80,0.2596;22,0.2546;	no	94,0.5855;	73,0.2143;13,0.1818;57,0.1371;94,0.0161;41,0.0148;42,0.0143;87,0.0107;	73,0.1975;94,0.0146;1,0.0137;	no	no	no	no	no	no	no
chr11:69682034-69682134	6,0.2043;1,0.1040;	no	no	43,0.0938;89,0.0873;56,0.0533;49,0.0455;64,0.0416;83,0.0292;18,0.0188;6,0.0164;77,0.0162;	18,0.1342;43,0.0738;	no	no	no	58,0.1510;60,0.1103;	no	no	no
chr11:69681920-69682020	9,0.0686;39,0.0644;73,0.0617;	no	no	55,0.7502;25,0.3636;17,0.0536;65,0.0519;79,0.0487;70,0.0341;44,0.0189;13,0.0162;91,0.0104;	55,1.0000;17,0.0699;	no	no	55,0.0239;13,0.0103;55,0.0239;	no	no	no	no
chr11:69758583-69758683	2,0.1418;	no	no	7,0.1091;19,0.0295;28,0.0208;23,0.0152;43,0.0111;70,0.0104;	66,0.0139;	28,0.0340;	no	no	13,0.1463;10,0.1463;	no	no	no
chr11:69838474-69838574	69,0.0503;	no	62,0.8819;43,0.5741;	83,0.1136;79,0.0364;10,0.0343;52,0.0341;63,0.0238;22,0.0162;3,0.0108;	10,0.1100;	10,0.1253;10,0.1253;	no	10,0.0355;10,0.0355;	no	no	no	no
chr11:69838474-69838574	69,0.0503;	no	62,0.8819;43,0.5741;	83,0.1136;79,0.0364;10,0.0343;52,0.0341;63,0.0238;22,0.0162;3,0.0108;	10,0.1100;	10,0.1253;10,0.1253;	no	10,0.0355;10,0.0355;	no	no	no	no
chr11:69846321-69846421	5,0.2546;	no	no	43,0.0364;2,0.0202;66,0.0148;7,0.0121;34,0.0118;58,0.0107;	no	2,0.1054;58,0.0164;	no	no	no	no	no	no
chr11:69846566-69846666	59,0.3472;3,0.2546;71,0.0644;	no	no	49,0.3410;70,0.0426;9,0.0284;61,0.0202;	49,0.0560;	no	no	no	no	no	no	no
chr11:69846593-69846693	32,0.3472;44,0.0644;	no	no	22,0.3410;81,0.1029;43,0.0426;34,0.0202;77,0.0143;	81,0.1170;22,0.0560;95,0.0112;	no	no	no	no	no	no	no
chr11:69880935-69881035	no	no	no	29,0.1818;78,0.0938;60,0.0375;84,0.0202;5,0.0101;	60,0.3324;78,0.1342;	29,0.0167;	no	no	24,0.3190;	no	no	no
chr11:69900936-69901036	no	no	62,0.5270;	32,0.1039;13,0.0455;39,0.0369;83,0.0364;80,0.0341;26,0.0257;64,0.0190;40,0.0183;34,0.0182;59,0.0139;86,0.0121;70,0.0121;15,0.0109;11,0.0101;	26,0.0389;	13,0.0318;	no	26,0.0144;64,0.0336;26,0.0144;	90,0.1590;74,0.1590;18,0.1195;89,0.1099;73,0.1099;	no	no	no
chr11:69900936-69901036	no	no	62,0.5270;	32,0.1039;13,0.0455;39,0.0369;83,0.0364;80,0.0341;26,0.0257;64,0.0190;40,0.0183;34,0.0182;59,0.0139;86,0.0121;70,0.0121;15,0.0109;11,0.0101;	26,0.0389;	13,0.0318;	no	26,0.0144;64,0.0336;26,0.0144;	90,0.1590;74,0.1590;18,0.1195;89,0.1099;73,0.1099;	no	no	no
chr11:69901765-69901865	70,0.1767;36,0.0709;30,0.0547;	no	no	12,0.1875;37,0.1705;30,0.1705;25,0.0455;59,0.0426;84,0.0273;49,0.0227;51,0.0214;7,0.0111;	12,0.3324;	no	no	no	no	no	no	no
chr11:69901765-69901865	70,0.1767;36,0.0709;30,0.0547;	no	no	12,0.1875;37,0.1705;30,0.1705;25,0.0455;59,0.0426;84,0.0273;49,0.0227;51,0.0214;7,0.0111;	12,0.3324;	no	no	no	no	no	no	no
chr11:69914141-69914241	94,0.0617;	no	no	86,0.1111;	no	no	no	no	no	no	no	no
chr11:69921336-69921436	8,0.0503;	no	no	41,0.1818;82,0.1091;34,0.1091;75,0.0542;31,0.0455;94,0.0364;47,0.0303;49,0.0250;	no	47,0.0482;	no	47,0.1440;	86,0.2935;88,0.2935;	no	no	no
chr11:69921225-69921325	76,0.1470;43,0.1296;40,0.1296;28,0.1296;25,0.1296;22,0.1296;19,0.1296;16,0.1296;	no	no	82,0.0714;67,0.0536;89,0.0500;4,0.0429;48,0.0278;1,0.0278;30,0.0202;81,0.0164;36,0.0122;	67,0.0950;	no	no	no	no	no	no	no
chr11:69981117-69981184	no	no	no	36,0.8124;21,0.2500;44,0.1364;8,0.0487;37,0.0321;59,0.0179;	36,0.0116;	no	no	no	48,0.2528;49,0.1195;	no	no	19,0.0179;
chr11:69980280-69980380	no	no	86,0.9317;	46,0.0886;11,0.0364;40,0.0254;30,0.0200;92,0.0187;83,0.0179;37,0.0134;63,0.0106;	no	37,0.0812;	no	37,0.0195;63,0.0877;	no	no	no	no
chr11:69981117-69981184	no	no	no	36,0.8124;21,0.2500;44,0.1364;8,0.0487;37,0.0321;59,0.0179;	36,0.0116;	no	no	no	48,0.2528;49,0.1195;	no	no	19,0.0179;
chr11:69980280-69980380	no	no	86,0.9317;	46,0.0886;11,0.0364;40,0.0254;30,0.0200;92,0.0187;83,0.0179;37,0.0134;63,0.0106;	no	37,0.0812;	no	37,0.0195;63,0.0877;	no	no	no	no
chr11:69995715-69995815	no	no	no	12,0.0580;11,0.0369;4,0.0256;25,0.0250;	no	no	no	no	no	no	no	no
chr11:70000575-70000675	no	no	no	82,0.0909;73,0.0321;65,0.0292;15,0.0208;86,0.0170;42,0.0134;28,0.0130;84,0.0114;53,0.0107;	73,0.0418;	no	no	no	89,0.1641;	no	no	no
chr11:70237864-70237964	18,0.0507;35,0.0503;	no	no	90,0.1875;94,0.1600;73,0.0304;23,0.0222;80,0.0130;49,0.0121;	90,0.1342;94,0.0183;	no	no	no	83,0.3190;	no	no	no
chr11:70409981-70410081	84,0.5101;20,0.1767;23,0.1296;	no	no	28,0.0818;9,0.0500;89,0.0222;84,0.0182;34,0.0182;74,0.0134;36,0.0102;	no	34,0.0539;	no	34,0.1376;	no	no	no	no
chr11:70451880-70451980	no	no	no	55,0.4545;36,0.0750;88,0.0500;24,0.0273;57,0.0182;42,0.0114;	36,0.0386;26,0.0338;4,0.0245;	no	no	no	no	no	no	no
chr11:70525306-70525406	no	no	no	5,0.0889;19,0.0227;11,0.0213;63,0.0152;54,0.0104;	no	no	no	no	no	no	no	no
chr11:70540221-70540286	38,0.2546;	no	no	40,0.0202;7,0.0202;45,0.0189;34,0.0189;27,0.0117;20,0.0102;	no	27,0.0273;	no	27,0.0242;20,0.0112;	no	no	no	no
chr11:70562830-70562930	76,0.0878;64,0.0686;	no	no	85,0.0273;14,0.0218;9,0.0162;20,0.0152;49,0.0143;	85,0.0119;	14,0.0247;	no	no	no	no	no	no
chr11:70647236-70647336	no	no	no	63,0.0852;29,0.0600;40,0.0171;91,0.0170;38,0.0146;	no	no	no	no	no	no	no	no
chr11:70646989-70647089	no	no	no	89,0.0542;90,0.0107;22,0.0102;	no	no	no	no	no	no	no	no
chr11:70647236-70647336	no	no	no	63,0.0852;29,0.0600;40,0.0171;91,0.0170;38,0.0146;	no	no	no	no	no	no	no	no
chr11:70646989-70647089	no	no	no	89,0.0542;90,0.0107;22,0.0102;	no	no	no	no	no	no	no	no
chr11:70669366-70669466	66,0.2546;1,0.0904;	no	no	63,0.0519;6,0.0317;16,0.0222;68,0.0202;11,0.0202;43,0.0143;1,0.0121;	no	16,0.0454;	no	16,0.0458;	no	no	no	no
chr11:70688055-70688155	no	no	no	2,0.5626;85,0.0181;27,0.0152;22,0.0135;	2,0.1342;	27,0.0101;	no	no	no	no	71,0.3457;	no
chr11:70700105-70700205	53,0.1071;	no	no	29,0.2000;90,0.0375;93,0.0338;20,0.0208;69,0.0202;53,0.0189;3,0.0170;24,0.0162;	90,0.0338;	no	no	no	no	no	no	no
chr11:70700497-70700597	29,0.5090;82,0.3472;85,0.1296;78,0.1296;33,0.0507;	no	no	9,0.1705;47,0.1111;59,0.0202;4,0.0202;	no	no	no	no	no	no	no	no
chr11:70700105-70700205	53,0.1071;	no	no	29,0.2000;90,0.0375;93,0.0338;20,0.0208;69,0.0202;53,0.0189;3,0.0170;24,0.0162;	90,0.0338;	no	no	no	no	no	no	no
chr11:70700497-70700597	29,0.5090;82,0.3472;85,0.1296;78,0.1296;33,0.0507;	no	no	9,0.1705;47,0.1111;59,0.0202;4,0.0202;	no	no	no	no	no	no	no	no
chr11:70844710-70844810	34,0.7334;	no	no	51,0.1714;26,0.1364;92,0.1042;3,0.0390;14,0.0291;8,0.0256;44,0.0250;64,0.0205;34,0.0202;58,0.0167;21,0.0152;87,0.0111;	51,0.1100;	44,0.0104;	no	3,0.0166;	no	no	no	no
chr11:70970149-70970249	no	no	no	93,0.0714;17,0.0533;39,0.0469;85,0.0143;	39,0.0446;	no	no	no	no	no	no	no
chr11:70969923-70970023	67,0.0531;20,0.0510;	no	no	89,0.8124;25,0.0818;13,0.0455;73,0.0278;43,0.0205;38,0.0170;67,0.0106;	89,0.0123;	no	no	no	no	no	54,0.0157;	no
chr11:70970149-70970249	no	no	no	93,0.0714;17,0.0533;39,0.0469;85,0.0143;	39,0.0446;	no	no	no	no	no	no	no
chr11:70969923-70970023	67,0.0531;20,0.0510;	no	no	89,0.8124;25,0.0818;13,0.0455;73,0.0278;43,0.0205;38,0.0170;67,0.0106;	89,0.0123;	no	no	no	no	no	54,0.0157;	no
chr11:70982976-70983076	47,0.2546;32,0.1233;7,0.1071;42,0.0723;	no	no	74,0.1818;12,0.0369;93,0.0218;79,0.0213;7,0.0189;89,0.0188;49,0.0121;25,0.0104;	89,0.0738;	no	no	no	no	no	no	no
chr11:71004382-71004482	58,0.0686;	no	no	31,0.0938;79,0.0364;37,0.0222;65,0.0202;	31,0.1262;	no	no	no	70,0.3573;69,0.3077;68,0.2326;	no	no	no
chr11:71019560-71019660	16,0.3472;	no	no	13,0.1705;49,0.1500;53,0.0722;86,0.0341;42,0.0170;67,0.0156;30,0.0133;76,0.0121;18,0.0121;54,0.0107;73,0.0104;	49,1.0000;94,0.0139;	no	no	no	79,0.1463;	no	no	no
chr11:71019253-71019353	no	no	no	66,1.0000;76,0.1625;18,0.1407;57,0.0818;44,0.0739;80,0.0341;26,0.0341;62,0.0104;	18,0.0607;76,0.0123;57,0.0119;	no	no	no	9,0.2528;3,0.2528;10,0.1195;4,0.1195;	no	no	no
chr11:71019791-71019891	30,0.0507;	no	no	22,0.0625;50,0.0183;31,0.0114;	no	no	no	no	no	no	no	no
chr11:71019560-71019660	16,0.3472;	no	no	13,0.1705;49,0.1500;53,0.0722;86,0.0341;42,0.0170;67,0.0156;30,0.0133;76,0.0121;18,0.0121;54,0.0107;73,0.0104;	49,1.0000;94,0.0139;	no	no	no	79,0.1463;	no	no	no
chr11:71019253-71019353	no	no	no	66,1.0000;76,0.1625;18,0.1407;57,0.0818;44,0.0739;80,0.0341;26,0.0341;62,0.0104;	18,0.0607;76,0.0123;57,0.0119;	no	no	no	9,0.2528;3,0.2528;10,0.1195;4,0.1195;	no	no	no
chr11:71019791-71019891	30,0.0507;	no	no	22,0.0625;50,0.0183;31,0.0114;	no	no	no	no	no	no	no	no
chr11:71750652-71750752	no	no	no	28,0.1407;73,0.0304;83,0.0292;33,0.0214;61,0.0205;	28,0.0446;90,0.0245;	no	no	no	no	no	no	no
chr11:72042451-72042529	3,0.0545;8,0.0503;	no	no	20,0.2954;59,0.0152;52,0.0124;21,0.0116;	no	21,0.0117;	no	no	no	no	no	no
chr11:72207503-72207603	42,0.3741;58,0.2546;20,0.2546;	no	no	3,0.6000;42,0.1818;49,0.0457;26,0.0364;81,0.0122;60,0.0121;30,0.0118;	no	no	no	no	no	no	no	no
chr11:72215087-72215187	79,0.0686;77,0.0686;	no	no	28,0.1600;61,0.0426;43,0.0390;49,0.0364;23,0.0130;	28,0.0172;	no	no	no	no	no	no	no
chr11:72266593-72266654	no	no	no	51,0.0104;	no	no	no	no	no	no	no	no
chr11:72266793-72266893	58,0.0967;	no	no	52,0.2000;85,0.1875;1,0.1875;59,0.1705;14,0.1705;49,0.0364;78,0.0298;91,0.0273;73,0.0190;44,0.0182;34,0.0135;	85,0.4523;1,0.3324;	no	no	no	no	no	no	no
chr11:72411663-72411763	50,0.1461;	no	no	30,0.0170;28,0.0126;2,0.0107;	no	30,0.0185;	no	no	no	no	89,1.0000;7,0.1599;	no
chr11:72441327-72441427	no	no	no	94,0.0714;39,0.0364;5,0.0304;52,0.0205;	no	no	no	no	no	no	no	no
chr11:72607210-72607310	33,0.1233;56,0.0686;	no	no	30,0.0341;9,0.0317;24,0.0102;	68,0.0245;60,0.0245;	no	no	no	no	no	no	no
chr11:72689951-72690051	63,0.1071;	no	88,0.9317;84,0.6285;	1,0.4501;20,0.0429;63,0.0189;10,0.0183;36,0.0150;	1,0.0747;36,0.0386;20,0.0233;	20,0.0553;20,0.0553;	no	no	no	no	no	no
chr11:72796175-72796275	34,0.3472;30,0.2546;	no	no	21,0.1818;90,0.0325;92,0.0182;59,0.0170;9,0.0167;26,0.0152;	no	no	no	no	no	no	no	no
chr11:72796175-72796275	34,0.3472;30,0.2546;	no	no	21,0.1818;90,0.0325;92,0.0182;59,0.0170;9,0.0167;26,0.0152;	no	no	no	no	no	no	no	no
chr11:73018957-73019057	58,0.3733;17,0.0617;	no	no	86,0.0487;44,0.0102;	no	no	no	no	no	no	no	no
chr11:73047816-73047916	no	no	no	no	no	no	no	no	no	no	no	no
chr11:73138244-73138344	25,0.3472;75,0.0878;21,0.0878;69,0.0686;	no	no	14,0.0852;39,0.0591;55,0.0183;84,0.0152;	no	no	no	no	no	no	no	no
chr11:73160479-73160579	26,1.0000;24,0.0503;	no	no	4,0.1705;9,0.1091;62,0.0167;	no	no	no	no	no	no	no	no
chr11:73176992-73177092	6,0.7334;9,0.1296;	no	no	73,0.1091;14,0.0818;44,0.0500;81,0.0312;61,0.0222;68,0.0202;6,0.0202;62,0.0106;	no	no	no	44,0.0112;	no	no	no	no
chr11:73176958-73177058	40,0.7334;43,0.1296;	no	no	48,0.0818;16,0.0682;78,0.0500;40,0.0202;	16,0.0596;	no	no	no	no	no	no	no
chr11:73177032-73177132	56,0.0627;	no	no	76,1.0000;33,0.1091;89,0.0670;4,0.0500;81,0.0341;41,0.0312;21,0.0222;71,0.0202;28,0.0202;88,0.0148;22,0.0106;	no	no	no	33,0.0219;4,0.0112;	no	no	no	no
chr11:73176992-73177092	6,0.7334;9,0.1296;	no	no	73,0.1091;14,0.0818;44,0.0500;81,0.0312;61,0.0222;68,0.0202;6,0.0202;62,0.0106;	no	no	no	44,0.0112;	no	no	no	no
chr11:73176958-73177058	40,0.7334;43,0.1296;	no	no	48,0.0818;16,0.0682;78,0.0500;40,0.0202;	16,0.0596;	no	no	no	no	no	no	no
chr11:73177032-73177132	56,0.0627;	no	no	76,1.0000;33,0.1091;89,0.0670;4,0.0500;81,0.0341;41,0.0312;21,0.0222;71,0.0202;28,0.0202;88,0.0148;22,0.0106;	no	no	no	33,0.0219;4,0.0112;	no	no	no	no
chr11:73198969-73199069	no	no	no	44,0.0429;86,0.0364;65,0.0341;72,0.0291;10,0.0222;3,0.0213;81,0.0117;91,0.0114;	no	no	no	no	no	no	no	no
chr11:73199431-73199531	no	no	no	80,0.2500;56,0.1182;27,0.0639;17,0.0571;77,0.0364;86,0.0341;9,0.0202;51,0.0104;	no	9,0.0120;	no	9,0.0168;	no	no	no	no
chr11:73198969-73199069	no	no	no	44,0.0429;86,0.0364;65,0.0341;72,0.0291;10,0.0222;3,0.0213;81,0.0117;91,0.0114;	no	no	no	no	no	no	no	no
chr11:73199431-73199531	no	no	no	80,0.2500;56,0.1182;27,0.0639;17,0.0571;77,0.0364;86,0.0341;9,0.0202;51,0.0104;	no	9,0.0120;	no	9,0.0168;	no	no	no	no
chr11:74724334-74724434	49,0.7334;58,0.1296;55,0.1296;52,0.1296;69,0.1003;	no	no	65,0.4262;5,0.1705;32,0.0369;46,0.0364;60,0.0202;49,0.0202;18,0.0182;33,0.0130;41,0.0104;	no	65,0.0117;	no	no	no	no	no	no
chr11:74723808-74723908	10,0.1767;	no	no	15,0.4501;	15,0.0702;	no	no	no	no	no	no	no
chr11:74770812-74770912	60,0.1233;	no	no	25,0.1875;29,0.0364;16,0.0161;	25,0.1342;16,0.0155;	no	no	no	no	no	no	no
chr11:74830873-74830973	68,0.0617;	no	85,0.5349;	11,0.1042;35,0.0156;16,0.0114;	no	no	no	no	75,0.1099;	no	no	no
chr11:74898029-74898129	no	no	no	63,0.1600;24,0.0426;5,0.0422;40,0.0152;18,0.0152;	63,0.0172;	no	no	5,0.1187;	no	no	no	no
chr11:74898029-74898129	no	no	no	63,0.1600;24,0.0426;5,0.0422;40,0.0152;18,0.0152;	63,0.0172;	no	no	5,0.1187;	no	no	no	no
chr11:74925821-74925921	15,1.0000;18,0.1296;47,0.0686;13,0.0686;49,0.0617;82,0.0510;	no	33,0.6458;	61,0.0164;62,0.0134;69,0.0126;	no	no	no	no	no	no	no	no
chr11:74925748-74925848	88,1.0000;91,0.1296;86,0.0686;	no	no	17,0.2344;26,0.0273;11,0.0254;32,0.0133;2,0.0116;	17,0.0446;	11,0.0117;	no	no	no	no	no	no
chr11:74925821-74925921	15,1.0000;18,0.1296;47,0.0686;13,0.0686;49,0.0617;82,0.0510;	no	33,0.6458;	61,0.0164;62,0.0134;69,0.0126;	no	no	no	no	no	no	no	no
chr11:74925748-74925848	88,1.0000;91,0.1296;86,0.0686;	no	no	17,0.2344;26,0.0273;11,0.0254;32,0.0133;2,0.0116;	17,0.0446;	11,0.0117;	no	no	no	no	no	no
chr11:75178758-75178858	56,0.0745;26,0.0596;	no	no	34,0.2046;41,0.0426;66,0.0341;1,0.0244;10,0.0200;56,0.0170;26,0.0152;5,0.0114;	no	no	no	no	no	no	no	no
chr11:75190433-75190533	18,0.1296;15,0.0644;	no	no	14,0.0426;38,0.0364;23,0.0341;26,0.0291;91,0.0162;8,0.0114;	91,0.0123;	26,0.0323;	no	no	no	no	no	no
chr11:75348382-75348482	12,0.1461;20,0.0750;49,0.0617;47,0.0503;	no	no	32,0.0455;68,0.0343;35,0.0303;18,0.0244;44,0.0130;89,0.0122;77,0.0122;82,0.0114;58,0.0107;	37,0.0137;	no	no	44,0.0133;	no	no	no	no
chr11:75348333-75348433	61,0.1461;22,0.0813;69,0.0750;	no	no	27,0.0903;81,0.0455;9,0.0304;84,0.0303;38,0.0256;67,0.0244;32,0.0202;93,0.0130;15,0.0107;	86,0.0137;	no	no	no	no	no	no	no
chr11:75348382-75348482	12,0.1461;20,0.0750;49,0.0617;47,0.0503;	no	no	32,0.0455;68,0.0343;35,0.0303;18,0.0244;44,0.0130;89,0.0122;77,0.0122;82,0.0114;58,0.0107;	37,0.0137;	no	no	44,0.0133;	no	no	no	no
chr11:75348333-75348433	61,0.1461;22,0.0813;69,0.0750;	no	no	27,0.0903;81,0.0455;9,0.0304;84,0.0303;38,0.0256;67,0.0244;32,0.0202;93,0.0130;15,0.0107;	86,0.0137;	no	no	no	no	no	no	no
chr11:75454667-75454767	no	no	no	50,0.0852;91,0.0304;24,0.0273;11,0.0273;38,0.0218;66,0.0101;	24,0.0112;	no	no	no	no	no	no	no
chr11:75486726-75486826	no	no	no	21,0.2321;5,0.1300;75,0.1000;29,0.0852;34,0.0136;46,0.0107;	5,0.0862;29,0.0198;	5,0.0768;5,0.0768;	no	5,0.0124;5,0.0124;	no	no	no	no
chr11:75531643-75531743	60,0.1470;69,0.1461;	no	6,0.7322;8,0.5256;	13,0.0655;80,0.0273;75,0.0226;3,0.0141;	3,0.0245;	no	no	no	no	no	no	no
chr11:75532061-75532161	29,0.1461;	no	no	34,0.0833;11,0.0406;55,0.0257;54,0.0155;2,0.0104;	55,0.0219;	no	no	no	no	no	no	no
chr11:75588028-75588128	58,0.2546;53,0.0750;	no	no	13,0.0295;20,0.0250;60,0.0202;84,0.0118;	no	13,0.1397;60,0.0177;	no	13,0.0534;60,0.0113;	no	no	no	no
chr11:75630969-75631069	35,0.0723;	no	no	24,0.1818;47,0.0938;1,0.0923;69,0.0812;13,0.0600;53,0.0580;52,0.0410;2,0.0264;93,0.0244;9,0.0244;83,0.0234;18,0.0135;40,0.0103;	47,0.0738;83,0.0245;69,0.0123;	47,0.0117;47,0.0117;	no	2,0.0877;	no	no	no	no
chr11:75679208-75679308	89,0.1767;92,0.1296;60,0.0617;	no	no	65,0.6001;24,0.0834;11,0.0406;39,0.0102;	65,0.5233;	no	no	39,0.0147;	29,0.2528;2,0.2326;4,0.1590;30,0.1195;3,0.1099;	no	no	no
chr11:75732836-75732936	11,0.7334;86,0.1470;89,0.1296;	no	no	94,0.4501;16,0.1875;78,0.0284;11,0.0202;49,0.0188;37,0.0170;	16,0.1262;94,0.0702;49,0.0694;	no	no	no	no	no	no	no
chr11:76027732-76027832	75,0.2546;63,0.2546;10,0.2546;13,0.1296;47,0.0904;93,0.0709;	no	no	94,0.0341;77,0.0202;72,0.0202;53,0.0133;58,0.0122;65,0.0121;47,0.0121;	no	58,0.0185;	no	58,0.0114;	2,0.1202;	no	no	2,0.0352;
chr11:76202005-76202105	77,0.1042;84,0.0967;17,0.0545;80,0.0510;72,0.0507;	no	no	7,0.2344;85,0.1705;77,0.1477;90,0.0118;	7,0.0446;	no	no	no	no	no	no	no
chr11:76217522-76217622	27,0.7334;58,0.0617;	no	no	1,0.2679;76,0.1136;89,0.1111;32,0.0455;6,0.0369;27,0.0202;63,0.0182;7,0.0122;81,0.0111;65,0.0102;	1,0.0282;	27,0.0108;	no	no	no	no	no	18,0.0205;
chr11:76217562-76217662	18,0.0617;	no	no	36,0.1136;49,0.1111;84,0.0295;74,0.0278;23,0.0182;80,0.0167;62,0.0161;41,0.0111;25,0.0102;	62,0.0155;	49,0.0134;62,0.0645;62,0.0645;	no	62,0.1123;62,0.1123;	no	no	no	no
chr11:76217522-76217622	27,0.7334;58,0.0617;	no	no	1,0.2679;76,0.1136;89,0.1111;32,0.0455;6,0.0369;27,0.0202;63,0.0182;7,0.0122;81,0.0111;65,0.0102;	1,0.0282;	27,0.0108;	no	no	no	no	no	18,0.0205;
chr11:76217562-76217662	18,0.0617;	no	no	36,0.1136;49,0.1111;84,0.0295;74,0.0278;23,0.0182;80,0.0167;62,0.0161;41,0.0111;25,0.0102;	62,0.0155;	49,0.0134;62,0.0645;62,0.0645;	no	62,0.1123;62,0.1123;	no	no	no	no
chr11:76243685-76243785	72,1.0000;52,0.1233;70,0.0686;92,0.0644;50,0.0503;	no	no	8,0.3693;36,0.0400;42,0.0200;40,0.0156;39,0.0106;31,0.0104;	no	no	no	no	no	no	no	no
chr11:76243649-76243749	35,0.2546;88,0.1233;86,0.0503;	no	no	44,0.3693;14,0.0670;72,0.0400;1,0.0369;20,0.0341;78,0.0200;32,0.0182;76,0.0156;75,0.0106;67,0.0104;	no	1,0.0235;	no	1,0.0115;	no	no	no	no
chr11:76243685-76243785	72,1.0000;52,0.1233;70,0.0686;92,0.0644;50,0.0503;	no	no	8,0.3693;36,0.0400;42,0.0200;40,0.0156;39,0.0106;31,0.0104;	no	no	no	no	no	no	no	no
chr11:76243649-76243749	35,0.2546;88,0.1233;86,0.0503;	no	no	44,0.3693;14,0.0670;72,0.0400;1,0.0369;20,0.0341;78,0.0200;32,0.0182;76,0.0156;75,0.0106;67,0.0104;	no	1,0.0235;	no	1,0.0115;	no	no	no	no
chr11:76399091-76399191	85,0.2546;80,0.1418;94,0.1071;39,0.0617;37,0.0503;	no	no	32,0.0298;94,0.0189;24,0.0189;12,0.0101;	no	no	no	no	no	no	no	no
chr11:76406874-76406974	no	no	no	21,0.0682;43,0.0580;73,0.0536;42,0.0369;34,0.0244;30,0.0134;	21,0.0560;73,0.0265;17,0.0155;	no	no	43,0.0119;	no	no	no	no
chr11:76407092-76407192	42,0.2596;	no	no	31,0.4800;5,0.1125;14,0.0348;22,0.0125;	5,0.3324;31,0.0183;	no	no	no	no	no	no	no
chr11:76763505-76763605	no	no	no	61,0.1500;11,0.0873;42,0.0818;19,0.0469;29,0.0298;55,0.0222;94,0.0213;56,0.0130;23,0.0107;	61,1.0000;19,0.0607;	no	no	56,0.0194;	no	no	no	no
chr11:76846958-76847058	85,0.7334;69,0.3472;	no	no	49,0.2727;35,0.1111;30,0.1111;51,0.1000;5,0.0818;24,0.0580;74,0.0474;85,0.0202;25,0.0195;66,0.0170;94,0.0148;16,0.0130;	no	30,0.0104;24,0.0216;	no	24,0.0190;66,0.0332;	no	no	no	no
chr11:76945605-76945705	27,0.1767;7,0.1461;	no	no	14,0.0639;59,0.0487;29,0.0202;38,0.0152;75,0.0114;	no	no	no	no	no	no	no	no
chr11:77078387-77078487	no	no	no	87,0.1042;81,0.1000;8,0.0818;93,0.0260;13,0.0190;19,0.0152;28,0.0135;61,0.0104;	no	no	no	61,0.0358;	no	no	no	no
chr11:77348229-77348329	62,0.1040;35,0.0644;	no	no	49,0.2557;54,0.0260;2,0.0202;42,0.0179;56,0.0114;	no	no	no	no	no	no	no	no
chr11:77493361-77493440	23,0.5090;63,0.1071;67,0.0967;	no	no	68,0.1705;63,0.0189;	no	no	no	no	no	no	no	no
chr11:77513223-77513323	88,1.0000;63,1.0000;77,0.7334;61,0.0686;46,0.0644;	no	no	5,0.7501;51,0.2000;22,0.0938;94,0.0364;35,0.0295;31,0.0295;10,0.0273;82,0.0222;77,0.0202;55,0.0178;72,0.0130;	22,0.0738;5,0.0702;10,0.0112;	55,0.0406;	no	55,0.0324;	no	no	no	no
chr11:77515066-77515166	40,0.1040;45,0.0503;	no	no	84,0.1111;93,0.0170;78,0.0170;91,0.0126;53,0.0107;	no	no	no	no	no	no	no	no
chr11:77607765-77607865	43,0.1042;	no	no	12,0.4800;43,0.1477;24,0.1091;76,0.1023;69,0.0278;56,0.0227;7,0.0189;44,0.0122;58,0.0107;	12,0.0183;	7,0.0118;	no	7,0.0128;	16,0.7559;32,0.2935;82,0.2935;34,0.2935;93,0.2528;94,0.1195;36,0.1106;38,0.1099;	no	no	no
chr11:77686088-77686188	no	no	no	1,0.4874;82,0.3410;27,0.2344;49,0.0682;76,0.0563;9,0.0426;19,0.0178;	76,0.0738;82,0.0560;49,0.0560;27,0.0446;1,0.0123;	no	no	no	no	no	no	no
chr11:77930788-77930888	71,0.2546;78,0.0709;87,0.0617;85,0.0503;	no	no	79,0.1705;56,0.1111;73,0.0202;39,0.0146;3,0.0143;	no	no	no	3,0.0285;	no	no	no	no
chr11:77982765-77982865	3,0.5090;27,0.0627;55,0.0617;	no	no	39,0.0321;49,0.0295;50,0.0167;	39,0.0131;	no	no	no	no	no	no	no
chr11:78032262-78032362	45,0.1296;35,0.0709;20,0.0686;	no	no	36,0.1023;24,0.0455;12,0.0364;26,0.0182;76,0.0122;56,0.0122;47,0.0121;	no	no	no	no	no	no	64,0.5792;	no
chr11:78080333-78080433	no	no	no	23,0.4501;3,0.0234;33,0.0203;49,0.0181;53,0.0170;38,0.0109;70,0.0108;	23,0.0702;3,0.0334;53,0.0270;	33,0.0404;49,0.0261;	no	33,0.0183;	no	no	no	no
chr11:78165500-78165600	33,0.3733;76,0.3472;72,0.2546;94,0.1040;	no	no	50,0.0304;60,0.0189;55,0.0189;4,0.0178;8,0.0152;68,0.0148;69,0.0130;66,0.0126;13,0.0121;	no	no	no	50,0.0185;	no	no	no	no
chr11:78178098-78178197	no	no	74,0.5116;	37,0.0167;90,0.0114;	no	no	no	no	no	no	no	no
chr11:78178607-78178707	12,0.1470;	no	no	82,0.0400;	no	no	no	no	no	no	no	no
chr11:78178776-78178798	no	no	no	7,0.0213;	no	no	no	no	no	no	no	no
chr11:78183534-78183634	1,0.3733;28,0.0709;	86,0.1429;50,0.0625;88,0.0357;	no	34,0.8124;29,0.1705;6,0.0818;35,0.0536;85,0.0156;64,0.0136;	64,0.0150;34,0.0116;	29,0.0104;	no	no	no	no	no	no
chr11:78188697-78188797	no	no	no	4,0.0369;5,0.0106;	no	no	no	no	43,0.1590;42,0.1099;	no	no	no
chr11:78188376-78188476	4,0.0547;	no	no	4,0.1705;88,0.0852;31,0.0202;78,0.0189;	no	no	no	no	59,1.0000;34,0.3190;51,0.2935;58,0.2831;46,0.2528;57,0.2326;48,0.1590;36,0.1106;47,0.1099;	58,0.1131;	no	no
chr11:78245695-78245795	no	no	no	52,0.6001;17,0.1455;34,0.0400;91,0.0238;23,0.0189;83,0.0122;	52,0.5233;	17,0.0117;	no	no	65,0.9201;	no	no	no
chr11:78245653-78245753	9,0.1296;6,0.0510;	no	no	94,0.6001;59,0.1455;23,0.0455;20,0.0455;17,0.0455;14,0.0455;76,0.0400;35,0.0278;26,0.0273;65,0.0189;2,0.0126;	94,0.5233;	59,0.0117;	no	no	no	no	no	no
chr11:78245695-78245795	no	no	no	52,0.6001;17,0.1455;34,0.0400;91,0.0238;23,0.0189;83,0.0122;	52,0.5233;	17,0.0117;	no	no	65,0.9201;	no	no	no
chr11:78245653-78245753	9,0.1296;6,0.0510;	no	no	94,0.6001;59,0.1455;23,0.0455;20,0.0455;17,0.0455;14,0.0455;76,0.0400;35,0.0278;26,0.0273;65,0.0189;2,0.0126;	94,0.5233;	59,0.0117;	no	no	no	no	no	no
chr11:78261703-78261803	64,0.3472;18,0.0686;16,0.0686;14,0.0686;53,0.0617;60,0.0531;	no	no	93,0.0341;28,0.0111;60,0.0106;25,0.0106;81,0.0104;59,0.0103;	no	no	no	59,0.0187;	no	no	no	no
chr11:78301540-78301640	no	no	no	31,0.8124;82,0.7501;8,0.0682;55,0.0591;5,0.0273;92,0.0143;88,0.0143;25,0.0126;	82,0.0702;31,0.0123;	no	no	55,0.0106;	no	no	no	no
chr11:78323022-78323122	no	no	no	19,0.9377;61,0.1455;14,0.1218;42,0.0426;77,0.0291;9,0.0249;93,0.0167;	19,0.1342;	no	no	no	no	no	34,0.5131;	no
chr11:78328371-78328471	66,0.2546;	no	no	29,0.3600;68,0.0202;21,0.0202;43,0.0181;	29,0.5567;	no	no	29,0.0206;29,0.0206;	no	no	no	no
chr11:78497704-78497804	54,0.3741;89,0.2546;	no	no	15,0.4874;54,0.1818;10,0.0317;91,0.0202;24,0.0114;84,0.0104;	15,0.0123;	no	no	no	no	no	no	no
chr11:78512245-78512345	8,0.3733;13,0.2546;50,0.0627;	no	74,0.5349;	25,0.0152;	no	25,0.0457;	no	25,0.0468;	no	no	58,0.3678;	no
chr11:78512118-78512218	40,0.1470;82,0.1461;	no	no	18,0.2216;65,0.0364;8,0.0273;24,0.0227;32,0.0222;36,0.0182;19,0.0106;	8,0.0112;	18,0.7480;65,0.0117;24,0.0225;36,0.0107;	no	18,0.1848;36,0.0324;	no	no	no	no
chr11:78512245-78512345	8,0.3733;13,0.2546;50,0.0627;	no	74,0.5349;	25,0.0152;	no	25,0.0457;	no	25,0.0468;	no	no	58,0.3678;	no
chr11:78512118-78512218	40,0.1470;82,0.1461;	no	no	18,0.2216;65,0.0364;8,0.0273;24,0.0227;32,0.0222;36,0.0182;19,0.0106;	8,0.0112;	18,0.7480;65,0.0117;24,0.0225;36,0.0107;	no	18,0.1848;36,0.0324;	no	no	no	no
chr11:78536210-78536310	51,0.0686;	no	no	5,0.1477;87,0.0571;13,0.0426;33,0.0304;46,0.0114;	63,0.0245;	13,0.0589;	no	13,0.0337;	92,0.1011;	no	no	no
chr11:78536385-78536485	no	no	no	21,0.2143;91,0.1218;1,0.0188;15,0.0115;	1,0.0694;21,0.0148;	no	no	no	no	no	no	no
chr11:78536210-78536310	51,0.0686;	no	no	5,0.1477;87,0.0571;13,0.0426;33,0.0304;46,0.0114;	63,0.0245;	13,0.0589;	no	13,0.0337;	92,0.1011;	no	no	no
chr11:78536385-78536485	no	no	no	21,0.2143;91,0.1218;1,0.0188;15,0.0115;	1,0.0694;21,0.0148;	no	no	no	no	no	no	no
chr11:78550685-78550785	37,0.7334;	no	no	69,0.0727;78,0.0379;58,0.0202;37,0.0202;64,0.0189;73,0.0170;53,0.0152;84,0.0107;20,0.0104;	no	no	no	no	no	no	no	no
chr11:78697375-78697475	92,0.2546;54,0.1040;81,0.0510;	no	no	26,0.1455;79,0.0341;20,0.0284;5,0.0260;94,0.0202;87,0.0122;39,0.0106;	no	no	no	no	no	no	no	no
chr11:78826544-78826644	33,0.0503;	no	no	67,0.1875;2,0.0341;24,0.0254;52,0.0178;43,0.0162;47,0.0121;	67,0.1262;	no	no	no	no	no	no	no
chr11:79146423-79146523	90,0.0744;	no	65,0.5141;	46,0.2500;3,0.1111;19,0.0852;49,0.0104;	no	no	no	no	8,0.1307;	no	no	no
chr11:79254645-79254745	9,0.1296;	no	no	14,0.3693;86,0.3410;94,0.1364;19,0.0852;53,0.0195;81,0.0104;	86,0.0596;94,0.0119;	no	no	no	no	no	no	no
chr11:79339841-79339941	83,0.7334;94,0.3472;90,0.1767;4,0.1461;87,0.0507;	no	no	18,0.1818;77,0.1455;45,0.1000;43,0.0303;68,0.0278;52,0.0273;56,0.0222;83,0.0202;60,0.0152;12,0.0152;	52,0.0119;	18,0.0647;	no	18,0.0174;	no	no	no	no
chr11:79962337-79962437	no	no	no	36,0.4800;82,0.1111;23,0.1091;30,0.0818;67,0.0536;91,0.0375;73,0.0121;42,0.0107;	42,0.0699;91,0.0248;36,0.0183;67,0.0139;30,0.0119;	no	no	no	76,1.0000;	no	no	no
chr11:79993055-79993155	no	no	no	77,0.0600;30,0.0256;25,0.0122;51,0.0103;	no	no	no	no	no	no	no	no
chr11:80080941-80081041	78,0.2546;54,0.2546;49,0.1296;	no	no	73,0.1455;6,0.0487;86,0.0278;92,0.0222;80,0.0202;51,0.0202;20,0.0130;56,0.0121;	no	no	no	no	no	no	no	no
chr11:80142103-80142203	31,0.3741;8,0.1042;	no	no	31,0.1818;8,0.1477;19,0.1023;50,0.0714;49,0.0709;56,0.0625;13,0.0341;	no	no	no	31,0.1425;	25,0.3573;23,0.1510;44,0.1307;	24,0.2105;	no	no
chr11:80154111-80154136	no	no	no	1,0.0464;	no	no	no	no	6,0.1590;5,0.1011;	no	no	no
chr11:80209004-80209104	19,0.3472;43,0.1296;40,0.1296;37,0.1296;34,0.1296;15,0.1296;58,0.1040;	no	no	49,0.0202;88,0.0189;	no	no	no	no	no	no	no	no
chr11:80300861-80300961	83,0.5090;27,0.0744;16,0.0686;32,0.0503;	no	no	20,0.0107;	no	no	no	no	no	no	no	no
chr11:80383228-80383328	13,0.0531;	no	no	90,0.4501;2,0.2000;44,0.0364;6,0.0341;24,0.0291;37,0.0170;35,0.0114;13,0.0106;12,0.0103;33,0.0101;	90,0.0702;	35,0.0111;33,0.0351;	no	no	no	no	no	no
chr11:80428564-80428664	no	no	49,0.7859;	no	no	no	no	no	no	no	no	no
chr11:80779975-80780075	79,0.2546;74,0.2546;69,0.2546;3,0.0744;	no	no	37,0.0298;49,0.0292;90,0.0222;81,0.0202;76,0.0202;71,0.0202;43,0.0202;	no	no	no	no	no	no	no	no
chr11:82035526-82035626	74,0.0967;	no	no	3,0.1818;75,0.1705;34,0.0852;59,0.0852;86,0.0426;80,0.0426;92,0.0341;43,0.0213;16,0.0156;	34,0.0198;	16,0.0879;	no	16,0.0224;	no	no	no	no
chr11:82764294-82764394	9,0.3733;	no	no	88,0.1818;4,0.1625;35,0.1455;14,0.0852;49,0.0731;94,0.0571;60,0.0536;	60,0.0418;4,0.0123;	no	no	no	no	no	no	no
chr11:82764271-82764371	2,0.3741;32,0.3733;	no	no	8,0.2727;2,0.1818;27,0.1625;58,0.1455;10,0.1000;37,0.0852;72,0.0731;83,0.0536;	83,0.0418;17,0.0139;27,0.0123;	no	no	no	no	no	no	no
chr11:82764294-82764394	9,0.3733;	no	no	88,0.1818;4,0.1625;35,0.1455;14,0.0852;49,0.0731;94,0.0571;60,0.0536;	60,0.0418;4,0.0123;	no	no	no	no	no	no	no
chr11:82764271-82764371	2,0.3741;32,0.3733;	no	no	8,0.2727;2,0.1818;27,0.1625;58,0.1455;10,0.1000;37,0.0852;72,0.0731;83,0.0536;	83,0.0418;17,0.0139;27,0.0123;	no	no	no	no	no	no	no
chr11:82781058-82781158	no	no	no	73,0.0571;29,0.0364;69,0.0167;64,0.0148;65,0.0134;	no	no	no	no	no	no	no	no
chr11:82780992-82781092	33,0.1042;36,0.0510;	no	no	41,1.0000;58,0.7502;46,0.1477;33,0.1477;51,0.0369;54,0.0200;52,0.0195;64,0.0183;63,0.0177;	58,0.9401;	46,0.0151;	no	no	no	no	no	no
chr11:82871160-82871260	89,0.2546;68,0.2546;47,0.2546;	no	no	22,0.9377;8,0.1818;14,0.0500;17,0.0422;57,0.0256;91,0.0121;70,0.0121;78,0.0114;	22,0.1342;	22,0.0161;22,0.0161;	no	22,0.0344;22,0.0344;	no	no	no	no
chr11:82890574-82890674	44,0.3472;33,0.1470;	no	no	16,0.1477;40,0.0487;6,0.0422;46,0.0202;24,0.0183;17,0.0143;68,0.0114;62,0.0111;	no	no	no	62,0.0629;	10,0.1195;89,0.1103;	no	no	no
chr11:82908345-82908445	3,0.1296;91,0.0644;	no	no	63,0.1364;57,0.0844;8,0.0818;58,0.0464;21,0.0364;88,0.0325;68,0.0162;78,0.0130;	no	no	no	no	no	no	no	no
chr11:83298927-83299027	no	no	no	10,0.0909;82,0.0295;60,0.0118;	no	60,0.0260;	no	60,0.0189;	no	no	19,0.4277;	no
chr11:83302646-83302746	no	no	no	88,0.0974;32,0.0923;49,0.0818;27,0.0416;9,0.0273;64,0.0222;46,0.0218;41,0.0189;17,0.0183;65,0.0116;4,0.0104;	80,0.0245;9,0.0119;88,0.0118;	27,0.0131;	no	27,0.0298;9,0.0251;9,0.0251;	no	no	no	no
chr11:83473057-83473157	70,0.7334;41,0.7334;36,0.3472;73,0.1296;44,0.1296;	no	no	33,0.1364;52,0.0852;87,0.0400;70,0.0202;41,0.0202;23,0.0188;57,0.0170;46,0.0121;	23,0.0738;52,0.0198;33,0.0119;	no	no	no	82,0.1998;	no	no	no
chr11:83753587-83753686	76,0.0547;	no	no	76,0.1705;37,0.0938;42,0.0591;12,0.0464;70,0.0455;88,0.0295;7,0.0234;35,0.0195;16,0.0182;24,0.0143;57,0.0118;18,0.0107;	37,0.1262;	18,0.0554;	no	24,0.0114;18,0.0278;	no	no	no	no
chr11:83942039-83942139	15,0.3741;	no	no	15,0.1818;30,0.1023;24,0.0909;4,0.0727;50,0.0714;56,0.0278;37,0.0202;76,0.0188;59,0.0130;6,0.0109;	76,0.0738;	no	no	30,0.0562;24,0.0263;	no	no	no	no
chr11:83964380-83964480	73,0.0617;	no	no	9,0.0152;16,0.0143;	no	no	no	no	no	no	no	no
chr11:84068307-84068407	40,1.0000;27,0.3472;82,0.1461;58,0.1233;31,0.0507;	no	no	49,0.1111;88,0.0126;66,0.0121;32,0.0114;	no	no	no	no	70,0.8216;	no	no	no
chr11:84129518-84129618	84,1.0000;8,0.7334;38,0.3733;50,0.3472;62,0.1233;60,0.0686;	no	no	23,0.1818;15,0.1455;30,0.0505;55,0.0278;71,0.0256;8,0.0202;32,0.0182;2,0.0152;	no	no	no	no	no	no	no	no
chr11:84513451-84513551	no	no	no	22,0.2557;86,0.0714;29,0.0571;78,0.0469;41,0.0295;36,0.0148;70,0.0146;37,0.0143;15,0.0130;1,0.0101;	78,0.0607;6,0.0245;	15,0.0122;	no	no	no	no	no	no
chr11:84819465-84819565	70,0.0709;28,0.0709;	no	no	71,0.1705;22,0.1455;49,0.1023;29,0.1023;13,0.0369;37,0.0364;18,0.0188;8,0.0131;56,0.0114;	18,0.1342;	8,0.0362;	no	8,0.0637;	no	no	no	no
chr11:84828953-84829053	50,0.2596;	no	no	37,0.2000;85,0.1500;1,0.1286;75,0.1218;81,0.0364;59,0.0143;12,0.0114;88,0.0107;	1,0.2101;42,0.0245;	no	no	no	no	no	no	no
chr11:84829127-84829227	4,0.3741;16,0.0805;10,0.0503;	no	no	4,0.1818;71,0.0455;17,0.0122;49,0.0114;51,0.0102;47,0.0101;	no	49,0.0720;	no	49,0.0220;	25,0.1099;	no	no	no
chr11:84870688-84870788	41,0.0617;25,0.0507;	no	no	73,0.1500;67,0.1023;56,0.0833;20,0.0341;77,0.0273;81,0.0222;15,0.0202;85,0.0162;50,0.0134;9,0.0122;26,0.0114;	73,1.0000;77,0.0119;	50,0.0219;	no	no	62,0.3190;	no	33,1.0000;	no
chr11:84870872-84870972	9,0.1767;	no	no	28,0.0429;35,0.0264;11,0.0202;16,0.0178;20,0.0121;	no	no	no	no	no	no	no	no
chr11:84869954-84870054	84,0.1296;66,0.1296;	no	no	3,0.1875;45,0.1818;42,0.0364;55,0.0341;74,0.0317;89,0.0278;71,0.0278;36,0.0273;30,0.0208;12,0.0205;7,0.0162;15,0.0121;	3,0.1342;	no	no	7,0.0316;	48,0.1307;	no	no	no
chr11:84880235-84880335	47,0.7334;60,0.5101;65,0.2546;94,0.1071;13,0.1040;	no	no	36,0.0364;67,0.0202;47,0.0202;94,0.0189;60,0.0182;12,0.0118;	no	no	no	no	no	no	no	no
chr11:84880169-84880269	79,0.1040;	no	no	25,0.4545;32,0.3636;55,0.1455;45,0.0325;39,0.0284;34,0.0182;27,0.0182;66,0.0170;48,0.0122;78,0.0118;	45,0.0415;	66,0.2728;	no	66,0.1388;	no	no	no	no
chr11:84880145-84880245	no	no	no	49,0.4545;56,0.3636;79,0.1455;23,0.1066;11,0.0600;19,0.0364;69,0.0325;9,0.0303;63,0.0284;58,0.0182;51,0.0182;90,0.0170;72,0.0122;	69,0.0415;	9,0.0121;	no	9,0.0438;	no	no	no	no
chr11:84880235-84880335	47,0.7334;60,0.5101;65,0.2546;94,0.1071;13,0.1040;	no	no	36,0.0364;67,0.0202;47,0.0202;94,0.0189;60,0.0182;12,0.0118;	no	no	no	no	no	no	no	no
chr11:84880169-84880269	79,0.1040;	no	no	25,0.4545;32,0.3636;55,0.1455;45,0.0325;39,0.0284;34,0.0182;27,0.0182;66,0.0170;48,0.0122;78,0.0118;	45,0.0415;	66,0.2728;	no	66,0.1388;	no	no	no	no
chr11:84880145-84880245	no	no	no	49,0.4545;56,0.3636;79,0.1455;23,0.1066;11,0.0600;19,0.0364;69,0.0325;9,0.0303;63,0.0284;58,0.0182;51,0.0182;90,0.0170;72,0.0122;	69,0.0415;	9,0.0121;	no	9,0.0438;	no	no	no	no
chr11:84916306-84916406	27,0.1904;53,0.0904;	no	no	59,0.4800;82,0.1625;10,0.0938;86,0.0909;18,0.0812;35,0.0571;3,0.0426;32,0.0341;42,0.0213;71,0.0211;16,0.0195;27,0.0130;53,0.0121;91,0.0111;19,0.0107;	10,0.0738;59,0.0183;82,0.0123;18,0.0116;	18,0.0287;18,0.0287;	no	no	63,0.1103;	no	no	no
chr11:85139905-85140005	65,0.2546;20,0.1767;29,0.1296;26,0.1296;23,0.1296;	no	no	87,0.2857;62,0.1818;37,0.1364;56,0.1111;9,0.0714;47,0.0291;67,0.0202;31,0.0202;42,0.0164;43,0.0134;92,0.0121;	no	no	no	47,0.0122;	71,0.2528;72,0.1195;	no	no	no
chr11:85235070-85235170	92,0.2889;84,0.2889;9,0.2786;	no	no	15,0.9377;33,0.1364;25,0.1023;74,0.0295;66,0.0273;10,0.0122;69,0.0104;	15,0.1262;33,0.0112;	no	no	no	no	no	no	no
chr11:85235115-85235215	47,0.2889;39,0.2889;	no	no	29,0.0295;21,0.0273;24,0.0104;	no	no	no	no	no	no	no	no
chr11:85311203-85311303	no	no	no	39,0.1875;90,0.1705;34,0.0670;85,0.0189;60,0.0152;77,0.0143;	39,0.3324;1,0.0219;	34,0.0530;	no	39,0.0247;34,0.0426;39,0.0247;	no	no	no	no
chr11:85353113-85353213	no	no	no	52,0.1300;70,0.0739;	52,0.0917;74,0.0446;	no	no	no	no	no	no	no
chr11:86201143-86201243	30,0.0644;	no	no	1,1.0000;92,0.4262;72,0.1875;80,0.1625;15,0.1023;22,0.1000;35,0.0909;65,0.0834;84,0.0727;44,0.0464;76,0.0273;58,0.0202;49,0.0162;27,0.0126;86,0.0114;	72,0.1342;80,0.0123;76,0.0119;	65,0.1288;	no	65,0.0134;	10,0.3190;	no	no	no
chr11:86201309-86201409	no	no	no	52,0.3693;59,0.1818;3,0.1182;82,0.0670;90,0.0273;41,0.0202;11,0.0167;92,0.0150;53,0.0106;88,0.0101;	92,0.0702;	52,0.0234;3,0.1114;	no	3,0.0216;	no	no	19,0.1491;	no
chr11:86257518-86257618	24,0.2889;28,0.0507;	no	no	2,0.1500;6,0.1091;76,0.1023;11,0.0886;87,0.0667;33,0.0273;	2,0.0747;	no	no	no	no	no	no	no
chr11:86484606-86484706	60,1.0000;28,0.1461;63,0.1296;58,0.0686;56,0.0686;76,0.0547;71,0.0545;33,0.0503;	no	no	76,0.1705;43,0.0130;	no	no	no	no	no	no	no	no
chr11:86544757-86544857	no	no	no	29,0.2557;7,0.1625;48,0.1364;42,0.0709;83,0.0682;43,0.0670;22,0.0487;1,0.0203;68,0.0106;	87,0.0446;7,0.0305;48,0.0112;	42,0.0200;22,0.0177;	no	no	no	no	no	no
chr11:86544940-86545040	no	no	no	49,0.3409;89,0.0234;70,0.0127;17,0.0106;	86,0.0105;	no	no	17,0.0137;	no	no	no	no
chr11:86544757-86544857	no	no	no	29,0.2557;7,0.1625;48,0.1364;42,0.0709;83,0.0682;43,0.0670;22,0.0487;1,0.0203;68,0.0106;	87,0.0446;7,0.0305;48,0.0112;	42,0.0200;22,0.0177;	no	no	no	no	no	no
chr11:86544940-86545040	no	no	no	49,0.3409;89,0.0234;70,0.0127;17,0.0106;	86,0.0105;	no	no	17,0.0137;	no	no	no	no
chr11:86683772-86683872	33,0.1003;	no	no	72,0.8000;29,0.3636;78,0.1042;14,0.0909;23,0.0429;48,0.0341;17,0.0325;52,0.0295;83,0.0189;63,0.0178;22,0.0164;67,0.0162;56,0.0118;	72,0.0172;	29,0.0278;	no	29,0.0237;	no	no	no	no
chr11:86684030-86684127	31,0.0686;29,0.0686;	no	no	90,0.0341;84,0.0122;49,0.0114;	no	no	no	no	no	no	no	no
chr11:86683932-86684032	no	no	76,0.5855;	94,0.1607;28,0.0834;14,0.0834;83,0.0258;76,0.0161;64,0.0143;88,0.0118;69,0.0111;	94,0.0265;76,0.0146;	28,0.0293;64,0.0147;	no	no	no	no	no	no
chr11:86683772-86683872	33,0.1003;	no	no	72,0.8000;29,0.3636;78,0.1042;14,0.0909;23,0.0429;48,0.0341;17,0.0325;52,0.0295;83,0.0189;63,0.0178;22,0.0164;67,0.0162;56,0.0118;	72,0.0172;	29,0.0278;	no	29,0.0237;	no	no	no	no
chr11:86684030-86684127	31,0.0686;29,0.0686;	no	no	90,0.0341;84,0.0122;49,0.0114;	no	no	no	no	no	no	no	no
chr11:86683932-86684032	no	no	76,0.5855;	94,0.1607;28,0.0834;14,0.0834;83,0.0258;76,0.0161;64,0.0143;88,0.0118;69,0.0111;	94,0.0265;76,0.0146;	28,0.0293;64,0.0147;	no	no	no	no	no	no
chr11:86757442-86757542	no	no	no	70,0.0256;	no	no	no	no	no	no	51,0.0890;	no
chr11:86807610-86807710	6,0.2889;37,0.0503;	no	no	31,0.2286;	no	no	no	no	no	no	no	no
chr11:86993712-86993812	68,0.7334;60,0.2889;1,0.1296;	no	no	6,0.2500;12,0.1111;28,0.0580;17,0.0505;27,0.0410;74,0.0390;87,0.0341;68,0.0202;82,0.0152;19,0.0136;33,0.0114;	no	no	no	no	no	no	no	no
chr11:87074087-87074187	85,0.1233;50,0.0644;	no	no	73,0.0682;49,0.0426;25,0.0341;7,0.0200;38,0.0170;43,0.0164;90,0.0130;44,0.0130;	73,0.0560;	no	25,0.0380;	no	no	no	no	no
chr11:87109210-87109310	no	no	no	57,0.0975;53,0.0429;15,0.0260;49,0.0236;5,0.0122;50,0.0107;17,0.0102;	57,0.0415;53,0.0157;	no	no	15,0.0648;	no	no	no	no
chr11:87108664-87108764	no	no	no	24,0.4545;71,0.1625;49,0.0844;43,0.0443;13,0.0422;50,0.0279;29,0.0170;44,0.0158;7,0.0152;	71,0.0123;	50,1.0000;	no	50,0.0501;44,0.0607;	18,0.8216;	no	no	no
chr11:87109210-87109310	no	no	no	57,0.0975;53,0.0429;15,0.0260;49,0.0236;5,0.0122;50,0.0107;17,0.0102;	57,0.0415;53,0.0157;	no	no	15,0.0648;	no	no	no	no
chr11:87108664-87108764	no	no	no	24,0.4545;71,0.1625;49,0.0844;43,0.0443;13,0.0422;50,0.0279;29,0.0170;44,0.0158;7,0.0152;	71,0.0123;	50,1.0000;	no	50,0.0501;44,0.0607;	18,0.8216;	no	no	no
chr11:87127024-87127124	52,0.7334;	no	78,0.5518;	89,0.0580;46,0.0208;52,0.0202;41,0.0202;19,0.0167;35,0.0162;13,0.0130;10,0.0126;	no	no	no	no	no	no	no	44,0.0317;
chr11:87358944-87359044	30,0.1040;	no	no	82,0.0341;24,0.0317;44,0.0278;37,0.0162;64,0.0101;	no	37,0.0725;	no	37,0.0202;	no	no	no	no
chr11:87404445-87404545	67,0.2546;	no	no	62,0.3693;90,0.0375;69,0.0121;63,0.0106;15,0.0104;	90,0.3324;23,0.0245;	no	no	no	no	no	no	no
chr11:87404445-87404545	67,0.2546;	no	no	62,0.3693;90,0.0375;69,0.0121;63,0.0106;15,0.0104;	90,0.3324;23,0.0245;	no	no	no	no	no	no	no
chr11:87592166-87592266	72,0.2596;75,0.1296;50,0.0617;11,0.0617;	no	no	90,0.1200;93,0.0108;86,0.0107;	86,0.0418;	no	no	no	no	no	no	no
chr11:87737514-87737614	2,0.0813;	no	no	41,0.2286;20,0.0450;72,0.0303;	20,0.0411;	41,0.1146;	no	41,0.2051;	no	no	no	no
chr11:88047322-88047417	60,0.0878;	no	no	48,0.4874;87,0.0519;4,0.0455;44,0.0291;57,0.0244;70,0.0190;76,0.0170;24,0.0109;1,0.0104;	76,0.0198;48,0.0123;	no	no	no	52,0.8466;	no	17,0.0548;	no
chr11:88068228-88068328	87,0.1296;84,0.1296;81,0.1296;78,0.1296;34,0.0904;60,0.0510;	no	no	49,0.0818;92,0.0667;71,0.0278;65,0.0278;34,0.0121;	no	no	no	no	no	no	no	no
chr11:88099095-88099195	27,1.0000;84,0.3472;44,0.2546;80,0.1296;5,0.0686;3,0.0686;25,0.0503;1,0.0503;	no	no	34,0.2000;15,0.1111;72,0.0750;9,0.0170;52,0.0102;	72,0.0386;	no	no	no	no	no	no	no
chr11:88204337-88204437	23,0.0967;	no	no	63,0.1111;57,0.1111;9,0.0655;90,0.0487;24,0.0341;28,0.0222;32,0.0190;75,0.0170;15,0.0152;	no	no	no	57,0.1288;	no	no	no	no
chr11:88718179-88718279	26,0.2546;13,0.2546;58,0.2043;63,0.1071;53,0.0878;	no	no	85,0.0727;15,0.0202;63,0.0189;58,0.0164;1,0.0152;	no	58,0.2658;	no	58,0.4325;	18,0.1307;6,0.1307;	no	no	no
chr11:88718217-88718317	73,0.2546;20,0.2043;76,0.1296;25,0.1071;15,0.0878;	no	no	69,0.1364;64,0.1364;47,0.0727;85,0.0455;78,0.0202;25,0.0189;87,0.0182;20,0.0164;59,0.0152;94,0.0152;	69,0.0119;64,0.0112;	20,0.2658;	no	20,0.4325;	no	no	no	no
chr11:88718592-88718692	91,0.0644;	no	no	12,0.3410;17,0.0727;2,0.0164;58,0.0152;7,0.0152;3,0.0134;63,0.0114;	12,0.0560;	no	no	no	no	no	no	no
chr11:88864536-88864636	55,0.2546;81,0.0813;	no	no	57,0.0202;8,0.0169;70,0.0152;50,0.0122;9,0.0116;	5,0.0338;	no	no	no	no	no	no	no
chr11:88955392-88955492	66,0.1040;	no	no	86,0.1000;23,0.0341;16,0.0185;84,0.0156;	no	no	no	no	no	no	no	no
chr11:89302509-89302609	63,0.1042;25,0.0503;	no	43,0.5641;	63,0.1477;88,0.1364;40,0.0625;82,0.0600;71,0.0506;94,0.0341;72,0.0279;29,0.0109;	88,0.0112;	no	no	no	no	no	no	no
chr11:90638058-90638158	no	no	no	4,0.2500;49,0.1182;83,0.0304;30,0.0295;64,0.0183;73,0.0122;	26,0.0155;	no	no	49,0.0245;	no	no	no	no
chr11:90638133-90638233	25,0.2546;	no	86,0.5518;	38,0.0450;30,0.0341;8,0.0304;	38,0.0411;	no	no	no	42,0.3573;	41,0.5650;	no	no
chr11:90638058-90638158	no	no	no	4,0.2500;49,0.1182;83,0.0304;30,0.0295;64,0.0183;73,0.0122;	26,0.0155;	no	no	49,0.0245;	no	no	no	no
chr11:90638133-90638233	25,0.2546;	no	86,0.5518;	38,0.0450;30,0.0341;8,0.0304;	38,0.0411;	no	no	no	42,0.3573;	41,0.5650;	no	no
chr11:90687551-90687651	80,0.0596;	no	no	75,0.1111;9,0.0739;66,0.0714;55,0.0455;71,0.0364;27,0.0213;16,0.0205;49,0.0202;65,0.0164;80,0.0152;58,0.0121;	no	no	no	16,0.0210;49,0.0169;65,0.0244;	94,0.1307;	no	no	no
chr11:93885716-93885816	59,0.1421;33,0.1418;52,0.1296;81,0.1233;	no	no	91,0.8000;7,0.0533;86,0.0519;64,0.0364;24,0.0189;19,0.0152;59,0.0148;	91,0.0183;	7,0.0247;64,0.0192;	no	no	9,0.1641;11,0.1463;14,0.1202;	no	no	no
chr11:93885716-93885816	59,0.1421;33,0.1418;52,0.1296;81,0.1233;	no	no	91,0.8000;7,0.0533;86,0.0519;64,0.0364;24,0.0189;19,0.0152;59,0.0148;	91,0.0183;	7,0.0247;64,0.0192;	no	no	9,0.1641;11,0.1463;14,0.1202;	no	no	no
chr11:93955733-93955833	11,0.2546;42,0.1418;	no	no	2,0.0286;83,0.0234;26,0.0213;	no	no	no	no	no	no	no	no
chr11:93968471-93968571	no	no	71,0.5256;	43,0.8000;92,0.2182;68,0.1607;52,0.0833;8,0.0818;94,0.0250;15,0.0238;26,0.0130;39,0.0114;	68,0.0265;43,0.0172;	52,0.0114;	no	no	no	no	no	no
chr11:93968471-93968571	no	no	71,0.5256;	43,0.8000;92,0.2182;68,0.1607;52,0.0833;8,0.0818;94,0.0250;15,0.0238;26,0.0130;39,0.0114;	68,0.0265;43,0.0172;	52,0.0114;	no	no	no	no	no	no
chr11:93996040-93996140	3,0.2546;39,0.1767;36,0.1071;28,0.0686;26,0.0686;30,0.0617;	no	52,0.5518;	88,0.1818;83,0.1455;41,0.0202;5,0.0202;36,0.0189;49,0.0188;74,0.0167;	49,0.0694;	5,0.0202;	no	no	no	no	no	no
chr11:94211403-94211503	24,1.0000;94,0.1767;91,0.1071;59,0.0686;22,0.0686;68,0.0627;	4,0.2500;	no	91,0.0189;	no	no	no	no	no	no	no	no
chr11:94321861-94321961	75,0.1767;78,0.1296;8,0.1042;	no	no	23,0.6000;8,0.1477;29,0.0709;3,0.0410;49,0.0213;18,0.0152;30,0.0122;9,0.0122;88,0.0109;	no	no	no	no	43,0.8216;	no	no	no
chr11:94327950-94328050	64,0.1040;2,0.0545;68,0.0507;	no	no	44,0.3636;35,0.0975;30,0.0487;63,0.0118;69,0.0114;	35,0.0305;	no	no	44,0.0100;	no	no	no	no
chr11:94629773-94629873	36,0.0545;	no	no	87,0.0101;	no	no	no	no	no	no	no	no
chr11:94677443-94677543	80,0.0545;31,0.0545;	no	no	51,0.8000;94,0.1091;60,0.0852;1,0.0369;87,0.0122;	51,0.0183;	no	no	no	46,0.1307;	no	no	no
chr11:95009828-95009928	36,0.0686;	no	no	30,0.1500;19,0.0889;40,0.0256;7,0.0202;84,0.0162;56,0.0146;49,0.0122;66,0.0104;	30,0.0747;	no	no	no	no	no	no	no
chr11:95041321-95041421	41,0.1767;	no	no	88,0.1625;6,0.1364;16,0.1023;77,0.0369;54,0.0312;43,0.0202;11,0.0152;78,0.0130;	88,0.0123;6,0.0112;	no	no	no	46,0.1307;	no	no	no
chr11:95310196-95310296	no	no	no	33,0.2143;41,0.0571;79,0.0469;74,0.0390;63,0.0291;40,0.0203;	79,0.0446;33,0.0157;	no	no	no	no	no	no	no
chr11:95336967-95337067	6,0.7334;	no	no	1,0.1042;6,0.0202;49,0.0141;	49,0.0245;	no	no	no	no	no	no	no
chr11:95384871-95384971	80,0.1296;4,0.0805;45,0.0507;	no	no	91,0.0278;85,0.0260;22,0.0170;94,0.0104;	no	no	no	no	no	no	no	no
chr11:95414032-95414132	86,0.2596;92,0.0547;30,0.0503;	no	no	92,0.1705;61,0.0222;	no	no	no	no	no	no	no	no
chr11:95587648-95587748	17,0.3472;6,0.0644;	no	no	40,0.2000;44,0.0533;5,0.0426;12,0.0278;83,0.0203;91,0.0170;22,0.0118;	no	22,0.0164;	no	no	no	no	61,1.0000;	10,0.0126;
chr11:95666906-95667006	no	no	no	22,0.1625;34,0.0379;4,0.0182;9,0.0178;89,0.0141;	89,0.0334;22,0.0116;	no	no	no	no	no	no	no
chr11:95712704-95712804	61,1.0000;41,0.2043;36,0.0547;53,0.0503;	no	no	4,0.2182;36,0.1705;73,0.0852;66,0.0164;41,0.0164;67,0.0130;6,0.0113;	6,0.0248;	no	no	no	no	no	no	no
chr11:95824449-95824549	74,0.3472;70,0.0644;18,0.0627;	no	no	3,0.0273;67,0.0126;	no	no	no	no	no	no	no	no
chr11:96065314-96065414	36,0.1071;66,0.0709;	no	no	92,0.1818;67,0.1705;52,0.1091;3,0.1066;41,0.0639;21,0.0505;15,0.0317;12,0.0278;36,0.0189;	no	no	no	no	no	no	no	no
chr11:96075644-96075744	no	no	no	44,0.8000;75,0.1625;12,0.1364;92,0.1182;68,0.1091;93,0.0714;50,0.0375;25,0.0364;21,0.0364;60,0.0312;57,0.0100;	50,0.0248;44,0.0183;75,0.0116;12,0.0112;	no	no	60,0.0108;	63,0.2935;39,0.2326;	no	no	no
chr11:96075581-96075681	no	no	no	42,0.1455;75,0.1364;10,0.1136;49,0.1023;17,0.1000;55,0.0390;88,0.0364;84,0.0364;15,0.0273;28,0.0177;5,0.0152;62,0.0143;38,0.0114;	75,0.0112;	49,0.0157;28,0.0286;	no	49,0.0456;55,0.0163;	no	no	no	no
chr11:96777505-96777605	no	no	no	78,0.8124;2,0.0268;46,0.0260;38,0.0260;8,0.0244;7,0.0226;13,0.0114;31,0.0107;	31,0.0418;2,0.0282;85,0.0139;78,0.0123;	no	no	no	19,0.1106;21,0.1099;	no	no	44,0.0114;
chr11:96789085-96789185	62,0.1461;67,0.0503;	no	no	11,0.1857;5,0.0429;50,0.0234;17,0.0222;4,0.0164;40,0.0162;	50,0.0245;11,0.0193;	50,0.0127;50,0.0127;	no	11,0.0152;11,0.0152;	83,0.1510;85,0.1103;	no	no	no
chr11:96829452-96829552	1,0.2889;71,0.2786;81,0.2546;	no	no	40,0.1714;78,0.1455;59,0.1091;9,0.0886;90,0.0833;34,0.0167;83,0.0121;	no	no	no	59,0.0306;	no	no	no	no
chr11:96829918-96830018	59,0.3472;25,0.2546;55,0.1003;2,0.0878;7,0.0709;	no	no	40,0.2500;70,0.1818;90,0.1625;8,0.1023;94,0.0682;64,0.0455;85,0.0238;75,0.0213;27,0.0202;45,0.0200;81,0.0188;	81,0.1262;94,0.0560;90,0.0123;	no	no	8,0.0137;	33,0.1202;35,0.1099;	no	no	no
chr11:96916464-96916564	90,0.2546;49,0.1040;	no	no	54,0.8124;1,0.7502;31,0.1818;65,0.1091;59,0.0369;12,0.0369;60,0.0304;27,0.0273;72,0.0202;17,0.0114;67,0.0111;7,0.0103;	1,0.9401;54,0.0123;27,0.0119;	no	no	no	21,0.1202;	no	no	no
chr11:96977638-96977738	74,0.3472;47,0.3472;23,0.1296;14,0.1296;70,0.1040;58,0.1003;	no	no	63,0.8124;79,0.0455;40,0.0260;16,0.0202;53,0.0122;69,0.0118;	63,0.0123;	no	no	no	no	no	no	no
chr11:97041319-97041419	68,0.2596;	no	no	73,0.1705;32,0.0833;13,0.0213;52,0.0167;47,0.0162;	no	13,0.0129;	no	no	no	no	no	no
chr11:97041535-97041635	41,0.0686;34,0.0503;	no	no	22,0.2857;11,0.0812;9,0.0682;28,0.0152;	11,0.0123;	no	no	no	no	no	no	no
chr11:97041319-97041419	68,0.2596;	no	no	73,0.1705;32,0.0833;13,0.0213;52,0.0167;47,0.0162;	no	13,0.0129;	no	no	no	no	no	no
chr11:97041535-97041635	41,0.0686;34,0.0503;	no	no	22,0.2857;11,0.0812;9,0.0682;28,0.0152;	11,0.0123;	no	no	no	no	no	no	no
chr11:97187842-97187942	18,0.0617;	no	no	8,0.0170;	60,0.0245;68,0.0139;64,0.0139;	no	no	no	no	no	no	no
chr11:97280526-97280626	no	no	no	no	no	no	no	no	no	no	no	no
chr11:97315665-97315765	42,1.0000;34,0.0813;72,0.0686;40,0.0503;	no	2,0.6458;	27,0.2500;8,0.1500;81,0.0873;77,0.0143;22,0.0106;	8,0.1850;	no	no	22,0.0175;	no	no	no	no
chr11:97362500-97362528	21,0.1767;	no	no	no	no	no	no	no	3,0.1307;	no	no	no
chr11:97450109-97450209	no	no	no	32,0.4545;38,0.0818;22,0.0670;7,0.0455;59,0.0341;21,0.0148;53,0.0130;2,0.0104;	no	59,0.0143;	no	no	46,0.1307;	no	no	no
chr11:97629666-97629766	7,0.5090;94,0.0644;	62,0.0357;	no	87,0.2031;24,0.0818;93,0.0426;88,0.0244;79,0.0222;56,0.0121;16,0.0121;	24,0.0112;	24,0.1288;24,0.1288;	no	24,0.0560;24,0.0560;	30,0.3287;	29,0.5326;	no	77,0.0179;
chr11:97703383-97703483	3,0.0967;	no	no	89,1.0000;49,0.1066;55,0.0625;94,0.0426;8,0.0406;4,0.0341;	no	49,0.0964;	no	49,0.0249;	no	no	no	no
chr11:97744846-97744946	82,0.2546;67,0.0627;	no	no	88,1.0000;16,0.0500;26,0.0189;59,0.0152;19,0.0135;	no	no	no	no	93,0.1307;	no	no	no
chr11:97744654-97744754	88,0.2546;52,0.2043;12,0.0547;	no	no	85,0.1818;35,0.1818;12,0.1705;28,0.0903;77,0.0416;23,0.0410;41,0.0278;74,0.0208;57,0.0205;90,0.0202;52,0.0164;63,0.0162;69,0.0152;	no	28,0.0110;	no	28,0.0404;41,0.0165;	no	no	no	39,0.0143;72,0.0121;
chr11:97766563-97766663	6,0.2546;	no	75,0.6509;	24,0.1000;12,0.0667;41,0.0546;17,0.0487;89,0.0422;90,0.0321;22,0.0242;54,0.0205;62,0.0152;46,0.0143;	41,0.0312;90,0.0139;	no	no	12,0.0394;46,0.0254;	no	no	no	no
chr11:97782389-97782489	69,0.3472;33,0.2546;	no	no	39,0.2000;66,0.1705;55,0.0474;47,0.0364;43,0.0273;94,0.0244;71,0.0202;83,0.0189;88,0.0101;	43,0.0119;	no	no	no	no	no	no	no
chr11:97799621-97799721	92,0.1296;89,0.0510;	no	no	57,0.9377;49,0.9377;63,0.1875;10,0.1500;94,0.0202;81,0.0188;	63,0.1342;81,0.1262;57,0.1262;49,0.1262;19,0.0529;	no	no	no	2,0.1307;	no	no	no
chr11:97884104-97884204	31,0.5090;	no	no	22,0.1364;47,0.0236;94,0.0202;3,0.0202;42,0.0162;58,0.0146;8,0.0118;	22,0.0112;	58,0.0104;	no	8,0.0142;	no	no	no	37,0.0143;
chr11:98026659-98026759	no	no	no	83,0.4501;49,0.2000;39,0.0739;9,0.0571;31,0.0364;73,0.0227;23,0.0213;78,0.0117;19,0.0104;	83,0.0702;	no	no	no	no	no	no	no
chr11:98026873-98026973	63,0.1040;	no	no	76,0.0227;93,0.0222;17,0.0162;79,0.0122;8,0.0116;	17,0.0123;	no	no	17,0.0363;17,0.0363;	84,0.3573;88,0.2831;44,0.2528;82,0.1510;	83,0.2105;	no	no
chr11:98053412-98053512	80,0.0503;	no	no	72,1.0000;12,0.9377;26,0.0886;27,0.0429;49,0.0298;18,0.0292;32,0.0124;	12,0.1342;33,0.0219;	no	no	26,0.0231;32,0.0217;33,0.0102;	59,0.2528;60,0.1195;	no	no	no
chr11:98149566-98149666	92,0.1071;86,0.0510;	no	no	29,0.1182;68,0.1111;45,0.1000;34,0.0923;15,0.0923;5,0.0834;24,0.0714;23,0.0709;52,0.0364;75,0.0300;92,0.0189;63,0.0130;82,0.0107;16,0.0106;	75,0.1850;	23,0.0140;	no	34,0.0411;23,0.0959;	10,0.3190;	no	no	no
chr11:98192878-98192956	no	no	no	68,0.1042;53,0.0750;51,0.0273;61,0.0256;17,0.0256;33,0.0167;12,0.0111;	53,0.0747;	no	no	no	no	no	no	no
chr11:98193243-98193343	12,0.1767;15,0.1296;	no	no	20,0.0818;92,0.0505;57,0.0371;42,0.0185;52,0.0183;	57,0.0193;	no	no	no	no	no	no	no
chr11:98358233-98358333	no	no	no	27,0.1111;81,0.0727;86,0.0580;10,0.0571;4,0.0563;33,0.0474;75,0.0205;9,0.0203;92,0.0181;15,0.0167;40,0.0121;	4,0.1262;	9,0.0228;40,0.0136;	no	9,0.0547;	no	no	no	no
chr11:98358317-98358417	92,0.1296;	no	no	2,0.0580;8,0.0181;	no	no	no	no	no	no	no	no
chr11:98400440-98400540	61,0.3472;	no	no	7,1.0000;67,0.6000;93,0.0375;86,0.0284;72,0.0169;41,0.0167;38,0.0164;44,0.0115;57,0.0104;	93,0.3324;	no	no	38,0.0108;	no	no	no	no
chr11:98438938-98439038	49,0.3741;	no	no	1,0.2000;49,0.1818;5,0.1500;15,0.1111;54,0.0554;89,0.0474;31,0.0317;60,0.0291;20,0.0278;55,0.0106;44,0.0104;	5,0.1850;	15,0.0539;31,0.0483;20,0.0107;	no	5,0.0130;15,0.1264;31,0.4896;20,0.0268;5,0.0130;	no	no	no	no
chr11:98551046-98551146	40,0.2546;54,0.1042;86,0.0510;	no	no	54,0.1477;23,0.0273;88,0.0202;42,0.0202;49,0.0121;59,0.0118;82,0.0114;	no	no	no	no	no	no	no	no
chr11:98587195-98587295	84,0.2889;57,0.2043;	no	no	76,0.2000;49,0.1364;93,0.0873;23,0.0519;44,0.0410;5,0.0369;82,0.0364;34,0.0170;57,0.0164;79,0.0130;45,0.0116;71,0.0104;	49,0.0112;	23,0.0157;	no	23,0.0104;	no	no	no	no
chr11:98682503-98682603	71,0.0644;	no	no	45,0.1364;11,0.1029;54,0.0750;70,0.0426;34,0.0273;61,0.0213;6,0.0124;	11,0.1100;54,0.0386;7,0.0219;	11,0.0406;34,0.0261;11,0.0406;	no	11,0.0637;11,0.0637;	no	no	no	no
chr11:98729385-98729485	13,0.0644;	no	no	42,0.1200;18,0.0818;67,0.0455;76,0.0406;49,0.0375;72,0.0295;24,0.0260;30,0.0143;1,0.0130;	42,0.5233;49,0.0248;	no	no	no	no	no	no	no
chr11:98741734-98741834	14,0.2786;82,0.1767;85,0.1296;44,0.0709;27,0.0686;18,0.0507;	no	no	75,0.1066;45,0.0341;87,0.0202;49,0.0118;	no	no	no	no	no	no	no	no
chr11:98775327-98775427	32,0.0878;	no	no	54,0.0600;46,0.0469;22,0.0429;17,0.0273;52,0.0273;78,0.0244;39,0.0121;72,0.0109;	46,0.0446;22,0.0233;	no	no	46,0.0195;46,0.0195;	no	no	no	no
chr11:98836734-98836834	71,0.1296;53,0.0545;68,0.0510;	no	no	34,0.6499;43,0.1091;84,0.0818;35,0.0321;76,0.0202;92,0.0111;	34,0.0862;84,0.0119;	no	no	no	no	no	no	no
chr11:98863547-98863647	76,0.2546;	no	no	84,0.4501;78,0.0202;56,0.0152;49,0.0152;15,0.0102;	84,0.0702;	15,0.0234;	no	no	69,1.0000;68,0.2605;63,0.1307;66,0.1202;	68,0.3036;	no	no
chr11:98937645-98937745	94,0.7334;	no	no	28,0.5626;10,0.3409;4,0.1705;53,0.0818;74,0.0341;80,0.0278;94,0.0202;19,0.0202;89,0.0162;33,0.0122;67,0.0114;	28,0.1342;53,0.0119;	33,0.2175;	no	33,0.0901;	no	no	no	no
chr11:98937667-98937767	72,0.7334;	no	no	6,0.5626;31,0.0818;52,0.0341;58,0.0278;72,0.0202;67,0.0162;11,0.0122;45,0.0114;	6,0.1342;31,0.0119;	11,0.2175;	no	11,0.0901;	no	no	no	no
chr11:99024139-99024239	84,0.3472;	no	no	90,0.3693;59,0.1607;65,0.1200;81,0.0487;28,0.0182;41,0.0167;91,0.0116;19,0.0111;	65,0.5233;59,0.0265;95,0.0198;	no	no	no	no	no	6,0.1144;	no
chr11:99230967-99231057	no	no	72,0.6065;77,0.5855;	8,0.0390;77,0.0161;	77,0.0146;	no	no	no	no	no	no	no
chr11:100319898-100319998	73,0.1470;76,0.1296;34,0.1233;	58,1.0000;60,0.0204;	no	91,0.1875;1,0.0571;86,0.0202;78,0.0202;57,0.0195;45,0.0182;66,0.0116;	91,0.1342;	no	no	no	no	no	no	no
chr11:100398065-100398165	no	no	no	54,0.1091;83,0.1029;80,0.0900;59,0.0487;25,0.0406;4,0.0375;33,0.0273;74,0.0146;8,0.0146;45,0.0114;	4,0.4523;80,0.2518;83,0.1170;33,0.0112;	no	no	25,0.0156;	90,0.2528;91,0.1195;	no	no	no
chr11:100397740-100397840	57,0.1042;	no	no	62,0.4545;57,0.1477;22,0.0375;9,0.0369;87,0.0202;64,0.0182;71,0.0162;17,0.0148;18,0.0143;	22,0.4523;	17,0.3161;	no	22,0.0107;17,0.0766;22,0.0107;	no	no	no	no
chr11:100414769-100414869	1,0.1071;	no	no	66,0.2500;49,0.1500;61,0.0670;89,0.0500;13,0.0304;8,0.0292;1,0.0189;60,0.0131;40,0.0122;69,0.0104;	49,0.9401;	no	no	1,0.0526;40,0.0867;	35,0.2935;	no	no	no
chr11:100414769-100414869	1,0.1071;	no	no	66,0.2500;49,0.1500;61,0.0670;89,0.0500;13,0.0304;8,0.0292;1,0.0189;60,0.0131;40,0.0122;69,0.0104;	49,0.9401;	no	no	1,0.0526;40,0.0867;	35,0.2935;	no	no	no
chr11:100472732-100472832	2,0.1296;92,0.1040;82,0.0686;	no	no	21,0.0818;62,0.0450;41,0.0402;7,0.0379;12,0.0189;73,0.0169;40,0.0148;	62,0.0411;21,0.0112;	no	no	no	no	no	no	no
chr11:100527950-100528050	70,0.2546;	no	no	51,0.1500;78,0.1364;39,0.0292;27,0.0292;55,0.0222;72,0.0121;	51,0.0747;78,0.0119;	51,0.0141;51,0.0141;	no	27,0.0106;	no	no	no	no
chr11:100545581-100545681	41,0.0629;	no	no	56,0.0291;69,0.0260;7,0.0156;41,0.0109;68,0.0106;	no	no	no	no	no	no	no	no
chr11:100622904-100623004	no	no	no	59,1.0000;3,0.0364;7,0.0213;47,0.0205;54,0.0189;71,0.0182;	no	7,0.0200;	no	no	no	no	no	no
chr11:100738165-100738265	52,0.2546;	no	no	7,1.0000;43,0.1364;24,0.1111;62,0.0584;35,0.0474;29,0.0474;90,0.0426;70,0.0341;20,0.0273;64,0.0214;54,0.0202;13,0.0121;	64,0.0157;20,0.0119;43,0.0112;	no	no	no	57,0.2935;	no	no	no
chr11:100939490-100939590	31,0.1474;11,0.0709;14,0.0510;	no	no	1,0.8124;73,0.1091;19,0.0500;68,0.0487;26,0.0369;8,0.0364;60,0.0341;12,0.0341;39,0.0273;31,0.0182;	1,0.0123;	no	no	no	no	no	no	no
chr11:101009401-101009501	61,0.1040;	no	no	25,0.1091;89,0.0429;10,0.0236;20,0.0211;3,0.0107;	no	no	no	no	no	no	no	no
chr11:101070043-101070143	26,0.1461;84,0.0723;66,0.0503;	no	no	13,0.0170;32,0.0118;	no	no	no	no	no	no	no	no
chr11:101082514-101082614	57,0.2546;47,0.2546;42,0.2546;37,0.2546;32,0.2546;14,0.0723;	no	no	7,0.1364;59,0.0202;49,0.0202;44,0.0202;39,0.0202;34,0.0202;3,0.0178;54,0.0162;94,0.0152;28,0.0152;91,0.0107;	7,0.0119;	44,0.0102;	no	44,0.0371;	no	no	no	no
chr11:101087239-101087339	91,0.1040;44,0.0744;	no	76,0.6285;	49,0.9377;68,0.1042;10,0.0291;82,0.0218;62,0.0190;25,0.0162;5,0.0108;	49,0.1342;	no	no	no	28,0.8216;	no	no	no
chr11:101095385-101095485	no	no	no	6,0.2216;32,0.0254;28,0.0167;7,0.0106;	no	32,0.0104;	no	no	47,0.1202;49,0.1099;	no	63,0.2972;	no
chr11:101120080-101120180	52,0.1233;	no	no	92,0.0130;21,0.0113;	21,0.0137;	no	no	no	no	no	77,0.2083;	no
chr11:101119774-101119874	30,0.0545;	no	no	2,0.1364;20,0.1136;49,0.0545;35,0.0455;23,0.0325;55,0.0260;61,0.0179;77,0.0107;	no	no	no	no	8,0.2528;	no	no	no
chr11:101119793-101119893	11,0.0545;	no	no	1,0.1136;30,0.0545;16,0.0455;4,0.0325;36,0.0260;42,0.0179;58,0.0107;	no	no	no	no	no	no	no	no
chr11:101120080-101120180	52,0.1233;	no	no	92,0.0130;21,0.0113;	21,0.0137;	no	no	no	no	no	77,0.2083;	no
chr11:101119774-101119874	30,0.0545;	no	no	2,0.1364;20,0.1136;49,0.0545;35,0.0455;23,0.0325;55,0.0260;61,0.0179;77,0.0107;	no	no	no	no	8,0.2528;	no	no	no
chr11:101119793-101119893	11,0.0545;	no	no	1,0.1136;30,0.0545;16,0.0455;4,0.0325;36,0.0260;42,0.0179;58,0.0107;	no	no	no	no	no	no	no	no
chr11:101171252-101171352	36,0.1233;34,0.0686;21,0.0545;	no	no	93,0.4262;52,0.0170;43,0.0111;	no	no	no	no	no	no	no	no
chr11:101171322-101171422	28,0.2546;	no	no	23,0.4262;30,0.0202;93,0.0182;70,0.0143;61,0.0121;	no	no	no	no	74,0.8466;37,0.2935;85,0.2326;87,0.1463;50,0.1202;80,0.1202;86,0.1099;52,0.1099;	73,0.9428;	no	no
chr11:101226413-101226513	60,0.7334;53,0.3741;34,0.3741;15,0.2596;23,0.1233;4,0.1003;	no	no	53,0.1818;34,0.1818;85,0.0600;9,0.0500;2,0.0364;60,0.0202;28,0.0130;12,0.0122;	no	no	no	no	no	no	no	no
chr11:101278898-101278998	21,0.1767;	no	no	10,0.1705;52,0.1182;26,0.0818;85,0.0571;44,0.0422;34,0.0317;77,0.0161;53,0.0122;39,0.0121;58,0.0118;	77,0.0155;	34,0.0496;	no	44,0.0756;34,0.1491;	no	no	no	no
chr11:101279152-101279179	no	no	16,0.9317;	12,0.0187;9,0.0113;	9,0.0338;	no	no	no	no	no	no	no
chr11:101278898-101278998	21,0.1767;	no	no	10,0.1705;52,0.1182;26,0.0818;85,0.0571;44,0.0422;34,0.0317;77,0.0161;53,0.0122;39,0.0121;58,0.0118;	77,0.0155;	34,0.0496;	no	44,0.0756;34,0.1491;	no	no	no	no
chr11:101279152-101279179	no	no	16,0.9317;	12,0.0187;9,0.0113;	9,0.0338;	no	no	no	no	no	no	no
chr11:101302217-101302317	no	no	no	23,0.2857;12,0.0625;56,0.0426;74,0.0364;5,0.0341;19,0.0273;62,0.0213;30,0.0208;69,0.0104;	19,0.0112;	19,0.0175;30,0.0352;19,0.0175;	no	19,0.0371;30,0.0184;19,0.0371;	no	no	no	no
chr11:101316200-101316300	87,0.0507;	no	no	12,0.0714;	no	no	no	no	no	no	no	no
chr11:101425034-101425134	34,0.5090;	no	no	7,0.1066;39,0.0500;20,0.0341;14,0.0208;	no	39,0.3048;14,0.1818;	no	39,0.0283;14,0.3363;	no	no	no	12,0.0223;
chr11:101425034-101425134	34,0.5090;	no	no	7,0.1066;39,0.0500;20,0.0341;14,0.0208;	no	39,0.3048;14,0.1818;	no	39,0.0283;14,0.3363;	no	no	no	12,0.0223;
chr11:101425034-101425134	34,0.5090;	no	no	7,0.1066;39,0.0500;20,0.0341;14,0.0208;	no	39,0.3048;14,0.1818;	no	39,0.0283;14,0.3363;	no	no	no	12,0.0223;
chr11:101442194-101442294	20,0.1474;	no	no	18,0.0909;6,0.0889;76,0.0238;41,0.0238;89,0.0234;20,0.0182;81,0.0148;31,0.0118;25,0.0118;66,0.0116;	89,0.0245;	no	no	no	no	no	no	no
chr11:101468287-101468317	no	no	no	no	no	no	no	no	no	no	no	no
chr11:101552056-101552156	no	no	no	77,0.0519;87,0.0429;90,0.0416;71,0.0404;16,0.0400;62,0.0170;	87,0.0529;	no	no	no	66,0.2528;	no	no	no
chr11:101551905-101552005	no	no	no	58,0.0852;52,0.0304;36,0.0292;19,0.0222;62,0.0182;89,0.0134;30,0.0122;	no	62,0.1921;	no	62,0.0267;	no	no	no	no
chr11:101552056-101552156	no	no	no	77,0.0519;87,0.0429;90,0.0416;71,0.0404;16,0.0400;62,0.0170;	87,0.0529;	no	no	no	66,0.2528;	no	no	no
chr11:101551905-101552005	no	no	no	58,0.0852;52,0.0304;36,0.0292;19,0.0222;62,0.0182;89,0.0134;30,0.0122;	no	62,0.1921;	no	62,0.0267;	no	no	no	no
chr11:101552603-101552703	70,0.1233;	no	no	75,0.2679;29,0.1625;62,0.0571;1,0.0375;57,0.0341;53,0.0295;81,0.0202;	1,0.3324;75,0.0265;29,0.0123;	no	no	62,0.0114;1,0.0293;57,0.0116;1,0.0293;	no	no	no	no
chr11:101552603-101552703	70,0.1233;	no	no	75,0.2679;29,0.1625;62,0.0571;1,0.0375;57,0.0341;53,0.0295;81,0.0202;	1,0.3324;75,0.0265;29,0.0123;	no	no	62,0.0114;1,0.0293;57,0.0116;1,0.0293;	no	no	no	no
chr11:101732905-101733005	60,0.0878;	no	no	30,0.0457;25,0.0343;5,0.0258;24,0.0203;65,0.0164;35,0.0104;	no	65,0.0303;	no	65,0.0654;	no	no	no	no
chr11:101785260-101785360	64,0.2546;	no	no	79,0.1042;28,0.0750;55,0.0533;49,0.0500;94,0.0300;66,0.0202;89,0.0190;	94,0.1850;28,0.0386;	no	no	no	84,0.2140;57,0.1641;	no	no	no
chr11:102156357-102156457	no	no	75,0.5256;	62,0.1042;56,0.0714;4,0.0278;15,0.0273;19,0.0189;73,0.0143;7,0.0130;	15,0.0119;	no	no	15,0.0148;15,0.0148;	80,0.9201;	79,1.0000;	no	no
chr11:102185206-102185306	52,0.1071;	no	no	52,0.0189;	no	no	no	no	no	no	no	no
chr11:102189648-102189748	no	no	5,0.5641;	79,0.1477;23,0.0469;67,0.0341;61,0.0234;16,0.0167;80,0.0143;71,0.0130;	61,0.0607;23,0.0607;	no	no	no	no	no	no	no
chr11:102230122-102230222	2,0.1296;	no	no	32,0.4800;73,0.3410;41,0.0291;17,0.0195;50,0.0164;19,0.0150;51,0.0130;	19,0.0747;73,0.0596;32,0.0183;	17,0.0208;	no	17,0.0220;	83,0.9201;82,0.2831;81,0.2326;	82,0.1067;	no	no
chr11:102230100-102230200	24,0.1296;21,0.1296;	no	no	54,0.4800;63,0.0291;16,0.0222;39,0.0195;10,0.0189;72,0.0164;41,0.0150;73,0.0130;	41,0.0747;95,0.0596;54,0.0183;	39,0.0208;	no	39,0.0220;10,0.0634;	no	no	no	no
chr11:102248831-102248931	86,0.1470;	no	no	65,0.0667;38,0.0321;41,0.0114;76,0.0109;	no	no	no	no	93,0.2935;19,0.2140;	no	no	no
chr11:102284888-102284988	no	no	no	21,0.1875;91,0.0379;64,0.0102;	21,0.4523;	21,0.0443;64,0.0937;21,0.0443;	no	21,0.0473;64,0.0206;21,0.0473;	no	no	no	no
chr11:102284769-102284869	no	no	no	52,0.0571;20,0.0571;90,0.0343;35,0.0264;5,0.0116;	90,0.1100;	no	no	20,0.0143;	85,0.2831;60,0.2528;86,0.1199;61,0.1099;	no	no	no
chr11:102296579-102296679	91,1.0000;80,1.0000;61,0.2546;37,0.1296;69,0.0686;89,0.0503;78,0.0503;67,0.0503;	no	no	58,0.1455;53,0.1455;73,0.0938;5,0.0341;39,0.0202;28,0.0121;	73,0.0738;	5,0.0255;	no	5,0.0241;	11,0.2528;21,0.2326;23,0.1590;48,0.1307;45,0.1307;42,0.1307;12,0.1195;22,0.1099;	no	no	no
chr11:102393352-102393452	no	no	no	5,0.0238;90,0.0122;11,0.0114;41,0.0104;	no	no	no	no	no	no	no	no
chr11:102407467-102407567	74,0.2546;26,0.1767;6,0.0813;69,0.0531;2,0.0503;	no	no	12,0.1111;44,0.0244;61,0.0213;76,0.0202;55,0.0202;49,0.0189;19,0.0114;69,0.0106;	no	no	no	no	no	no	no	no
chr11:102430271-102430371	no	no	no	25,0.0727;9,0.0546;21,0.0464;14,0.0257;1,0.0234;	9,0.0312;14,0.0233;85,0.0189;	1,0.0190;	no	no	no	no	no	no
chr11:102447613-102447713	24,0.3733;60,0.1767;66,0.0644;	no	no	12,0.1111;65,0.0426;82,0.0325;30,0.0222;77,0.0188;53,0.0118;	77,0.0738;	no	no	12,0.1656;	no	no	no	no
chr11:102556108-102556208	78,0.3472;	no	no	27,0.8000;13,0.4501;52,0.1042;57,0.0889;21,0.0667;74,0.0519;37,0.0341;71,0.0278;91,0.0238;80,0.0202;5,0.0104;	13,0.0702;27,0.0183;	no	no	no	86,0.2935;32,0.1307;	no	no	no
chr11:102697675-102697775	88,0.7334;22,0.5090;25,0.1296;	no	no	12,1.0000;30,0.0818;93,0.0500;52,0.0474;73,0.0234;88,0.0202;83,0.0152;68,0.0130;	73,0.0245;	52,0.0382;	no	52,0.0267;	no	no	no	no
chr11:102925074-102925174	65,0.0904;32,0.0617;	no	no	43,0.1772;52,0.1042;4,0.0903;18,0.0886;5,0.0536;13,0.0410;81,0.0364;74,0.0300;57,0.0222;61,0.0218;88,0.0189;65,0.0121;67,0.0111;	74,0.1850;	no	no	43,0.0370;52,0.0132;	22,0.1463;	no	no	no
chr11:103017097-103017197	47,0.5101;	no	no	64,0.0341;17,0.0222;47,0.0182;5,0.0114;	no	no	no	no	no	no	78,0.5131;	no
chr11:103028511-103028611	no	no	no	7,0.0406;21,0.0273;56,0.0222;42,0.0189;51,0.0148;49,0.0101;	82,0.0245;	no	no	no	no	no	no	no
chr11:103116274-103116374	no	no	no	91,0.0131;	no	no	no	no	no	no	12,0.2478;	no
chr11:103133308-103133408	no	no	no	29,0.1066;4,0.0818;41,0.0714;71,0.0146;	no	4,0.0200;	no	no	no	no	no	no
chr11:103133302-103133402	no	no	no	35,0.1066;10,0.0818;47,0.0714;77,0.0146;	no	10,0.0200;	no	no	no	no	no	no
chr11:103133288-103133388	no	no	no	8,0.1818;49,0.1066;24,0.0818;61,0.0714;91,0.0146;	no	24,0.0200;	no	no	no	no	no	no
chr11:103267351-103267451	72,0.3741;90,0.2546;47,0.1071;80,0.0596;	no	no	72,0.1818;42,0.0889;6,0.0591;86,0.0390;92,0.0202;47,0.0189;80,0.0152;23,0.0111;15,0.0100;	no	15,0.0177;	no	no	63,0.1307;	no	no	no
chr11:103412614-103412714	79,0.0686;81,0.0617;	no	no	29,0.0834;18,0.0304;54,0.0185;3,0.0111;91,0.0104;	no	no	no	3,0.0141;	no	no	no	no
chr11:103697660-103697760	90,0.5090;73,0.3472;11,0.0507;2,0.0507;	no	no	49,1.0000;41,0.0909;62,0.0625;68,0.0341;33,0.0182;43,0.0148;44,0.0130;75,0.0121;55,0.0114;12,0.0114;3,0.0114;	84,0.0189;	no	no	no	no	no	no	no
chr11:103697673-103697773	77,0.5090;60,0.3472;	no	no	36,1.0000;28,0.0909;49,0.0625;55,0.0341;20,0.0182;30,0.0148;31,0.0130;62,0.0121;42,0.0114;86,0.0100;	71,0.0189;	no	no	no	no	no	no	no
chr11:103954006-103954106	91,0.7334;24,0.3472;72,0.0686;37,0.0686;78,0.0510;56,0.0507;35,0.0503;	no	no	12,0.0600;10,0.0303;91,0.0202;26,0.0202;57,0.0189;4,0.0170;	no	26,0.0247;57,0.0104;	no	10,0.0193;	no	no	no	no
chr11:103966820-103966920	no	no	no	54,0.1286;61,0.0256;49,0.0114;	54,0.1975;	61,0.0219;	no	no	no	no	no	no
chr11:103966674-103966774	48,0.0709;	no	29,0.8819;	60,0.4501;53,0.1875;87,0.0909;79,0.0580;73,0.0369;49,0.0341;78,0.0246;37,0.0238;43,0.0202;	53,0.1342;60,0.0702;65,0.0389;	no	no	53,0.0117;53,0.0117;	no	no	no	no
chr11:104231385-104231485	49,0.3472;84,0.1233;82,0.0686;53,0.0507;80,0.0503;	no	no	92,0.4501;61,0.1066;36,0.0162;54,0.0114;23,0.0111;	92,1.0000;	no	no	no	no	no	no	no
chr11:104550570-104550670	59,0.1040;	no	no	82,0.0167;45,0.0107;	45,0.0418;	no	no	no	no	no	no	no
chr11:104550612-104550712	94,0.3741;17,0.1040;	no	58,0.5741;	94,0.1818;70,0.0406;90,0.0273;40,0.0167;64,0.0108;3,0.0107;	3,0.0418;90,0.0119;	no	no	no	83,0.7559;85,0.1463;	no	no	no
chr11:105126374-105126474	19,0.2546;14,0.2546;9,0.2546;4,0.2546;	no	no	49,0.2857;28,0.0818;40,0.0469;71,0.0227;16,0.0202;11,0.0202;6,0.0202;1,0.0202;21,0.0121;	40,0.0446;	28,0.0240;	no	no	no	no	no	no
[truncated: 9,520 more rows]

## Sheet: 6C
Chr	Start	End	Distance from TSS (bp)	Gene
[truncated: 12 more rows]

[truncated: 1 more sheets: 6D]
