# Supplementary material for: Changing and stable chromatin accessibility supports transcriptional overhaul during neural stem cell activation and is altered with age
Source: Aging Cell. 2021 Oct 23;20(11):e13499. doi: 10.1111/acel.13499 (PMC8590101; doi:10.1111/acel.13499)
Supplement: Supplementary file 9 — Table S8 [file ACEL-20-e13499-s007.xlsx]

## Sheet: Content
Table S8: Complete tables of iRegulon network inference results
Contents:
	Tab 8A: iRegulon results for upregulated genes associated with AA chromatin
	Tab 8B: iRegulon results for downregulated genes associated with AA chromatin

## Sheet: 8A
# Rank	Motif id	AUC	NES	ClusterCode	Transcription factor	Target genes
1	transfac_pro-M00919	0.106178	7.63919	M1	Tfdp1,E2f4,E2f1,E2f3,E2f7,E2f5,E2f2	Pcna,Cdc6,E2f1,Uhrf1,Rrm2,E2f8,Mycn,Slc38a1,Pkmyt1,Zfp367,Ranbp1,Ezh2,Stmn1,Ptma,Wee1,Cdkn1a,Asxl3,Slbp,Hnrnpf,Tuba1b,Myb,Nfia,Bcor,Arl4c,Pin1,Lmnb1,Nfib,Mcm6,Rps10,Prox1,Pdgfra,H3f3a,Cbx3,Ctcf,Nr2f2,Atad2,Rpa2,Nop10,Skp2,Kif15,Cbx5,Crtac1,Hnrnpa1,Insm1,Sall3,Elavl4,Dut,Cbx8,Bcl2l11,Mybl1,Hdgf,Olig2,Zfp462,Cdh22,Gsx2,Tbc1d1,Aurkb
2	transfac_pro-M00920	0.100023	7.02854	M1	Tfdp1,E2f1,E2f7,E2f3,E2f4,E2f5,E2f2	E2f1,Cdc6,Pcna,Rrm2,Uhrf1,Mycn,E2f8,Ptma,Pkmyt1,Arl4c,Ranbp1,Zfp367,Slc38a1,Wee1,Hnrnpf,Cdkn1a,Tuba1b,Asxl3,Bcor,Stmn1,Myb,Ezh2,Lmnb1,Mcm6,Cbx3,Nfia,Nr2f2,Rps10,Pin1,Skp2,Sall3,Ctcf,Slbp,Rpa2,Bcl2l11,Zfp462,Prox1,Lmo1,H3f3a,Pdgfra,Atad2,Tbc1d1,Chek2,Hdgf,Nfib,Hist1h2bn,Crtac1,Nop10,Tcf12,Kif15,Mybl1,Actb,Cbx8,Vim,Ece2,1700025G04Rik,Cbx5,Bcl11a,Elavl4,Plxna2,Hmgn5,Nbl1,Commd3,Wdr95,Ngdn,Insm1,Olfm…
3	transfac_pro-M00918	0.0999729	7.02362	M1	E2f4,E2f1,Tfdp1,E2f3,E2f7,E2f2,E2f5	Pcna,Zfp367,E2f1,E2f8,Cdc6,Mycn,Rrm2,Uhrf1,Nr2f2,Nfib,Ranbp1,Cdkn1a,Bcor,Pdgfra,Slc38a1,Atad2,Hnrnpf,Tuba1b,Lmnb1,Pin1,Asxl3,Skp2,Nfia,Ezh2,Rps10,H3f3a,Ctcf,Bcl2l11,Ptma,Prox1,Nfix,Mcm6,Arl4c,Pkmyt1,Nop10,Klhdc2,Zfp462,Insm1,Wee1,Sall3,Kif15,Cbx3,Cdh22,Hmgn5,Myb,Dut,Arid1b,Rpa2,Aurkb,Crtac1,Sncaip,Erh,Slbp,Ptpn14,Mybl1,Olig2,Peg12,Anp32a,Coro1c,Fam110a,Marcks,Socs3,Tcf12,Stmn1,Gsx2,Hdgf,Cbx5,Cbx8
4	transfac_pro-M00939	0.0991027	6.93727	M1	E2f1,E2f4,Tfdp1,E2f3,E2f7,E2f2,E2f5	Pcna,Zfp367,E2f1,Cdc6,E2f8,Mycn,Rrm2,Uhrf1,Nr2f2,Ranbp1,Nfib,Hnrnpf,Pdgfra,Cdkn1a,Lmnb1,Pin1,Bcor,Atad2,Skp2,Asxl3,Tuba1b,Slc38a1,Ezh2,Rps10,Nfia,Arl4c,Pkmyt1,Slbp,Mcm6,Ctcf,Klhdc2,Nfix,Bcl2l11,H3f3a,Ptma,Prox1,Nop10,Cdh22,Kif15,Wee1,Zfp462,Myb,Crtac1,Insm1,Erh,Socs3,Dut,Cbx3,Hdgf,Ptpn14,Sncaip,Arid1b,Sall3,Stmn1,Aurkb,Cbx8,Mybl1,Olig2,Rpa2,Peg12,Anp32a,Hmgn5,Tcf12,Vim,Coro1c,Ccnd1,Marcks,Fam110a
5	transfac_public-M00516	0.0902557	6.05955	M2	E2f1,E2f3,Tfdp1,E2f4,E2f7,E2f2,E2f5	E2f1,Pcna,Zfp367,Mycn,Rrm2,Cdc6,E2f8,Uhrf1,Ptma,Slc38a1,Tuba1b,Ranbp1,H3f3a,Hist1h2bn,Cdkn1a,Rps10,Hnrnpf,Nr2f2,Wee1,Mcm6,Pkmyt1,Bcor,Rpa2,Cbx3,Atad2,Arl4c,Nfia,Slbp,Asxl3,Nop10,Nfib,Lmnb1,Prox1,Hist1h2bp,Tcf12,Mybl1,Pdgfra,Tbc1d1,Stmn1,Skp2,Myb,Sall3,Bcl2l11,1700025G04Rik,Crtac1,Ctcf,Aurkb,Hmgn5,Uck2,Eef1a1,Ypel4,Actb,Vim,Ezh2,Anp32a,Galnt13,Mrpl14,Hdgf,Peg12,Kif15,Zfp462,Calm2,Insm1,Gsx2,Plxna2…
6	transfac_pro-M00740	0.088948	5.92981	M1	E2f1,E2f2,E2f3,E2f5,E2f4,Tfdp1,E2f7	Zfp367,Pcna,E2f1,Rrm2,Cdc6,E2f8,Mycn,Nfib,Uhrf1,Ranbp1,Nfia,Ezh2,Tuba1b,Slc38a1,Skp2,H3f3a,Asxl3,Cbx3,Bcl2l11,Kif15,Crtac1,Olig2,1110059G10Rik,Cdkn1a,Arl4c,Aurkb,Prox1,Pkmyt1,Atad2,Bcor,Lmnb1,Ptma,Ccnd1,Impdh2,Nop10,Hist1h2bn,Basp1,Nr2f2,Mex3b,Dut,Hnrnpf,Plcl2,Calm2,Cdh22,Actb,Tcf12,Rps10,Kcnip3,Tfdp1,Mcm6,Sall3,Sncaip,Insm1,Cbx8,Morf4l1,Dll1,Erh,Tbc1d9,Marcks,Nfix,Pdgfra,Pin1,Stmn1,Hnrnpu,Elavl4…
7	jaspar-MA0024.1	0.0866303	5.69986	M1	E2f1,E2f4,E2f2,E2f5,E2f3,Tfdp1,E2f7	Zfp367,Pcna,Mycn,E2f8,Rrm2,E2f1,Cdc6,Nfib,Nfia,Uhrf1,Tuba1b,Ezh2,H3f3a,Ranbp1,Nr2f2,Pin1,Cdkn1a,Slc38a1,Asxl3,Aurkb,Hmgn5,Actb,Cbx3,Prox1,Sall3,Atad2,Insm1,Olig2,Bcor,Ptma,Crtac1,Basp1,Erh,Arl4c,Pkmyt1,Nfix,Ccnd1,Lmnb1,Dll1,Rps10,Galnt13,Bcl2l11,Zfp462,Cdh22,Nop10,Tcf12,Med4,Dctpp1,Jag1,Kcnip3,Plcl2,Dut,Tfdp1,Crip2,Hnrnpf,Tbc1d9,Mcm6,Marcks,Cbx8,Pdgfra,Trp53i11
8	transfac_pro-M00427	0.0864184	5.67884	M1	E2f1,E2f3,E2f4,Tfdp1,E2f7,E2f5,E2f2	Zfp367,Pcna,Rrm2,Mycn,E2f1,E2f8,Nfib,Cdc6,Slc38a1,Tuba1b,Nr2f2,H3f3a,Actb,Uhrf1,Peg12,Ranbp1,Asxl3,Cdkn1a,Ezh2,Prox1,Lmnb1,Nfix,Bcor,Hnrnpf,Olfm2,Insm1,Nfia,Socs3,Pdgfra,Sall3,Zfp462,Pin1,Marcks,Erh,Aurkb,Cdh22,Ccnd1,Olig2,Dll1,Arid1b,Cbx3,Ptma,Bcl2l11,Plcl2,Commd3,Kif15,Fgf12,Mllt3,Myb,Basp1,Mcm6
9	factorbook-E2F4	0.0860847	5.64573	M1	E2f4,E2f6,E2f1	Pcna,Clic1,Tuba1b,E2f8,Zfp367,Uhrf1,H3f3a,Cdc6,Hmgn5,Prox1,Pbx3,Slbp,Ctcf,Kif15,Bcor,Aurkb,Nfix,Cdh22,Ywhaq,Nr2f2,Slc38a1,Dut,Nfib,Ptma,Cdkn1a,Ccnd1,Gatad2a,Fbln1,Gsx2,E2f1,Enc1,St8sia2,Skp2,Mycn,Chd3,Atad2,Rrm2,Socs3,Cbx8,Gsx1,Cdca7l,Bcl11a,Lmnb1,Dll1,Anapc11,Rnf122,Tead2,Plxna2,Hnrnpf,Zfp462,Pdgfra,Slc29a1,Olig2,Cbx3,Olfm2,BC030867,Mrpl14,1110059G10Rik,Ece2,Exosc9,Coro1c,Panx1,Nop10,Nes,Tbc1d9,…
10	transfac_public-M00050	0.0854399	5.58176	M1	E2f2,E2f4,E2f1,E2f5,E2f3,Tfdp1,E2f7	Zfp367,Pcna,E2f8,Rrm2,Mycn,E2f1,Cdc6,Uhrf1,Nfib,Tuba1b,Nfia,Ezh2,H3f3a,Ranbp1,Nr2f2,Slc38a1,Cdkn1a,Asxl3,Pin1,Aurkb,Cbx3,Arl4c,Prox1,Bcor,Atad2,Basp1,Ptma,Actb,Sall3,Hmgn5,Erh,Olig2,Crtac1,Pkmyt1,Ccnd1,Lmnb1,Zfp462,Insm1,Rps10,Dll1,Tfdp1,Cdh22,Nfix,Bcl2l11,Tcf12,Calm2,Nop10,Mcm6,Kcnip3,Dut,Crip2,Tbc1d9,Med4,Plcl2,1700025G04Rik,Dctpp1
11	transfac_pro-M00738	0.0848356	5.52181	M1	E2f2,E2f5,E2f4,E2f1,E2f3,Tfdp1,E2f7	Zfp367,Pcna,Rrm2,E2f1,E2f8,Mycn,Cdc6,Nfib,Uhrf1,Nfia,Tuba1b,Ezh2,H3f3a,Asxl3,Ranbp1,Cbx3,Crtac1,Arl4c,Skp2,Slc38a1,Aurkb,Olig2,Cdkn1a,Pkmyt1,Prox1,Atad2,Ccnd1,Ptma,Basp1,Bcl2l11,Lmnb1,Nr2f2,Bcor,Plcl2,Hist1h2bn,Calm2,Kif15,Tfdp1,Tcf12,Cdh22,Erh,Nop10,Kcnip3,Dll1,1110059G10Rik,Hnrnpf,Mex3b,Dut,Rps10,Tbc1d9,Impdh2,Pin1,Mcm6,Cbx8,Morf4l1,Pdgfra,Med4,Actb,Marcks,Crip2,1700025G04Rik,Insm1,Commd3,Sall3…
12	transfac_pro-M00431	0.0834649	5.38581	M2	E2f1,E2f4,E2f3,Tfdp1,E2f7,E2f5,E2f2	Zfp367,Pcna,Tuba1b,E2f8,Mycn,Uhrf1,Slc38a1,Rrm2,Socs3,H3f3a,E2f1,Nfib,Insm1,Cdc6,Nfix,Ranbp1,Nr2f2,Lmnb1,Cdkn1a,Nfia,Bcor,Dll1,Actb,Asxl3,Cbx3,Commd3,Cbx8,Prox1,Elavl4,Hnrnpf,Ezh2,Pdgfra,Ptpn14,Erh,Marcks,Cdh22,Plcl2,Zfp462,Peg12,Aurkb,Ptma,Basp1,Nop10,Kitl,Sall3,Myb,Ccnd1,Enc1,Mllt3,Anp32a,Bcl2l11,Jag1,Mthfd1l,Arid1b
13	transfac_pro-M00425	0.0833972	5.3791	M1	E2f1,E2f3,Tfdp1,E2f4,E2f7,E2f2,E2f5	Zfp367,Pcna,Mycn,E2f1,Uhrf1,Rrm2,Cdc6,Tuba1b,E2f8,Nfib,Bcor,Nfia,Ezh2,Pin1,Asxl3,Arl4c,Ptma,Actb,Ranbp1,Nr2f2,Slc38a1,Cbx3,Lmnb1,Mcm6,Kif15,H3f3a,Hist1h2bn,Pdgfra,Prox1,1110059G10Rik,Hnrnpf,Bcl2l11,Crtac1,Skp2,Calm2,Aurkb,Peg12,Commd3,Zfp462,Olig2,Tfdp1,Trp53i11,Atad2,Hmgn5,Cdh22,Marcks,Cdkn1a,Rps10,Pkmyt1,Mybl1,Ctcf,Hist1h2bp,Erh,Ccnd1,Tcf12,Sall3,Crip2,Cbx8,Hmgb1,Tbc1d9,Insm1,Med4,Plcl2,Kcnip3,…
14	transfac_pro-M00940	0.0825179	5.29187	M1	E2f1,E2f2,E2f5,E2f4,E2f3,Tfdp1,E2f7,E2f6	Zfp367,Pcna,Uhrf1,E2f8,Tuba1b,Mycn,Slc38a1,Nfib,E2f1,Ranbp1,Bcor,H3f3a,Ptma,Cdkn1a,Nfia,Insm1,Rrm2,Nr2f2,Prox1,Hnrnpf,Zfp462,Hmgb1,Cdc6,Nop10,Atad2,Dut,Olig2,Ccnd1,Arl4c,Gm3696,Enc1,Cdh22,Nfix,Pin1,1700025G04Rik,Gsx2,Tubb6,Mcm6,Rps10,Lancl3,Hist1h2bn,Kif15,Pdgfra,Kcnip3,Socs3,Trp53i11,Asxl3,Sncaip,Bcl2l11,Cbx8,Ptpn14,Kitl,Tbc1d1,Elavl4,Hmgn5,Ezh2,Tgif2,Pkmyt1,Plcl2,Arid1b,Dll1,Rab17,Sf3a3,Cbfa2t3…
15	swissregulon-E2F1..5.p2	0.082315	5.27174	M1	E2f3,E2f4,E2f5,E2f1,E2f2,Tfdp1,E2f7	Zfp367,Pcna,E2f8,Rrm2,E2f1,Mycn,Cdc6,Nfib,Nfia,Uhrf1,H3f3a,Dctpp1,Asxl3,Tuba1b,Slc38a1,Atad2,Cbx3,Ezh2,Pkmyt1,Prox1,Ranbp1,Lmnb1,Olig2,Aurkb,Crtac1,Ccnd1,Arl4c,Dut,Plcl2,Ptma,Rps10,Bcor,Basp1,Cdh22,Nop10,Pin1,Bcl2l11,Myb,Kcnip3,Nr2f2,Erh,Kif15,Dll1,1110059G10Rik,Tfdp1,Tcf12,Actb,Pdgfra,Mcm6,Hnrnpf,Med4,Insm1,Fkbp5,Hist1h2bn,Elavl4,Jag1,Skp2,Marcks,Calm2,Cdca7l,Ptpn14,Eef1a1,Cdkn1a,Stmn1,Actg1,Cri…
16	transfac_pro-M00428	0.082315	5.27174	M2	E2f1,E2f3,Tfdp1,E2f4,E2f7	Zfp367,Uhrf1,Slc38a1,Pcna,H3f3a,Mycn,E2f8,Tuba1b,Nfia,Nfix,Dll1,Socs3,Chd3,Cbx8,Actb,Rrm2,Nfib,Bcor,Lmnb1,Elavl4,Nr2f2,Ptpn14,Cbx3,Ranbp1,Rars,Pdgfra,Commd3,Spag5,Insm1,Cdkn1a,Prox1,Marcks,Hmgn5,Myo1b,Bcl2l11,Bcl11a,E2f1,Zfp462,Morf4l1,Sall3,Ccnd1,Tcf12,Gatad2a,Olfm2,Cdc6,Asxl3,Aurkb,Mllt3,Pbx3,Anp32a,Car3,Kitl,Basp1,Plcl2
17	homer-M00028	0.0811742	5.15855	M1	E2f1,E2f7,Tfdp1,E2f4,E2f3,E2f2,E2f5	Pcna,E2f1,Rrm2,Mycn,Ranbp1,Uhrf1,E2f8,Cdc6,Slc38a1,Wee1,Tuba1b,Pkmyt1,Bcor,Ptma,Pdgfra,Hnrnpf,Ypel4,Nfib,Stmn1,Zfp367,Prox1,Arl4c,Hist1h2bn,Nr2f2,Mcm6,Cbx3,Nop10,Cdkn1a,H3f3a,Cbfa2t3,Rps10,Cbx8,Ccnd1,Kcnc1,Ece2,Aurkb,Elavl4,Dut,Cacnb2,Trp53i11,Crtac1,Gsx2,Rpa2,Jag1,Cdh22,Bcl11a,Slbp,Dll1,Ptpn14,Gm3696,Hist1h2bp,Plxna2,Sall3,Celf3,Asxl3,Eef1a1,Crip2,Med4,Nfia,Ddx20,Actg1,Vim,Olig2,1700025G04Rik,Ct…
18	transfac_pro-M00426	0.0800108	5.04313	M1	E2f1,E2f4,Tfdp1,E2f3,E2f7,E2f2,E2f5	Zfp367,Pcna,E2f1,Rrm2,Mycn,Cdc6,Nfib,E2f8,Actb,H3f3a,Nr2f2,Slc38a1,Asxl3,Peg12,Uhrf1,Tuba1b,Ezh2,Olfm2,Ranbp1,Nfix,Bcor,Insm1,Hnrnpf,Cdkn1a,Sall3,Zfp462,Nfia,Prox1,Pdgfra,Lmnb1,Ccnd1,Olig2,Pin1,Fgf12,Aurkb,Dll1,Elavl4,Bcl2l11,Commd3,Gm3696,Cbx3,Socs3,Arid1b,Marcks,Tbc1d9,Erh,Morf4l1,Cdh22,Plcl2,Kif15,Mllt3,Basp1
19	transfac_pro-M01114	0.0786445	4.90758	M1	E2f1	Zfp367,Pcna,Socs3,Tuba1b,E2f1,Uhrf1,Nfib,H3f3a,Slc38a1,Bcor,Ranbp1,Nr2f2,Rrm2,Prox1,E2f8,Mycn,Hmgb1,Cdh22,Nfia,Zfp462,Ccnd1,Nop10,Insm1,Zfp711,Nfix,Pdgfra,Kcnc1,Kcnip3,Pin1,Sall3,Olig2,Pbx3,Cdkn1a,Basp1,Gsx1,Cbfa2t3,Elavl4,Arid1b,Tgif2,Sf3a3,Rps10,Med4,Syngr4,Plcl2,Gsx2,Dll1,Neto2,Cbx8,Aurkb,Ypel4,Exosc9,Fgf12,Tbc1d1,Cd2bp2,Tead2,Ywhaq,Atad2,Ezh2,Mthfd1l,Rab17,Cdca7l,Enc1,Bcl11a,Ctcf,Cdc6,Pkmyt1,…
20	yetfasco-2180	0.077639	4.80782	M3		Ranbp1,H3f3a,Zbtb12,Reep1,Ccnd1,Zfp462,Bcor,Insm1,Nfib,Sall3,Plxna2,Olig2,Actg1,Crtac1,Actb,Dll1,Mllt3,Asxl3,Slc38a1,Cdh22,E2f8,Trp53i11,Mycn,Prox1,Olfm2,Ywhaq,Lbr,Chd3,Lrp8,Hmgn5,Shmt2,Elavl4,Bcl11a,Lmnb1,Jag1,Pbx3,Zfp367,Cbfa2t3,Nfix,Zfp711,Nfia,Uhrf1,Cdk5r1,Vim,Gsx1,Hmgb1,Hnrnpf,Cbx8,Mybl1,Kcnip3,Kcnc1,Pdgfra,Cbx3,Neto2,Nap1l1,Socs3,Slc29a1,Csrp2,Ezh2,Ptma,Marcks,Bcl2l11,Ascl1,Midn,1700025G04R…
21	jaspar-PF0069.1	0.0767462	4.71924	M1	E2f1,E2f6,E2f8	Zfp367,E2f8,Rrm2,Uhrf1,Pcna,Ranbp1,Nfib,Mycn,E2f1,Cdc6,Prox1,Olig2,Nfia,Mthfd1l,Tubb6,H3f3a,Ptma,Nop10,Ccnd1,Bcor,Dll1,Calm2,Arl4c,Syngr4,Dut,1700025G04Rik,Plcl2,Tead2,Hist1h2bn,Atad2,Sf3a3,Gsx2,Slc38a1,St8sia2,Lrrfip1,Erh,Cbx3,Kcnip3,Pdgfra,Nr2f2,Tuba1b,Fkbp5,Cdca7l,Ptpn14,Gatad2a,Eef1a1,Hnrnpf,Pkmyt1,Lmnb1,Basp1,Med4,Zfp711,Aurkb,Tfdp1,Cbx8,Plxna2,Zfp462,Neurod4,Cdh22,Rps10,Bcl2l12,Asxl3,Insm1,…
22	yetfasco-853	0.0761239	4.6575	M4		Prox1,Cbx3,Socs3,Nfia,Uhrf1,Fkbp5,Tuba1b,Cfl1,Ascl1,Zfp462,Bcor,Cbx5,Bcl11a,Cdkn1a,Dll1,Mllt3,Insm1,Mex3b,Zfp367,Nr2f2,Tubb3,Nfib,Ddx20,Pdgfra,Rars,Mycn,Rrm2,Actb,Bcl2l11,Tbc1d16,Myo1b,Nfix,Pcna,Lrp8,Zbtb12,Mybl1,Ccnd1,Mrpl14,Cbx8,Kcnip3,Plxna2,Skp2,Sall3,E2f8,Morf4l1,Hnrnpf,Nap1l1,Trp53i11,Cdh22,Klf13,Hmgb1,Gadd45g,Fgf12,Ece2,Csrp2,Actg1,Foxo6,Marcks,Arl4c,Gsx2,Olig2,Aurkb,Tmem107,Gatad2a,Hsp90a…
23	transfac_pro-M00430	0.0757271	4.61814	M2	E2f1	E2f1,Pcna,Socs3,Ranbp1,Rrm2,Nfix,Uhrf1,Cdc6,Hnrnpf,E2f8,Sall3,Cdkn1a,Olig2,Actb,Zfp367,Mycn,Insm1,Nr2f2,Zfp462,Pdgfra,Prox1,Slc38a1,Bcl2l11,Nop10,Bcor,Commd3,Ptpn14,Ezh2,Cbx3,Gm3696,Hmgn5,H3f3a,Nfib,Asxl3,Slbp
24	transfac_pro-M02917	0.0755693	4.60248	M5	Sry,Sox21,Sox7,Sox15,Sox5,Sox9,Sox8,Sox18,Sox30,Nanog,Sox17,Sox13,Sox14,Sox12,Sox11,Sox6,Sox4	H3f3a,Wee1,Lmnb1,Insm1,Trp53i11,Mllt3,E2f1,Bcl11a,Cbx8,Basp1,Stmn1,Asxl3,Elavl4,Dll1,Cdk5r1,Gadd45g,Bcor,Hnrnpa1,Prtg,Nfia,Dynlt1b,Tcf12,Prox1,Ppp4r1,Uck2,Nfix,Arl4c,Pdgfra,Pipox,Ezh2,Zfp462,Ccnd1,Hsp90ab1,Zfp367,Ywhaq,Mex3b
25	homer-M00030	0.0749696	4.54298	M1	E2f4,E2f1,E2f6	Zfp367,Tuba1b,Pcna,E2f8,Ranbp1,H3f3a,Uhrf1,Nfib,Hmgn5,Ptma,Slc38a1,Zbtb12,E2f1,Prox1,Mycn,Ccnd1,Atad2,Insm1,Lmnb1,Rrm2,Zfp711,Clic1,Bcor,Nop10,Nr2f2,Cdc6,Trp53i11,Dut,Cdkn1a,Tubb6,Gsx2,Carhsp1,Nfix,Tead2,Syngr4,Pdgfra,Bcl2l11,Olig2,Fgf12,Lmo1,Cfl1,Cbx3,Socs3,Tgif2,Dll1,Sall3,Hnrnpf,Gm3696,Cbfa2t3,Ywhaq,Rps10,Hmgb1,Aurkb,Hdgf,Arl4c,Bcl11a,Kcnc1,Kitl,Basp1,Nfia,Ptpn14,Enc1,Mcm6,Nme2,Neurod4,1700025…
26	transfac_pro-M00938	0.0744781	4.49422	M1	E2f1,Tfdp1,E2f7,E2f3,E2f4	Pcna,E2f1,Mycn,Tuba1b,Elavl4,E2f8,Slc38a1,Rrm2,Chd3,Nfix,Hist1h2bp,Ece2,Zfp367,Celf3,Dll1,Hnrnpf,H3f3a,Bcor,Rps10,Prox1,Sema4c,Atad2,Gsx1,Trp53i11,Calm2,Plxna2,Ranbp1,Gm3696,Uhrf1,Nfia,Nop10,Olig2,Nr2f2,Kcnc1,Jag1,Sall3,Insm1
27	transfac_pro-M00737	0.0742977	4.47632	M1	E2f1	Zfp367,Pcna,E2f8,Nfib,Uhrf1,Rrm2,H3f3a,E2f1,Mycn,Tuba1b,Ranbp1,Cdkn1a,Nfix,Cdc6,Bcor,Slc38a1,Nfia,Prox1,Basp1,Nr2f2,Jag1,Socs3,Dll1,Calm2,Mthfd1l,Ccnd1,Nop10,Tubb6,Cbx8,Pbx3,Zfp462,Olig2,Sall3,Elavl4,Cdh22,Eef1a1,Kcnip3,Pdgfra,Insm1,Dut,Ptma,Asxl3,Skp2,Plxna2,Aurkb,Ezh2,Erh,Hnrnpf,Mllt3,Hmgn5,1700025G04Rik,Kitl,Tmsb10,Cbx3,Neurod4,Tead2,Kcnc1,Bcl2l11,Gsx1,Plcl2,Enc1,Slc29a1,Sncaip,Bcl2l12,Bcl11a,…
28	factorbook-E2F1	0.0736033	4.40743	M4	E2f1	Bcl11a,Socs3,Cfl1,Mycn,Zfp462,Prox1,Ccnd1,Tuba1b,Mllt3,Kcnc1,Jag1,Nfia,Hnrnpf,Ctcf,Nr2f2,Fgf12,Cdkn1a,Nfib,Gsx2,Anp32a,Ptma,Chd3,Panx1,Clic1,Mex3b,Bcor,Rars,Bcl2l11,Cacna2d3,Lmnb1,Lrp8,Hmgb1,Mrpl14,Pcna,Lmo1,Cbfa2t3,Ascl1,Tfdp1,H3f3a,Ece2,Dll1,Ptpn14,Cdk5r1,Mylpf,Hsp90ab1,Stmn1,Klf13,Nfix,Cbx8,Mybl1,Zfp367,Ywhaq,Kif23,Marcks,Ddx20,St8sia2,Midn,Pdgfra,Insm1,Gm3696,Sall3,Mreg,Tdp1,Neto2,Ncor2,Fbln2…
29	transfac_pro-M00736	0.0715561	4.20432	M1	E2f1,E2f2,E2f4,E2f3,E2f5,E2f6	Zfp367,Tuba1b,Pcna,E2f8,Socs3,Rrm2,Uhrf1,Mycn,Nfib,Ranbp1,H3f3a,E2f1,Cdkn1a,Slc38a1,Prox1,Zfp711,Cdh22,Bcor,Hmgn5,Cdc6,Sall3,Jag1,Ccnd1,Zfp462,Ptma,Lmnb1,Nfix,Olig2,Cbx8,Basp1,Pbx3,Nfia,Nr2f2,Asxl3,Tubb6,Eef1a1,Atad2,Skp2,Mthfd1l,Gsx1,Prss23,Kcnip3,Rps10,Rnf122,Insm1,Dll1,1700113H08Rik,Nop10,Pdgfra,Dut,Aurkb,Tead2,Slc29a1,Pin1,Hnrnpf,Cbx3,Gatad2a,Ddx20,1700025G04Rik,Plcl2,Calm2,Arl4c,Cbfa2t3,Gm36…
30	stark-TTTNGGCGS	0.0708843	4.13767	M6		Actb,Mycn,Zfp367,Nfia,Nfib,Nfix,Anp32a,Pin1,Coro1c,Cdkn1a,Elavl4,Hnrnpf,Ranbp1,Ngdn,Pkmyt1,Cbx8,Stmn1,Prox1,Wee1,Bcl2l11,Rps10,Atad2,E2f1,Sema4c,Fgf12,Cbx5,Gsx1,Slc38a1,Ece2,H3f3a,Nr2f2,Dll1,Cks2,Midn,Zfp462,Cbx3,Mex3b,Sncaip,Plxna2,Plcl2,Cdh22,Lrrfip1,Nbl1,Mybl1,Hnrnpa1,Crtac1,Hmgb1
31	transfac_pro-M02090	0.0706047	4.10993	M1	E2f4	Tuba1b,Zfp367,Nr2f2,Uhrf1,Pcna,H3f3a,Chd3,Zfp462,E2f1,Prox1,Trp53i11,Elavl4,Nfia,Nop10,Hmgb1,Mycn,Nfix,Nfib,Mylpf,Bcl11a,Fgf12,Cdh22,Tgif2,Gsx1,Bcor,Ccnd1,Zfp711,Insm1,Basp1,Kcnip3,Ywhaq,Slc38a1,Sall3,Cd2bp2,Lmnb1,Dll1,Mybl1,Pbx3,BC030867,Tbc1d1
32	yetfasco-1946	0.0705461	4.10411	M1		Zfp367,Dll1,Zfp462,Slc38a1,H3f3a,Nfix,Arid1b,Bcor,Lrp8,Socs3,Nr2f2,Pcna,E2f1,Marcks,Nfib,Actg1,Kcnip3,Insm1,Cbx5,Nfia,Cfl1,Hnrnpa1,Pdgfra,Gsx2,Myo1b,Cbx8,Tuba1b,Prox1,Ptpn14,Sncaip,Ccnd1,Lrrfip1
33	yetfasco-2185	0.0691933	3.9699	M3		E2f8,Bcor,Kcnip3,Insm1,Nfix,Jag1,Pdgfra,Marcks,Lrp8,Ptma,Bcl11a,H3f3a,Ywhaq,Ctcf,Basp1,Dll1,Lmnb1,Zfp367,Mycn,Hnrnpf,Hnrnpu,Hmgn5,1700025G04Rik,Elavl4,Asxl3,Hmgb1,Crtac1,Ptpn14,1110059E24Rik,Prox1,Stmn1,Nfib,Mllt3,Socs3,Cbx8,Sall3,Cbfa2t3,Olig2,Trp53i11,Cbx3,Prtg,Plxna2,Zfp462,Ezh2,Gsx1,Nr2f2,Nfia,Hsp90ab1,Ccnd1,Arl4c,Bok,Cdkn1a,Lin9,Vash2,Chek2,Cdh22,Gatad2a,Actg1,Ubl5,Cdk5r1,Aldh18a1,Rpa2,Olfm2…
34	homer-M00176	0.068792	3.93009	M5	Sox2,Sox9,Sox11,Sox30,Sox3	Stmn1,Tubb3,Myo1b,Ywhaq,Midn,Crmp1,Basp1,Insm1,Bcl11a,Bcl2l11,Mex3b,Socs3,Elavl4,E2f1,Wee1,Plxna2,Cdk5r1,Sema4c,Gsx2,Ptma,Cd24a,Celf3,Nfix,Ccnd1,Enc1,Zfp711,Cadps
35	homer-M00269	0.0686702	3.91801	M7	Pole4,Nfyc	Marcks,Chd3,Nfix,Tgif2,Bcl11a,Prox1,Mycn,Mllt3,Zfp462,Anp32a,Bcor,Stmn1,H3f3a,Insm1,Sall3,Nfia,Nr2f2,Cacna2d3,St8sia2,Wdr95,Hmgb1,Pdgfra,Socs3,Elavl4,Ptma,Kcnc1,Nfib,Hnrnpf,E2f8,Cbx5,Csrp2,Mex3b,Basp1,1700025G04Rik,Midn,Plxna2,Tbc1d1,Pbx3,Foxo6,Chek2,Hsp90ab1,Tcf12,Arid1b,Ptpn14,Kif23,Zfp367,Rps10,Kitl,Gsx2,Myo1b,Fam110a,Cfl1,Vim,Morf4l1,Cdkn1a,Trp53i11,Mex3d,Crmp1,Asxl3,Sema4c,Sncaip,Slc38a1,Pde…
36	transfac_pro-M01840	0.0685259	3.90369	M1	E2f3,E2f4,E2f1,Tfdp1	Zfp367,E2f1,Nfib,Mycn,Pcna,Slc38a1,Ranbp1,Nfix,E2f8,Uhrf1,Wee1,Hnrnpf,Rrm2,Enc1,Socs3,Insm1,Prox1,Kcnip3,Nfia,Pdgfra,Elavl4,Bcor,Zfp462,Nr2f2,Tfdp1,Atad2,Plxna2,Ezh2,Hmgb1,Rps10,Arid1b,St8sia2,1700113H08Rik,Zfp711,Sall3,Sema4c,Fgf12,H3f3a,Gatad2a,Prss23,Chd3,Pkmyt1,Nap1l1,Gm3696,1700025G04Rik,Arl4c,Mthfd1l,Ctcf
37	homer-M00032	0.0683862	3.88983	M1	E2f7,E2f1,E2f6	Zfp367,Tuba1b,Pcna,E2f8,Uhrf1,Ranbp1,H3f3a,Cbx3,Hmgn5,Prox1,Mycn,Bcor,Slbp,Lmnb1,Ezh2,Pdgfra,Dut,Nr2f2,Cdkn1a,Nfib,Clic1,Slc38a1,Cdc6,Atad2,Rrm2,Tfdp1,Cbfa2t3,Socs3,Olig2,Sf3a3,Tubb6,Aurkb,Cdk5r1,Lmo1,Arl4c,Ptma,Tead2,Bcl11a,Ddx20,Ccnd1,Gsx1,Rps10,Gsx2,Mcm6,Nfia,Sall3,Bcl2l11,Coro1c,Hnrnpf,Syngr4,Basp1,Cadps,Carhsp1,Shmt2,1110059E24Rik,Prss23,Kcnc1,1700025G04Rik,Kitl,Wee1,Cd2bp2,Ppia,Nop10,Hist1h…
38	yetfasco-592	0.0683591	3.88714	M1		Zfp367,Pcna,Bcor,Uhrf1,Arl4c,Tuba1b,Zfp462,Nfia,Hist1h2bp,E2f1,Slc38a1,Hist1h2bn,Nr2f2,Actb,Hnrnpf,Tfdp1,Mycn,H3f3a,Nfib,Stmn1,Prox1,Wee1,E2f8,Pdgfra,Gm3696,Nme2,Pkmyt1,Cbx3,Ilkap,Myo1b,Atad2,1700025G04Rik,Eef1a1,Socs3,Cdkn1a,Kcnip3,Insm1,Ranbp1,Aurkb,Vash2,Marcks,Cdh22,Dpysl2,Basp1,Cacnb2,Enc1,Sema4c,Bcl2l11,Hmgb1,Plcl2,Peg12,Actg1,Ptpn14,Ifrd2,Mllt3,Cbx8,Gatad2a,Rpl19,Shmt2,Zfp711,Cbx5,Myb,Tgif…
39	transfac_pro-M00739	0.0671056	3.76277	M1	E2f1,E2f2,E2f5,E2f3,E2f4	Zfp367,Pcna,Uhrf1,E2f8,Rrm2,Nfib,Ranbp1,E2f1,Mycn,Tuba1b,H3f3a,Cdkn1a,Socs3,Slc38a1,Cdc6,Skp2,Bcor,Nfia,Basp1,Jag1,Nr2f2,Olig2,Ccnd1,Prox1,Pbx3,Cbx8,Tubb6,Cdh22,Nop10,Ptma,Pdgfra,Dut,Nfix,Zfp462,Kcnip3,Sf3a3,Mthfd1l,Eef1a1,Calm2,Sall3,Enc1,Panx1,Hnrnpf,Plxna2,Dll1,Bcl2l11,Tead2,Rps10,Arl4c,Sncaip,Aurkb,Hist1h2bn,Ezh2,Kcnc1,Cbx3,Insm1,Commd3,Gsx2,Mex3b,Plcl2,Cbfa2t3,Asxl3,Kif15,Slc29a1,Neto2,Tmsb1…
40	homer-M01825	0.0666682	3.71938	M8		Lrp8,Jag1,Pdgfra,Gsx1,Bcl2l11,Bcor,Gatad2a,Hmgb1,Chd3,Eif4e,Dll1,Morf4l1,Mllt3,Ptma,Slbp,Ypel4,Clp1,Myo1b,Cacnb2,Bcl11a,Lbr,Actb,Eef1a1,Nr2f2,Gtf2f2,Uck2,Hnrnpf,Lmo1,Nedd4,Tubb3,Ctcf,Ppp4r1,Lmnb1,Nme1,Grcc10,Aurkb,Plcl2,Fkbp5,Nbl1,Mex3b,Tbc1d1,Rpl21,Bok,Actg1,Slc38a1,Enc1,Ezh2,Commd1,Cacna2d3,Sall3,Atad2,Cbfa2t3,Kif14,Ptpn14,Hnrnpu,Tcf12,Sf3a3,Ccnd1,Tgif2,Cfl1,Prr19,Pbx3,H3f3a,Zfp711,Ncor2,Foxo6,…
41	transfac_pro-M00716	0.0666637	3.71893	M4	Zbtb14	Marcks,Zfp462,Nr2f2,Nfix,Bcl11a,Bcor,H3f3a,Chd3,Nfia,Cfl1,Mex3b,Mllt3,Slc38a1,Mylpf,Hmgb1,Panx1,Syngr4,Hmgn5,Prox1,Pdgfra,Morf4l1,St8sia2,Lmnb1,Zfp367,Tuba1b,Hnrnpf,Asxl3,Arid1b,1700025G04Rik,Insm1,Gsx2,Nfib
42	homer-M01771	0.0666592	3.71848	M7		Hmgb1,Marcks,Nr2f2,Nfia,Insm1,Zfp462,Anp32a,Bcor,Asxl3,Sall3,Nfib,Ccnd1,Bcl11a,Zbtb12,Dll1,Pdgfra,Prox1,Aurkb,Bcl2l11,Cbfa2t3,E2f8,Slc38a1,Cbx8,Fkbp5,Tgif2,Socs3,Mycn,Cbx5,Lmo1,Nfix,Kcnc1,Mllt3,Cdh22,Sema4c,Zfp367,Myb,Gsx2,Plxna2,Hnrnpf,Chek2,Uhrf1,Ptpn14,Nme2,Sncaip,Foxo6,Midn,Calm2,Mki67,Vim,Actg1,Csrp2,Jag1,Ypel4,Olig2,Fgf12,1700025G04Rik,Cadps,Elavl4,Gsx1,Basp1,St8sia2,Skp2,Panx1,Pde2a,Cacna2…
43	taipale-GCCMCGCCCMC-KLF16-DBD	0.0660143	3.65451	M9	Klf16,Sp2,Sp4,Sp3,Sp1,Klf4,Klf7,Sp8,Klf14,Sp9,Sp6,Sp7,Sp5,Klf17,Zfp352,Klf13,Klf6,Klf12,Klf3	Chd3,Tead2,Zbtb12,Stmn1,Fam110a,Ddah2,Nr2f2,Bcl11a,Coro1c,Kcnc1,Ncor2,Foxo6,Nfia,Zfp367,Bcor,Hdgf,Spata13,Midn,Nfib,Trp53i11,Nfix,Prox1,Csrp2,Dpysl2,Socs3,Zfp462,Gatad2a,Enc1,Cbx5,Marcks,Elavl4,Lmo1,Mllt3,Carhsp1,Cbfa2t3,Klf13,Cbx8,Spag5,Gsx2,Sema4c,Nbl1,Pdgfra,Plxna2,1700025G04Rik,Neurod4,Hnrnpf
44	yetfasco-2217	0.0657799	3.63125	M3	Tox4,Hmgb4,Gm5828,Tox3,Tox,Tox2,Pou4f1,Pou4f2,Pou4f3	Insm1,Sall3,Ccnd1,Reep1,H3f3a,Nfix,Hmgb1,Actb,Crtac1,Dll1,Wee1,Ascl1,E2f8,Bcor,Actg1,Plxna2,Nfib,Gsx1,Trp53i11,Zfp462,Bcl11a,Midn,Nr2f2,Vim,Lmnb1,Arid1b,Mllt3,Ranbp1,Adam12,Olig2,Arl4c,Foxo6,Neto2,Ywhaq,Marcks,Slc43a1,Cbx8,1700025G04Rik,Car3,Socs3,Ptpn14,Tgif2,Mycn,Prtg,Shmt2,Olfm2,Zfp367,Anp32a,Prox1,Nfia,Hnrnpu,Elavl4,Lrp8,Gadd45g,Pde2a,Chd3,Uhrf1,Pdgfra,Jag1,Tcf12,Bcl2l11,Gatad2a,Ncor2,Zbtb12,…
45	yetfasco-604	0.0649682	3.55072	M8		Jag1,Lrp8,Bcl2l11,Pdgfra,Gsx1,Nr2f2,Hmgb1,Chd3,Clp1,Morf4l1,Gatad2a,Mllt3,Nme1,Dll1,Hnrnpf,Myo1b,Bcor,Eif4e,Ypel4,Ptma,Lmo1,Lbr,Slc38a1,Cacnb2,Tubb3,Mex3b
46	homer-M00031	0.0642377	3.47825	M1	E2f6,E2f7	Tuba1b,Nr2f2,H3f3a,Chd3,Bcor,Bcl11a,Prox1,Trp53i11,Nfib,Ranbp1,Zfp367,Nfix,Plxna2,E2f8,Hmgb1,Zfp462,Nfia,St8sia2,Cdh22,Crmp1,Ccnd1,Ywhaq,Socs3,Cd2bp2,Elavl4,Lmnb1,Csrp2,Pcna,1700025G04Rik,Fgf12,Slc38a1,Anp32a,Gsx2,Atad2,Sema4c,Uhrf1,Hmgn5,Zbtb12,Zfp711,Coro1c,Ascl1,Slc29a1,Cdkn1a,Dpysl2,Ptma,Pbx3,Kitl,Gsx1,Pdgfra,Ddx20,Cbx3,Olig2,Marcks,Ncor2,Aurkb,Nop10,Mycn,Rad51c,Myo1b,Ezh2,Sall3,Clic1,Kcnip3,…
47	transfac_public-M00024	0.0641205	3.46662	M1	E2f1	Pcna,E2f1,H3f3a,Uhrf1,Elavl4,Insm1,St8sia2,Arid1b,Kcnc1,Ezh2,Nfib,Nr2f2,Zfp367,Shmt2,Nfix,Reep1,Prox1,Bcor,Actg1,Arl4c,Gsx1,Hist1h2bp,Spag5,Nfia,Olig2,Cbx8,Hnrnpf,Slc38a1,Hdgf,Ddx20
48	homer-M01784	0.0638409	3.43888	M1	E2f1	Zfp367,Bcor,Arl4c,Uhrf1,Pcna,Hist1h2bp,Nfia,Tuba1b,Tfdp1,Hist1h2bn,Zfp462,Hnrnpf,Actb,E2f1,Nr2f2,Slc38a1,Stmn1,Nfib,Mycn,Prox1,Pkmyt1,Wee1,E2f8,Vash2,Ranbp1,Socs3,H3f3a,Cbx3,Cdkn1a,Atad2,Kcnip3,Cdh22,Eef1a1,Pdgfra,Cct8,Ilkap,Myo1b,Nme2,Cacnb2,Basp1,Enc1,Marcks,Hnrnpa1,Cbx8,Sncaip,Gm3696,Aurkb,Cbx5,Cbfa2t3,Sema4c,Gatad2a,Ptma,Actg1,Insm1,Ifrd2,1700025G04Rik,Anp32a,Rpl19,Plcl2,Carhsp1,Dpysl2,Peg12,…
49	yetfasco-2045	0.0636741	3.42233	M10		Ascl1,Zfp462,Slc38a1,Pdgfra,Bcor,Tmem179,Insm1,Sall3,Nfix,Mllt3,Jag1,Ccnd1,Prox1,Cdh22,Hnrnpf,Ece2,Marcks,Dll1,Ccdc106,Bcl2l11,Hsp90ab1,Nfia,Ptma,Arl4c,Gatad2a,Tmem107,Cbx3,Anp32a,Plxna2,Cbx8,1700025G04Rik,Calm2,Cdca7l,Prss23,Hspa8,Myo1b,Sema4c,Enc1,Nbl1,Coro1c,Ywhaq,Nfib,4931428F04Rik,Smyd2,Tcf12,Wdr95,Clp1,Cbfa2t3,Sncaip,Eef1a1,Impdh2,Bcl11a,Tubb6,Uck2,Arid1b,Zfp367,Dpysl2,Asxl3,Basp1,E2f8,Tsr1…
50	yetfasco-1301	0.0635298	3.40801	M7		Zfp462,Slc38a1,Bcor,Sall3,Anp32a,Aurkb,Smyd2,Nfib,Fgf12,Olig2,Eef1a1,Cdh22,Prox1,Pdgfra,Ccnd1,Gatad2a,Hsp90ab1,E2f8,1700025G04Rik,Sema4c,Hnrnpf,Hmgb1,Klf13,Insm1,Uhrf1,Bcl11a,Vim,Tgif2,Nr2f2,Nfia,Mllt3,Prss23,Asxl3,Bcl2l11,Cbx8,Crtac1,Enc1,Dll1,Myb,Atp5h,Ranbp1,Plcl2,Jag1,Actb,Kcnip3,Hnrnpu,Ece2,Cbfa2t3,Ifrd2,Morf4l1,Zbtb12,Actg1,Arl4c,Fam110a,Midn,Gsx2,Stmn1,H3f3a,Lmo1,Zfp367,Nfix,Uck2,Calm2
51	transfac_pro-M02742	0.0631645	3.37178	M4	E2f2,E2f3	Cfl1,Uhrf1,Cdkn1a,Dll1,Nr2f2,Mllt3,Nfib,Prox1,Nfia,Bcl11a,Ccnd1,Hnrnpf,Pcna,Bcor,Zfp462,Mex3b,Lmo1,Nfix,Mybl1,E2f8,Cbfa2t3,Gm3696,Lmnb1,Gsx1,Pkmyt1,Mycn,Foxo6,Gsx2,Mylpf,Tuba1b,Ascl1,Insm1,Cct8,Morf4l1,Tbc1d1,Dpysl2,Aurkb,Zfp711,Cdh22,Chd3,Prtg,Sall3,Arl4c,Plxna2,Ptma,Atad2,Gadd45g,Rars,Car3,Pdgfra,Hmgb1,Csrp2,Zfp367,Cdc6,Pin1,Bcl2l11,Kif14,Trp53i11,Ywhaq,Slc38a1,Gatad2a,Socs3,Fkbp5,Kitl,Rpl21,Hs…
52	homer-M00029	0.063133	3.36865	M11	E2f1,E2f4,E2f6	Tuba1b,Zfp367,Ranbp1,Hmgn5,Cbx3,E2f8,Ezh2,Uhrf1,Pcna,Nfib,H3f3a,Atad2,Cdkn1a,Bcor,Clic1,Wee1,Ccnd1,Lmnb1,Slc38a1,Rrm2,Prox1,Hdgf,Bcl2l11,Hnrnpf,Carhsp1,Ppia,Ywhaq,Olig2,Slbp,Mycn,Fbln2,Cbx8,Sf3a3,Myo1b,Cbfa2t3,Ddx20,BC030867,Tagln2,Mex3b,Pdgfra,Calm2,Cdk5r1,Basp1,Klhdc2,Kitl,Syngr4,Tmem107,Panx1,1700025G04Rik,Shmt2,Cdc6,Socs3,Lmo1,Nes,Csrp2,St8sia2,Ptma,Bcl11a,Nr2f2,Zfp462,Coro1c,Nop10,Gm3696,Sal…
53	transfac_pro-M01124	0.0630473	3.36015	M12	Pou5f1,Sox2,Pou3f1,Nfatc1,Pdx1,Yy1,Pbx1,Tcf3,Pax4	Dll1,Pipox,Nes,Nr2f2,Hes6,Gadd45g,Cbfa2t3,Pbx3,Bcor,Zfp462,Nfib,Mycn,Ngdn,Rgs8,Asxl3,Dhx9,Tgif2,Tcf12,Bcl11a
54	yetfasco-2147	0.0628218	3.33778	M3	Tox4,Gm5828,Hmgb4,Tox3,Tox,Tox2	Sall3,Insm1,Reep1,Ccnd1,H3f3a,Nfix,Hmgb1,Dll1,Plxna2,Actb,Crtac1,E2f8,Ascl1,Bcor,Actg1,Nfib,Wee1,Bcl11a,Mllt3,Trp53i11,Gsx1,Ranbp1,Arid1b,Midn,Olig2,Ptpn14,Neto2,Zfp462,Lmnb1,Marcks,Vim,Arl4c,Adam12,Foxo6,1700025G04Rik,Ywhaq,Socs3,Prtg,Olfm2,Nr2f2,Tgif2,Anp32a,Cbx8,Elavl4,Shmt2,Car3,Zfp367,Hnrnpu,Chd3,Nfia,Pde2a,Tcf12,Prox1,Pdgfra,Uhrf1,Lrp8,Slc43a1,Mycn,Adamtsl2,Jag1,Btg2,Gatad2a,Pipox,Nap1l1,Ga…
55	homer-M01525	0.0623754	3.29349	M5	Sox9	Ptma,Tcf12,Pdgfra,Bcl2l11,Celf3,Tubb3,Nfia,Basp1,Pipox,Asxl3,Zfp711,Wee1,Cadps,Carhsp1,Car3,Rab17,Mllt3,Mex3d,Trp53i11,Prox1,Rnf122,Ccnd1,Hnrnpf,Pde2a,Myo1b,Marcks,Galnt13,Rars,Eef1a1,Ppih,Zfp367,Fam110a
56	yetfasco-1248	0.0622492	3.28096	M13		Hmgn5,H3f3a,Wee1,Bcor,Actb,Cbx8,Dpysl2,Bcl2l11,Sall3,Ptma,Ppp1r14b,Prox1,Ccnd1,Eif4e,Neto2,Pdgfra,Slc38a1,Gsx1,Zfp711,Actg1,Hmgb1,Socs3,Gatad2a,Dll1,1700025G04Rik,Hnrnpf,Ascl1,Chd3,Mycn,St8sia2,Lmnb1,Foxo6,Calm2,Jag1,Mllt3,Nfib,Nr2f2,Plcl2,Bcl11a,Cadps,Marcks,Arl4c,Tagln2,Chad,Ctcf,Prtg,Gsx2,Ywhaq,Cdkn1a,Sema4c,Tmem107,Cdh22,Cdk5r1,Kcnc1,Ddx20,Kif14,Ranbp1,Mex3b,Hnrnpu,Enc1,Reep1,Cyp39a1,Crmp1,Du…
57	taipale-AATGGCGCCAAA-E2F1-DBD	0.062186	3.2747	M2	E2f1,E2f2,E2f3	Mycn,E2f1,Rrm2,Nfib,Nfia,Pcna,Uck2,Olig2,Pbx3,Zfp367,Crtac1,Actb,Cbx3,Lbr,Chek2,Crip2,Ptma,Elavl4,Ncor2,Cbfa2t3,E2f8,Mcm6,Gatad2a,Vim,Mrpl14,Hnrnpu,Bcl2l11,Rab17,Ece2,Cbx5,Stmn1,Atad2,Sall3,Anp32a,Fam110a,Cdh22,Lmnb1,Ppp4r1,Chad,Mex3b,Csrp2,Pdgfra,Ypel4,Bcor,Hnrnpf,Rps10,Nfix,Cdc6,Ascl1,Slc38a1,Morf4l1,Rpl21,Cadps,Aurkb,Cdkn1a,Dctpp1,Nop10,Kitl,Pkmyt1,1700025G04Rik,Med4,Usf1,Vash2,Crmp1,Fkbp5,Tbc…
58	yetfasco-493	0.0621319	3.26933	M4		Bcl11a,Nfib,Mllt3,Bcor,Zfp462,Sall3,Calm2,Zfp711,Dll1,Ranbp1,Ptma,Cdkn1a,Pcna,Nfix,Kcnc1,Lmo1,Eef1a1,Mex3b,Tfdp1,Mybl1,Cbx8,Tuba1b,Rars,Spata13,Insm1,Foxo6,Hmgb1,Pbx3,BC030867,Asxl3,Prtg,Tcf12,Hnrnpf,Wdr95,Gsx1,Mreg,Cacna2d3,Zbtb12,Prox1,Kcnip3,Lancl3,Ccnd1,Bcl2l11,Cbx3,Prkar2b,Enc1,Anp32a,Olig2,Actb,Plxna2,Gsx2,Marcks,Pdgfra,Cdh22,Ncor2,Actg1,Cdca7l,Gm3696,Cfl1,Eif4e,Reep1,Rps10,Myo1b,Coro1c,Zfp…
59	yetfasco-986	0.061929	3.2492	M7	Nfyc,Pole4	Bcl11a,Jag1,Zfp462,Nfib,Gsx1,Tgif2,Bcor,Dll1,Sall3,Cbfa2t3,Nfix,Anp32a,Eef1a1,Hsp90ab1,Plxna2,E2f8,Ccnd1,Gm3696,Fgf12,Socs3,Pdgfra,1700025G04Rik,Ptpn14,Prox1
60	transfac_pro-M00803	0.0619245	3.24875	M4	E2f1,Tfdp1,E2f3,E2f4	Marcks,Mex3b,Bcor,Tuba1b,Nfib,Nr2f2,Cdkn1a,Zfp711,Hmgb1,Actb,Insm1,Prox1,Gsx1,Bcl11a,Gsx2,Nfia,Mllt3,Anp32a,Mybl1,Foxo6,Zfp462,Ppia,Pcna,H3f3a,Mycn,Pdgfra,Sall3,Ptma,Hnrnpf,Chd3,Csrp2,Ppp4r1,Zfp367,Tfdp1,Rars,Slc38a1,Nedd4,Plxna2,Actg1,Cfl1,Cacna2d3,Lmnb1,Dll1,Fgf12,Calm2,Ezh2,Vim,Bcl2l11,E2f8,Lbr,Aurkb,Hmgn5,1700025G04Rik,Nfix,Plcl2,Cbx5,Hsp90ab1,Ptpn14,Socs3,Morf4l1,Commd3,Tcf12,Rps10,Gatad2a,C…
61	transfac_pro-M02089	0.0617216	3.22862	M4	E2f3	Chd3,E2f8,Tuba1b,Zfp367,Bcor,Marcks,Nfib,Foxo6,Csrp2,Nfia,Ppia,Pdgfra,H3f3a,Polr2g,Ranbp1,Nfix,Mycn,Gsx2,Hmgn5,Clic1,Cacna2d3,Prox1,Mex3b,Lmnb1,Zfp462,Mybl1,Kitl,Stmn1,Pcna,Syngr4,Anp32a,Insm1,Rps10,Cbx5,Hnrnpf,Hmgb1,St8sia2,Ezh2,Ctcf,Bcl2l11,Bcl11a,Hsp90ab1,Fkbp5,Tubb3,Plxna2,Cdc6,Slc38a1,Morf4l1,Med4,Atad2,Ppp4r1,Mllt3,Ywhaq,Flywch2,Socs3,Sall3,Ptpn14,Calm2,Asxl3,Kif23,Actg1,Pbx3,Fgf12,Lmo1,Dll…
62	homer-M00593	0.0616044	3.21699	M14	Irx6,Irx5,Irx4,Irx2,Irx1,Irx3	Lmo1,Insm1,Ccnd1,Sall3,E2f8,Reep1,Marcks,Ranbp1,Foxo6,Nfib,Bcor,Ezh2,Shmt2,Actg1,Uhrf1,Bcl11a,Ncor2,Zfp462,Hmgb1,Nfix,Zbtb12,H3f3a,Zfp367,Cdh22,Mycn,Ddx20,Tesk1,Lmnb1,Arl4c,Cacna2d3,Enc1,Neto2,Basp1,Plxna2,Mllt3,S100a3,Ptpn14,Pbx3,Dll1,Adam12,Kcnc1,Trp53i11,Crmp1,Pdgfra,Actb,Med4,Jag1,Cbfa2t3,Olfm2,Ppp1r14b,Socs3,Ascl1,Nfia,Asxl3,Ywhaq,Hsp90ab1,Nr2f2,Sema4c,Klf13,Gtf2f2,Prox1,Tcf12,Gatad2a,Cadps,…
63	transfac_pro-M01095	0.0615007	3.2067	M5	Lhx2,Lhx9	Ccnd1,Nfix,Nfib,Sall3,Insm1,Bcl11a,Nfia,Hmgb1,Car3,Mycn,Gsx2,Bcor,Ncor2,Chd3,Marcks,Ranbp1,Arid1b,Reep1,Zfp462,Shmt2,Adam12,H3f3a,Nr2f2,Ywhaq,Actb,Zfp367,Prkar2b,Csrp2,Basp1
64	yetfasco-1956	0.0614511	3.20178	M1		Zfp367,Nr2f2,Nfib,Bcor,Nfia,Actg1,Socs3,Insm1,Tfdp1,Sncaip,Kif15,Slc38a1,Ccnd1,Hist1h2bn,1110059G10Rik,Zfp462,Pdgfra,Dll1,Prox1,Tuba1b,Marcks,Fgf12,Hist1h2bp,Ilkap,Kcnip3,Cfl1,Dusp1,Pin1,Arid1b,Ascl1,Prss23,Nfix
65	flyfactorsurvey-cad_FlyReg_FBgn0000251	0.061203	3.17717	M12		Dll1,Bcor,Cbx8,Nfib,Actb,Insm1,Zfp462,H3f3a,Hmgb1,Pdgfra,Nop10,Gtf2f2,Ranbp1,Zfp367,Kcnc1,Plxna2,Gsx1,Ascl1,Nfia,Tcf12,Vim,Chd3,Trp53i11,Sall3
66	homer-M00605	0.061203	3.17717	M12		Dll1,Bcor,Cbx8,Nfib,Actb,Insm1,Zfp462,H3f3a,Hmgb1,Pdgfra,Nop10,Gtf2f2,Ranbp1,Zfp367,Kcnc1,Plxna2,Gsx1,Ascl1,Nfia,Tcf12,Vim,Chd3,Trp53i11,Sall3
67	yetfasco-2216	0.0607341	3.13065	M3	Tox4,Gm5828,Hmgb4,Tox3,Tox,Tox2	Insm1,Ccnd1,Sall3,Reep1,Nfix,H3f3a,Crtac1,Dll1,Wee1,Bcl11a,Hmgb1,E2f8,Bcor,Trp53i11,Actg1,Plxna2,Actb,Gsx1,Lmnb1,Vim,Ranbp1,Arid1b,Ascl1,Zfp462,Slc43a1,Nr2f2,Socs3,Olig2,Ywhaq,Midn,Olfm2,Adam12,Marcks,Nfib,Arl4c,Anp32a,Tgif2,Mllt3,Neto2,1700025G04Rik,Hnrnpu,Pde2a,Zfp367,Ptpn14,Jag1,Foxo6,Prtg,Nfia,Chd3,Wdr95,Elavl4,Shmt2,Asxl3,Uhrf1,Tcf12,Impdh2,Lmo1,Cbx8,Pdgfra,Gadd45g,Bcl2l11,Ppp1r14b,Pipox,Mycn
68	stark-YGCGTHAATTR	0.0606529	3.12259	M14		Shmt2,Marcks,H3f3a,Nfia,Zfp367,Bcor,Mllt3,Gatad2a,Uhrf1,Ccnd1,E2f8,Eif4e,Skp2,Nfix,Gsx2,Prox1,Lrp8,Actb,Zfp462,Actg1,Neto2,Eftud2
69	taipale-RATAAAAR-CPEB1-full	0.0605086	3.10828	M15	Cpeb1	Actb,Jag1,Bcor,Hmgb1,Ccnd1,Arl4c,Rars,Anp32a,Bcl11a,Mllt3,Shmt2,Ypel4,Insm1,Nfia,Rps10,Olig2,Hnrnpu,Stmn1,Cdh22,Commd1,Slc29a1,Vim,Morf4l1,Pdgfra,Wdr95,Gsx2,Cbx5,Zbtb12,Clic1,Pde2a,Coro1c,Med19,Tgif2,Prox1,E2f8,Ezh2,Socs3,Lmnb1,Neurod4,Ptpn14,Tmem107,Ppp1r14b,Nfix,Elavl4,Lmo1,Tubb3,Kitl,Clp1,Cdkn1a,Med4,Gatad2a,Nbl1,Zfp462,Zfp367,Smyd2,Asxl3,Uck2,Gadd45g,Pipox,Sall3
70	hdpi-PRNP	0.0600532	3.0631	M6	Prnp	Nfix,H3f3a,Actg1,Bcor,Nfib,Nr2f2,Insm1,Gm3696,Mycn,Sall3,Anp32a,Cbx8,Dll1,Kcnc1,Pdgfra,Hmgb1,Ranbp1,Lrrfip1,Ccnd1,Nfia,Olig2,Prox1,Marcks,Crmp1,Hnrnpf,Sncaip,Tead2,Zfp462,Gsx2,Chd3,E2f8,Ptpn14,Actb,Arid1b,Hmgn5,Gadd45g,Ptma,Asxl3,Midn,Cdh22,Rps10,Ppia,Zfp367,Slc38a1,Arl4c,Erh,Crtac1,Tbc1d16,Cbfa2t3,Mllt3,Tcf12,Plxna2,Psmg4,Ezh2,Pin1,Lbr,Hsp90ab1,Socs3,Zfp711,Fkbp5,Ctcf,Kcnip3,Prss23,Lrp8,Gatad2a,…
71	homer-M00248	0.0599089	3.04878	M3		Ctcf,Nfix,Olig2,E2f8,Ezh2,Actb,Insm1,Pdgfra,Elavl4,Mycn,Cfl1,Mybl1,Csrp2,Trp53i11,Anp32a,Anapc11,Zfp367,Ptma,Bcor,Enc1,Ccnd1,Slc38a1
72	taipale-TTTGGCGCCAAA-E2F1-DBD	0.0597466	3.03267	M2	E2f1,E2f2,E2f3	E2f1,Mycn,Rrm2,Nfib,Pcna,Nfia,Actb,Olig2,Uck2,Zfp367,Pbx3,E2f8,Ptma,Crtac1,Chek2,Mcm6,Lbr,Cbx3,Atad2,Crip2,Ncor2,Mrpl14,Cbfa2t3,Elavl4,Vim,Nop10,Gatad2a,Slc38a1,Ece2,Stmn1,Anp32a,Sall3,Hnrnpu,Ppp4r1,Ypel4,Bcl2l11,Asxl3,Bcor,Mex3b,Fam110a,Chad,Rab17,Rps10,Cdh22,Cbx5,Hist1h2bn,Tuba1b,Mllt3,Csrp2,Pdgfra,Nap1l1,Nfix,Marcks,Lmnb1,Kitl,Tbc1d1,Rpl21,Gsx2,Rpa2,Kif14,Plxna2,Hnrnpf,Crmp1,Med4,Cdkn1a,Prss23…
73	transfac_pro-M01273	0.0595166	3.00986	M9	Sp4,Sp3,Sp1,Sp2,Klf5,Zbtb7b,Klf4,Zbtb14,Sp8,Sp9,Sp6,Sp7,Sp5,Klf16,Gm18856,Pgam2	Chd3,Midn,Bcl11a,Marcks,Foxo6,Hdgf,Hsp90ab1,Anp32a,Nr2f2,Crmp1,Stmn1,Prox1,Zfp367,Tgif2,Bcor,Ddah2,Cbx5,Mycn,Socs3,Slc29a1,Nfix,Zfp462,Cfl1,Nfia,Nfib,Ncor2,Actg1,Sema4c,Csrp2,Coro1c,Trp53i11,H3f3a,Olfm2,Kitl,Ccdc106,Pdgfra,Tead2,Mex3b,1700025G04Rik,Dll3,E2f8,Ptma,1700113H08Rik,Prtg,Tagln2,Cdh22,Fam110a,Gsx2,Gatad2a,Sall3,Ypel4,Mrpl14,Spint2,Insm1,Nbl1,Cbx8,Ascl1,Pkmyt1,Vim,Kcnc1,Lrrfip1,Morf4l1,C…
74	flyfactorsurvey-CG2052_SANGER_2.5_FBgn0039905	0.0594354	3.00181	M12		Eif4e,Hmgb1,Bcor,H3f3a,Nfix,Ptma,Actb,Nfia,Gatad2a,Nr2f2,Ascl1,Socs3,Morf4l1,E2f8,Lmo1,1700113H08Rik,Ncor2,Zfp367,Ifrd2,Rps10,Pdgfra,Prox1,Plxna2,Gtf2f2,Gadd45g,Hnrnpf,Mllt3

## Sheet: 8B
# Rank	Motif id	AUC	NES	ClusterCode	Transcription factor	Target genes
1	transfac_pro-M01791	0.0781106	5.07222	M1	Foxn4,Foxn1,Foxn3,Foxn2,Foxh1	Chn2,St3gal4,Rara,Celsr2,Nrarp,Rapgef3,Rhoq,Pabpn1,Slc48a1,Adora1,Golga7b,Nr1d1,Agrn,Samd4,Lfng,Pea15a,Nrp1,Nacc2,Gna13,Vegfa,Abr,Sirpa,Ampd2,Rusc2,Slc9a3r1,Sema6d,Chst15,Lrrc4b,Camk2n1,Plekha7,Plxnb1,Kcnj10,Nod2,Bhlhe40,Tcf7l2,Serpine2,Scml4,Slc6a1,Dnmt3a,Plxna4,Ramp1,Cdh5,Ppfibp2,Htr6,Rap1gap
2	homer-M00119	0.0755108	4.78242	M2	Nf1,Nfic,Nfia,Nfib,Nfix,Yy1,Tlx3,Tlx1,Nfatc1,E2f1,Foxa3	Ptn,Tgfb2,Itga7,Tnrc6b,Serpine2,Col16a1,Unc13c,Sema4b,Adora1,Rara,Chst15,Apln,Apba1,Tnfrsf1b,Abat,Itm2c,Cacnb1,Plod2,Tmem164,Asap1,Slc1a3,Gfap,Fam107a,Ncam1,Ralgds,Cuedc1,Plekha7,Itsn2,Slc6a1,Scml4
3	transfac_pro-M01721	0.0701498	4.18485	M1	Pura,Tfap2c,Mzf1	Rara,Nacc2,Sparc,St3gal4,Cdh5,Vegfa,Adcyap1r1,Slc38a3,Slc6a1,Csdc2,Nr1d1,Ralgds,Plxnd1,Kcnj10,Lrp1,Plekha7,Nrarp,Psd2,Dnmt3a,Tmbim1,Kcnt1,Myh7,Agrn,Capn5,Camk2n1,Plxna4,Plat,Fgfr3,Slc9a3r1,Rap1gap,Timp2,Golga7b,Sirpa,Atp1a2,Abr,Rapgef3,Ampd2,Gpr146,Adora1,Cuedc1,Gfap,Pax6,Celsr2,Kifc3,Ndrg1,Itm2c,Sh3pxd2b,Gnaz,Col16a1,Dhrs3,Hhatl,Tnfrsf1b,Lama5,Lrrc4b,Bmp7,Bcan,Pea15a,Ephb1,Fam107a,Erbb3,Zc3h12a,…
4	transfac_pro-M00308	0.0673438	3.87207	M3		Rara,Erbb3,Vegfa,Ampd2,Kcnj10,Lrp1,Plxnd1,Nacc2,Kcnt1,Pabpn1,Cacnb1,Vamp2,Pea15a,Celsr2,Lama5,Slc38a3,Agrn,Fzd2,Dlg4,Slc9a3r1,Nr1d1,Dnmt3a,Camk2n1,Cuedc1,Atp1a2,Lfng,Apln,Golga7b,Adora1,Sparc,Fezf2,Myh7,Cdh5,Dpf1,Rap1gap,Nrarp,Fgfr3,Zic5,Gfap,Btbd17,Dhrs3,Apba2,Rapgef3,Ralgds,Slc27a1,Plekha7,Psd2,Plin3,Fam107a,Dbp,Col16a1,St3gal4,Col11a2,Abr,Kank2,Adcyap1r1,Thbs2,Plxna4,Tcf7l2,Itm2c,Gm973,Hhatl,L…
5	transfac_pro-M01266	0.0666625	3.79612	M4	Elf1,Ets1,Fli1,Ets2,Etv4,Elk3,Gabpa,Spib,Gabpb1,Elk4,Erg,Sfpi1,Elf2,Etv6,Elk1,Elf4	Apln,Rusc2,Pea15a,Hivep2,Adamts1,Rara,Dnmt3a,Camkk1,Dpf3,Cdh5,Sema6d,Kcnj10,Vegfa,Ampd2,Prex1,Lama5,Myh7,Atp1a2,Il1rap,Adora1,Bhlhe40,Lrp1,Sirpa,Slc38a3,Plxnd1,Cuedc1,Zc3h12a,Timp2,Tcf7l2,Prkcq,Slc48a1,Cybrd1,Akap2,Hhatl,St3gal4,Rap1gap,Agrn,Celsr2,Plekha7,Ncam1,Rfx8,Slc9a3r1,Pld1,Plxna4,Nr1d1,Ptn,Nrarp,Syt11,Sparc,Tnfrsf1b,Apba1,Hrh1,Bcan,Rhoc,Ptprm,Ggt1,Dock10,Kank2,Ppargc1a,Rgma,Camk2n1,Golga7…
6	flyfactorsurvey-scrt_SOLEXA_2.5_2_FBgn0004880	0.064874	3.59676	M3	Scrt2,Scrt1,Tcf21,Msc,Tcf23,Snai2,Snai1,Snai3,Atoh8	Nrp1,St6galnac5,Abr,Dnmt3a,Rhoq,Lfng,Mgst1,Npas3,Apln,Rara,Id4,Sirpa,Dbx2,Rgma,Plekhb1,Plxna4,Hes1,Plat,Hrh1,Itgb8,Cyp46a1,Ppargc1a,Mtus1,Kcnj10,Bend4,Ccdc141,Plcb1,Ampd2,Lrrc8c,Lhfpl2,Gm16432,Zic5,Abhd14b,Adcyap1r1,Dlg4,Tgfb2,Nod2,Snta1,Trim16,Ncam1,Nckap5,Bmp7
7	taipale-NGTTRCCATGGYAACN-RFX5-DBD	0.0646947	3.57677	M5	Rfx5,Rfx1,Rfx2,Rfx6,Rfx8,Rfxank,Rfxap	Pea15a,Col16a1,Dnmt3a,Dlg4,Cnga3,Gabrg1,Scml4,Dpf1,Sema4b,Ttyh1,Abr,Sparc,Dhrs3,Celsr2,Plekha7,Dbp,Fndc5,Parp8,Ralgds,Fam107a,Plxnb1,Snta1,Kifc3,Tle2,Gfap,Agpat4,Rara
8	taipale-SGTTRCCATRGCAACS-RFX5-DBD	0.0645826	3.56428	M5	Rfx5,Rfx1,Rfx2,Rfxank,Rfxap,Rfx6,Rfx8	Pea15a,Col16a1,Dnmt3a,Dlg4,Cnga3,Gabrg1,Scml4,Dpf1,Sema4b,Ttyh1,Sparc,Abr,Dhrs3,Plekha7,Celsr2,Parp8,Dbp,Kifc3,Ralgds,Gfap,Fndc5,Snta1,Tle2,Rara,Plxnb1,Gm973,Fam107a,Lfng,Agpat4
9	hdpi-PLG	0.0644347	3.54779	M6	Plg,Sf3b1	Sparc,Plekha7,Rara,Abr,Adcyap1r1,Golga7b,Slc38a3,Slc6a1,Cdh5,Lrp1,Vegfa,Plat,Akap2,Myh7,Csdc2,P4ha2,St3gal4,Tmbim1,Sirpa,Samd4,Plxna4,Atp1a2,Ppfibp2,9030617O03Rik,Gfap,Ralgds,Bmp7,Hrh1,Dnmt3a,Col16a1,Nacc2,Capn5,Ndrg1,Plxnd1,Tln2,Rusc2,Gna13,Pmp22,Fam107a,Scamp2,Trp53inp2,Psd2,Sh3pxd2b,Tnfrsf1b,Cuedc1,Gramd1b,Nr1d1,Ephb1,Nckap5,Timp2,Bcan,Sema6d,Celsr2,Lfng,Camk2n1,Abcc4,Kifc3,Cables1,Itga7,Nod2,…
10	factorbook-UA12	0.0638968	3.48784	M7		Tppp3,Nrarp,Kcnt1,Fgfr3,Rara,Slc38a3,Nacc2,Gnaz,Sirpa,Zc3h12a,Plxnd1,Thbs2,St3gal4,Ralgds,Celsr2,Kcnj10,Agrn,Capn5,Agpat4,P4ha2,Lrp1,Samd4,Tln2,Hhatl,Camkk1,Sparc,Plekha7,Slc6a1,Slc9a3r1,Cdh5,Cmtm3,Abr,Adcyap1r1,Adora1,Dnmt3a,Sema4b,Ndrg1,Col16a1,Fads2,Prickle1,Vegfa,Tmbim1,Scml4,Camk2n1,Cuedc1,Lama5,Pea15a,Apln,Cyp46a1,Scamp2,Pld1,Agtrap,Mc1r,Myh7,Nckap5,Lfng,Fam107a,Mt1,Rap1gap,Plxna4,Psd2,Ampd…
11	transfac_pro-M00720	0.0638834	3.48634	M8		Rara,Lrp1,Csdc2,Erbb3,Fgfr3,Nrarp,Agrn,Nr1d1,Nacc2,Rap1gap,Lfng,Kcnj10,Ralgds,Ampd2,Slc9a3r1,Slc38a3,Timp2,Atp1a2,St3gal4,Lama5,Kank2,Vamp2,Celsr2,Cacnb1,Vegfa,Kcnt1,Dnmt3a,Rapgef3,Camk2n1,Zc3h12a,Btbd17,Plxnd1,Plvap,Itm2c,Lrrc4b,Capn5,Dhrs3,Gnaz,Psd2,Plin3,Tmbim1,Fzd2,Pea15a,Abr
12	transfac_pro-M01835	0.0635382	3.44786	M4	Klf4,Hmga1-rs1,Hmga1,Hmga2,Arid3a,Jun,Fos	Rara,Lrp1,Erbb3,Agrn,Nr1d1,Vegfa,Nrarp,Lama5,Camk2n1,Kcnj10,Rapgef3,Dhrs3,Dnmt3a,Rhoc,Adora1,Csdc2,Ampd2,Nacc2,Slc9a3r1,Celsr2,Camkk1,Plxnd1,Hivep2,Zc3h12a,Slc48a1,Plxnb1,St3gal4,Psd2,Pea15a,Vamp2,Kcnt1,Abr,Tcf7l2,Bhlhe40,Itm2c,Zic1,Fgfr3,Lfng,Atp1a2,Fzd2,Plxna4,Pax6,Cdh5,Dlg4,Adcyap1r1,Timp2,Apln,Hhatl,Kank2,Ralgds,Cacnb1,Cuedc1,Rap1gap,Bmp7,Col16a1,Rusc2,Sparc,Slc38a3,Capn5,Grm3,Nrp1,Tmbim1,Kif…
13	hdpi-GRHPR	0.0634441	3.43737	M1	Grhpr	Rara,Nacc2,Agrn,Celsr2,Lama5,Kcnt1,Ampd2,Bhlhe40,Nrarp,Kcnj10,Atp1a2,Erbb3,Camk2n1,Vegfa,Kcnn2,Fgfr3,Dnmt3a,Zic1,Itm2c,Hivep2,St3gal4,Nrp1,Plin3,Dhrs3,Ralgds,Zc3h12a,Lfng,Slc38a3,Slc9a3r1,Dlg4,Btbd17,Plxna4,Plxnd1,Csdc2,Tcf7l2,Apln,Ptgds,Rapgef3,Fzd2,Col11a2,Nr1d1,Col16a1,Vamp2,Nr3c1,Grm3,Itgb8,Lrrc4b,Gpd2,Pea15a,Sirpa,Lrp1,Abr,Dpf1,Zic5,Psd2,Sema4b,Tnik,Hhatl,Gpr146,Fezf2,Npas3,Ptn,Dpf3,Bmp7,Nck…
14	yetfasco-1035	0.0633096	3.42238	M2		Rara,Kank2,Erbb3,Slc9a3r1,Itm2c,Nrarp,Nacc2,Kcnj10,Kcnt1,Slc38a3,Lrp1,Tcf7l2,Ampd2,Atp1a2,Btbd17,Vamp2,Plxnd1,Plin3,Zc3h12a,Agrn,Tppp3,Dnmt3a,Psd2,Fezf2,Vegfa,Col16a1,Apln,St3gal4,Rhoq,Gnaz,Lama5,Fgfr3,Klhdc7a,Cdh5,Timp2,Ralgds,Celsr2
15	taipale-NGTTNCCATGGNAACN-Rfx3-DBD	0.0625566	3.33844	M5	Rfx1,Rfx5,Rfx2,Rfx3,Rfx6,Rfx8,Rfxank,Rfxap	Pea15a,Col16a1,Dlg4,Dnmt3a,Dpf1,Gabrg1,Cnga3,Scml4,Celsr2,Plxnb1,Sparc,Gfap,Sema4b,Abr,Cacnb1,Ttyh1,Dhrs3,Fndc5,Tle2,Agpat4,Parp8,Lfng,Kifc3,Plekha7,Rara,Snta1,Fam107a,Plxnd1,Dbp,Ralgds
16	yetfasco-2169	0.0624625	3.32795	M1	Gata2,Gata1,Smad4,Gata3,Gata4,Gata6,Gata5,Yy2	Sparc,Rara,Plekha7,Cdh5,Plat,Nacc2,Slc6a1,Adcyap1r1,Slc38a3,St3gal4,Tmbim1,Dnmt3a,Golga7b,Vegfa,Abr,Nr1d1,Csdc2,Kcnt1,Ralgds,Kcnj10,Plxna4,Fam107a,9030617O03Rik,Psd2,Ndrg1,Myh7,Nrarp,Sirpa,Plxnd1,Slc9a3r1,Gfap,Akap2,Camk2n1,Adora1,Hrh1,Lrp1,Atp1a2,Samd4,Timp2,Bmp7,Tln2,Col16a1,Capn5,Rap1gap,Sh3pxd2b,Kifc3,P4ha2,Trp53inp2,Fgfr3,Ppfibp2,Agrn,Chst15,Klhdc7a,Dhrs3,Plin3,Rusc2,Asap1,Mt1,Gpr146,Lrrc4b,…
17	hdpi-TCEAL6	0.0623056	3.31046	M1	Tceal6,Tceal3,Tceal5	Rara,Vegfa,Agrn,Itm2c,Nr1d1,Nrarp,Ampd2,Nacc2,Rhoc,Kcnj10,Pax6,Ralgds,Lama5,Bhlhe40,Celsr2,Apln,Adora1,Lrp1,Kcnt1,Rapgef3,Dnmt3a,Zc3h12a,Erbb3,Plxnd1,Fezf2,Csdc2,Tcf7l2,Sirpa,Fgfr3,Nr3c1,St3gal4,Pea15a,Pdlim5,Plxnb1,Atp1a2,Pabpn1,Dhrs3,Camk2n1,Ephb1,Slc9a3r1,Abr,Sema6d,Zic5,Sh3pxd2b,Grm3,Slc38a3,Rap1gap,Adamts1,Plxna4,App
18	hdpi-HLCS	0.0622159	3.30047	M6	Hlcs	Rara,Nacc2,St3gal4,Fgfr3,Slc38a3,Plxnd1,Nrarp,Sparc,Ralgds,Dnmt3a,Kcnt1,Cdh5,Agrn,Slc6a1,Adcyap1r1,Plekha7,Vegfa,Csdc2,Gpr146,9030617O03Rik,Golga7b,Capn5,Tmbim1,Sirpa,Abr,Kcnj10,Nr1d1,Plxna4,Rapgef3,Gfap,Slc9a3r1,Ampd2,Timp2,Adora1,Myh7,Plat,Camk2n1,Lama5,Rap1gap,Kifc3,Fam107a,Ndrg1,Itm2c,Psd2,Sh3pxd2b,Col16a1,Gnaz,Apba2,Lrrc4b,Ephb1,P4ha2,Lrp1,Dhrs3,Sema4b,Rhoq,Cuedc1,Plxnb1,Celsr2,Rusc2,Hhatl,C…
19	tfdimers-MD00293	0.0621935	3.29797	M9	Smad1,Sox4,Nanog,Sox11,Sox2,Sox9,Qsox1	Itgb8,Hes1,Cobll1,Sparc,Fgfr3,Pmp22,Plekhb1,Erbb3,Nrp1,Sobp,Ttyh1,St3gal4,Lfng,Bcan,Ndrg1,Slc4a4,Plat,Sft2d2,Bcl2,Slc48a1,Dnmt3a,Camk2n1,Gpd2,Lhfpl2,Sema4b,Slc38a3,Arnt2,St6galnac5,Plekha7,Dpf3
20	hdpi-ZNF503	0.0621711	3.29547	M8	Zfp503,Spr,Spr-ps1,Aff4	Rara,Lrp1,Nrarp,Nacc2,Nr1d1,Csdc2,Kcnt1,Timp2,Vegfa,Ralgds,Agrn,Fzd2,Camk2n1,Atp1a2,Rap1gap,Erbb3,Slc9a3r1,Psd2,Plxnd1,Slc38a3,St3gal4,Plin3,Lfng,Abr,Dnmt3a,Kcnj10,Fgfr3,Plxnb1,Plvap,Vamp2,Lama5
21	transfac_public-M00193	0.0621666	3.29497	M2	Nfic,Nfia,Nfib,Nfix,Nf1,Foxa3,Yy1,Nfatc1,Hoxa13,Elf1,Usf1,Tlx3,Tlx1,Crx,2310045N01Rik,Mef2a,Mef2b,Mef2c,Mef2d	Fezf2,Tgfb2,Endod1,Apln,Hes1,Dock10,Cobll1,Ptn,Itm2c,Rara,Epdr1,Sema4b,Ralgds,Gfap,Scml4,Gnal,Tnrc6b,Vegfa,Slc1a3,Prickle1,Cnn3,Samd4,Tmem164,Plekha7,St3gal4,Rap1gap,Mat2a,Rtn4,Trim16,Adora1,Abr,Slc4a4,Rhoq,Camkk1,Itga7,Pld1
22	transfac_pro-M01817	0.0621128	3.28898	M10	Tead1,Pitx3,Tead3,Tead2,Tead4	Lama5,Tmtc1,Glis3,Agrn,Sparc,Apln,Fgfr3,Thbs2,Kcnj10,Plcb1,Lfng,Abr,Tln2,Tgfb2,Grm3,Mgst1,Lifr,Cnn3,Sox21,Dnmt3a,Pabpn1,Adamts20,Ramp1,Scml4,Ppargc1a,Ccdc141,Dhcr24,Rtn4,Zic1
23	yetfasco-1170	0.0620725	3.28448	M2		Sparc,Plekha7,Plat,Nr1d1,Plxna4,Samd4,Prickle1,Tcf7l2,Asap1,Sema6d,Scml4,Slc6a1,Akap2,Hrh1,Nckap5,Pax6,Sparcl1,Ptn,Il1rap,Vegfa,Adcyap1r1,Lrp1,Fezf2,Kcnj10,Tln2,Rara,Gramd1b,Ndrg1,Id4,Cnga3,Golga7b,Glis3,Rusc2,Grm3,Plcb1,Prkcq,Slc4a4,Ncam1,Chn2,Drp2,Gnaq,Agpat4,Adora1,Rgma,Myh7,Vav3,Ephb1,Camk2n1,St3gal4,Gm973,Pmp22,Zic1,Ppfibp2,Zic5,Slc1a3,Ppargc1a,Tgfb2,Npas3,Thbs2,9030617O03Rik,Hes1,Zfp488,Bmp…
24	transfac_pro-M01207	0.061557	3.22702	M4	Ets2,Fli1,Elf1,Elk4,Elk1,Ets1,Erf,Elf2,Erg,Gata2,Gata3,Gata4,Gata6,Gata1,Gata5	Lrp1,Adora1,Rara,Vegfa,Plxnd1,Nr1d1,Kcnj10,Dnmt3a,Cuedc1,Camkk1,Agrn,Zc3h12a,Hivep2,Rhoc,Tcf7l2,Abr,Kcnt1,Erbb3,Lfng,Nrarp,Cdh5,Plxna4,Akap2,Apln,Celsr2,Rusc2,Adcyap1r1,Rapgef3,Timp2,Lama5,Fzd2,Golga7b,Slc9a3r1,Pea15a,Itm2c,Tmbim1,Atp1a2,Slc38a3,Kifc3,Slc6a1,Nacc2,Sparc,Asap1,Dhrs3,Hhatl,Rfx8,Agpat4,Sirpa,Pabpn1,Ndrg1,Syt11,Cnga3,Bcan,Psd2,Acadvl,Dlg4,Thbs2,Camk2n1,Gm973,Plekha7,Itga7,Plat,Samd4,…
25	homer-M00205	0.0614315	3.21303	M2	Nfix,Nfic,Nfia,Nfib,Nf1,Yy1,Tlx3,Tlx1,E2f1	Rara,Fchsd2,Ralgds,Cuedc1,Ncam1,Gfap,Apba1,Sema4b,St3gal4,Tgfb2,Ilvbl,Adora1,Scml4,Sirpa,Atp1a2,Slc4a4,Csdc2,Plod2,Tmem164,Itm2c,Slc38a3,Slc1a3,Tnrc6b,Sema6d,Gpd2,Tle2,Unc13c,Dhrs3,Ggt1,Vegfa,Fam107a,Fndc5,9030617O03Rik,Kcnj10,Cacnb1,Prickle1,Cables1,Slc9a3r1,Rhoq,Mgst1,Apln,Dnmt3a,Rusc2,Ramp1,Sparc,App,Plekha7,Pygb,Gpm6b,Kcnt1,Drp2,Nacc2,Thbs2,Slc6a1,Sparcl1,Sh3pxd2b,Ccdc141,Cobll1,Adcyap1r1,Ace…
26	hdpi-AGGF1	0.0613732	3.20653	M8	Aggf1	Rara,Vegfa,Erbb3,Agrn,Lrp1,Kcnj10,Nr1d1,Ralgds,Csdc2,Kcnt1,Itm2c,Cacnb1,Pea15a,Atp1a2,Camk2n1,Rapgef3,Bhlhe40,Celsr2,Nacc2,Apln,Hhatl,Ampd2,Fzd2,Slc48a1,Ramp1,Rap1gap,Slc38a3,Fgfr3,Dnmt3a,Adora1,Pax6,Pabpn1,Dhrs3,Vamp2,Kank2,Fbxo2,Dpf1,Plxnd1,Lrrc4b,Lama5,Gfap,Als2cl,Rhoc,St3gal4,Sparc,Tcf7l2,Adcyap1r1,Sirpa,Capn5,Lfng,Psd2,Cuedc1,Cyp46a1,Btbd17,Nrarp,Slc9a3r1,Zfp467,Prrt4,Cdh5,Bmp7,Slc6a1,Tcirg1…
27	transfac_pro-M03845	0.0613598	3.20503	M1	Smad1	Nrarp,Ralgds,Nacc2,Fgfr3,Rara,Plekha7,Cdh5,Tmbim1,Agrn,Celsr2,Kifc3,P4ha2,Cuedc1,Kcnt1,Capn5,Zc3h12a,Ggt1,Itm2c,Csdc2,Als2cl,Plxnd1,Plxna4,Dnmt3a,Camkk1,Sparc,Vegfa,Pik3ip1,Gpr146,Ephb1,St3gal4,Sec11c,Dpf3,Golga7b,Timp2,Fchsd2,Tnik,Slc38a3,Lama5,Sirpa,Adora1,Ampd2,Scamp2,Gpr88,Hrh1,Adcyap1r1,Abr,Dhrs3,Camk2n1,Gna13,Fndc5,Lfng,Scml4,Ndrg1,Sema4b,Nod2,Pea15a,Ccdc141,Fam161a,Bend4,Sh2d5,Cnga3,Slc6a1…
28	homer-M01773	0.0609698	3.16156	M5	Rfx1,Rfx2,Rfx3,Rfx8,Rfx6,Rfx5,Rfxank,Rfxap	Pea15a,Sema4b,Dnmt3a,Dpf1,Cnga3,Dlg4,Gabrg1,Col16a1,Mdga2,Plxnb1,Cacnb1,Sparc,Abr,Plekha7,Scml4,Parp8,Ralgds,Gfap,Slc6a1,Rara,Celsr2,Dhrs3,Kifc3,Plekhb1,Fam107a,Snta1,Tle2
29	swissregulon-EWSR1-FLI1.p2	0.0609564	3.16007	M4	Ewsr1,Fli1	Dpf3,Prickle1,Ptn,Hivep2,Dock10,Tcf7l2,Cnn3,Gria2,Psd2,Rusc2,Nr1d1,Rara,Plekhb1,Gm973,Rap1gap,Dhrs9,Scml4,Plxnd1,Chn2,Tnrc6b,Pea15a,Il1rap,Vegfa,Slc6a1,Pmp22,Plxnb1,Npas3,Plat,Gpr37l1,Gnal,Adora1,Cybrd1,Atxn7l1,Dnmt3a
30	transfac_pro-M02252	0.0609564	3.16007	M4	Ewsr1,Fli1	Dpf3,Prickle1,Ptn,Hivep2,Dock10,Tcf7l2,Cnn3,Gria2,Psd2,Rusc2,Nr1d1,Rara,Plekhb1,Gm973,Rap1gap,Dhrs9,Scml4,Plxnd1,Chn2,Tnrc6b,Pea15a,Il1rap,Vegfa,Slc6a1,Pmp22,Plxnb1,Npas3,Plat,Gpr37l1,Gnal,Adora1,Cybrd1,Atxn7l1,Dnmt3a
31	hdpi-MCTP2	0.060934	3.15757	M4	Mctp2	Rara,Nr1d1,Vegfa,Plekha7,Sparc,Asap1,Plxna4,Dnmt3a,Lrp1,Adcyap1r1,Ndrg1,Pax6,Slc6a1,Plat,Tcf7l2,Kcnj10,Adora1,Hrh1,Ppfibp2,Cdh5,Samd4,Glis3,Golga7b,Agrn,St3gal4,Rapgef3,Rusc2,Atp1a2,Hes1,Myh7,Hivep2,Camk2n1,Sema6d,Akap2,Gramd1b,Zc3h12a,Sirpa,Ephb1,Pea15a,Plxnd1,Kifc3,Rhoc,Psd2,Slc9a3r1,Dhrs3,Bcan,Fam107a,Itm2c,Capn5,Nrarp,Erbb3,Pmp22,Nacc2,Cnga3,Rhoq,Gpr146,Fchsd2,Slc48a1,Tmbim1,Prickle1,Cuedc1,G…
32	tfdimers-MD00167	0.0609295	3.15707	M1	Mafa,Hic1,Meis1	Sobp,Bhlhe41,Drp2,Nacc2,Adora1,Snrk,Samd4,Chst15,Rhoq,Tgfb2,St3gal4,Timp2,Nrarp,Npas3,Scamp2,Vav3,Psd2,Rara,Rapgef3,Csdc2,Nr1d1,Nckap5,Sparc,Gnal,Cnp,Dnmt3a,Agrn,Cuedc1,Wwtr1,Ptn,Qk,Ggt1,Ntsr2,Kcnn2,Kcnt1,Gna13,Plekha7,Gfap,Fndc5,Rgma,Tnrc6b,Ralgds,Kcnj10,Thbs2
33	hdpi-AFF4	0.060804	3.14308	M8	Aff4,Spr,Spr-ps1,Zfp503	Rara,Nacc2,Lrp1,Nrarp,Agrn,Csdc2,Plxnd1,Nr1d1,Ralgds,Vegfa,Fgfr3,Erbb3,Camk2n1,Lama5,Kcnt1,Dnmt3a,Lfng,Psd2,Kcnj10,Timp2,Plxnb1,Zc3h12a,Dhrs3,St3gal4,Kank2,Adora1,Atp1a2,Itm2c,Tmbim1,Tcf7l2,Slc9a3r1,Ampd2,Hhatl,Celsr2,Slc38a3,Ptgds,Lrrc4b,Fzd2,Capn5,Rap1gap,Ggt1,Gnaz,Vamp2,Gfap,Plin3,Gpr146,Btbd17,Myh7,Cdh5,Plvap,Bhlhe40,Abr,Rapgef3,Pea15a,Col16a1,Slc48a1,Bmp7,Bcan
34	encode-UW.Motif.0032	0.060786	3.14108	M7		Nrarp,Tppp3,Slc38a3,Ralgds,Zc3h12a,Fgfr3,Rara,Lfng,Lama5,Kcnt1,Nacc2,Slc9a3r1,Ggt1,Plxnd1,Plxnb1,Plekha7,Gfap,Nod2,St3gal4,Sema4b,Sirpa,Cmtm3,P4ha2,Sparc,Gnaz,Capn5,Cdh5,Celsr2,Agrn,Sh3pxd2b,Dnmt3a,Adcyap1r1,Camk2n1,Scml4,Camkk1
35	yetfasco-468	0.0605843	3.11859	M5	Rfx2,Rfx3,Rfx1,Rfx6,Rfx4,Rfx8,Rfx5,Rfxank,Rfxap	Dnmt3a,Mdga2,Dpf1,Abr,Celsr2,Parp8,Cacnb1,Plxnb1,Scml4,Slc6a1,Gabrg1,Fam107a,Cnga3,Col16a1,Plekhb1,Dlg4,Sema4b,Sparc,Gfap
36	hdpi-ZNF671	0.0603737	3.09511	M6		Ralgds,Slc6a1,P4ha2,Tmbim1,Plxnd1,Rara,Golga7b,St3gal4,Gpr146,Fgfr3,Adcyap1r1,Plekha7,Gfap,Sirpa,Kifc3,Scamp2,Dnmt3a,Csdc2,Sema4b,Adora1,Gna13,Apba2,Abr,Slc38a3,Cdh5,Sparc,Lrrc4b,Slc9a3r1,Hrh1,Apln,Timp2,Nacc2,Fchsd2,Col16a1,9030617O03Rik,Kcnt1,Cuedc1,Agrn,Tnrc6b,Fam107a,Sh3pxd2b,Tnfrsf1b,Dhrs3,Cables1,Rusc2,Itga7,Nrarp,Sema6d,Rap1gap,Hhatl,Capn5,Plxna4,Rhoq,Atxn7l1,Vegfa,Myh7,Ncf1,Ampd2,Lama5,Rg…
37	encode-UW.Motif.0046	0.0601988	3.07562	M4	Stat1,Elf1	Dpf3,Rara,Kcnj10,Apln,Nr1d1,Bhlhe40,Lfng,Hivep2,Fzd2,Adamts1,Rap1gap,Rusc2,Prickle1,Sema6d,Tcf7l2,Adora1,Ptn,Pcyt1b,Celsr2,Pea15a,Samd4,Pld1,Gria2,Agrn,Col16a1,Il1rap,Ptprm,Atxn7l1,Nrarp,Npas3,Vegfa,Zic5,Gpr37l1,Scml4,Plxnd1,Kifc3,Sparc,Ncam1,Fezf2,Lrp1,Dock10,Itsn2,Chn2,Cobll1,Grm3,Mgst1,Plekhb1,Camk2n1,Prex1,Plxnb1,Pmp22,Plat,Rtn4,Rhoq,Gramd1b,Pabpn1,Slc6a1,Cybrd1,Plcb1,Chst15,Sirpa,Plxna4,Cnn3…
38	encode-UW.Motif.0010	0.0600375	3.05764	M2	Nf1,Yy1	Rara,Sparc,Nrarp,Ptn,Col16a1,St3gal4,Acer3,Agrn,Rap1gap,Gpr88,Cdh5,Apln,Celsr2,Slc38a3,Nacc2,Vegfa,Plxnd1,Snta1,Abr,Tmbim1,Adora1,Lats2,Glis3,Kcnt1,Gna13,Erbb3,Scamp2,Lama5,Agpat4,Dnmt3a,Thbs2,Scml4,Trp53inp2,Fgfr3,Camkk1
39	jaspar-PF0043.1	0.0598582	3.03765	M5	Rfx1,Rfx5,Rfx3,Rfx2,Rfx6,Rfx8,Rfxank,Rfxap	Agpat4,Pea15a,Scml4,Dlg4,Gabrg1,Ttyh1,Sparc,Dnmt3a,Col16a1,Dpf1,Btbd17,Dbp,Gfap,Ampd2,Fam107a,Abr,Ralgds,Dhrs3,Kifc3,Celsr2,Slc6a1,Itm2c,Tle2,Snta1,Slc9a3r1,Sema4b,Plekha7,Rtn4,Rgma,Plxnb1,Parp8
40	hdpi-WISP2	0.0597551	3.02616	M11	Wisp2	Plekha7,Sema6d,Scml4,Nr1d1,Nckap5,Plxna4,Drp2,Gnaq,Tcf7l2,Asap1,Prickle1,Rusc2,Plat,Ptn,Nod2,Gramd1b,Samd4,Il1rap,Tmtc1,Myh7,Hivep2,Lifr,Tln2,Fezf2,Tnik,Sort1,Apln,Vegfa,Ppargc1a,Sparc,9030617O03Rik,Lhfpl2,Sparcl1,Chn2,Slc1a3,Rgma,Akap2,Gm973,Agpat4,Gpm6b
41	transfac_pro-M01127	0.0596565	3.01517	M10	Isl1	Fezf2,Bend4,Fgfr3,Slc22a17,Rara,Nrarp,Plvap,Nr3c1,Hivep2,Lfng,Dhrs3,Samd4,Tle2,Glis3,Lifr,Pabpn1,Nacc2,Ppargc1a,Sema6d,Tcf7l2,Prickle1,Dpf1,Abcc4,Slc4a4,Tmbim1,Apba2,Adamts1,Ncam1,Cyp46a1,Ggt1,Ccdc141,Gfap,Ppfibp2,Plxna4,Agpat4,Cacnb1,Camk2n1,Apba1,Adora1,Chst15,Id4,Rrbp1,Slc1a3,Cdc42bpa,Rgma,Kcnj10,Sirpa,Vegfa,Pcyt1b,Endod1,Fermt2,Slc38a3,Col16a1,Itsn2,Mgst1,Rhoq,Rtn4,Farp1,Nr1d1,Mpzl1,Ttll7,Slc…
42	yetfasco-678	0.059652	3.01467	M5	Rfx2,Rfx3,Rfx4,Rfx1,Rfx6,Rfx8,Rfx5,Rfxank,Rfxap	Pea15a,Dnmt3a,Sema4b,Col16a1,Cnga3,Dlg4,Dpf1,Gabrg1,Mdga2,Scml4,Gfap,Rgma,Cacnb1,Rara,Kifc3,Celsr2,Plxnb1,Agpat4,Fam107a,Abr,Sparc,Ralgds,Plekha7,Dhrs3,Tle2,Ttyh1,Dbp,Glis3,Slc6a1,Snta1
43	yetfasco-1523	0.0595803	3.00667	M1	Foxn4,Foxn3,Foxn2,Foxn1,Foxh1	Nrarp,Slc9a3r1,Rara,Camkk1,Chn2,Vegfa,Lfng,Dnmt3a,Celsr2,Pea15a,Kcnt1,Timp2,P4ha2,Plxnd1,Nr1d1,Kcnj10,Abr,Slc38a3,Ephb1,Rusc2,Sparc,St3gal4,Fgfr3,Agrn,Capn5,Trp53inp2,Ggt1,Pygb,Gnaz,Abcc4,Plvap,Gpd2,Cybrd1,Plekha7,Fzd2,Bcan,Rhoq,Camk2n1,Rap1gap,Nacc2
44	yetfasco-1381	0.0595354	3.00168	M3		Rara,Lrp1,Nr1d1,Kcnj10,Vegfa,Nacc2,Agrn,Erbb3,Plxnd1,Kcnt1,Nrarp,Ampd2,Adcyap1r1,St3gal4,Adora1,Fgfr3,Camk2n1,Psd2,Slc9a3r1,Dnmt3a,Pea15a,Ralgds,Cdh5,Sparc,Rapgef3,Lama5,Rhoc,Lfng,Slc38a3,Dlg4,Atp1a2,Hhatl,Plxna4,Capn5,Tmbim1,Celsr2,Fzd2,Fndc5,Plxnb1,Slc48a1,Tcf7l2,Rap1gap,Apln,Cuedc1,Myh7,Ggt1,Itm2c,Hes1,Golga7b,Acadvl,Abr,Kifc3,Zc3h12a,Csdc2,Thbs2,Ephb1,Bcan,Abat,Dhrs3,Vamp2,Gfap,Col16a1,Timp2,…
