# Supplementary material for: Changing and stable chromatin accessibility supports transcriptional overhaul during neural stem cell activation and is altered with age
Source: Aging Cell. 2021 Oct 23;20(11):e13499. doi: 10.1111/acel.13499 (PMC8590101; doi:10.1111/acel.13499)
Supplement: Supplementary file 10 — Table S9 [file ACEL-20-e13499-s009.xlsx]

## Sheet: Contents
Table S9: Summary of 20-month-old ATAC-seq libraries and analyses
Contents:
	Tab 9A: Table of ATAC-seq libraries and read numbers
	Tab 9B: 20-month-old Quiescent NSPCs Replicate 1 narrowPeak (MACS output)
	Tab 9C: 20-month-old Quiescent NSPCs Replicate 2 narrowPeak (MACS output)
	Tab 9D: 20-month-old Activated NSPCs Replicate 1 narrowPeak (MACS output)
	Tab 9E: 20-month-old Activated NSPCs Replicate 2 narrowPeak (MACS output)
	Tab 9F: Chromatin sites with age-associated changes in quiescent NSPCs (output from DiffBind analysis)
	Tab 9G: GREAT gene assignments to differentially accessible sites between postnatal and old quiescent NSPCs
	* For Tabs 9B-E:
	ENCODE narrowPeak are BED 6+4 format (https://genome.ucsc.edu/FAQ/FAQformat.html#format12)
	1	chrom - Name of the chromosome (or contig, scaffold, etc.).
	2	chromStart - The starting position of the feature in the chromosome or scaffold. The first base in a chromosome is numbered 0.
	3	chromEnd - The ending position of the feature in the chromosome or scaffold. The chromEnd base is not included in the display of the feature. For example, the first 100 bases of a chromosome are defined aschromStart=0, chromEnd=100, and span the bases numbered 0-99.
	4	name - Name given to a region (preferably unique). Use '.' if no name is assigned.
	5	score - Indicates how dark the peak will be displayed in the browser (0-1000). If all scores were '0' when the data were submitted to the DCC, the DCC assigned scores 1-1000 based on signal value. Ideally the average signalValue per base spread is between 100-1000.
	6	strand - +/- to denote strand or orientation (whenever applicable). Use '.' if no orientation is assigned.
	7	signalValue - Measurement of overall (usually, average) enrichment for the region.
	8	pValue - Measurement of statistical significance (-log10). Use -1 if no pValue is assigned.
	9	qValue - Measurement of statistical significance using false discovery rate (-log10). Use -1 if no qValue is assigned.
	10	peak - Point-source called for this peak; 0-based offset from chromStart. Use -1 if no point-source called.

## Sheet: 9A
Table 9A
Table of ATAC-seq libraries, read count, and gene mapping
	Sample ID	Number of reads that passed QC	Number of paired reads mapped with Bowtie2	Number of unique paired reads filtered with Picard/SAMtools	Number of peaks called with MACS
1	Quiescent Rep1	47194663	47125738	41098028	20429
2	Quiescent Rep2	93584987	93265381	79990631	35195
3	Activated Rep1	46721204	46649138	40195459	28932
4	Activated Rep2	50105521	49968248	44253011	64922

## Sheet: 9B
chr1	3292597	3292930	5_GGACTCCT_L005_peak_1	301	.	7.63835	33.6754	30.1385	149
chr1	3293019	3293204	5_GGACTCCT_L005_peak_2	52	.	3.42409	8.05237	5.21904	95
chr1	3395615	3395803	5_GGACTCCT_L005_peak_3	89	.	4.21426	11.9763	8.98142	95
chr1	3670707	3670915	5_GGACTCCT_L005_peak_4	48	.	3.2974	7.68411	4.87748	110
chr1	3671482	3671915	5_GGACTCCT_L005_peak_5	297	.	7.37039	33.2514	29.7263	159
chr1	4785626	4785895	5_GGACTCCT_L005_peak_6	292	.	7.50665	32.7301	29.2133	135
chr1	4807624	4808019	5_GGACTCCT_L005_peak_7	546	.	10.5329	58.6547	54.6097	179
chr1	4808033	4808209	5_GGACTCCT_L005_peak_8	54	.	3.41772	8.26334	5.42628	85
chr1	4857451	4857894	5_GGACTCCT_L005_peak_9	575	.	10.333	61.647	57.5461	240
chr1	4858168	4858429	5_GGACTCCT_L005_peak_10	56	.	3.3526	8.51643	5.67479	165
chr1	5019330	5019490	5_GGACTCCT_L005_peak_11	63	.	3.4349	9.23846	6.36521	74
chr1	5022838	5023181	5_GGACTCCT_L005_peak_12	408	.	8.08511	44.6282	40.8634	142
chr1	5070336	5070543	5_GGACTCCT_L005_peak_13	96	.	4.34596	12.6789	9.65977	104
chr1	5083035	5083203	5_GGACTCCT_L005_peak_14	64	.	3.68748	9.30192	6.41053	72
chr1	5083248	5083534	5_GGACTCCT_L005_peak_15	76	.	3.95087	10.6112	7.6663	96
chr1	5220746	5221026	5_GGACTCCT_L005_peak_16	163	.	5.53122	19.5369	16.3213	133
chr1	5233032	5233182	5_GGACTCCT_L005_peak_17	35	.	3.029	6.29944	3.56405	73
chr1	5588281	5588480	5_GGACTCCT_L005_peak_18	64	.	3.68748	9.30192	6.41053	107
chr1	6214486	6214749	5_GGACTCCT_L005_peak_19	203	.	6.18969	23.7144	20.3965	120
chr1	6214833	6215029	5_GGACTCCT_L005_peak_20	132	.	5.00443	16.3761	13.244	94
chr1	6382840	6383028	5_GGACTCCT_L005_peak_21	30	.	2.8973	5.74998	3.05176	73
chr1	6866999	6867151	5_GGACTCCT_L005_peak_22	30	.	2.8973	5.74998	3.05176	72
chr1	7088542	7088917	5_GGACTCCT_L005_peak_23a	935	.	11.4168	98.0936	93.5669	279
chr1	7088917	7089266	5_GGACTCCT_L005_peak_23b	810	.	10.4829	85.4362	81.0031	97
chr1	7397598	7397783	5_GGACTCCT_L005_peak_24	248	.	5.85413	28.3081	24.8872	85
chr1	7397807	7398030	5_GGACTCCT_L005_peak_25a	478	.	8.26679	51.7887	47.8805	155
chr1	7398030	7398399	5_GGACTCCT_L005_peak_25b	447	.	7.91803	48.617	44.7724	69
chr1	9248582	9248791	5_GGACTCCT_L005_peak_26	89	.	4.21426	11.9763	8.98142	125
chr1	9248917	9249073	5_GGACTCCT_L005_peak_27	35	.	3.029	6.29944	3.56405	75
chr1	9541358	9541548	5_GGACTCCT_L005_peak_28	128	.	4.3222	15.9479	12.8324	91
chr1	9545131	9545513	5_GGACTCCT_L005_peak_29	570	.	9.34762	61.139	57.0471	166
chr1	9554595	9554775	5_GGACTCCT_L005_peak_30	76	.	3.95087	10.6112	7.6663	102
chr1	9564459	9564841	5_GGACTCCT_L005_peak_31	768	.	13.4329	81.2694	76.8774	190
chr1	9607931	9608144	5_GGACTCCT_L005_peak_32	120	.	4.71939	15.1266	12.0345	107
chr1	9621559	9621714	5_GGACTCCT_L005_peak_33	64	.	3.68748	9.30192	6.41053	71
chr1	9627574	9627840	5_GGACTCCT_L005_peak_34	50	.	3.28068	7.8522	5.04227	86
chr1	9630319	9630495	5_GGACTCCT_L005_peak_35	38	.	3.05538	6.56867	3.82781	94
chr1	9700146	9700435	5_GGACTCCT_L005_peak_36a	589	.	10.5385	63.0736	58.9461	180
chr1	9700435	9700818	5_GGACTCCT_L005_peak_36b	259	.	6.55549	29.3741	25.9307	110
chr1	9748265	9748712	5_GGACTCCT_L005_peak_37	689	.	11.4773	73.2257	68.9329	235
chr1	9797956	9798329	5_GGACTCCT_L005_peak_38	203	.	6.18969	23.7144	20.3965	145
chr1	9944037	9944289	5_GGACTCCT_L005_peak_39	438	.	9.48209	47.6341	43.8071	132
chr1	10014494	10014714	5_GGACTCCT_L005_peak_40	117	.	4.74104	14.8616	11.7735	87
chr1	10037835	10038038	5_GGACTCCT_L005_peak_41	197	.	5.64334	23.0531	19.7526	102
chr1	10038105	10038258	5_GGACTCCT_L005_peak_42	76	.	3.68098	10.5439	7.61541	81
chr1	10039575	10039926	5_GGACTCCT_L005_peak_43a	461	.	8.74258	50.0099	46.1353	156
chr1	10039926	10040238	5_GGACTCCT_L005_peak_43b	174	.	5.20607	20.6706	17.43	195
chr1	10232866	10233251	5_GGACTCCT_L005_peak_44	271	.	7.18016	30.6502	27.1816	225
chr1	10477619	10477797	5_GGACTCCT_L005_peak_45	89	.	4.21426	11.9763	8.98142	79
chr1	10991049	10991211	5_GGACTCCT_L005_peak_46	83	.	4.08256	11.287	8.31644	76
chr1	11045782	11045966	5_GGACTCCT_L005_peak_47	70	.	3.81917	9.94933	7.03077	81
chr1	11414112	11414334	5_GGACTCCT_L005_peak_48	139	.	5.13613	17.1503	13.9967	99
chr1	11795763	11795954	5_GGACTCCT_L005_peak_49	103	.	4.47765	13.3941	10.3515	91
chr1	12000708	12000888	5_GGACTCCT_L005_peak_50	40	.	3.1607	6.86676	4.09703	86
chr1	12657454	12657871	5_GGACTCCT_L005_peak_51	96	.	4.34596	12.6789	9.65977	244
chr1	13372392	13372721	5_GGACTCCT_L005_peak_52a	323	.	6.41476	35.9104	32.3288	178
chr1	13372721	13372983	5_GGACTCCT_L005_peak_52b	170	.	4.6696	20.242	17.016	151
chr1	13372983	13373200	5_GGACTCCT_L005_peak_52c	76	.	3.36581	10.5839	7.65466	111
chr1	13373302	13373629	5_GGACTCCT_L005_peak_53a	47	.	2.88418	7.51673	4.71321	224
chr1	13373629	13373859	5_GGACTCCT_L005_peak_53b	63	.	3.17173	9.17903	6.30704	104
chr1	13374041	13374233	5_GGACTCCT_L005_peak_54	79	.	3.45769	10.9464	7.99631	96
chr1	13589752	13590158	5_GGACTCCT_L005_peak_55	468	.	9.87717	50.7861	46.8957	276
chr1	13683223	13683376	5_GGACTCCT_L005_peak_56	40	.	3.1607	6.86676	4.09703	69
chr1	14198965	14199187	5_GGACTCCT_L005_peak_57	58	.	3.55578	8.66943	5.80632	97
chr1	14218969	14219132	5_GGACTCCT_L005_peak_58	35	.	3.029	6.29944	3.56405	85
chr1	14292399	14292638	5_GGACTCCT_L005_peak_59	89	.	4.21426	11.9763	8.98142	119
chr1	14309724	14309876	5_GGACTCCT_L005_peak_60	52	.	3.42409	8.05237	5.21904	88
chr1	15286737	15287059	5_GGACTCCT_L005_peak_61	132	.	5.00443	16.3761	13.244	105
chr1	15805446	15805958	5_GGACTCCT_L005_peak_62	591	.	11.2914	63.3047	59.1731	152
chr1	16093106	16093262	5_GGACTCCT_L005_peak_63	20	.	2.63391	4.70765	2.09377	73
chr1	16104308	16104536	5_GGACTCCT_L005_peak_64	197	.	5.34005	23.0466	19.7463	113
chr1	16104594	16104863	5_GGACTCCT_L005_peak_65	175	.	5.03778	20.7456	17.5039	134
chr1	16104873	16105148	5_GGACTCCT_L005_peak_66	154	.	4.75708	18.6054	15.4214	141
chr1	16105168	16105450	5_GGACTCCT_L005_peak_67	54	.	3.15201	8.28111	5.4438	109
chr1	16105670	16105899	5_GGACTCCT_L005_peak_68	134	.	4.48751	16.5864	13.4513	123
chr1	16122864	16123063	5_GGACTCCT_L005_peak_69	58	.	3.55578	8.66943	5.80632	94
chr1	16342866	16343178	5_GGACTCCT_L005_peak_70	301	.	7.63835	33.6754	30.1385	157
chr1	16519179	16519420	5_GGACTCCT_L005_peak_71	96	.	4.34596	12.6789	9.65977	141
chr1	16619178	16619519	5_GGACTCCT_L005_peak_72	655	.	11.9768	69.7539	65.5145	181
chr1	16656803	16657103	5_GGACTCCT_L005_peak_73a	288	.	6.99708	32.3895	28.8833	250
chr1	16657103	16657304	5_GGACTCCT_L005_peak_73b	304	.	7.16763	33.9771	30.4355	50
chr1	16665101	16665292	5_GGACTCCT_L005_peak_74a	103	.	4.47765	13.3941	10.3515	90
chr1	16665292	16665513	5_GGACTCCT_L005_peak_74b	70	.	3.81917	9.94933	7.03077	102
chr1	17097770	17098000	5_GGACTCCT_L005_peak_75	117	.	4.74104	14.8616	11.7735	116
chr1	17145283	17145454	5_GGACTCCT_L005_peak_76	163	.	5.53122	19.5369	16.3213	80
chr1	17145523	17145753	5_GGACTCCT_L005_peak_77	282	.	7.37496	31.7924	28.2956	111
chr1	19176212	19176409	5_GGACTCCT_L005_peak_78	427	.	9.35039	46.5953	42.7893	99
chr1	19441858	19442014	5_GGACTCCT_L005_peak_79	70	.	3.81917	9.94933	7.03077	77
chr1	19777179	19777538	5_GGACTCCT_L005_peak_80	110	.	4.60935	14.1219	11.0562	149
chr1	20117247	20117687	5_GGACTCCT_L005_peak_81	255	.	6.97987	29.0256	25.5876	283
chr1	20176486	20176801	5_GGACTCCT_L005_peak_82	70	.	3.81917	9.94933	7.03077	146
chr1	20302961	20303128	5_GGACTCCT_L005_peak_83a	52	.	3.42409	8.05237	5.21904	97
chr1	20303128	20303296	5_GGACTCCT_L005_peak_83b	64	.	3.68748	9.30192	6.41053	71
chr1	20499086	20499236	5_GGACTCCT_L005_peak_84	52	.	3.42409	8.05237	5.21904	81
chr1	20820189	20820593	5_GGACTCCT_L005_peak_85	784	.	12.5359	82.8732	78.4647	208
chr1	20845677	20846116	5_GGACTCCT_L005_peak_86	454	.	9.13947	49.2995	45.4403	170
chr1	20867447	20867897	5_GGACTCCT_L005_peak_87	326	.	7.64099	36.2092	32.6224	192
chr1	20890416	20890672	5_GGACTCCT_L005_peak_88	292	.	7.50665	32.7301	29.2133	140
chr1	20891009	20891265	5_GGACTCCT_L005_peak_89	110	.	4.60935	14.1219	11.0562	101
chr1	20905479	20905687	5_GGACTCCT_L005_peak_90a	40	.	3.1607	6.86676	4.09703	105
chr1	20905687	20905921	5_GGACTCCT_L005_peak_90b	125	.	4.87274	15.6131	12.5025	103
chr1	20908670	20908895	5_GGACTCCT_L005_peak_91	64	.	3.68748	9.30192	6.41053	100
chr1	20919839	20920002	5_GGACTCCT_L005_peak_92	103	.	4.47765	13.3941	10.3515	75
chr1	20951376	20951840	5_GGACTCCT_L005_peak_93	340	.	7.4986	37.6846	34.0653	276
chr1	21052696	21052952	5_GGACTCCT_L005_peak_94	144	.	5.16129	17.5933	14.4335	113
chr1	21074385	21074564	5_GGACTCCT_L005_peak_95	89	.	3.79098	11.9577	8.97639	97
chr1	21079135	21079562	5_GGACTCCT_L005_peak_96	584	.	9.274	62.5482	58.4307	220
chr1	21166251	21166542	5_GGACTCCT_L005_peak_97	163	.	5.53122	19.5369	16.3213	140
chr1	21218510	21218674	5_GGACTCCT_L005_peak_98a	110	.	4.60935	14.1219	11.0562	99
chr1	21218674	21218841	5_GGACTCCT_L005_peak_98b	70	.	3.81917	9.94933	7.03077	66
chr1	21411296	21411515	5_GGACTCCT_L005_peak_99	155	.	5.39952	18.7309	15.536	104
chr1	21411682	21411867	5_GGACTCCT_L005_peak_100	52	.	3.42409	8.05237	5.21904	107
chr1	21632698	21632867	5_GGACTCCT_L005_peak_101a	117	.	4.74104	14.8616	11.7735	108
chr1	21632867	21633044	5_GGACTCCT_L005_peak_101b	155	.	5.39952	18.7309	15.536	61
chr1	21805029	21805334	5_GGACTCCT_L005_peak_102	282	.	7.37496	31.7924	28.2956	155
chr1	21829928	21830463	5_GGACTCCT_L005_peak_103	132	.	5.00443	16.3761	13.244	339
chr1	21961273	21961473	5_GGACTCCT_L005_peak_104a	83	.	4.08256	11.287	8.31644	164
chr1	21961473	21961817	5_GGACTCCT_L005_peak_104b	125	.	4.87274	15.6131	12.5025	37
chr1	22266513	22266733	5_GGACTCCT_L005_peak_105	83	.	4.08256	11.287	8.31644	131
chr1	22327566	22327862	5_GGACTCCT_L005_peak_106	427	.	9.35039	46.5953	42.7893	111
chr1	22327904	22328062	5_GGACTCCT_L005_peak_107	103	.	4.47765	13.3941	10.3515	73
chr1	22805962	22806318	5_GGACTCCT_L005_peak_108	171	.	5.66291	20.353	17.1169	159
chr1	22863017	22863340	5_GGACTCCT_L005_peak_109	139	.	5.13613	17.1503	13.9967	202
chr1	23062062	23062224	5_GGACTCCT_L005_peak_110	52	.	3.42409	8.05237	5.21904	93
chr1	23255933	23256399	5_GGACTCCT_L005_peak_111	772	.	11.9035	81.6655	77.2697	262
chr1	23256838	23257012	5_GGACTCCT_L005_peak_112	65	.	3.43164	9.45851	6.56469	84
chr1	23286811	23286999	5_GGACTCCT_L005_peak_113	132	.	5.00443	16.3761	13.244	99
chr1	23383016	23383281	5_GGACTCCT_L005_peak_114a	93	.	4.07451	12.4001	9.39855	141
chr1	23383281	23383550	5_GGACTCCT_L005_peak_114b	592	.	10.6308	63.4316	59.298	124
chr1	23762908	23763066	5_GGACTCCT_L005_peak_115	52	.	3.42409	8.05237	5.21904	73
chr1	23834910	23835152	5_GGACTCCT_L005_peak_116	58	.	3.55578	8.66943	5.80632	151
chr1	23921813	23921963	5_GGACTCCT_L005_peak_117	38	.	3.01023	6.63172	3.88961	75
chr1	23922237	23922521	5_GGACTCCT_L005_peak_118	332	.	7.67846	36.8514	33.25	145
chr1	24005518	24005792	5_GGACTCCT_L005_peak_119	110	.	4.60935	14.1219	11.0562	156
chr1	24099976	24100263	5_GGACTCCT_L005_peak_120a	65	.	3.657	9.46207	6.56814	135
chr1	24100263	24100641	5_GGACTCCT_L005_peak_120b	310	.	7.48007	34.6285	31.0718	152
chr1	24611566	24612012	5_GGACTCCT_L005_peak_121a	5693	.	2.3214	574.524	569.359	273
chr1	24612012	24612359	5_GGACTCCT_L005_peak_121b	3820	.	2.05629	387.019	382.026	174
chr1	24613099	24613495	5_GGACTCCT_L005_peak_123a	8472	.	2.65913	852.662	847.271	336
chr1	24613495	24613695	5_GGACTCCT_L005_peak_123b	6999	.	2.48643	705.26	699.983	60
chr1	24613695	24613886	5_GGACTCCT_L005_peak_123c	7162	.	2.50612	721.542	716.254	140
chr1	24613886	24614042	5_GGACTCCT_L005_peak_123d	9320	.	2.75345	937.472	932.022	51
chr1	24614042	24614247	5_GGACTCCT_L005_peak_123e	7692	.	2.56914	774.56	769.229	106
chr1	24614247	24614445	5_GGACTCCT_L005_peak_123f	8273	.	2.63638	832.698	827.321	99
chr1	24614445	24614659	5_GGACTCCT_L005_peak_123g	6415	.	2.41412	646.755	641.527	100
chr1	24614659	24614910	5_GGACTCCT_L005_peak_123h	6156	.	2.38137	620.887	615.683	115
chr1	24614910	24615163	5_GGACTCCT_L005_peak_123i	6365	.	2.40785	641.773	636.549	136
chr1	24615163	24615389	5_GGACTCCT_L005_peak_123j	7282	.	2.52055	733.557	728.259	118
chr1	24615389	24615727	5_GGACTCCT_L005_peak_123k	6484	.	2.42283	653.692	648.458	109
chr1	24615727	24616163	5_GGACTCCT_L005_peak_123l	7126	.	2.50177	717.938	712.652	230
chr1	24678386	24678690	5_GGACTCCT_L005_peak_124	203	.	6.18969	23.7144	20.3965	127
chr1	24678704	24678957	5_GGACTCCT_L005_peak_125	75	.	3.91645	10.5078	7.57996	132
chr1	24684043	24684290	5_GGACTCCT_L005_peak_126	255	.	6.97987	29.0256	25.5876	127
chr1	24938416	24938626	5_GGACTCCT_L005_peak_127	70	.	3.81917	9.94933	7.03077	93
chr1	25008662	25008918	5_GGACTCCT_L005_peak_128a	83	.	4.08256	11.287	8.31644	119
chr1	25008918	25009221	5_GGACTCCT_L005_peak_128b	64	.	3.68748	9.30192	6.41053	138
chr1	25105421	25105659	5_GGACTCCT_L005_peak_129	70	.	3.81917	9.94933	7.03077	114
chr1	25228686	25228885	5_GGACTCCT_L005_peak_130	125	.	4.87274	15.6131	12.5025	99
chr1	25504384	25504606	5_GGACTCCT_L005_peak_131	155	.	5.39952	18.7309	15.536	122
chr1	25824611	25824785	5_GGACTCCT_L005_peak_132	52	.	3.42409	8.05237	5.21904	83
chr1	25829929	25830394	5_GGACTCCT_L005_peak_133	368	.	8.56022	40.4926	36.8135	273
chr1	25830499	25830673	5_GGACTCCT_L005_peak_134	52	.	3.42409	8.05237	5.21904	96
chr1	25892442	25892658	5_GGACTCCT_L005_peak_135	179	.	5.79461	21.1791	17.9224	110
chr1	26686422	26686599	5_GGACTCCT_L005_peak_136	54	.	2.81899	8.31715	5.47922	89
chr1	26686867	26687171	5_GGACTCCT_L005_peak_137a	175	.	4.38662	20.8335	17.5904	207
chr1	26687171	26687384	5_GGACTCCT_L005_peak_137b	169	.	4.31708	20.1799	16.9549	97
chr1	26687384	26687577	5_GGACTCCT_L005_peak_137c	143	.	4.0104	17.4984	14.3401	116
chr1	26687577	26687816	5_GGACTCCT_L005_peak_137d	74	.	3.12268	10.4106	7.4846	77
chr1	26687839	26688395	5_GGACTCCT_L005_peak_138	175	.	4.38662	20.8335	17.5904	298
chr1	30873114	30873264	5_GGACTCCT_L005_peak_139	50	.	3.1556	7.88158	5.07116	75
chr1	30873498	30873816	5_GGACTCCT_L005_peak_140a	271	.	6.5182	30.5763	27.109	174
chr1	30873816	30874205	5_GGACTCCT_L005_peak_140b	359	.	7.60456	39.6031	35.9432	144
chr1	30920908	30921094	5_GGACTCCT_L005_peak_141	125	.	4.87274	15.6131	12.5025	102
chr1	30949618	30949962	5_GGACTCCT_L005_peak_142a	723	.	11.3468	76.6509	72.3125	191
chr1	30949962	30950284	5_GGACTCCT_L005_peak_142b	190	.	5.35714	22.361	19.0785	154
chr1	31101680	31101999	5_GGACTCCT_L005_peak_143	117	.	4.74104	14.8616	11.7735	196
chr1	31233672	31233983	5_GGACTCCT_L005_peak_144	264	.	7.11156	29.94	26.4822	137
chr1	32172488	32172854	5_GGACTCCT_L005_peak_145	329	.	8.03343	36.555	32.9581	164
chr1	32467331	32467494	5_GGACTCCT_L005_peak_146	16	.	2.50222	4.2164	1.65254	86
chr1	32554037	32554259	5_GGACTCCT_L005_peak_147	58	.	3.55578	8.66943	5.80632	110
chr1	33591162	33591327	5_GGACTCCT_L005_peak_148	83	.	4.08256	11.287	8.31644	74
chr1	33647251	33647454	5_GGACTCCT_L005_peak_149	179	.	5.79461	21.1791	17.9224	101
chr1	33669688	33669868	5_GGACTCCT_L005_peak_150	83	.	4.08256	11.287	8.31644	97
chr1	33670386	33670540	5_GGACTCCT_L005_peak_151	58	.	3.55578	8.66943	5.80632	95
chr1	33719850	33720002	5_GGACTCCT_L005_peak_152	30	.	2.8973	5.74998	3.05176	70
chr1	33720010	33720244	5_GGACTCCT_L005_peak_153	163	.	5.53122	19.5369	16.3213	121
chr1	33739382	33739583	5_GGACTCCT_L005_peak_154	76	.	3.95087	10.6112	7.6663	114
chr1	33814360	33814678	5_GGACTCCT_L005_peak_155	309	.	7.71746	34.4498	30.9004	183
chr1	33907534	33908257	5_GGACTCCT_L005_peak_156	223	.	6.04333	25.7458	22.3834	464
chr1	33931857	33932088	5_GGACTCCT_L005_peak_157	76	.	3.95087	10.6112	7.6663	149
chr1	34011075	34011289	5_GGACTCCT_L005_peak_158	117	.	4.74104	14.8616	11.7735	95
chr1	34011432	34011635	5_GGACTCCT_L005_peak_159	96	.	4.34596	12.6789	9.65977	94
chr1	34021652	34021828	5_GGACTCCT_L005_peak_160	96	.	4.34596	12.6789	9.65977	95
chr1	34061274	34061438	5_GGACTCCT_L005_peak_161	30	.	2.8973	5.74998	3.05176	73
chr1	34434866	34435019	5_GGACTCCT_L005_peak_162	55	.	3.17136	8.34789	5.50941	68
chr1	34439267	34439539	5_GGACTCCT_L005_peak_163	562	.	9.29095	60.3048	56.229	148
chr1	34439659	34439972	5_GGACTCCT_L005_peak_164	417	.	7.8125	45.5613	41.7779	138
chr1	34459591	34459765	5_GGACTCCT_L005_peak_165	58	.	3.55578	8.66943	5.80632	90
chr1	34579527	34579766	5_GGACTCCT_L005_peak_166	103	.	4.47765	13.3941	10.3515	111
chr1	34665219	34665510	5_GGACTCCT_L005_peak_167	262	.	6.30252	29.7288	26.2801	164
chr1	34666406	34666743	5_GGACTCCT_L005_peak_168	265	.	6.36267	29.9672	26.509	123
chr1	34678042	34678214	5_GGACTCCT_L005_peak_169	74	.	3.78049	10.355	7.42984	87
chr1	34696479	34696875	5_GGACTCCT_L005_peak_170	220	.	6.45309	25.4504	22.0923	246
chr1	34842922	34843202	5_GGACTCCT_L005_peak_171	400	.	8.71189	43.7799	40.0337	149
chr1	34867332	34867484	5_GGACTCCT_L005_peak_172	35	.	3.029	6.29944	3.56405	71
chr1	35212469	35212619	5_GGACTCCT_L005_peak_173	58	.	3.55578	8.66943	5.80632	73
chr1	35562788	35563075	5_GGACTCCT_L005_peak_174	52	.	3.42409	8.05237	5.21904	109
chr1	35869761	35869963	5_GGACTCCT_L005_peak_175	35	.	3.029	6.29944	3.56405	100
chr1	36030433	36030813	5_GGACTCCT_L005_peak_176	171	.	5.66291	20.353	17.1169	154
chr1	36064972	36065180	5_GGACTCCT_L005_peak_177	145	.	4.4465	17.6833	14.5221	105
chr1	36068128	36068676	5_GGACTCCT_L005_peak_178	669	.	9.85088	71.1823	66.9204	183
chr1	36244202	36244444	5_GGACTCCT_L005_peak_179	203	.	6.18969	23.7144	20.3965	120
chr1	36287721	36287948	5_GGACTCCT_L005_peak_180	52	.	3.42409	8.05237	5.21904	96
chr1	36307536	36307846	5_GGACTCCT_L005_peak_181	315	.	7.21127	35.1075	31.5431	129
chr1	36309568	36309872	5_GGACTCCT_L005_peak_182	53	.	3.30579	8.14764	5.31264	115
chr1	36324128	36324278	5_GGACTCCT_L005_peak_183	45	.	3.25098	7.33306	4.554	82
chr1	36368773	36368950	5_GGACTCCT_L005_peak_184	46	.	3.29239	7.45129	4.64885	98
chr1	36369055	36369311	5_GGACTCCT_L005_peak_185	255	.	6.97987	29.0256	25.5876	123
chr1	36379682	36379832	5_GGACTCCT_L005_peak_186	40	.	3.1607	6.86676	4.09703	77
chr1	36445203	36445469	5_GGACTCCT_L005_peak_187	292	.	7.50665	32.7301	29.2133	138
chr1	36471347	36471551	5_GGACTCCT_L005_peak_188a	45	.	3.03194	7.27905	4.50119	95
chr1	36471551	36471875	5_GGACTCCT_L005_peak_188b	159	.	4.98105	19.1132	15.9129	110
chr1	36492510	36492705	5_GGACTCCT_L005_peak_189	125	.	4.87274	15.6131	12.5025	93
chr1	36511628	36512073	5_GGACTCCT_L005_peak_190	458	.	8.41358	49.7404	45.8707	177
chr1	36512145	36512375	5_GGACTCCT_L005_peak_191	87	.	3.7336	11.7478	8.77014	125
chr1	36547118	36547530	5_GGACTCCT_L005_peak_192	409	.	8.81988	44.7253	40.9589	184
chr1	36557339	36557553	5_GGACTCCT_L005_peak_193	52	.	3.35404	8.07329	5.23953	128
chr1	36636749	36636899	5_GGACTCCT_L005_peak_194	25	.	2.76561	5.21912	2.56089	72
chr1	36684207	36684357	5_GGACTCCT_L005_peak_195	58	.	3.55578	8.66943	5.80632	91
chr1	36691333	36691667	5_GGACTCCT_L005_peak_196	483	.	9.95475	52.2657	48.347	192
chr1	36709879	36710235	5_GGACTCCT_L005_peak_197	407	.	9.087	44.5359	40.7728	158
chr1	36939560	36939782	5_GGACTCCT_L005_peak_198	170	.	5.52764	20.2998	17.0729	116
chr1	36939786	36940097	5_GGACTCCT_L005_peak_199	254	.	6.80958	28.9151	25.4847	170
chr1	36949838	36950012	5_GGACTCCT_L005_peak_200	40	.	3.1607	6.86676	4.09703	83
chr1	37029184	37029424	5_GGACTCCT_L005_peak_201	132	.	5.00443	16.3761	13.244	111
chr1	37220255	37220412	5_GGACTCCT_L005_peak_202	58	.	3.55578	8.66943	5.80632	74
chr1	37232870	37233210	5_GGACTCCT_L005_peak_203	83	.	4.08256	11.287	8.31644	196
chr1	37299716	37300005	5_GGACTCCT_L005_peak_204	139	.	5.13613	17.1503	13.9967	188
chr1	37350899	37351134	5_GGACTCCT_L005_peak_205	89	.	4.21426	11.9763	8.98142	108
chr1	37386464	37386614	5_GGACTCCT_L005_peak_206	30	.	2.8973	5.74998	3.05176	73
chr1	37429937	37430295	5_GGACTCCT_L005_peak_207	264	.	7.11156	29.94	26.4822	217
chr1	37540945	37541351	5_GGACTCCT_L005_peak_208	282	.	7.37496	31.7924	28.2956	215
chr1	37565437	37565776	5_GGACTCCT_L005_peak_209	175	.	5.67742	20.7964	17.5539	188
chr1	37719764	37719980	5_GGACTCCT_L005_peak_210	103	.	4.47765	13.3941	10.3515	109
chr1	37864731	37865152	5_GGACTCCT_L005_peak_211a	469	.	8.05124	50.798	46.9074	305
chr1	37865152	37865466	5_GGACTCCT_L005_peak_211b	695	.	10.1555	73.8571	69.5554	116
chr1	37890251	37890571	5_GGACTCCT_L005_peak_212	70	.	3.81917	9.94933	7.03077	110
chr1	37996930	37997081	5_GGACTCCT_L005_peak_213	70	.	3.39312	10.0096	7.09012	78
chr1	37997095	37997493	5_GGACTCCT_L005_peak_214	454	.	8.17916	49.2615	45.4028	203
chr1	37997936	37998231	5_GGACTCCT_L005_peak_215	280	.	6.31475	31.5197	28.0324	139
chr1	38129544	38129934	5_GGACTCCT_L005_peak_216a	215	.	5.91918	24.8734	21.5309	226
chr1	38129934	38130238	5_GGACTCCT_L005_peak_216b	342	.	7.5493	37.8799	34.2575	165
chr1	38308281	38308436	5_GGACTCCT_L005_peak_217	58	.	3.55578	8.66943	5.80632	73
chr1	38334342	38334596	5_GGACTCCT_L005_peak_218	103	.	4.47765	13.3941	10.3515	113
chr1	38401893	38402107	5_GGACTCCT_L005_peak_219	89	.	4.21426	11.9763	8.98142	90
chr1	38410552	38410737	5_GGACTCCT_L005_peak_220	58	.	3.55578	8.66943	5.80632	98
chr1	38450701	38451047	5_GGACTCCT_L005_peak_221	89	.	4.21426	11.9763	8.98142	142
chr1	38627354	38627523	5_GGACTCCT_L005_peak_222	52	.	3.42409	8.05237	5.21904	101
chr1	38897857	38898192	5_GGACTCCT_L005_peak_223	69	.	3.79333	9.87242	6.97123	238
chr1	38987549	38987947	5_GGACTCCT_L005_peak_224	586	.	11.3258	62.7709	58.6487	176
chr1	39367638	39367989	5_GGACTCCT_L005_peak_225	424	.	8.93513	46.2671	42.4697	174
chr1	39478437	39478667	5_GGACTCCT_L005_peak_226a	16	.	2.50222	4.2164	1.65254	83
chr1	39478667	39479003	5_GGACTCCT_L005_peak_226b	368	.	8.56022	40.4926	36.8135	147
chr1	39499658	39499830	5_GGACTCCT_L005_peak_227	58	.	3.55578	8.66943	5.80632	83
chr1	39535474	39535886	5_GGACTCCT_L005_peak_228	221	.	6.10687	25.5559	22.1964	210
chr1	39577276	39577602	5_GGACTCCT_L005_peak_229	292	.	7.50665	32.7301	29.2133	166
chr1	39761499	39761665	5_GGACTCCT_L005_peak_230	58	.	3.55578	8.66943	5.80632	78
chr1	39762089	39762244	5_GGACTCCT_L005_peak_231	76	.	3.95087	10.6112	7.6663	100
chr1	39774214	39774379	5_GGACTCCT_L005_peak_232	89	.	4.21426	11.9763	8.98142	82
chr1	39900622	39901026	5_GGACTCCT_L005_peak_233	146	.	5.23218	17.8213	14.6579	207
chr1	39941824	39942079	5_GGACTCCT_L005_peak_234	83	.	4.08256	11.287	8.31644	123
chr1	39947789	39947980	5_GGACTCCT_L005_peak_235	64	.	3.68748	9.30192	6.41053	106
chr1	39977228	39977455	5_GGACTCCT_L005_peak_236	125	.	4.87274	15.6131	12.5025	110
chr1	40063102	40063273	5_GGACTCCT_L005_peak_237	40	.	3.1607	6.86676	4.09703	91
chr1	40824580	40824811	5_GGACTCCT_L005_peak_238	83	.	4.08256	11.287	8.31644	131
chr1	41027586	41027916	5_GGACTCCT_L005_peak_239	76	.	3.95087	10.6112	7.6663	230
chr1	41390199	41390422	5_GGACTCCT_L005_peak_240	171	.	5.66291	20.353	17.1169	114
chr1	41810429	41810580	5_GGACTCCT_L005_peak_241	110	.	4.60935	14.1219	11.0562	79
chr1	42695548	42695890	5_GGACTCCT_L005_peak_242	362	.	6.875	39.8687	36.2043	178
chr1	42714453	42714801	5_GGACTCCT_L005_peak_243	112	.	4.55696	14.2796	11.2116	153
chr1	42851019	42851407	5_GGACTCCT_L005_peak_244	521	.	10.5357	56.1532	52.1564	125
chr1	43066009	43066182	5_GGACTCCT_L005_peak_245	70	.	3.81917	9.94933	7.03077	81
chr1	43092312	43092645	5_GGACTCCT_L005_peak_246	52	.	3.42409	8.05237	5.21904	165
chr1	43098348	43098589	5_GGACTCCT_L005_peak_247a	132	.	5.00443	16.3761	13.244	122
chr1	43098589	43098865	5_GGACTCCT_L005_peak_247b	117	.	4.74104	14.8616	11.7735	120
chr1	43317115	43317480	5_GGACTCCT_L005_peak_248	147	.	5.26783	17.9353	14.7611	235
chr1	43338053	43338403	5_GGACTCCT_L005_peak_249	96	.	4.34596	12.6789	9.65977	112
chr1	43338410	43338562	5_GGACTCCT_L005_peak_250	76	.	3.95087	10.6112	7.6663	64
chr1	43426622	43426772	5_GGACTCCT_L005_peak_251	40	.	3.1607	6.86676	4.09703	73
chr1	43445621	43445840	5_GGACTCCT_L005_peak_252	187	.	5.9263	22.0148	18.7374	107
chr1	43467768	43467939	5_GGACTCCT_L005_peak_253	40	.	3.1607	6.86676	4.09703	97
chr1	43583653	43584025	5_GGACTCCT_L005_peak_254	195	.	6.058	22.86	19.5623	178
chr1	43694789	43695171	5_GGACTCCT_L005_peak_255	255	.	6.97987	29.0256	25.5876	197
chr1	43698588	43698868	5_GGACTCCT_L005_peak_256	103	.	4.47765	13.3941	10.3515	126
chr1	43730520	43730702	5_GGACTCCT_L005_peak_257	64	.	3.68748	9.30192	6.41053	85
chr1	43777777	43778060	5_GGACTCCT_L005_peak_258	83	.	3.90995	11.3016	8.33098	141
chr1	43778064	43778314	5_GGACTCCT_L005_peak_259	53	.	3.30579	8.14764	5.31264	89
chr1	43778323	43778785	5_GGACTCCT_L005_peak_260	159	.	5.20402	19.1963	15.9947	191
chr1	43827536	43828195	5_GGACTCCT_L005_peak_261	747	.	11.1665	79.144	74.7756	358
chr1	43899115	43899271	5_GGACTCCT_L005_peak_262	52	.	3.42409	8.05237	5.21904	72
chr1	43933588	43934300	5_GGACTCCT_L005_peak_263	740	.	11.7582	78.3647	74.0056	314
chr1	44102152	44102655	5_GGACTCCT_L005_peak_264	427	.	9.35039	46.5953	42.7893	319
chr1	44118700	44119069	5_GGACTCCT_L005_peak_265	518	.	9.94012	55.8466	51.8567	191
chr1	44119875	44120060	5_GGACTCCT_L005_peak_266	93	.	4.06032	12.3527	9.35198	91
chr1	44147679	44148012	5_GGACTCCT_L005_peak_267a	387	.	8.82361	42.5014	38.7807	202
chr1	44148012	44148334	5_GGACTCCT_L005_peak_267b	117	.	4.74104	14.8616	11.7735	131
chr1	44198677	44198827	5_GGACTCCT_L005_peak_268	46	.	3.29239	7.45129	4.64885	96
chr1	44201197	44201388	5_GGACTCCT_L005_peak_269	417	.	9.21869	45.5625	41.7779	91
chr1	45432035	45432200	5_GGACTCCT_L005_peak_270	83	.	4.08256	11.287	8.31644	71
chr1	45502976	45503195	5_GGACTCCT_L005_peak_271	76	.	3.95087	10.6112	7.6663	120
chr1	45627987	45628142	5_GGACTCCT_L005_peak_272	89	.	4.21426	11.9763	8.98142	71
chr1	45795044	45795248	5_GGACTCCT_L005_peak_273	252	.	6.61058	28.6739	25.2474	99
chr1	45795287	45795705	5_GGACTCCT_L005_peak_274	519	.	9.97596	55.9811	51.9888	147
chr1	46066681	46066926	5_GGACTCCT_L005_peak_275	89	.	4.21426	11.9763	8.98142	121
chr1	46067060	46067264	5_GGACTCCT_L005_peak_276	83	.	4.08256	11.287	8.31644	114
chr1	46075997	46076239	5_GGACTCCT_L005_peak_277	653	.	12.116	69.569	65.3322	122
chr1	46419013	46419314	5_GGACTCCT_L005_peak_278	96	.	4.34596	12.6789	9.65977	193
chr1	46732521	46732688	5_GGACTCCT_L005_peak_279	125	.	4.87274	15.6131	12.5025	80
chr1	46830039	46830256	5_GGACTCCT_L005_peak_280	103	.	4.47765	13.3941	10.3515	128
chr1	46853318	46854048	5_GGACTCCT_L005_peak_281	700	.	9.99558	74.3084	70.0001	281
chr1	46854101	46854283	5_GGACTCCT_L005_peak_282	73	.	3.2872	10.2697	7.34602	82
chr1	50926843	50927171	5_GGACTCCT_L005_peak_284a	76	.	3.68715	10.5647	7.63569	82
chr1	50927171	50927637	5_GGACTCCT_L005_peak_284b	535	.	9.60699	57.5417	53.5185	247
chr1	50927734	50928013	5_GGACTCCT_L005_peak_285	51	.	3.17113	7.9323	5.12083	74
chr1	50940731	50940881	5_GGACTCCT_L005_peak_286	52	.	3.42409	8.05237	5.21904	73
chr1	51076414	51076590	5_GGACTCCT_L005_peak_287	30	.	2.8973	5.74998	3.05176	96
chr1	51216352	51216617	5_GGACTCCT_L005_peak_288	203	.	6.18969	23.7144	20.3965	134
chr1	51315579	51315757	5_GGACTCCT_L005_peak_289	30	.	2.8973	5.74998	3.05176	94
chr1	51478300	51478705	5_GGACTCCT_L005_peak_290	1080	.	15.16	112.62	108.028	230
chr1	51597049	51597242	5_GGACTCCT_L005_peak_291	203	.	6.18969	23.7144	20.3965	99
chr1	52001552	52001702	5_GGACTCCT_L005_peak_292	46	.	3.29239	7.45129	4.64885	70
chr1	52113653	52114082	5_GGACTCCT_L005_peak_293	410	.	9.01481	44.8542	41.0852	286
chr1	52119291	52119548	5_GGACTCCT_L005_peak_294	247	.	6.84817	28.1193	24.7012	129
chr1	52233036	52233568	5_GGACTCCT_L005_peak_295	702	.	11.4891	74.5982	70.2864	292
chr1	52500413	52500827	5_GGACTCCT_L005_peak_296	89	.	4.21426	11.9763	8.98142	152
chr1	52630514	52630934	5_GGACTCCT_L005_peak_297	203	.	6.18421	23.6964	20.3859	161
chr1	52648252	52648402	5_GGACTCCT_L005_peak_298	76	.	3.95087	10.6112	7.6663	74
chr1	52752837	52753028	5_GGACTCCT_L005_peak_299	117	.	4.74104	14.8616	11.7735	92
chr1	52817749	52817904	5_GGACTCCT_L005_peak_300	70	.	3.81917	9.94933	7.03077	74
chr1	52844720	52845150	5_GGACTCCT_L005_peak_301	979	.	13.8116	102.46	97.9107	228
chr1	53296729	53297350	5_GGACTCCT_L005_peak_302	553	.	10.9307	59.4387	55.3783	315
chr1	53313567	53313763	5_GGACTCCT_L005_peak_303	212	.	6.32139	24.5779	21.24	93
chr1	53352524	53352923	5_GGACTCCT_L005_peak_304	575	.	11.1941	61.655	57.5529	218
chr1	53713385	53713644	5_GGACTCCT_L005_peak_305	171	.	5.66291	20.353	17.1169	139
chr1	53785005	53785429	5_GGACTCCT_L005_peak_306	238	.	6.71648	27.2212	23.8233	245
chr1	53823795	53824035	5_GGACTCCT_L005_peak_307	89	.	4.21426	11.9763	8.98142	91
chr1	54250489	54250943	5_GGACTCCT_L005_peak_308	397	.	8.9553	43.5155	39.774	211
chr1	54438911	54439121	5_GGACTCCT_L005_peak_309	203	.	6.18969	23.7144	20.3965	104
chr1	54557523	54557884	5_GGACTCCT_L005_peak_310	438	.	9.48209	47.6341	43.8071	140
chr1	54802740	54802890	5_GGACTCCT_L005_peak_311	35	.	3.029	6.29944	3.56405	125
chr1	54926347	54926497	5_GGACTCCT_L005_peak_312	52	.	3.42409	8.05237	5.21904	78
chr1	55027313	55027672	5_GGACTCCT_L005_peak_313	320	.	7.90174	35.588	32.0114	156
chr1	55052449	55052929	5_GGACTCCT_L005_peak_314	481	.	9.11618	52.0741	48.1588	273
chr1	55053118	55053271	5_GGACTCCT_L005_peak_315	47	.	3.11804	7.55594	4.75162	118
chr1	55087763	55088121	5_GGACTCCT_L005_peak_316a	669	.	10.1086	71.1807	66.9189	248
chr1	55088121	55088425	5_GGACTCCT_L005_peak_316b	515	.	8.60617	55.5136	51.5302	110
chr1	55130971	55131382	5_GGACTCCT_L005_peak_317	520	.	10.1485	56.0104	52.0174	185
chr1	55131436	55131723	5_GGACTCCT_L005_peak_318	130	.	4.82673	16.149	13.0303	106
chr1	55161139	55161467	5_GGACTCCT_L005_peak_319	125	.	4.87274	15.6131	12.5025	103
chr1	55201830	55202133	5_GGACTCCT_L005_peak_320	64	.	3.68748	9.30192	6.41053	119
chr1	55221455	55221674	5_GGACTCCT_L005_peak_321	83	.	4.08256	11.287	8.31644	114
chr1	55236958	55237353	5_GGACTCCT_L005_peak_322	347	.	7.95594	38.3716	34.7406	237
chr1	55405656	55405931	5_GGACTCCT_L005_peak_323a	335	.	7.37479	37.2038	33.5964	144
chr1	55405931	55406183	5_GGACTCCT_L005_peak_323b	124	.	4.4541	15.5168	12.4185	132
chr1	55406183	55406408	5_GGACTCCT_L005_peak_323c	44	.	3.02703	7.26313	4.48564	121
chr1	55489356	55489538	5_GGACTCCT_L005_peak_324	40	.	3.1607	6.86676	4.09703	95
chr1	55618863	55619248	5_GGACTCCT_L005_peak_325	139	.	5.13613	17.1503	13.9967	237
chr1	55848861	55849134	5_GGACTCCT_L005_peak_326	139	.	5.13613	17.1503	13.9967	145
chr1	56782235	56782443	5_GGACTCCT_L005_peak_327	757	.	13.3013	80.0796	75.7003	103
chr1	56973011	56973282	5_GGACTCCT_L005_peak_328	76	.	3.95087	10.6112	7.6663	144
chr1	56973386	56973561	5_GGACTCCT_L005_peak_329	125	.	4.87274	15.6131	12.5025	82
chr1	57377443	57377750	5_GGACTCCT_L005_peak_330	553	.	10.9307	59.4387	55.3783	140
chr1	57377757	57377973	5_GGACTCCT_L005_peak_331	16	.	2.50222	4.2164	1.65254	115
chr1	57387933	57388144	5_GGACTCCT_L005_peak_332	96	.	4.34596	12.6789	9.65977	94
chr1	57400541	57400734	5_GGACTCCT_L005_peak_333	46	.	3.29239	7.45129	4.64885	89
chr1	57400753	57401126	5_GGACTCCT_L005_peak_334	64	.	3.68748	9.30192	6.41053	263
chr1	57406674	57406824	5_GGACTCCT_L005_peak_335	76	.	3.95087	10.6112	7.6663	76
chr1	57429046	57429211	5_GGACTCCT_L005_peak_336	73	.	3.84862	10.3026	7.37831	72
chr1	57850003	57850166	5_GGACTCCT_L005_peak_337	96	.	4.34596	12.6789	9.65977	92
chr1	57969526	57969685	5_GGACTCCT_L005_peak_338	35	.	3.029	6.29944	3.56405	82
chr1	57969967	57970285	5_GGACTCCT_L005_peak_339	187	.	5.9263	22.0148	18.7374	161
chr1	57995787	57996105	5_GGACTCCT_L005_peak_340	238	.	6.71648	27.2212	23.8233	151
chr1	58029630	58030066	5_GGACTCCT_L005_peak_341	247	.	6.84817	28.1193	24.7012	261
chr1	58030550	58030700	5_GGACTCCT_L005_peak_342	46	.	3.29239	7.45129	4.64885	105
chr1	58030719	58030869	5_GGACTCCT_L005_peak_343	20	.	2.63391	4.70765	2.09377	73
chr1	58296393	58296544	5_GGACTCCT_L005_peak_344	83	.	4.08256	11.287	8.31644	109
chr1	58392686	58392948	5_GGACTCCT_L005_peak_345a	258	.	6.64688	29.2571	25.8154	120
chr1	58392948	58393229	5_GGACTCCT_L005_peak_345b	402	.	8.47059	43.9928	40.2423	143
chr1	58393270	58393466	5_GGACTCCT_L005_peak_346	76	.	3.76471	10.5645	7.6356	94
chr1	58445423	58445686	5_GGACTCCT_L005_peak_347	132	.	5.00443	16.3761	13.244	99
chr1	58504697	58505214	5_GGACTCCT_L005_peak_348	664	.	12.2477	70.7188	66.4637	298
chr1	58586230	58586395	5_GGACTCCT_L005_peak_349	89	.	4.21426	11.9763	8.98142	81
chr1	58973276	58973861	5_GGACTCCT_L005_peak_351	273	.	7.24326	30.8623	27.3851	310
chr1	59119767	59119986	5_GGACTCCT_L005_peak_352a	147	.	5.03899	17.9056	14.7408	98
chr1	59119986	59120352	5_GGACTCCT_L005_peak_352b	259	.	6.68258	29.3858	25.9421	122
chr1	59237006	59237239	5_GGACTCCT_L005_peak_353a	57	.	3.51792	8.55884	5.71621	111
chr1	59237239	59237500	5_GGACTCCT_L005_peak_353b	277	.	7.21185	31.2401	27.7572	123
chr1	59481892	59482232	5_GGACTCCT_L005_peak_354	429	.	8.48953	46.7901	42.9804	142
chr1	59516397	59516550	5_GGACTCCT_L005_peak_355	35	.	3.029	6.29944	3.56405	72
chr1	59524139	59524358	5_GGACTCCT_L005_peak_356a	103	.	4.47765	13.3941	10.3515	106
chr1	59524358	59524488	5_GGACTCCT_L005_peak_356b	35	.	3.029	6.29944	3.56405	114
chr1	59535492	59535652	5_GGACTCCT_L005_peak_357	70	.	3.81917	9.94933	7.03077	88
chr1	59684824	59685089	5_GGACTCCT_L005_peak_358	139	.	5.13613	17.1503	13.9967	124
chr1	59763205	59763561	5_GGACTCCT_L005_peak_359	348	.	8.29682	38.5102	34.8729	217
chr1	59833821	59834042	5_GGACTCCT_L005_peak_360	147	.	5.26783	17.9353	14.7611	108
chr1	59912683	59913125	5_GGACTCCT_L005_peak_361	647	.	11.2346	68.9827	64.7555	258
chr1	60042884	60043042	5_GGACTCCT_L005_peak_362	30	.	2.8973	5.74998	3.05176	70
chr1	60097849	60098026	5_GGACTCCT_L005_peak_363	229	.	6.58478	26.3315	22.9536	87
chr1	60098109	60098371	5_GGACTCCT_L005_peak_364a	320	.	7.90174	35.588	32.0114	111
chr1	60098371	60098723	5_GGACTCCT_L005_peak_364b	46	.	3.29239	7.45129	4.64885	152
chr1	60180227	60180886	5_GGACTCCT_L005_peak_365	736	.	11.8238	77.9592	73.6045	268
chr1	60343195	60343406	5_GGACTCCT_L005_peak_366a	58	.	3.55578	8.66943	5.80632	93
chr1	60343406	60343660	5_GGACTCCT_L005_peak_366b	117	.	4.74104	14.8616	11.7735	119
chr1	60409356	60409822	5_GGACTCCT_L005_peak_367	273	.	7.24326	30.8623	27.3851	266
chr1	60566370	60566526	5_GGACTCCT_L005_peak_368	64	.	3.68748	9.30192	6.41053	74
chr1	60566648	60567131	5_GGACTCCT_L005_peak_369	301	.	7.63835	33.6754	30.1385	220
chr1	61638758	61638908	5_GGACTCCT_L005_peak_370	35	.	3.029	6.29944	3.56405	73
chr1	62701172	62701327	5_GGACTCCT_L005_peak_371	46	.	3.29239	7.45129	4.64885	73
chr1	62703219	62703373	5_GGACTCCT_L005_peak_372	46	.	3.29239	7.45129	4.64885	79
chr1	63114002	63114152	5_GGACTCCT_L005_peak_373	36	.	3.0094	6.43713	3.69905	86
chr1	63114175	63114405	5_GGACTCCT_L005_peak_374	140	.	5.04414	17.212	14.0577	104
chr1	63114579	63114788	5_GGACTCCT_L005_peak_375	84	.	4.05063	11.4726	8.49939	96
chr1	63176611	63176882	5_GGACTCCT_L005_peak_376	117	.	4.74104	14.8616	11.7735	122
chr1	63176974	63177157	5_GGACTCCT_L005_peak_377	171	.	5.66291	20.353	17.1169	89
chr1	63181120	63181303	5_GGACTCCT_L005_peak_378	117	.	4.74104	14.8616	11.7735	89
chr1	63445747	63445906	5_GGACTCCT_L005_peak_379	76	.	3.95087	10.6112	7.6663	87
chr1	63629919	63630138	5_GGACTCCT_L005_peak_380	111	.	4.25764	14.1991	11.1323	108
chr1	63630239	63630862	5_GGACTCCT_L005_peak_381	328	.	7.30089	36.4253	32.8347	266
chr1	63730561	63730721	5_GGACTCCT_L005_peak_382	52	.	3.42409	8.05237	5.21904	74
chr1	63763450	63763616	5_GGACTCCT_L005_peak_383	25	.	2.76561	5.21912	2.56089	76
chr1	63819951	63820101	5_GGACTCCT_L005_peak_384	64	.	3.68748	9.30192	6.41053	79
chr1	64067011	64067161	5_GGACTCCT_L005_peak_385	58	.	3.55578	8.66943	5.80632	73
chr1	64121517	64121982	5_GGACTCCT_L005_peak_386	628	.	10.1523	67.0794	62.8824	206
chr1	64122205	64122431	5_GGACTCCT_L005_peak_387	145	.	4.62079	17.7433	14.5812	112
chr1	64189581	64189760	5_GGACTCCT_L005_peak_388	76	.	3.95087	10.6112	7.6663	83
chr1	64305572	64305824	5_GGACTCCT_L005_peak_389	83	.	4.08256	11.287	8.31644	148
chr1	64446069	64446259	5_GGACTCCT_L005_peak_390	110	.	4.60935	14.1219	11.0562	92
chr1	64532359	64532527	5_GGACTCCT_L005_peak_391	50	.	3.20366	7.82782	5.01847	84
chr1	64532575	64533217	5_GGACTCCT_L005_peak_392	493	.	9.41447	53.2447	49.3062	267
chr1	64617155	64617377	5_GGACTCCT_L005_peak_393	103	.	4.47765	13.3941	10.3515	96
chr1	64617732	64617884	5_GGACTCCT_L005_peak_394	70	.	3.81917	9.94933	7.03077	70
chr1	64690544	64691143	5_GGACTCCT_L005_peak_395	609	.	9.84095	65.1078	60.9433	270
chr1	64737530	64737811	5_GGACTCCT_L005_peak_396a	224	.	5.83245	25.7736	22.4108	164
chr1	64737811	64738075	5_GGACTCCT_L005_peak_396b	592	.	9.99474	63.3485	59.2162	118
chr1	64795342	64795607	5_GGACTCCT_L005_peak_397	40	.	3.1607	6.86676	4.09703	136
chr1	64853758	64854015	5_GGACTCCT_L005_peak_398	70	.	3.81917	9.94933	7.03077	108
chr1	65178288	65178559	5_GGACTCCT_L005_peak_399	223	.	6.15021	25.7114	22.3495	145
chr1	65179011	65179434	5_GGACTCCT_L005_peak_400	336	.	7.64706	37.2423	33.6341	262
chr1	65186404	65186887	5_GGACTCCT_L005_peak_401	694	.	12.1513	73.7975	69.4966	271
chr1	66174975	66175363	5_GGACTCCT_L005_peak_402	418	.	9.07348	45.6292	41.8435	229
chr1	66227123	66227273	5_GGACTCCT_L005_peak_403	58	.	3.55578	8.66943	5.80632	74
chr1	66371532	66371682	5_GGACTCCT_L005_peak_404	40	.	3.1607	6.86676	4.09703	72
chr1	66386797	66387047	5_GGACTCCT_L005_peak_405	139	.	5.13613	17.1503	13.9967	130
chr1	66467994	66468262	5_GGACTCCT_L005_peak_406	139	.	5.13613	17.1503	13.9967	137
chr1	66638244	66638437	5_GGACTCCT_L005_peak_407	83	.	4.08256	11.287	8.31644	104
chr1	66655189	66655553	5_GGACTCCT_L005_peak_408	387	.	8.82361	42.5014	38.7807	119
chr1	66692750	66692967	5_GGACTCCT_L005_peak_409	96	.	4.34596	12.6789	9.65977	113
chr1	66700668	66700957	5_GGACTCCT_L005_peak_410	438	.	9.48209	47.6341	43.8071	133
chr1	66816901	66817181	5_GGACTCCT_L005_peak_411	65	.	3.51076	9.48838	6.59404	123
chr1	66817213	66817486	5_GGACTCCT_L005_peak_412a	188	.	5.50253	22.1456	18.8663	140
chr1	66817486	66817799	5_GGACTCCT_L005_peak_412b	397	.	8.19764	43.4876	39.7498	134
chr1	66863201	66863448	5_GGACTCCT_L005_peak_413	179	.	5.79461	21.1791	17.9224	118
chr1	66975583	66975740	5_GGACTCCT_L005_peak_414	64	.	3.68748	9.30192	6.41053	76
chr1	67038728	67039004	5_GGACTCCT_L005_peak_415	404	.	8.99023	44.2016	40.4472	154
chr1	67049940	67050110	5_GGACTCCT_L005_peak_416	52	.	3.42409	8.05237	5.21904	86
chr1	67397772	67398114	5_GGACTCCT_L005_peak_417	247	.	6.84817	28.1193	24.7012	147
chr1	69157396	69157668	5_GGACTCCT_L005_peak_418	212	.	6.32139	24.5779	21.24	145
chr1	69456690	69456930	5_GGACTCCT_L005_peak_419	255	.	6.97987	29.0256	25.5876	127
chr1	69687169	69687434	5_GGACTCCT_L005_peak_420a	191	.	5.81683	22.4669	19.1826	136
chr1	69687434	69687914	5_GGACTCCT_L005_peak_420b	232	.	6.4	26.5937	23.2119	130
chr1	69689122	69689281	5_GGACTCCT_L005_peak_421	92	.	4.12371	12.2754	9.27596	80
chr1	71079285	71079471	5_GGACTCCT_L005_peak_422	147	.	5.26783	17.9353	14.7611	94
chr1	71102884	71103271	5_GGACTCCT_L005_peak_423	139	.	5.13613	17.1503	13.9967	140
chr1	71556801	71557254	5_GGACTCCT_L005_peak_424a	320	.	7.90174	35.588	32.0114	325
chr1	71557254	71557461	5_GGACTCCT_L005_peak_424b	58	.	3.55578	8.66943	5.80632	128
chr1	71652844	71653015	5_GGACTCCT_L005_peak_425	40	.	3.1607	6.86676	4.09703	102
chr1	71653185	71653379	5_GGACTCCT_L005_peak_426	110	.	4.60935	14.1219	11.0562	104
chr1	72212202	72212415	5_GGACTCCT_L005_peak_427	96	.	4.34596	12.6789	9.65977	110
chr1	72214714	72215058	5_GGACTCCT_L005_peak_428	125	.	4.87274	15.6131	12.5025	106
chr1	72226285	72226503	5_GGACTCCT_L005_peak_429	83	.	4.08256	11.287	8.31644	114
chr1	72226509	72226662	5_GGACTCCT_L005_peak_430	46	.	3.29239	7.45129	4.64885	73
chr1	72243864	72244074	5_GGACTCCT_L005_peak_431	139	.	5.13613	17.1503	13.9967	94
chr1	72244120	72244372	5_GGACTCCT_L005_peak_432a	46	.	3.29239	7.45129	4.64885	90
chr1	72244372	72244607	5_GGACTCCT_L005_peak_432b	35	.	3.029	6.29944	3.56405	163
chr1	72284221	72284456	5_GGACTCCT_L005_peak_433	147	.	5.26783	17.9353	14.7611	134
chr1	72307285	72307476	5_GGACTCCT_L005_peak_434	83	.	4.08256	11.287	8.31644	104
chr1	72372569	72372880	5_GGACTCCT_L005_peak_435	125	.	4.87274	15.6131	12.5025	213
chr1	72536962	72537219	5_GGACTCCT_L005_peak_436	96	.	4.34596	12.6789	9.65977	146
chr1	72583004	72583310	5_GGACTCCT_L005_peak_437	238	.	6.71648	27.2212	23.8233	145
chr1	72696391	72696593	5_GGACTCCT_L005_peak_438	348	.	8.29682	38.5102	34.8729	99
chr1	72711143	72711396	5_GGACTCCT_L005_peak_439	187	.	5.9263	22.0148	18.7374	99
chr1	72739777	72740036	5_GGACTCCT_L005_peak_440	76	.	3.95087	10.6112	7.6663	143
chr1	72746487	72746664	5_GGACTCCT_L005_peak_441	52	.	3.42409	8.05237	5.21904	87
chr1	72832958	72833120	5_GGACTCCT_L005_peak_442	30	.	2.8973	5.74998	3.05176	74
chr1	72835166	72835423	5_GGACTCCT_L005_peak_443	155	.	5.39952	18.7309	15.536	148
chr1	73270882	73271071	5_GGACTCCT_L005_peak_444	103	.	4.47765	13.3941	10.3515	90
chr1	73538639	73538993	5_GGACTCCT_L005_peak_445	213	.	6.21433	24.6528	21.3136	139
chr1	73642752	73643025	5_GGACTCCT_L005_peak_446	155	.	5.39952	18.7309	15.536	126
chr1	73673567	73673686	5_GGACTCCT_L005_peak_447a	25	.	2.76561	5.21912	2.56089	73
chr1	73673686	73673824	5_GGACTCCT_L005_peak_447b	30	.	2.8973	5.74998	3.05176	47
chr1	73744124	73744287	5_GGACTCCT_L005_peak_448	40	.	3.1607	6.86676	4.09703	71
chr1	73862875	73863059	5_GGACTCCT_L005_peak_449	139	.	5.13613	17.1503	13.9967	97
chr1	73944445	73944716	5_GGACTCCT_L005_peak_450	339	.	8.16513	37.5292	33.9126	123
chr1	73962994	73963293	5_GGACTCCT_L005_peak_451	96	.	4.34596	12.6789	9.65977	156
chr1	74236271	74236609	5_GGACTCCT_L005_peak_452	357	.	8.40446	39.4158	35.7628	172
chr1	74284599	74285119	5_GGACTCCT_L005_peak_453	679	.	10.0693	72.2216	67.9437	285
chr1	74295608	74296080	5_GGACTCCT_L005_peak_454	167	.	5.41538	19.9219	16.7009	242
chr1	74332367	74332760	5_GGACTCCT_L005_peak_455	135	.	5.00321	16.7248	13.5875	196
chr1	74361959	74362175	5_GGACTCCT_L005_peak_456	110	.	4.60935	14.1219	11.0562	104
chr1	74386822	74387161	5_GGACTCCT_L005_peak_457	114	.	4.52876	14.5082	11.4368	165
chr1	74391356	74391750	5_GGACTCCT_L005_peak_458	331	.	7.01576	36.7236	33.1241	204
chr1	74397303	74397625	5_GGACTCCT_L005_peak_459	179	.	5.79461	21.1791	17.9224	151
chr1	74505689	74506124	5_GGACTCCT_L005_peak_460	569	.	10.6683	61.0434	56.9532	242
chr1	74506301	74506452	5_GGACTCCT_L005_peak_461	20	.	2.57511	4.70207	2.09377	72
chr1	74587933	74588417	5_GGACTCCT_L005_peak_462	527	.	9.56044	56.7615	52.7537	281
chr1	74601274	74601518	5_GGACTCCT_L005_peak_463	147	.	5.26783	17.9353	14.7611	132
chr1	74661433	74661643	5_GGACTCCT_L005_peak_464a	139	.	5.13613	17.1503	13.9967	134
chr1	74661643	74661932	5_GGACTCCT_L005_peak_464b	255	.	6.97987	29.0256	25.5876	76
chr1	74759904	74760066	5_GGACTCCT_L005_peak_465	70	.	3.81917	9.94933	7.03077	85
chr1	74773146	74773296	5_GGACTCCT_L005_peak_466	52	.	3.42409	8.05237	5.21904	81
chr1	74816723	74816926	5_GGACTCCT_L005_peak_467a	64	.	3.68748	9.30192	6.41053	117
chr1	74816926	74817121	5_GGACTCCT_L005_peak_467b	58	.	3.55578	8.66943	5.80632	86
chr1	74854741	74855052	5_GGACTCCT_L005_peak_468	161	.	5.14874	19.3663	16.162	173
chr1	74858461	74858701	5_GGACTCCT_L005_peak_469	150	.	5.03218	18.2373	15.0588	139
chr1	75124573	75124781	5_GGACTCCT_L005_peak_470	147	.	5.26783	17.9353	14.7611	108
chr1	75124843	75125063	5_GGACTCCT_L005_peak_471	132	.	5.00443	16.3761	13.244	107
chr1	75142585	75142863	5_GGACTCCT_L005_peak_472	125	.	4.76489	15.608	12.5025	146
chr1	75168531	75168788	5_GGACTCCT_L005_peak_473	167	.	5.43545	19.9898	16.7678	127
chr1	75180311	75180531	5_GGACTCCT_L005_peak_474	117	.	4.74104	14.8616	11.7735	111
chr1	75191893	75192264	5_GGACTCCT_L005_peak_475	503	.	9.10535	54.3201	50.3601	142
chr1	75210722	75210911	5_GGACTCCT_L005_peak_476	113	.	4.60064	14.4189	11.3489	89
chr1	75214966	75215175	5_GGACTCCT_L005_peak_477	76	.	3.95087	10.6112	7.6663	100
chr1	75236420	75236602	5_GGACTCCT_L005_peak_478	64	.	3.68748	9.30192	6.41053	87
chr1	75317265	75318106	5_GGACTCCT_L005_peak_479	753	.	8.77825	79.7738	75.398	445
chr1	75398762	75398957	5_GGACTCCT_L005_peak_480	62	.	3.53659	9.09296	6.22265	103
chr1	75461846	75462035	5_GGACTCCT_L005_peak_481	140	.	4.94572	17.2362	14.0816	94
chr1	75478996	75479687	5_GGACTCCT_L005_peak_482	407	.	7.35096	44.4829	40.7239	485
chr1	75521392	75521589	5_GGACTCCT_L005_peak_483	103	.	4.47765	13.3941	10.3515	101
chr1	75521717	75521884	5_GGACTCCT_L005_peak_484	96	.	4.34596	12.6789	9.65977	84
chr1	75559525	75559779	5_GGACTCCT_L005_peak_485	248	.	6.74729	28.2408	24.821	132
chr1	76039106	76039400	5_GGACTCCT_L005_peak_486	35	.	3.029	6.29944	3.56405	98
chr1	77496820	77497173	5_GGACTCCT_L005_peak_487	187	.	5.9263	22.0148	18.7374	188
chr1	77515080	77515304	5_GGACTCCT_L005_peak_488	163	.	5.53122	19.5369	16.3213	115
chr1	78422662	78422812	5_GGACTCCT_L005_peak_489	40	.	3.1607	6.86676	4.09703	80
chr1	78488743	78488980	5_GGACTCCT_L005_peak_490	195	.	6.058	22.86	19.5623	125
chr1	78489029	78489186	5_GGACTCCT_L005_peak_491	125	.	4.87274	15.6131	12.5025	126
chr1	78537559	78537728	5_GGACTCCT_L005_peak_492a	70	.	3.81917	9.94933	7.03077	108
chr1	78537728	78537889	5_GGACTCCT_L005_peak_492b	76	.	3.95087	10.6112	7.6663	61
chr1	78549036	78549384	5_GGACTCCT_L005_peak_493	117	.	4.74104	14.8616	11.7735	241
chr1	78573677	78573904	5_GGACTCCT_L005_peak_494a	521	.	8.283	56.1554	52.1583	146
chr1	78574382	78574701	5_GGACTCCT_L005_peak_495	142	.	4.3058	17.3979	14.2411	192
chr1	78590576	78590994	5_GGACTCCT_L005_peak_496	163	.	5.53122	19.5369	16.3213	146
chr1	78657588	78658049	5_GGACTCCT_L005_peak_497	438	.	9.15842	47.6489	43.8214	197
chr1	78745446	78745694	5_GGACTCCT_L005_peak_498	64	.	3.68748	9.30192	6.41053	143
chr1	78761090	78761240	5_GGACTCCT_L005_peak_499	58	.	3.55578	8.66943	5.80632	70
chr1	78761317	78761467	5_GGACTCCT_L005_peak_500	70	.	3.81917	9.94933	7.03077	77
chr1	78852447	78852727	5_GGACTCCT_L005_peak_501	171	.	5.66291	20.353	17.1169	152
chr1	79439918	79440194	5_GGACTCCT_L005_peak_502	187	.	5.9263	22.0148	18.7374	120
chr1	79581513	79581677	5_GGACTCCT_L005_peak_503	64	.	3.68748	9.30192	6.41053	79
chr1	79761658	79761898	5_GGACTCCT_L005_peak_504	301	.	7.63835	33.6754	30.1385	119
chr1	79775938	79776144	5_GGACTCCT_L005_peak_505a	139	.	5.13613	17.1503	13.9967	105
chr1	79776144	79776330	5_GGACTCCT_L005_peak_505b	40	.	3.1607	6.86676	4.09703	101
chr1	79803112	79803342	5_GGACTCCT_L005_peak_506	89	.	4.21426	11.9763	8.98142	115
chr1	79832821	79832971	5_GGACTCCT_L005_peak_507	46	.	3.29239	7.45129	4.64885	71
chr1	79858560	79858718	5_GGACTCCT_L005_peak_508	46	.	3.29239	7.45129	4.64885	77
chr1	80340097	80340284	5_GGACTCCT_L005_peak_509	24	.	2.60919	5.10175	2.47761	72
chr1	80340296	80340550	5_GGACTCCT_L005_peak_510	78	.	3.74362	10.7537	7.80665	155
chr1	80340558	80340855	5_GGACTCCT_L005_peak_511a	130	.	4.65116	16.2194	13.0998	147
chr1	80340855	80341174	5_GGACTCCT_L005_peak_511b	290	.	6.90827	32.5281	29.0194	150
chr1	80637208	80637467	5_GGACTCCT_L005_peak_512	212	.	6.32139	24.5779	21.24	116
chr1	81281076	81281256	5_GGACTCCT_L005_peak_513	83	.	4.08256	11.287	8.31644	89
chr1	82283271	82283608	5_GGACTCCT_L005_peak_514	387	.	8.82361	42.5014	38.7807	167
chr1	82291133	82291424	5_GGACTCCT_L005_peak_515a	180	.	5.38117	21.3185	18.0599	118
chr1	82291424	82291837	5_GGACTCCT_L005_peak_515b	517	.	9.60995	55.7749	51.7865	174
chr1	82316415	82316796	5_GGACTCCT_L005_peak_516	282	.	7.37496	31.7924	28.2956	207
chr1	82433453	82433612	5_GGACTCCT_L005_peak_517	76	.	3.95087	10.6112	7.6663	79
chr1	82476830	82477070	5_GGACTCCT_L005_peak_518	35	.	3.029	6.29944	3.56405	106
chr1	82724770	82724996	5_GGACTCCT_L005_peak_519	220	.	6.45309	25.4504	22.0923	113
chr1	82725069	82725224	5_GGACTCCT_L005_peak_520	147	.	5.26783	17.9353	14.7611	78
chr1	82787424	82787733	5_GGACTCCT_L005_peak_521	125	.	4.87274	15.6131	12.5025	101
chr1	82831770	82831920	5_GGACTCCT_L005_peak_522	35	.	3.029	6.29944	3.56405	72
chr1	82839284	82839558	5_GGACTCCT_L005_peak_523	110	.	4.60935	14.1219	11.0562	126
chr1	83408130	83408339	5_GGACTCCT_L005_peak_524	76	.	3.95087	10.6112	7.6663	101
chr1	83906769	83906919	5_GGACTCCT_L005_peak_525	40	.	3.1607	6.86676	4.09703	103
chr1	83907017	83907325	5_GGACTCCT_L005_peak_526	70	.	3.81917	9.94933	7.03077	131
chr1	84222153	84222359	5_GGACTCCT_L005_peak_527	89	.	4.21426	11.9763	8.98142	117
chr1	84443650	84443935	5_GGACTCCT_L005_peak_528	103	.	4.47765	13.3941	10.3515	172
chr1	84585380	84585721	5_GGACTCCT_L005_peak_529	147	.	5.26783	17.9353	14.7611	183
chr1	84621372	84621548	5_GGACTCCT_L005_peak_530	58	.	3.55578	8.66943	5.80632	85
chr1	84695760	84696129	5_GGACTCCT_L005_peak_531	171	.	5.66291	20.353	17.1169	101
chr1	84696178	84696464	5_GGACTCCT_L005_peak_532	179	.	5.79461	21.1791	17.9224	150
chr1	84839281	84839689	5_GGACTCCT_L005_peak_533	324	.	7.46356	36.059	32.4747	173
chr1	84839773	84839949	5_GGACTCCT_L005_peak_534	148	.	4.97973	18.0538	14.8779	90
chr1	84839958	84840263	5_GGACTCCT_L005_peak_535	134	.	4.75638	16.5871	13.4519	133
chr1	84935770	84935931	5_GGACTCCT_L005_peak_536	96	.	4.34596	12.6789	9.65977	84
chr1	84962849	84963108	5_GGACTCCT_L005_peak_537	61	.	2.77598	8.97686	6.1087	142
chr1	84975890	84976026	5_GGACTCCT_L005_peak_538a	54	.	3.14721	8.26452	5.42744	70
chr1	84976026	84976167	5_GGACTCCT_L005_peak_538b	25	.	2.55363	5.23303	2.57447	66
chr1	85008620	85008781	5_GGACTCCT_L005_peak_539	45	.	2.44041	7.3093	4.53088	72
chr1	85008784	85008934	5_GGACTCCT_L005_peak_540	58	.	2.62183	8.68139	5.8181	83
chr1	85027553	85027723	5_GGACTCCT_L005_peak_541	40	.	2.53789	6.78574	4.04024	93
chr1	85063168	85063318	5_GGACTCCT_L005_peak_542	40	.	2.99539	6.77855	4.03318	80
chr1	85074935	85075142	5_GGACTCCT_L005_peak_543a	72	.	2.8024	10.1343	7.21281	117
chr1	85075142	85075373	5_GGACTCCT_L005_peak_543b	129	.	3.44927	16.0227	12.9062	91
chr1	85105412	85105685	5_GGACTCCT_L005_peak_544	79	.	2.95448	10.9494	7.99929	178
chr1	85111460	85111617	5_GGACTCCT_L005_peak_545	78	.	2.82839	10.797	7.84931	106
chr1	85123147	85123387	5_GGACTCCT_L005_peak_546	53	.	3.01508	8.18852	5.35279	113
chr1	85155204	85155354	5_GGACTCCT_L005_peak_547	34	.	2.6949	6.16069	3.45342	74
chr1	85179721	85179881	5_GGACTCCT_L005_peak_548	75	.	3.28836	10.4925	7.56496	74
chr1	85206744	85206895	5_GGACTCCT_L005_peak_549	64	.	3.2022	9.29502	6.41053	88
chr1	85215049	85215383	5_GGACTCCT_L005_peak_550	58	.	3.22906	8.75864	5.89407	95
chr1	85216201	85216376	5_GGACTCCT_L005_peak_551	54	.	3.1665	8.33113	5.49299	97
chr1	85307977	85308142	5_GGACTCCT_L005_peak_552	34	.	2.63876	6.12511	3.41859	74
chr1	85460312	85460582	5_GGACTCCT_L005_peak_553	102	.	3.37154	13.312	10.283	91
chr1	85479305	85479585	5_GGACTCCT_L005_peak_554	92	.	3.66972	12.2667	9.26742	132
chr1	85506576	85506732	5_GGACTCCT_L005_peak_555	45	.	2.5912	7.31561	4.53696	76
chr1	85551682	85551852	5_GGACTCCT_L005_peak_556a	66	.	3.01432	9.53401	6.6389	141
chr1	85551852	85551991	5_GGACTCCT_L005_peak_556b	99	.	3.48617	12.943	9.92002	30
chr1	85553282	85553476	5_GGACTCCT_L005_peak_557	45	.	2.6736	7.36345	4.58383	91
chr1	85555296	85555458	5_GGACTCCT_L005_peak_558	56	.	2.99658	8.50165	5.66021	79
chr1	85573685	85573835	5_GGACTCCT_L005_peak_559	32	.	2.54237	5.9289	3.22686	76
chr1	85603793	85603947	5_GGACTCCT_L005_peak_560	59	.	2.54518	8.85737	5.99114	77
chr1	85604417	85604610	5_GGACTCCT_L005_peak_561	67	.	2.62693	9.63113	6.73449	92
chr1	85625026	85625227	5_GGACTCCT_L005_peak_562	41	.	2.51406	6.96885	4.19722	92
chr1	85625374	85625557	5_GGACTCCT_L005_peak_563	22	.	2.16393	4.82141	2.20467	97
chr1	85793270	85793589	5_GGACTCCT_L005_peak_564	494	.	9.61424	53.4203	49.4787	149
chr1	85822344	85822494	5_GGACTCCT_L005_peak_565	30	.	2.8973	5.74998	3.05176	71
chr1	85825017	85825167	5_GGACTCCT_L005_peak_566	76	.	3.95087	10.6112	7.6663	84
chr1	85851968	85852205	5_GGACTCCT_L005_peak_567	76	.	3.95087	10.6112	7.6663	91
chr1	85894463	85894633	5_GGACTCCT_L005_peak_568	76	.	3.95087	10.6112	7.6663	78
chr1	85928405	85928580	5_GGACTCCT_L005_peak_569	195	.	6.058	22.86	19.5623	84
chr1	85969569	85969809	5_GGACTCCT_L005_peak_570	103	.	4.47765	13.3941	10.3515	99
chr1	86007953	86008106	5_GGACTCCT_L005_peak_571	76	.	3.95087	10.6112	7.6663	83
chr1	86032263	86032687	5_GGACTCCT_L005_peak_572	454	.	9.28528	49.2649	45.4061	178
chr1	86045945	86046095	5_GGACTCCT_L005_peak_573	30	.	2.8973	5.74998	3.05176	28
chr1	86053249	86053591	5_GGACTCCT_L005_peak_574a	234	.	6.60622	26.8533	23.4675	231
chr1	86053591	86053809	5_GGACTCCT_L005_peak_574b	56	.	3.49741	8.49871	5.65731	112
chr1	86064266	86064471	5_GGACTCCT_L005_peak_575	273	.	7.24326	30.8623	27.3851	103
chr1	86064542	86064725	5_GGACTCCT_L005_peak_576	229	.	6.58478	26.3315	22.9536	97
chr1	86154573	86154888	5_GGACTCCT_L005_peak_577	519	.	9.95801	55.9138	51.9227	128
chr1	86214283	86214456	5_GGACTCCT_L005_peak_578	52	.	3.42409	8.05237	5.21904	87
chr1	86358940	86359190	5_GGACTCCT_L005_peak_579	168	.	4.96706	20.1135	16.8896	124
chr1	86359217	86359730	5_GGACTCCT_L005_peak_580	873	.	12.3556	91.8369	87.3491	335
chr1	86434417	86434766	5_GGACTCCT_L005_peak_581a	664	.	10.5695	70.7543	66.4985	177
chr1	86434766	86435037	5_GGACTCCT_L005_peak_581b	59	.	3.23396	8.7758	5.91103	173
chr1	86435486	86435669	5_GGACTCCT_L005_peak_582	58	.	3.27696	8.70894	5.84521	91
chr1	86442553	86442703	5_GGACTCCT_L005_peak_583	58	.	3.55578	8.66943	5.80632	72
chr1	86487281	86487587	5_GGACTCCT_L005_peak_584a	433	.	8.45987	47.2163	43.3988	256
chr1	86487587	86487864	5_GGACTCCT_L005_peak_584b	347	.	7.43535	38.4306	34.7984	50
chr1	86504041	86504233	5_GGACTCCT_L005_peak_585a	135	.	4.87805	16.6619	13.5256	146
chr1	86504233	86504464	5_GGACTCCT_L005_peak_585b	107	.	4.39829	13.7665	10.7183	46
chr1	86525272	86525558	5_GGACTCCT_L005_peak_586	307	.	5.83269	34.3262	30.7792	140
chr1	86526206	86526483	5_GGACTCCT_L005_peak_587a	187	.	4.56795	22.052	18.7741	144
chr1	86526483	86526791	5_GGACTCCT_L005_peak_587b	387	.	6.56238	42.4415	38.7251	133
chr1	86532480	86532671	5_GGACTCCT_L005_peak_588	110	.	4.60935	14.1219	11.0562	92
chr1	86582431	86582723	5_GGACTCCT_L005_peak_589	333	.	7.85536	36.9764	33.3728	138
chr1	86582725	86582946	5_GGACTCCT_L005_peak_590	389	.	8.55549	42.6667	38.9431	112
chr1	86587009	86587176	5_GGACTCCT_L005_peak_591	102	.	4.2654	13.3283	10.2989	78
chr1	86703667	86703970	5_GGACTCCT_L005_peak_592	76	.	3.95087	10.6112	7.6663	146
chr1	87035847	87036033	5_GGACTCCT_L005_peak_593	61	.	3.58515	8.99863	6.13001	93
chr1	87213779	87214046	5_GGACTCCT_L005_peak_594	174	.	5.52826	20.6893	17.4484	118
chr1	87214155	87214418	5_GGACTCCT_L005_peak_595	160	.	5.33168	19.2619	16.0593	139
chr1	87246313	87246463	5_GGACTCCT_L005_peak_596	70	.	3.81917	9.94933	7.03077	70
chr1	87273561	87273728	5_GGACTCCT_L005_peak_597	35	.	3.029	6.29944	3.56405	74
chr1	87292941	87293124	5_GGACTCCT_L005_peak_598	76	.	3.95087	10.6112	7.6663	85
chr1	87326761	87327191	5_GGACTCCT_L005_peak_599	326	.	7.64099	36.2092	32.6224	178
chr1	87493753	87493932	5_GGACTCCT_L005_peak_600	52	.	3.42409	8.05237	5.21904	82
chr1	87510294	87510555	5_GGACTCCT_L005_peak_601	58	.	3.55578	8.66943	5.80632	109
chr1	87755826	87756092	5_GGACTCCT_L005_peak_602a	212	.	6.32139	24.5779	21.24	127
chr1	87756092	87756338	5_GGACTCCT_L005_peak_602b	76	.	3.95087	10.6112	7.6663	139
chr1	87786342	87786499	5_GGACTCCT_L005_peak_603	40	.	3.1607	6.86676	4.09703	96
chr1	87853129	87853566	5_GGACTCCT_L005_peak_604	160	.	5.44041	19.2432	16.0408	151
chr1	87879843	87879993	5_GGACTCCT_L005_peak_605	52	.	3.42409	8.05237	5.21904	74
chr1	87929917	87930099	5_GGACTCCT_L005_peak_606	58	.	3.55578	8.66943	5.80632	95
chr1	88144343	88144532	5_GGACTCCT_L005_peak_607	58	.	3.55578	8.66943	5.80632	97
chr1	88205638	88205838	5_GGACTCCT_L005_peak_608	58	.	3.55578	8.66943	5.80632	124
chr1	88211877	88212199	5_GGACTCCT_L005_peak_609	29	.	2.03476	5.65401	2.98527	124
chr1	88212666	88212820	5_GGACTCCT_L005_peak_610	40	.	2.12306	6.77208	4.02681	74
chr1	88214708	88214861	5_GGACTCCT_L005_peak_611	64	.	2.23749	9.30672	6.41532	73
chr1	88277163	88277476	5_GGACTCCT_L005_peak_612a	163	.	2.87274	19.573	16.3569	132
chr1	88277476	88277823	5_GGACTCCT_L005_peak_612b	2653	.	11.4229	270.198	265.322	181
chr1	88478246	88478567	5_GGACTCCT_L005_peak_613	117	.	4.74104	14.8616	11.7735	194
chr1	88702062	88702339	5_GGACTCCT_L005_peak_614	112	.	4.47942	14.3456	11.2767	125
chr1	88702392	88702542	5_GGACTCCT_L005_peak_615	33	.	2.88983	6.0909	3.38524	75
chr1	88705885	88706062	5_GGACTCCT_L005_peak_616	71	.	3.69267	10.0766	7.15598	89
chr1	89069931	89070528	5_GGACTCCT_L005_peak_617	403	.	8.22679	44.1343	40.3814	319
chr1	89207444	89207594	5_GGACTCCT_L005_peak_618	58	.	3.55578	8.66943	5.80632	73
chr1	89235500	89235650	5_GGACTCCT_L005_peak_619	46	.	3.29239	7.45129	4.64885	105
chr1	89400631	89401036	5_GGACTCCT_L005_peak_620	264	.	7.11156	29.94	26.4822	260
chr1	89454512	89454915	5_GGACTCCT_L005_peak_621	309	.	7.45266	34.5305	30.9799	200
chr1	89577119	89577364	5_GGACTCCT_L005_peak_622	94	.	4.27461	12.459	9.45653	131
chr1	89580082	89580312	5_GGACTCCT_L005_peak_623	96	.	4.34596	12.6789	9.65977	96
chr1	90203846	90204069	5_GGACTCCT_L005_peak_624	102	.	4.43864	13.2734	10.245	126
chr1	90290990	90291172	5_GGACTCCT_L005_peak_625	58	.	3.55578	8.66943	5.80632	98
chr1	90337286	90337436	5_GGACTCCT_L005_peak_626	76	.	3.95087	10.6112	7.6663	89
chr1	90603233	90603590	5_GGACTCCT_L005_peak_627	424	.	9.09665	46.2819	42.4843	165
chr1	90974945	90975282	5_GGACTCCT_L005_peak_628	117	.	4.74104	14.8616	11.7735	187
chr1	91052975	91053208	5_GGACTCCT_L005_peak_629	103	.	4.47765	13.3941	10.3515	115
chr1	91062431	91062664	5_GGACTCCT_L005_peak_630	46	.	3.29239	7.45129	4.64885	131
chr1	91209303	91209736	5_GGACTCCT_L005_peak_631	138	.	4.60733	17.0403	13.8981	205
chr1	91209744	91210155	5_GGACTCCT_L005_peak_632	194	.	5.46039	22.7576	19.4692	167
chr1	91211810	91211960	5_GGACTCCT_L005_peak_633	38	.	2.87693	6.59195	3.85064	109
chr1	91249967	91250421	5_GGACTCCT_L005_peak_634	680	.	11.266	72.3784	68.0986	205
chr1	91298159	91298404	5_GGACTCCT_L005_peak_635	331	.	7.93854	36.7507	33.1509	140
chr1	91398628	91398952	5_GGACTCCT_L005_peak_636	194	.	6.017	22.7257	19.4378	161
chr1	91413186	91413500	5_GGACTCCT_L005_peak_637	428	.	8.74636	46.6852	42.8776	157
chr1	91414223	91414445	5_GGACTCCT_L005_peak_638	91	.	4.01146	12.1887	9.19054	116
chr1	91458324	91458529	5_GGACTCCT_L005_peak_639	48	.	2.93578	7.70667	4.8997	85
chr1	91459186	91459800	5_GGACTCCT_L005_peak_640	257	.	5.784	29.2217	25.7806	220
chr1	91494443	91494740	5_GGACTCCT_L005_peak_641	388	.	8.52378	42.5526	38.8309	157
chr1	91540294	91540904	5_GGACTCCT_L005_peak_642	499	.	9.1447	53.9089	49.9579	217
chr1	91600763	91600978	5_GGACTCCT_L005_peak_643	117	.	4.74104	14.8616	11.7735	115
chr1	91743027	91743188	5_GGACTCCT_L005_peak_644	70	.	3.81917	9.94933	7.03077	73
chr1	91962407	91962562	5_GGACTCCT_L005_peak_645	89	.	4.21426	11.9763	8.98142	73
chr1	92130441	92130643	5_GGACTCCT_L005_peak_646a	89	.	4.21426	11.9763	8.98142	127
chr1	92130643	92130820	5_GGACTCCT_L005_peak_646b	58	.	3.55578	8.66943	5.80632	76
chr1	92180189	92180727	5_GGACTCCT_L005_peak_647a	717	.	9.51626	76.0439	71.7131	360
chr1	92180727	92181021	5_GGACTCCT_L005_peak_647b	230	.	5.10004	26.3919	23.0131	178
chr1	92195856	92196074	5_GGACTCCT_L005_peak_648	58	.	3.55578	8.66943	5.80632	144
chr1	92216169	92216325	5_GGACTCCT_L005_peak_649	58	.	3.55578	8.66943	5.80632	68
chr1	92437761	92437921	5_GGACTCCT_L005_peak_650	52	.	3.42409	8.05237	5.21904	75
chr1	92438010	92438191	5_GGACTCCT_L005_peak_651	64	.	3.68748	9.30192	6.41053	97
chr1	92473692	92473960	5_GGACTCCT_L005_peak_652	262	.	7.04961	29.7322	26.2834	114
chr1	92635041	92635293	5_GGACTCCT_L005_peak_653	166	.	5.50576	19.8407	16.6209	130
chr1	92635374	92635558	5_GGACTCCT_L005_peak_654	55	.	3.45711	8.38	5.54094	80
chr1	92641873	92642126	5_GGACTCCT_L005_peak_655	122	.	4.79275	15.3605	12.2647	121
chr1	92906810	92907076	5_GGACTCCT_L005_peak_656	146	.	5.23218	17.8213	14.6579	140
chr1	92910536	92910838	5_GGACTCCT_L005_peak_657	114	.	4.44704	14.5515	11.4794	188
chr1	92934253	92934478	5_GGACTCCT_L005_peak_658	169	.	5.26316	20.1421	16.9178	119
chr1	92934547	92934857	5_GGACTCCT_L005_peak_659	535	.	9.90783	57.5385	53.5155	148
chr1	93085253	93085447	5_GGACTCCT_L005_peak_660	125	.	4.87274	15.6131	12.5025	81
chr1	93101766	93102091	5_GGACTCCT_L005_peak_661	173	.	5.50796	20.6201	17.3803	187
chr1	93174542	93174701	5_GGACTCCT_L005_peak_662	101	.	4.32366	13.2176	10.1902	75
chr1	93220939	93221094	5_GGACTCCT_L005_peak_663	83	.	4.08256	11.287	8.31644	71
chr1	93235637	93235862	5_GGACTCCT_L005_peak_664	79	.	3.94653	10.8721	7.92319	116
chr1	93289722	93289958	5_GGACTCCT_L005_peak_665	146	.	4.91148	17.8133	14.6501	108
chr1	93342725	93343004	5_GGACTCCT_L005_peak_666	291	.	6.81319	32.63	29.1197	139
chr1	93343440	93343789	5_GGACTCCT_L005_peak_667	233	.	6.08407	26.7392	23.3553	133
chr1	93444851	93445033	5_GGACTCCT_L005_peak_668	70	.	3.81917	9.94933	7.03077	89
chr1	93445571	93445784	5_GGACTCCT_L005_peak_669	171	.	5.66291	20.353	17.1169	108
chr1	93478121	93478640	5_GGACTCCT_L005_peak_670	552	.	8.81418	59.2605	55.2047	287
chr1	93478724	93479182	5_GGACTCCT_L005_peak_671	384	.	7.16878	42.1767	38.4649	182
chr1	93511768	93512222	5_GGACTCCT_L005_peak_672	393	.	8.82544	43.0669	39.3363	227
chr1	93635515	93636048	5_GGACTCCT_L005_peak_673	788	.	11.3427	83.2142	78.802	265
chr1	93668805	93669024	5_GGACTCCT_L005_peak_674	125	.	4.87274	15.6131	12.5025	110
chr1	93685443	93685603	5_GGACTCCT_L005_peak_675	40	.	3.1607	6.86676	4.09703	70
chr1	93727038	93727233	5_GGACTCCT_L005_peak_676	117	.	4.74104	14.8616	11.7735	108
chr1	93754516	93754835	5_GGACTCCT_L005_peak_677a	167	.	5.22727	20.0133	16.791	280
chr1	93754835	93755272	5_GGACTCCT_L005_peak_677b	214	.	5.89904	24.7993	21.4579	40
chr1	93801830	93802061	5_GGACTCCT_L005_peak_678	161	.	4.85093	19.3114	16.1081	119
chr1	93803690	93804091	5_GGACTCCT_L005_peak_679	584	.	9.52849	62.5316	58.4143	225
chr1	93804193	93804411	5_GGACTCCT_L005_peak_680	138	.	4.44015	17.031	13.889	103
chr1	93825405	93825560	5_GGACTCCT_L005_peak_681	32	.	2.8949	5.92453	3.2226	71
chr1	93981014	93981183	5_GGACTCCT_L005_peak_682	110	.	4.60935	14.1219	11.0562	87
chr1	94003702	94003931	5_GGACTCCT_L005_peak_683	162	.	5.51543	19.4861	16.2798	115
chr1	94027586	94027805	5_GGACTCCT_L005_peak_684a	117	.	4.51843	14.7926	11.7166	110
chr1	94027805	94028066	5_GGACTCCT_L005_peak_684b	351	.	7.93269	38.807	35.1649	109
chr1	94034996	94035182	5_GGACTCCT_L005_peak_685	70	.	3.81917	9.94933	7.03077	93
chr1	94035261	94035483	5_GGACTCCT_L005_peak_686	139	.	5.13613	17.1503	13.9967	96
chr1	94079184	94079375	5_GGACTCCT_L005_peak_687	179	.	5.79461	21.1791	17.9224	94
chr1	94413130	94413360	5_GGACTCCT_L005_peak_688	96	.	4.34596	12.6789	9.65977	104
chr1	95218940	95219224	5_GGACTCCT_L005_peak_689	89	.	4.21426	11.9763	8.98142	163
chr1	95313449	95313733	5_GGACTCCT_L005_peak_690a	407	.	9.087	44.5359	40.7728	159
chr1	95313733	95313977	5_GGACTCCT_L005_peak_690b	179	.	5.79461	21.1791	17.9224	126
chr1	95451882	95452102	5_GGACTCCT_L005_peak_691	229	.	6.58478	26.3315	22.9536	95
chr1	95667491	95667753	5_GGACTCCT_L005_peak_692	187	.	5.9263	22.0148	18.7374	149
chr1	97553758	97553965	5_GGACTCCT_L005_peak_693a	117	.	4.74104	14.8616	11.7735	115
chr1	97553965	97554154	5_GGACTCCT_L005_peak_693b	52	.	3.42409	8.05237	5.21904	93
chr1	97660599	97660964	5_GGACTCCT_L005_peak_694	133	.	4.24188	16.526	13.3917	119
chr1	97661672	97661841	5_GGACTCCT_L005_peak_695	51	.	2.95831	7.97656	5.16423	83
chr1	97661849	97662262	5_GGACTCCT_L005_peak_696	463	.	7.92079	50.1886	46.3109	185
chr1	97769948	97770262	5_GGACTCCT_L005_peak_697	681	.	12.1519	72.4315	68.1505	156
chr1	97770300	97770585	5_GGACTCCT_L005_peak_698	311	.	7.63845	34.6852	31.1275	153
chr1	97976890	97977219	5_GGACTCCT_L005_peak_699	103	.	4.47765	13.3941	10.3515	103
chr1	98088291	98088561	5_GGACTCCT_L005_peak_700	40	.	3.1607	6.86676	4.09703	177
chr1	98095261	98095822	5_GGACTCCT_L005_peak_701	441	.	9.41935	48.0011	44.1672	343
chr1	98190316	98190469	5_GGACTCCT_L005_peak_702	64	.	3.68748	9.30192	6.41053	77
chr1	99772266	99772426	5_GGACTCCT_L005_peak_703	117	.	4.74104	14.8616	11.7735	75
chr1	100180067	100180407	5_GGACTCCT_L005_peak_704	310	.	7.77004	34.6281	31.0714	107
chr1	100223979	100224160	5_GGACTCCT_L005_peak_705	76	.	3.95087	10.6112	7.6663	82
chr1	100231686	100231842	5_GGACTCCT_L005_peak_706	52	.	3.35404	8.07329	5.23953	138
chr1	100231926	100232211	5_GGACTCCT_L005_peak_707	251	.	6.70808	28.5635	25.1387	150
chr1	100369812	100369967	5_GGACTCCT_L005_peak_708	46	.	3.29239	7.45129	4.64885	83
chr1	102628135	102628384	5_GGACTCCT_L005_peak_709	2897	.	32.2825	294.703	289.799	124
chr1	104772038	104772188	5_GGACTCCT_L005_peak_710	58	.	3.55578	8.66943	5.80632	89
chr1	104838274	104838536	5_GGACTCCT_L005_peak_711	310	.	7.77004	34.6281	31.0714	119
chr1	104839115	104839495	5_GGACTCCT_L005_peak_712	103	.	4.47765	13.3941	10.3515	285
chr1	105111311	105111552	5_GGACTCCT_L005_peak_713	25	.	2.76561	5.21912	2.56089	155
chr1	105663571	105664013	5_GGACTCCT_L005_peak_714	872	.	13.5277	91.7829	87.2956	230
chr1	105906349	105906773	5_GGACTCCT_L005_peak_715	303	.	7.39827	33.8421	30.3027	278
chr1	105908141	105908294	5_GGACTCCT_L005_peak_716	62	.	3.64109	9.16499	6.2932	76
chr1	105990156	105990781	5_GGACTCCT_L005_peak_717	481	.	7.88684	52.1013	48.1856	220
chr1	106155363	106155624	5_GGACTCCT_L005_peak_718	125	.	4.87274	15.6131	12.5025	133
chr1	106171240	106171548	5_GGACTCCT_L005_peak_719a	903	.	11.1704	94.818	90.3106	193
chr1	106171548	106171866	5_GGACTCCT_L005_peak_719b	566	.	8.43916	60.7231	56.6385	115
chr1	106199646	106200005	5_GGACTCCT_L005_peak_720	458	.	9.74548	49.7296	45.8602	156
chr1	106231907	106232057	5_GGACTCCT_L005_peak_721	64	.	3.68748	9.30192	6.41053	74
chr1	106241045	106241353	5_GGACTCCT_L005_peak_722	155	.	5.39952	18.7309	15.536	128
chr1	106511728	106511883	5_GGACTCCT_L005_peak_723	46	.	3.29239	7.45129	4.64885	70
chr1	106713956	106714228	5_GGACTCCT_L005_peak_724a	74	.	3.78049	10.355	7.42984	101
chr1	106714228	106714633	5_GGACTCCT_L005_peak_724b	205	.	5.98656	23.8725	20.5523	171
chr1	106759540	106760028	5_GGACTCCT_L005_peak_725	534	.	9.05066	57.5139	53.4914	253
chr1	106796190	106796357	5_GGACTCCT_L005_peak_726	76	.	3.95087	10.6112	7.6663	81
chr1	106796578	106796852	5_GGACTCCT_L005_peak_727	292	.	7.50665	32.7301	29.2133	122
chr1	106870121	106870368	5_GGACTCCT_L005_peak_728	83	.	4.08256	11.287	8.31644	130
chr1	106883915	106884103	5_GGACTCCT_L005_peak_729	96	.	4.34596	12.6789	9.65977	95
chr1	108082663	108082930	5_GGACTCCT_L005_peak_730	103	.	4.47765	13.3941	10.3515	146
chr1	108102455	108102605	5_GGACTCCT_L005_peak_731	25	.	2.76561	5.21912	2.56089	74
chr1	109985562	109985722	5_GGACTCCT_L005_peak_732	64	.	3.68748	9.30192	6.41053	80
chr1	110977339	110977557	5_GGACTCCT_L005_peak_733	76	.	3.95087	10.6112	7.6663	108
chr1	111864633	111865190	5_GGACTCCT_L005_peak_734	778	.	12.039	82.2323	77.83	346
chr1	112378763	112378927	5_GGACTCCT_L005_peak_735	46	.	3.29239	7.45129	4.64885	89
chr1	112380040	112380205	5_GGACTCCT_L005_peak_736	83	.	4.08256	11.287	8.31644	75
chr1	113358321	113358619	5_GGACTCCT_L005_peak_737	203	.	6.18969	23.7144	20.3965	133
chr1	118311090	118311329	5_GGACTCCT_L005_peak_738	163	.	5.53122	19.5369	16.3213	131
chr1	118321701	118321950	5_GGACTCCT_L005_peak_739	238	.	6.71648	27.2212	23.8233	123
chr1	118388819	118389003	5_GGACTCCT_L005_peak_740	83	.	4.08256	11.287	8.31644	85
chr1	118389202	118389561	5_GGACTCCT_L005_peak_741	339	.	8.16513	37.5292	33.9126	114
chr1	118437973	118438149	5_GGACTCCT_L005_peak_742	40	.	3.1607	6.86676	4.09703	74
chr1	118458930	118459307	5_GGACTCCT_L005_peak_743	167	.	5.41538	19.9219	16.7009	114
chr1	118459419	118459633	5_GGACTCCT_L005_peak_744	108	.	4.43896	13.899	10.8487	107
chr1	118485632	118485932	5_GGACTCCT_L005_peak_745	444	.	9.17993	48.3016	44.4624	137
chr1	118486065	118486314	5_GGACTCCT_L005_peak_746	66	.	3.61228	9.57211	6.6763	83
chr1	118976542	118976866	5_GGACTCCT_L005_peak_747	139	.	5.13613	17.1503	13.9967	135
chr1	119033986	119034174	5_GGACTCCT_L005_peak_748	70	.	3.81917	9.94933	7.03077	90
chr1	119049929	119050130	5_GGACTCCT_L005_peak_749	64	.	3.68748	9.30192	6.41053	96
chr1	119050278	119050435	5_GGACTCCT_L005_peak_750	64	.	3.68748	9.30192	6.41053	82
chr1	119256815	119257128	5_GGACTCCT_L005_peak_751	292	.	7.50665	32.7301	29.2133	121
chr1	119484559	119484742	5_GGACTCCT_L005_peak_752	103	.	4.47765	13.3941	10.3515	92
chr1	119504579	119505082	5_GGACTCCT_L005_peak_753	550	.	9.28607	59.1229	55.0692	222
chr1	119521121	119521271	5_GGACTCCT_L005_peak_754	58	.	3.55578	8.66943	5.80632	81
chr1	119526006	119526218	5_GGACTCCT_L005_peak_755	208	.	6.20556	24.1947	20.8694	111
chr1	119533575	119533790	5_GGACTCCT_L005_peak_756	76	.	3.95087	10.6112	7.6663	109
chr1	119648605	119648773	5_GGACTCCT_L005_peak_757	58	.	3.55578	8.66943	5.80632	103
chr1	119648875	119649099	5_GGACTCCT_L005_peak_758	203	.	6.18969	23.7144	20.3965	111
chr1	119837340	119837847	5_GGACTCCT_L005_peak_759	412	.	8.74848	45.0237	41.2516	208
chr1	119913072	119913309	5_GGACTCCT_L005_peak_760	147	.	5.25279	17.8873	14.7228	129
chr1	120115515	120115866	5_GGACTCCT_L005_peak_761a	362	.	7.0855	39.8795	36.2149	243
chr1	120115866	120116136	5_GGACTCCT_L005_peak_761b	284	.	6.11314	31.9355	28.4366	109
chr1	120120932	120121333	5_GGACTCCT_L005_peak_762	460	.	8.21653	49.9592	46.0854	185
chr1	120142636	120142838	5_GGACTCCT_L005_peak_763	125	.	4.87274	15.6131	12.5025	97
chr1	120189285	120189617	5_GGACTCCT_L005_peak_764	155	.	5.39952	18.7309	15.536	158
chr1	120197264	120197430	5_GGACTCCT_L005_peak_765	89	.	4.21426	11.9763	8.98142	86
chr1	120207716	120207894	5_GGACTCCT_L005_peak_766	83	.	4.08256	11.287	8.31644	91
chr1	120245935	120246113	5_GGACTCCT_L005_peak_767	52	.	3.42409	8.05237	5.21904	72
chr1	120265230	120265414	5_GGACTCCT_L005_peak_768	35	.	3.029	6.29944	3.56405	83
chr1	120357417	120357586	5_GGACTCCT_L005_peak_769	70	.	3.81917	9.94933	7.03077	72
chr1	120357614	120357770	5_GGACTCCT_L005_peak_770	64	.	3.68748	9.30192	6.41053	106
chr1	121087108	121087497	5_GGACTCCT_L005_peak_771	358	.	8.42852	39.498	35.8398	152
chr1	121280408	121280582	5_GGACTCCT_L005_peak_772a	58	.	3.55578	8.66943	5.80632	124
chr1	121280582	121280760	5_GGACTCCT_L005_peak_772b	89	.	4.21426	11.9763	8.98142	51
chr1	121315121	121315281	5_GGACTCCT_L005_peak_773	64	.	3.68748	9.30192	6.41053	84
chr1	121327683	121328191	5_GGACTCCT_L005_peak_774	515	.	9.69417	55.5092	51.526	158
chr1	121430939	121431204	5_GGACTCCT_L005_peak_775	328	.	7.86303	36.4878	32.8963	142
chr1	121528450	121528626	5_GGACTCCT_L005_peak_776	64	.	3.68748	9.30192	6.41053	86
chr1	121567646	121567855	5_GGACTCCT_L005_peak_777a	163	.	5.53122	19.5369	16.3213	86
chr1	121567855	121568145	5_GGACTCCT_L005_peak_777b	310	.	7.77004	34.6281	31.0714	123
chr1	122357076	122357314	5_GGACTCCT_L005_peak_778	2566	.	27.9097	261.536	256.67	128
chr1	125435341	125435650	5_GGACTCCT_L005_peak_779a	358	.	6.99627	39.4817	35.8275	199
chr1	125435650	125436061	5_GGACTCCT_L005_peak_779b	787	.	11.0543	83.1792	78.7676	110
chr1	125560361	125560761	5_GGACTCCT_L005_peak_780a	553	.	8.7383	59.4581	55.3974	221
chr1	125560761	125561305	5_GGACTCCT_L005_peak_780b	579	.	8.9341	62.0857	57.9761	179
chr1	126024623	126024825	5_GGACTCCT_L005_peak_781	52	.	3.42409	8.05237	5.21904	92
chr1	126254244	126254506	5_GGACTCCT_L005_peak_782a	103	.	4.47765	13.3941	10.3515	160
chr1	126254506	126254776	5_GGACTCCT_L005_peak_782b	163	.	5.53122	19.5369	16.3213	103
chr1	126484778	126484931	5_GGACTCCT_L005_peak_783	30	.	2.8973	5.74998	3.05176	80
chr1	126656276	126656565	5_GGACTCCT_L005_peak_784	58	.	3.55578	8.66943	5.80632	163
chr1	126684002	126684176	5_GGACTCCT_L005_peak_785a	83	.	4.08256	11.287	8.31644	93
chr1	126684176	126684381	5_GGACTCCT_L005_peak_785b	110	.	4.60935	14.1219	11.0562	82
chr1	126738154	126738313	5_GGACTCCT_L005_peak_786	58	.	3.55578	8.66943	5.80632	72
chr1	126830404	126830620	5_GGACTCCT_L005_peak_787	89	.	4.21426	11.9763	8.98142	101
chr1	126895836	126896027	5_GGACTCCT_L005_peak_788	103	.	4.47765	13.3941	10.3515	100
chr1	126925523	126925721	5_GGACTCCT_L005_peak_789	58	.	3.55578	8.66943	5.80632	87
chr1	127107556	127107794	5_GGACTCCT_L005_peak_790	40	.	3.1607	6.86676	4.09703	146
chr1	127204830	127205091	5_GGACTCCT_L005_peak_791	194	.	5.79011	22.7793	19.4905	106
chr1	127205144	127205296	5_GGACTCCT_L005_peak_792	54	.	3.36538	8.3321	5.49388	93
chr1	127348734	127348959	5_GGACTCCT_L005_peak_793	70	.	3.81917	9.94933	7.03077	110
chr1	127773786	127774338	5_GGACTCCT_L005_peak_794	673	.	10.4843	71.6392	67.3707	237
chr1	127868631	127868855	5_GGACTCCT_L005_peak_795	255	.	6.97987	29.0256	25.5876	107
chr1	128065134	128065286	5_GGACTCCT_L005_peak_796	18	.	2.53646	4.44988	1.87954	73
chr1	128065468	128065628	5_GGACTCCT_L005_peak_797	49	.	3.30999	7.72102	4.91371	138
chr1	128102635	128102919	5_GGACTCCT_L005_peak_798	531	.	7.8643	57.1622	53.1472	148
chr1	128102964	128103439	5_GGACTCCT_L005_peak_799	557	.	8.06761	59.8288	55.7616	205
chr1	128244021	128244277	5_GGACTCCT_L005_peak_800a	368	.	8.56022	40.4926	36.8135	134
chr1	128244277	128244519	5_GGACTCCT_L005_peak_800b	64	.	3.68748	9.30192	6.41053	123
chr1	128359353	128359586	5_GGACTCCT_L005_peak_801a	58	.	3.55578	8.66943	5.80632	76
chr1	128359586	128359926	5_GGACTCCT_L005_peak_801b	320	.	7.90174	35.588	32.0114	157
chr1	128405013	128405225	5_GGACTCCT_L005_peak_802	89	.	4.21426	11.9763	8.98142	111
chr1	128405319	128405469	5_GGACTCCT_L005_peak_803	30	.	2.8973	5.74998	3.05176	80
chr1	128416825	128416976	5_GGACTCCT_L005_peak_804	40	.	3.1607	6.86676	4.09703	73
chr1	128417220	128417535	5_GGACTCCT_L005_peak_805	358	.	8.42852	39.498	35.8398	173
chr1	128472061	128472211	5_GGACTCCT_L005_peak_806	46	.	3.29239	7.45129	4.64885	73
chr1	128472229	128472379	5_GGACTCCT_L005_peak_807	20	.	2.63391	4.70765	2.09377	71
chr1	128592564	128592714	5_GGACTCCT_L005_peak_808	58	.	3.55578	8.66943	5.80632	76
chr1	128613230	128613391	5_GGACTCCT_L005_peak_809	58	.	3.55578	8.66943	5.80632	89
chr1	130715809	130715991	5_GGACTCCT_L005_peak_810a	40	.	3.011	6.82634	4.0798	103
chr1	130715991	130716159	5_GGACTCCT_L005_peak_810b	80	.	3.81503	10.9905	8.03961	79
chr1	130717342	130717642	5_GGACTCCT_L005_peak_811	241	.	6.55941	27.5931	24.1895	155
chr1	130839983	130840143	5_GGACTCCT_L005_peak_812	58	.	3.55578	8.66943	5.80632	68
chr1	130995677	130995833	5_GGACTCCT_L005_peak_813	46	.	3.29239	7.45129	4.64885	125
chr1	131053288	131053543	5_GGACTCCT_L005_peak_814	125	.	4.87274	15.6131	12.5025	127
chr1	131078906	131079079	5_GGACTCCT_L005_peak_815	96	.	4.34596	12.6789	9.65977	77
chr1	131096808	131097071	5_GGACTCCT_L005_peak_816	49	.	3.10992	7.73169	4.92416	112
chr1	131097686	131098032	5_GGACTCCT_L005_peak_817	522	.	9.43601	56.2573	52.2588	177
chr1	131138159	131138461	5_GGACTCCT_L005_peak_818	276	.	6.89655	31.0817	27.6011	151
chr1	131139239	131139491	5_GGACTCCT_L005_peak_819	91	.	4.07918	12.1308	9.13348	111
chr1	131153102	131153255	5_GGACTCCT_L005_peak_820	58	.	3.55578	8.66943	5.80632	72
chr1	131431955	131432148	5_GGACTCCT_L005_peak_821	83	.	4.08256	11.287	8.31644	104
chr1	131482360	131482525	5_GGACTCCT_L005_peak_822	132	.	5.00443	16.3761	13.244	86
chr1	131527115	131528080	5_GGACTCCT_L005_peak_823	908	.	10.153	95.3768	90.8658	634
chr1	131573754	131573937	5_GGACTCCT_L005_peak_824	227	.	6.52742	26.1412	22.7725	87
chr1	131658126	131658283	5_GGACTCCT_L005_peak_825	83	.	4.08256	11.287	8.31644	95
chr1	131827755	131828182	5_GGACTCCT_L005_peak_826	224	.	6.0745	25.8604	22.4962	158
chr1	131867105	131867289	5_GGACTCCT_L005_peak_827	132	.	5.00443	16.3761	13.244	94
chr1	131910239	131910537	5_GGACTCCT_L005_peak_828	459	.	9.2883	49.8553	45.9833	173
chr1	131910664	131910827	5_GGACTCCT_L005_peak_829a	81	.	3.92397	11.0748	8.12257	78
chr1	131910827	131911030	5_GGACTCCT_L005_peak_829b	76	.	3.83663	10.5312	7.60291	85
chr1	131911074	131911262	5_GGACTCCT_L005_peak_830	144	.	5.04615	17.5743	14.4147	88
chr1	132007453	132007670	5_GGACTCCT_L005_peak_831	124	.	4.83976	15.5093	12.4111	113
chr1	132007900	132008213	5_GGACTCCT_L005_peak_832	117	.	4.74104	14.8616	11.7735	103
chr1	132121314	132121464	5_GGACTCCT_L005_peak_833	48	.	3.29114	7.66574	4.85946	72
chr1	132200649	132200979	5_GGACTCCT_L005_peak_834	231	.	6.5051	26.5123	23.1316	155
chr1	132364944	132365134	5_GGACTCCT_L005_peak_835	39	.	3.03214	6.69655	3.95305	84
chr1	132367697	132367847	5_GGACTCCT_L005_peak_836	20	.	2.60586	4.63379	2.05783	75
chr1	132391687	132391870	5_GGACTCCT_L005_peak_837	58	.	3.55578	8.66943	5.80632	91
chr1	132417273	132417637	5_GGACTCCT_L005_peak_838	353	.	7.84084	38.9845	35.3393	141
chr1	132417797	132418015	5_GGACTCCT_L005_peak_839	26	.	2.69637	5.35628	2.6949	117
chr1	132477026	132477188	5_GGACTCCT_L005_peak_840	132	.	5.00443	16.3761	13.244	82
chr1	132629693	132629965	5_GGACTCCT_L005_peak_841	117	.	4.74104	14.8616	11.7735	119
chr1	132758753	132758904	5_GGACTCCT_L005_peak_842	52	.	3.42409	8.05237	5.21904	74
chr1	132791121	132791291	5_GGACTCCT_L005_peak_843	220	.	6.45309	25.4504	22.0923	90
chr1	132844062	132844318	5_GGACTCCT_L005_peak_844	103	.	4.47765	13.3941	10.3515	143
chr1	132880324	132880528	5_GGACTCCT_L005_peak_845	62	.	3.53013	9.07299	6.20308	76
chr1	132880530	132880682	5_GGACTCCT_L005_peak_846	45	.	3.17654	7.32649	4.5477	74
chr1	133025279	133025544	5_GGACTCCT_L005_peak_847	255	.	6.97987	29.0256	25.5876	137
chr1	133046035	133046225	5_GGACTCCT_L005_peak_848	76	.	3.95087	10.6112	7.6663	90
chr1	133130981	133131394	5_GGACTCCT_L005_peak_849	582	.	10.6779	62.3457	58.2318	216
chr1	133181070	133181220	5_GGACTCCT_L005_peak_850	76	.	3.95087	10.6112	7.6663	81
chr1	133188102	133188284	5_GGACTCCT_L005_peak_851	46	.	3.29239	7.45129	4.64885	95
chr1	133267974	133268347	5_GGACTCCT_L005_peak_852	126	.	4.81013	15.7548	12.6421	125
chr1	133363584	133363740	5_GGACTCCT_L005_peak_853	14	.	2.3571	3.96698	1.45561	80
chr1	133594437	133594989	5_GGACTCCT_L005_peak_854a	512	.	6.04868	55.1877	51.2104	356
chr1	133595501	133596116	5_GGACTCCT_L005_peak_854c	335	.	4.90099	37.1693	33.5625	317
chr1	133610209	133610552	5_GGACTCCT_L005_peak_855	377	.	8.69191	41.4937	37.7938	142
chr1	133661328	133661480	5_GGACTCCT_L005_peak_856	76	.	3.95087	10.6112	7.6663	82
chr1	133800965	133801212	5_GGACTCCT_L005_peak_857	192	.	5.84941	22.578	19.292	127
chr1	133961794	133962011	5_GGACTCCT_L005_peak_858	46	.	3.29239	7.45129	4.64885	107
chr1	134038337	134038678	5_GGACTCCT_L005_peak_859	147	.	4.94537	17.933	14.7611	213
chr1	134079004	134079442	5_GGACTCCT_L005_peak_860	347	.	7.8199	38.3922	34.7606	226
chr1	134099168	134099457	5_GGACTCCT_L005_peak_861	76	.	3.95087	10.6112	7.6663	188
chr1	134151714	134151884	5_GGACTCCT_L005_peak_862	76	.	3.95087	10.6112	7.6663	83
chr1	134233213	134233464	5_GGACTCCT_L005_peak_863	96	.	4.34596	12.6789	9.65977	140
chr1	134265871	134266086	5_GGACTCCT_L005_peak_864	132	.	5.00443	16.3761	13.244	114
chr1	134361885	134362157	5_GGACTCCT_L005_peak_865	187	.	5.9263	22.0148	18.7374	119
chr1	134405862	134406012	5_GGACTCCT_L005_peak_866	83	.	4.08256	11.287	8.31644	74
chr1	134415203	134415565	5_GGACTCCT_L005_peak_867	396	.	8.45741	43.3997	39.6631	157
chr1	134415584	134415761	5_GGACTCCT_L005_peak_868	38	.	3.00481	6.61562	3.87385	86
chr1	134455387	134455656	5_GGACTCCT_L005_peak_869	132	.	5.00443	16.3761	13.244	148
chr1	134494495	134494793	5_GGACTCCT_L005_peak_870	298	.	7.557	33.3999	29.8724	141
chr1	134530688	134531029	5_GGACTCCT_L005_peak_871	117	.	4.74104	14.8616	11.7735	115
chr1	134556739	134556923	5_GGACTCCT_L005_peak_872a	65	.	3.63636	9.39927	6.50635	71
chr1	134556923	134557239	5_GGACTCCT_L005_peak_872b	228	.	6.41913	26.2195	22.8498	114
chr1	134816750	134816900	5_GGACTCCT_L005_peak_873	30	.	2.8973	5.74998	3.05176	70
chr1	134955784	134956225	5_GGACTCCT_L005_peak_874	639	.	11.5313	68.1302	63.9169	248
chr1	134962381	134962672	5_GGACTCCT_L005_peak_875	458	.	9.74548	49.7296	45.8602	136
chr1	135146620	135146940	5_GGACTCCT_L005_peak_876	151	.	5.04991	18.299	15.1196	121
chr1	135147384	135147729	5_GGACTCCT_L005_peak_877	65	.	3.57356	9.45004	6.55628	129
chr1	135313626	135313939	5_GGACTCCT_L005_peak_878	264	.	7.11156	29.94	26.4822	153
chr1	135368300	135368464	5_GGACTCCT_L005_peak_879	117	.	4.74104	14.8616	11.7735	77
chr1	135374864	135375281	5_GGACTCCT_L005_peak_880	148	.	4.9711	18.0235	14.8481	243
chr1	135375363	135375529	5_GGACTCCT_L005_peak_881	40	.	3.00058	6.79444	4.04869	72
chr1	135430405	135430621	5_GGACTCCT_L005_peak_882	247	.	6.84817	28.1193	24.7012	100
chr1	135563881	135564077	5_GGACTCCT_L005_peak_883	83	.	4.08256	11.287	8.31644	91
chr1	135619181	135619374	5_GGACTCCT_L005_peak_884a	64	.	3.68748	9.30192	6.41053	134
chr1	135619374	135619563	5_GGACTCCT_L005_peak_884b	139	.	5.13613	17.1503	13.9967	59
chr1	135670498	135670665	5_GGACTCCT_L005_peak_885	147	.	5.26783	17.9353	14.7611	90
chr1	135688190	135688370	5_GGACTCCT_L005_peak_886	40	.	3.1607	6.86676	4.09703	96
chr1	135752990	135753240	5_GGACTCCT_L005_peak_887	259	.	6.94087	29.3644	25.9212	134
chr1	135765966	135766212	5_GGACTCCT_L005_peak_888	212	.	6.32139	24.5779	21.24	113
chr1	135852452	135852618	5_GGACTCCT_L005_peak_889	46	.	3.29239	7.45129	4.64885	88
chr1	136007971	136008143	5_GGACTCCT_L005_peak_890	89	.	4.21426	11.9763	8.98142	83
chr1	136017841	136018088	5_GGACTCCT_L005_peak_891	182	.	5.76184	21.4744	18.2135	125
chr1	136051601	136051753	5_GGACTCCT_L005_peak_892	83	.	4.08256	11.287	8.31644	71
chr1	136055821	136055983	5_GGACTCCT_L005_peak_893	40	.	3.1607	6.86676	4.09703	80
chr1	136131136	136131529	5_GGACTCCT_L005_peak_894	187	.	5.9263	22.0148	18.7374	191
chr1	136140357	136140624	5_GGACTCCT_L005_peak_895	71	.	3.68609	10.0555	7.13527	135
chr1	136142533	136142736	5_GGACTCCT_L005_peak_896	90	.	4.13016	12.0075	9.01207	96
chr1	136143577	136143766	5_GGACTCCT_L005_peak_897	73	.	3.73945	10.2253	7.30236	89
chr1	136170207	136170380	5_GGACTCCT_L005_peak_898	110	.	4.60935	14.1219	11.0562	95
chr1	136260247	136260397	5_GGACTCCT_L005_peak_899	30	.	2.8973	5.74998	3.05176	73
chr1	136331906	136332199	5_GGACTCCT_L005_peak_900	247	.	6.84817	28.1193	24.7012	154
chr1	136345980	136346354	5_GGACTCCT_L005_peak_901	310	.	7.77004	34.6281	31.0714	178
chr1	136364823	136365041	5_GGACTCCT_L005_peak_902	564	.	11.0624	60.5443	56.4629	107
chr1	136415105	136415398	5_GGACTCCT_L005_peak_903a	345	.	7.50966	38.2264	34.5978	131
chr1	136415398	136415697	5_GGACTCCT_L005_peak_903b	354	.	7.6075	39.1107	35.4635	163
chr1	136466153	136466465	5_GGACTCCT_L005_peak_904	273	.	7.24326	30.8623	27.3851	121
chr1	136556051	136556274	5_GGACTCCT_L005_peak_905	58	.	3.55578	8.66943	5.80632	115
chr1	136613386	136613694	5_GGACTCCT_L005_peak_906	96	.	4.34596	12.6789	9.65977	213
chr1	136624601	136625061	5_GGACTCCT_L005_peak_907	437	.	9.29344	47.5567	43.7334	247
chr1	137255093	137255283	5_GGACTCCT_L005_peak_908	89	.	4.21426	11.9763	8.98142	85
chr1	137786763	137787039	5_GGACTCCT_L005_peak_909	70	.	3.81917	9.94933	7.03077	92
chr1	137898369	137898688	5_GGACTCCT_L005_peak_910	264	.	7.11156	29.94	26.4822	171
chr1	138148909	138149166	5_GGACTCCT_L005_peak_911	64	.	3.68748	9.30192	6.41053	134
chr1	138507008	138507196	5_GGACTCCT_L005_peak_912	40	.	3.1607	6.86676	4.09703	92
chr1	138576877	138577155	5_GGACTCCT_L005_peak_913	255	.	6.97987	29.0256	25.5876	125
chr1	138596224	138596632	5_GGACTCCT_L005_peak_914	310	.	7.77004	34.6281	31.0714	121
chr1	138618035	138618260	5_GGACTCCT_L005_peak_915	247	.	6.58537	28.1335	24.7152	110
chr1	138619131	138619534	5_GGACTCCT_L005_peak_916	229	.	6.32988	26.3484	22.9702	145
chr1	138619681	138619831	5_GGACTCCT_L005_peak_917	74	.	3.80135	10.4206	7.49425	74
chr1	138856491	138856700	5_GGACTCCT_L005_peak_918	125	.	4.87274	15.6131	12.5025	94
chr1	138856711	138856956	5_GGACTCCT_L005_peak_919	247	.	6.84817	28.1193	24.7012	134
chr1	139209918	139210112	5_GGACTCCT_L005_peak_920	76	.	3.95087	10.6112	7.6663	99
chr1	139346654	139347206	5_GGACTCCT_L005_peak_921	187	.	5.9263	22.0148	18.7374	335
chr1	139422091	139422540	5_GGACTCCT_L005_peak_922	368	.	8.56022	40.4926	36.8135	165
chr1	139454563	139454880	5_GGACTCCT_L005_peak_923	521	.	10.5357	56.1532	52.1564	160
chr1	140245632	140245798	5_GGACTCCT_L005_peak_924	46	.	3.29239	7.45129	4.64885	89
chr1	142742453	142742626	5_GGACTCCT_L005_peak_925	96	.	4.34596	12.6789	9.65977	73
chr1	143053267	143053480	5_GGACTCCT_L005_peak_926	132	.	5.00443	16.3761	13.244	118
chr1	143053614	143053905	5_GGACTCCT_L005_peak_927	64	.	3.68748	9.30192	6.41053	111
chr1	143702662	143703067	5_GGACTCCT_L005_peak_928	500	.	10.2723	53.9898	50.0352	210
chr1	143739444	143739702	5_GGACTCCT_L005_peak_929	220	.	6.45309	25.4504	22.0923	121
chr1	143776942	143777383	5_GGACTCCT_L005_peak_930	813	.	13.2927	85.8078	81.3708	242
chr1	143820573	143820799	5_GGACTCCT_L005_peak_931	179	.	5.79461	21.1791	17.9224	118
chr1	144003993	144004440	5_GGACTCCT_L005_peak_932	704	.	12.6138	74.7916	70.4771	247
chr1	144406735	144406914	5_GGACTCCT_L005_peak_933	132	.	5.00443	16.3761	13.244	84
chr1	144543356	144543564	5_GGACTCCT_L005_peak_934	89	.	4.21426	11.9763	8.98142	113
chr1	146497901	146498129	5_GGACTCCT_L005_peak_935	132	.	5.00443	16.3761	13.244	113
chr1	150392678	150393009	5_GGACTCCT_L005_peak_936a	452	.	8.03023	49.1259	45.2696	141
chr1	150393009	150393487	5_GGACTCCT_L005_peak_936b	736	.	10.7824	78.0486	73.6929	191
chr1	150993384	150993538	5_GGACTCCT_L005_peak_937	46	.	3.29239	7.45129	4.64885	74
chr1	151199367	151199547	5_GGACTCCT_L005_peak_938	45	.	2.98507	7.31682	4.53816	104
chr1	151344274	151344661	5_GGACTCCT_L005_peak_939	587	.	10.8141	62.858	58.734	158
chr1	151345213	151345445	5_GGACTCCT_L005_peak_940	205	.	5.98656	23.8725	20.5523	121
chr1	151428265	151428748	5_GGACTCCT_L005_peak_941	933	.	12.6214	97.9149	93.3888	227
chr1	151500529	151500816	5_GGACTCCT_L005_peak_942a	48	.	3.16027	7.69046	4.88377	101
chr1	151500816	151501174	5_GGACTCCT_L005_peak_942b	740	.	11.9437	78.4436	74.0836	186
chr1	151574822	151575056	5_GGACTCCT_L005_peak_943	35	.	3.029	6.29944	3.56405	150
chr1	151632039	151632314	5_GGACTCCT_L005_peak_944	179	.	5.79461	21.1791	17.9224	151
chr1	151706167	151706322	5_GGACTCCT_L005_peak_945	58	.	3.55578	8.66943	5.80632	83
chr1	151754965	151755459	5_GGACTCCT_L005_peak_946	626	.	10.6904	66.8325	62.6398	260
chr1	151881331	151881655	5_GGACTCCT_L005_peak_947	229	.	6.58478	26.3315	22.9536	138
chr1	151890011	151890413	5_GGACTCCT_L005_peak_948	110	.	4.60935	14.1219	11.0562	235
chr1	151953711	151953928	5_GGACTCCT_L005_peak_949	89	.	4.21426	11.9763	8.98142	106
chr1	152090158	152090555	5_GGACTCCT_L005_peak_950	245	.	6.78851	27.9202	24.5116	198
chr1	152181119	152181269	5_GGACTCCT_L005_peak_951	46	.	3.29239	7.45129	4.64885	71
chr1	152386582	152386749	5_GGACTCCT_L005_peak_952	96	.	4.34596	12.6789	9.65977	86
chr1	152525050	152525273	5_GGACTCCT_L005_peak_953	110	.	4.60935	14.1219	11.0562	112
chr1	152556350	152556500	5_GGACTCCT_L005_peak_954	35	.	3.029	6.29944	3.56405	76
chr1	152625117	152625267	5_GGACTCCT_L005_peak_955	52	.	3.42409	8.05237	5.21904	75
chr1	152766210	152766707	5_GGACTCCT_L005_peak_956	497	.	9.7006	53.7452	49.7974	330
chr1	152902585	152902777	5_GGACTCCT_L005_peak_957a	178	.	5.13084	21.1116	17.8643	127
chr1	152902777	152902957	5_GGACTCCT_L005_peak_957b	156	.	4.82299	18.8609	15.6642	65
chr1	152902992	152903264	5_GGACTCCT_L005_peak_958a	186	.	5.24961	21.9425	18.6743	169
chr1	152903264	152903492	5_GGACTCCT_L005_peak_958b	299	.	6.67009	33.4383	29.9101	104
chr1	152992423	152992605	5_GGACTCCT_L005_peak_959	30	.	2.8973	5.74998	3.05176	92
chr1	153011509	153011879	5_GGACTCCT_L005_peak_960	64	.	3.68748	9.30192	6.41053	98
chr1	153014494	153014670	5_GGACTCCT_L005_peak_961	69	.	3.7785	9.82817	6.92779	82
chr1	153014802	153015043	5_GGACTCCT_L005_peak_962	115	.	4.65417	14.5886	11.516	116
chr1	153037727	153037978	5_GGACTCCT_L005_peak_963	52	.	3.42409	8.05237	5.21904	152
chr1	153302222	153302373	5_GGACTCCT_L005_peak_964	46	.	3.29239	7.45129	4.64885	74
chr1	153332592	153332960	5_GGACTCCT_L005_peak_965a	158	.	5.14921	19.005	15.8062	220
chr1	153332960	153333263	5_GGACTCCT_L005_peak_965b	299	.	7.16383	33.4816	29.9527	148
chr1	153401884	153402034	5_GGACTCCT_L005_peak_966	103	.	4.47765	13.3941	10.3515	74
chr1	153487548	153487805	5_GGACTCCT_L005_peak_967	187	.	5.9263	22.0148	18.7374	143
chr1	153703495	153703679	5_GGACTCCT_L005_peak_968	110	.	4.60935	14.1219	11.0562	92
chr1	153737349	153737517	5_GGACTCCT_L005_peak_969	38	.	3.04956	6.55205	3.81154	82
chr1	153899695	153900021	5_GGACTCCT_L005_peak_970a	271	.	6.7757	30.6408	27.1724	169
chr1	153900021	153900254	5_GGACTCCT_L005_peak_970b	38	.	2.98864	6.56762	3.82687	158
chr1	154044752	154045027	5_GGACTCCT_L005_peak_971	103	.	4.47765	13.3941	10.3515	176
chr1	154102820	154103322	5_GGACTCCT_L005_peak_972	377	.	8.69191	41.4937	37.7938	186
chr1	154181049	154181200	5_GGACTCCT_L005_peak_973	89	.	4.21426	11.9763	8.98142	110
chr1	154196896	154197057	5_GGACTCCT_L005_peak_974	35	.	3.029	6.29944	3.56405	75
chr1	154202673	154202911	5_GGACTCCT_L005_peak_975	110	.	4.60526	14.1092	11.0554	98
chr1	154786326	154786498	5_GGACTCCT_L005_peak_976	70	.	3.81917	9.94933	7.03077	77
chr1	155006626	155006836	5_GGACTCCT_L005_peak_977	103	.	4.47765	13.3941	10.3515	105
chr1	155083220	155083694	5_GGACTCCT_L005_peak_978	277	.	6.94611	31.2609	27.7776	236
chr1	155099477	155099840	5_GGACTCCT_L005_peak_979	186	.	5.89777	21.9217	18.6538	181
chr1	155158466	155158851	5_GGACTCCT_L005_peak_980	486	.	9.70516	52.5698	48.6459	157
chr1	155212638	155212845	5_GGACTCCT_L005_peak_981	96	.	4.34596	12.6789	9.65977	114
chr1	155417206	155417634	5_GGACTCCT_L005_peak_982	282	.	7.37496	31.7924	28.2956	277
chr1	155812777	155813009	5_GGACTCCT_L005_peak_983	147	.	5.26783	17.9353	14.7611	118
chr1	155973091	155973312	5_GGACTCCT_L005_peak_984a	217	.	6.09683	25.0973	21.7515	123
chr1	155973312	155973739	5_GGACTCCT_L005_peak_984b	287	.	7.07858	32.2125	28.7092	98
chr1	156035559	156035854	5_GGACTCCT_L005_peak_985	102	.	4.15497	13.2489	10.2209	153
chr1	156035948	156036272	5_GGACTCCT_L005_peak_986	229	.	5.8731	26.341	22.9629	151
chr1	156036342	156036712	5_GGACTCCT_L005_peak_987	237	.	5.97798	27.1669	23.7762	155
chr1	156040756	156040971	5_GGACTCCT_L005_peak_988	114	.	4.35025	14.5267	11.4551	108
chr1	156474162	156474482	5_GGACTCCT_L005_peak_989	163	.	5.53122	19.5369	16.3213	174
chr1	156558659	156558911	5_GGACTCCT_L005_peak_990	171	.	5.66291	20.353	17.1169	120
chr1	156718510	156718892	5_GGACTCCT_L005_peak_991a	77	.	3.59159	10.7309	7.78423	138
chr1	156718892	156719281	5_GGACTCCT_L005_peak_991b	706	.	10.9463	74.9354	70.619	244
chr1	156838779	156838978	5_GGACTCCT_L005_peak_992	58	.	3.55578	8.66943	5.80632	112
chr1	156997927	156998181	5_GGACTCCT_L005_peak_993	110	.	4.60935	14.1219	11.0562	110
chr1	157039641	157039791	5_GGACTCCT_L005_peak_994	64	.	3.68748	9.30192	6.41053	75
chr1	157256638	157256831	5_GGACTCCT_L005_peak_995	83	.	4.08256	11.287	8.31644	106
chr1	157412215	157412380	5_GGACTCCT_L005_peak_996	61	.	3.59205	9.01922	6.15021	82
chr1	157412465	157412847	5_GGACTCCT_L005_peak_997	457	.	9.54806	49.6301	45.7652	231
chr1	157536618	157536768	5_GGACTCCT_L005_peak_998	64	.	3.68748	9.30192	6.41053	72
chr1	157877233	157877393	5_GGACTCCT_L005_peak_999	139	.	5.13613	17.1503	13.9967	83
chr1	157977612	157977762	5_GGACTCCT_L005_peak_1000	30	.	2.8973	5.74998	3.05176	74
chr1	158310563	158310743	5_GGACTCCT_L005_peak_1001	76	.	3.95087	10.6112	7.6663	93
chr1	158356299	158356528	5_GGACTCCT_L005_peak_1002	96	.	4.34596	12.6789	9.65977	108
chr1	158464114	158464299	5_GGACTCCT_L005_peak_1003	103	.	4.47765	13.3941	10.3515	100
chr1	158489728	158489899	5_GGACTCCT_L005_peak_1004	83	.	4.08256	11.287	8.31644	90
chr1	158554094	158554245	5_GGACTCCT_L005_peak_1005	40	.	3.1607	6.86676	4.09703	81
chr1	159163227	159163424	5_GGACTCCT_L005_peak_1006	35	.	3.029	6.29944	3.56405	105
chr1	159231865	159232079	5_GGACTCCT_L005_peak_1007a	36	.	2.93083	6.395	3.65777	73
chr1	159232079	159232429	5_GGACTCCT_L005_peak_1007b	643	.	11.2961	68.5646	64.3442	141
chr1	159413413	159413563	5_GGACTCCT_L005_peak_1008	52	.	3.42409	8.05237	5.21904	109
chr1	159517826	159518007	5_GGACTCCT_L005_peak_1009	40	.	3.13931	6.80659	4.06051	106
chr1	159519227	159519430	5_GGACTCCT_L005_peak_1010	61	.	3.60592	9.06056	6.19083	104
chr1	159661344	159661496	5_GGACTCCT_L005_peak_1011	70	.	3.81917	9.94933	7.03077	67
chr1	159670920	159671102	5_GGACTCCT_L005_peak_1012	30	.	2.8973	5.74998	3.05176	87
chr1	159686474	159686629	5_GGACTCCT_L005_peak_1013	89	.	4.21426	11.9763	8.98142	97
chr1	159761046	159761419	5_GGACTCCT_L005_peak_1014	70	.	3.81917	9.94933	7.03077	180
chr1	160149488	160149723	5_GGACTCCT_L005_peak_1015	115	.	4.65417	14.5886	11.516	101
chr1	160194888	160195364	5_GGACTCCT_L005_peak_1016	760	.	12.2636	80.4062	76.0238	194
chr1	160212519	160212831	5_GGACTCCT_L005_peak_1017a	41	.	2.98673	6.94208	4.17097	100
chr1	160212831	160213227	5_GGACTCCT_L005_peak_1017b	486	.	9.10587	52.6054	48.6807	213
chr1	160351823	160352209	5_GGACTCCT_L005_peak_1018	147	.	5.26783	17.9353	14.7611	146
chr1	160531482	160531654	5_GGACTCCT_L005_peak_1019	83	.	4.08256	11.287	8.31644	85
chr1	160693168	160693388	5_GGACTCCT_L005_peak_1020	46	.	3.29239	7.45129	4.64885	130
chr1	160792805	160793146	5_GGACTCCT_L005_peak_1021	339	.	8.16513	37.5292	33.9126	147
chr1	160906106	160906631	5_GGACTCCT_L005_peak_1022	220	.	6.45309	25.4504	22.0923	175
chr1	161034432	161034841	5_GGACTCCT_L005_peak_1023a	110	.	4.16233	14.1491	11.0831	170
chr1	161034841	161035255	5_GGACTCCT_L005_peak_1023b	650	.	10.5099	69.24	65.0084	240
chr1	161070605	161070992	5_GGACTCCT_L005_peak_1024	339	.	8.16513	37.5292	33.9126	234
chr1	161131403	161131629	5_GGACTCCT_L005_peak_1025	155	.	5.39952	18.7309	15.536	118
chr1	161251107	161251296	5_GGACTCCT_L005_peak_1026	110	.	4.60935	14.1219	11.0562	93
chr1	161269458	161269643	5_GGACTCCT_L005_peak_1027	76	.	3.95087	10.6112	7.6663	102
chr1	161876601	161877101	5_GGACTCCT_L005_peak_1028	623	.	9.76077	66.5512	62.3627	320
chr1	161877159	161877356	5_GGACTCCT_L005_peak_1029	148	.	4.54115	18.0725	14.8963	104
chr1	161969022	161969259	5_GGACTCCT_L005_peak_1030	132	.	5.00443	16.3761	13.244	111
chr1	162000050	162000394	5_GGACTCCT_L005_peak_1031	163	.	5.53122	19.5369	16.3213	131
chr1	162477868	162478167	5_GGACTCCT_L005_peak_1032	238	.	6.71648	27.2212	23.8233	164
chr1	162548446	162548728	5_GGACTCCT_L005_peak_1033	179	.	5.79461	21.1791	17.9224	157
chr1	162570359	162570898	5_GGACTCCT_L005_peak_1034	427	.	9.35039	46.5953	42.7893	239
chr1	162739994	162740144	5_GGACTCCT_L005_peak_1035	35	.	3.029	6.29944	3.56405	74
chr1	162740228	162740378	5_GGACTCCT_L005_peak_1036	52	.	3.42409	8.05237	5.21904	70
chr1	162740414	162740688	5_GGACTCCT_L005_peak_1037	255	.	6.97987	29.0256	25.5876	132
chr1	163257440	163257605	5_GGACTCCT_L005_peak_1038	76	.	3.95087	10.6112	7.6663	72
chr1	163403589	163403787	5_GGACTCCT_L005_peak_1039	76	.	3.95087	10.6112	7.6663	92
chr1	163403871	163404064	5_GGACTCCT_L005_peak_1040	195	.	6.058	22.86	19.5623	100
chr1	163779363	163779767	5_GGACTCCT_L005_peak_1041	608	.	11.5892	65.0174	60.8543	206
chr1	163994721	163994939	5_GGACTCCT_L005_peak_1042	220	.	6.45309	25.4504	22.0923	110
chr1	164248579	164249310	5_GGACTCCT_L005_peak_1043	524	.	9.62507	56.4279	52.4263	286
chr1	164275498	164275702	5_GGACTCCT_L005_peak_1044	195	.	6.058	22.86	19.5623	101
chr1	164307440	164307777	5_GGACTCCT_L005_peak_1045	448	.	9.61378	48.6789	44.8309	141
chr1	164458294	164458456	5_GGACTCCT_L005_peak_1046	64	.	3.68748	9.30192	6.41053	78
chr1	165236538	165236773	5_GGACTCCT_L005_peak_1047	100	.	4.3871	13.1129	10.0872	134
chr1	165236790	165237217	5_GGACTCCT_L005_peak_1048	438	.	9.32907	47.6829	43.8551	214
chr1	165281783	165281975	5_GGACTCCT_L005_peak_1049a	83	.	4.08256	11.287	8.31644	101
chr1	165281975	165282155	5_GGACTCCT_L005_peak_1049b	35	.	3.029	6.29944	3.56405	91
chr1	165320634	165320834	5_GGACTCCT_L005_peak_1050	129	.	4.92228	16.1153	12.9972	93
chr1	165460408	165460770	5_GGACTCCT_L005_peak_1051	464	.	7.94224	50.2893	46.4101	207
chr1	165460876	165461375	5_GGACTCCT_L005_peak_1052	735	.	10.3433	77.8556	73.5022	247
chr1	165539321	165539602	5_GGACTCCT_L005_peak_1053	46	.	3.29239	7.45129	4.64885	83
chr1	165634153	165634374	5_GGACTCCT_L005_peak_1054	49	.	3.18182	7.75878	4.95072	118
chr1	165634384	165634855	5_GGACTCCT_L005_peak_1055	773	.	12.261	81.7724	77.3753	218
chr1	165642253	165642490	5_GGACTCCT_L005_peak_1056a	84	.	4.04296	11.4487	8.4758	108
chr1	165642490	165642752	5_GGACTCCT_L005_peak_1056b	146	.	5.11222	17.7943	14.6313	130
chr1	165727128	165727278	5_GGACTCCT_L005_peak_1057	44	.	3.21958	7.24295	4.46588	74
chr1	165763612	165763894	5_GGACTCCT_L005_peak_1058	257	.	6.74433	29.1483	25.7084	137
chr1	165863626	165863863	5_GGACTCCT_L005_peak_1059	76	.	3.95087	10.6112	7.6663	115
chr1	165935129	165935348	5_GGACTCCT_L005_peak_1060	89	.	4.21426	11.9763	8.98142	101
chr1	166002580	166003118	5_GGACTCCT_L005_peak_1061	580	.	9.07441	62.1895	58.0784	215
chr1	166003273	166003554	5_GGACTCCT_L005_peak_1062	207	.	5.23656	24.1062	20.7825	159
chr1	166244373	166244641	5_GGACTCCT_L005_peak_1063	195	.	6.058	22.86	19.5623	125
chr1	166254004	166254162	5_GGACTCCT_L005_peak_1064	35	.	3.029	6.29944	3.56405	73
chr1	166280682	166280888	5_GGACTCCT_L005_peak_1065	171	.	5.66291	20.353	17.1169	95
chr1	166282686	166282917	5_GGACTCCT_L005_peak_1066	58	.	3.55578	8.66943	5.80632	129
chr1	166304516	166304730	5_GGACTCCT_L005_peak_1067	83	.	4.08256	11.287	8.31644	100
chr1	166378867	166379461	5_GGACTCCT_L005_peak_1068	376	.	7.90646	41.3022	37.6088	331
chr1	166409756	166410015	5_GGACTCCT_L005_peak_1069	113	.	4.48757	14.3725	11.3032	101
chr1	167270094	167270244	5_GGACTCCT_L005_peak_1070	35	.	3.029	6.29944	3.56405	72
chr1	167284954	167285197	5_GGACTCCT_L005_peak_1071	110	.	4.60935	14.1219	11.0562	133
chr1	167308508	167308840	5_GGACTCCT_L005_peak_1072	368	.	8.56022	40.4926	36.8135	160
chr1	167340207	167340576	5_GGACTCCT_L005_peak_1073	988	.	15.8035	103.372	98.8189	123
chr1	167349846	167350068	5_GGACTCCT_L005_peak_1074a	203	.	6.18969	23.7144	20.3965	106
chr1	167350068	167350259	5_GGACTCCT_L005_peak_1074b	40	.	3.1607	6.86676	4.09703	116
chr1	167364813	167364980	5_GGACTCCT_L005_peak_1075	46	.	3.29239	7.45129	4.64885	92
chr1	167370007	167370209	5_GGACTCCT_L005_peak_1076	110	.	4.60935	14.1219	11.0562	104
chr1	167393749	167393965	5_GGACTCCT_L005_peak_1077	116	.	4.70896	14.7612	11.6857	122
chr1	167394028	167394246	5_GGACTCCT_L005_peak_1078	253	.	6.90554	28.7768	25.3486	99
chr1	167394316	167394500	5_GGACTCCT_L005_peak_1079	122	.	4.77419	15.3016	12.2067	95
chr1	168046298	168046495	5_GGACTCCT_L005_peak_1080	46	.	3.29239	7.45129	4.64885	73
chr1	168046502	168046760	5_GGACTCCT_L005_peak_1081	76	.	3.95087	10.6112	7.6663	152
chr1	168431981	168432650	5_GGACTCCT_L005_peak_1082	524	.	9.34679	56.475	52.4727	441
chr1	168550153	168550303	5_GGACTCCT_L005_peak_1083	35	.	3.029	6.29944	3.56405	73
chr1	169051526	169051770	5_GGACTCCT_L005_peak_1084	89	.	4.21426	11.9763	8.98142	81
chr1	169093650	169093929	5_GGACTCCT_L005_peak_1085	132	.	5.00443	16.3761	13.244	154
chr1	169485211	169485639	5_GGACTCCT_L005_peak_1086a	179	.	5.79461	21.1791	17.9224	253
chr1	169485639	169485892	5_GGACTCCT_L005_peak_1086b	58	.	3.55578	8.66943	5.80632	176
chr1	169531369	169531681	5_GGACTCCT_L005_peak_1087	407	.	9.087	44.5359	40.7728	147
chr1	169747585	169747776	5_GGACTCCT_L005_peak_1088	58	.	3.55578	8.66943	5.80632	93
chr1	169969112	169969534	5_GGACTCCT_L005_peak_1089	652	.	11.3744	69.5219	65.2863	239
chr1	170136424	170136656	5_GGACTCCT_L005_peak_1090	147	.	5.26783	17.9353	14.7611	116
chr1	170174794	170175268	5_GGACTCCT_L005_peak_1091	960	.	12.8906	100.561	96.0218	200
chr1	170215261	170215513	5_GGACTCCT_L005_peak_1092	310	.	7.77004	34.6281	31.0714	130
chr1	170255635	170255785	5_GGACTCCT_L005_peak_1093	40	.	3.1607	6.86676	4.09703	113
chr1	170424693	170424900	5_GGACTCCT_L005_peak_1094	89	.	4.21426	11.9763	8.98142	97
chr1	170459966	170460148	5_GGACTCCT_L005_peak_1095	76	.	3.95087	10.6112	7.6663	96
chr1	170589835	170589985	5_GGACTCCT_L005_peak_1096	46	.	3.29239	7.45129	4.64885	69
chr1	170644344	170644566	5_GGACTCCT_L005_peak_1097	110	.	4.60935	14.1219	11.0562	96
chr1	170885332	170885583	5_GGACTCCT_L005_peak_1098	89	.	4.21426	11.9763	8.98142	144
chr1	171038559	171038709	5_GGACTCCT_L005_peak_1099	89	.	4.21426	11.9763	8.98142	73
chr1	171066684	171066857	5_GGACTCCT_L005_peak_1100	62	.	2.58264	9.07177	6.20194	77
chr1	171066886	171067037	5_GGACTCCT_L005_peak_1101	20	.	1.99132	4.6194	2.04405	74
chr1	171078043	171078249	5_GGACTCCT_L005_peak_1102	47	.	2.34226	7.55288	4.74864	97
chr1	171079986	171080220	5_GGACTCCT_L005_peak_1103	26	.	2.07921	5.33643	2.67561	89
chr1	171084318	171084468	5_GGACTCCT_L005_peak_1104	40	.	2.60936	6.78588	4.04038	73
chr1	171101823	171101990	5_GGACTCCT_L005_peak_1105	69	.	3.63423	9.8893	6.98781	88
chr1	171102281	171102471	5_GGACTCCT_L005_peak_1106	49	.	3.23935	7.72659	4.91912	85
chr1	171102668	171103135	5_GGACTCCT_L005_peak_1107	219	.	6.14088	25.253	21.9047	135
chr1	171111107	171111257	5_GGACTCCT_L005_peak_1108	70	.	3.81917	9.94933	7.03077	71
chr1	171111355	171111712	5_GGACTCCT_L005_peak_1109	83	.	4.08256	11.287	8.31644	100
chr1	171150455	171150702	5_GGACTCCT_L005_peak_1110	155	.	5.39952	18.7309	15.536	135
chr1	171222384	171222858	5_GGACTCCT_L005_peak_1111	606	.	9.90399	64.7803	60.6225	218
chr1	171247007	171247373	5_GGACTCCT_L005_peak_1112	349	.	7.86182	38.5468	34.9088	192
chr1	171262840	171263076	5_GGACTCCT_L005_peak_1113	75	.	3.90117	10.4617	7.53465	117
chr1	171263097	171263364	5_GGACTCCT_L005_peak_1114a	176	.	5.72172	20.9417	17.6968	149
chr1	171263364	171263582	5_GGACTCCT_L005_peak_1114b	95	.	4.29967	12.5365	9.53262	119
chr1	171270237	171270407	5_GGACTCCT_L005_peak_1115	96	.	4.34596	12.6789	9.65977	87
chr1	171281050	171281415	5_GGACTCCT_L005_peak_1116	244	.	6.63329	27.8493	24.4417	194
chr1	171287909	171288083	5_GGACTCCT_L005_peak_1117	83	.	4.08256	11.287	8.31644	88
chr1	171294734	171294884	5_GGACTCCT_L005_peak_1118	70	.	3.81917	9.94933	7.03077	71
chr1	171329091	171329378	5_GGACTCCT_L005_peak_1119a	365	.	8.32282	40.2098	36.5393	152
chr1	171329378	171329647	5_GGACTCCT_L005_peak_1119b	154	.	5.24672	18.6059	15.4218	136
chr1	171345571	171345749	5_GGACTCCT_L005_peak_1120	89	.	4.21426	11.9763	8.98142	86
chr1	171360746	171361012	5_GGACTCCT_L005_peak_1121	171	.	5.66291	20.353	17.1169	119
chr1	171379952	171380197	5_GGACTCCT_L005_peak_1122	147	.	5.26783	17.9353	14.7611	139
chr1	171411178	171411445	5_GGACTCCT_L005_peak_1123	123	.	4.72931	15.4919	12.3939	131
chr1	171502706	171503040	5_GGACTCCT_L005_peak_1124a	68	.	3.26235	9.73817	6.83959	219
chr1	171503040	171503240	5_GGACTCCT_L005_peak_1124b	132	.	4.21903	16.4302	13.2972	115
chr1	171503323	171503622	5_GGACTCCT_L005_peak_1125	238	.	5.52093	27.2517	23.8533	123
chr1	172027299	172027484	5_GGACTCCT_L005_peak_1126	46	.	3.29239	7.45129	4.64885	93
chr1	172082608	172082852	5_GGACTCCT_L005_peak_1127	179	.	5.79461	21.1791	17.9224	121
chr1	172126598	172126793	5_GGACTCCT_L005_peak_1128	132	.	5.00443	16.3761	13.244	95
chr1	172143693	172143843	5_GGACTCCT_L005_peak_1129	91	.	3.84416	12.1506	9.15308	73
chr1	172147859	172148266	5_GGACTCCT_L005_peak_1130	619	.	10.3688	66.1442	61.9629	213
chr1	172217198	172217357	5_GGACTCCT_L005_peak_1131	47	.	3.17647	7.53403	4.7301	82
chr1	172220477	172220751	5_GGACTCCT_L005_peak_1132	150	.	5.13134	18.2191	15.0409	155
chr1	172242333	172242817	5_GGACTCCT_L005_peak_1133	275	.	7.15655	31.0509	27.5707	182
chr1	172247810	172248000	5_GGACTCCT_L005_peak_1134	155	.	5.39952	18.7309	15.536	91
chr1	172295750	172296066	5_GGACTCCT_L005_peak_1135	82	.	3.80526	11.221	8.26615	188
chr1	172310193	172310402	5_GGACTCCT_L005_peak_1136	70	.	3.65351	9.95123	7.03252	108
chr1	172312173	172312485	5_GGACTCCT_L005_peak_1137	234	.	6.11451	26.8542	23.4683	139
chr1	172329294	172329472	5_GGACTCCT_L005_peak_1138	69	.	3.7859	9.85026	6.94946	79
chr1	172340710	172340967	5_GGACTCCT_L005_peak_1139a	269	.	6.59218	30.4114	26.9466	122
chr1	172340967	172341257	5_GGACTCCT_L005_peak_1139b	226	.	6.01336	26.053	22.6859	135
chr1	172349908	172350184	5_GGACTCCT_L005_peak_1140	186	.	5.8862	21.8839	18.6166	124
chr1	172350198	172350362	5_GGACTCCT_L005_peak_1141	35	.	3.0085	6.24259	3.5331	80
chr1	172364785	172364957	5_GGACTCCT_L005_peak_1142	76	.	3.95087	10.6112	7.6663	84
chr1	172376257	172376653	5_GGACTCCT_L005_peak_1143	701	.	11.9761	74.5005	70.19	228
chr1	172481946	172482209	5_GGACTCCT_L005_peak_1144	184	.	5.59857	21.7118	18.4472	129
chr1	172500960	172501151	5_GGACTCCT_L005_peak_1145	69	.	3.69231	9.8222	6.92206	110
chr1	172528804	172528971	5_GGACTCCT_L005_peak_1146	132	.	5.00443	16.3761	13.244	82
chr1	172563307	172563457	5_GGACTCCT_L005_peak_1147	25	.	2.76561	5.21912	2.56089	73
chr1	172632492	172632663	5_GGACTCCT_L005_peak_1148	74	.	3.7123	10.394	7.46818	78
chr1	172632802	172633357	5_GGACTCCT_L005_peak_1149	421	.	8.55188	45.9407	42.1492	247
chr1	173919857	173920087	5_GGACTCCT_L005_peak_1150	96	.	4.34596	12.6789	9.65977	117
chr1	173973192	173973418	5_GGACTCCT_L005_peak_1151	96	.	4.34596	12.6789	9.65977	131
chr1	174501696	174501937	5_GGACTCCT_L005_peak_1152	132	.	5.00443	16.3761	13.244	116
chr1	174502633	174502831	5_GGACTCCT_L005_peak_1153	64	.	3.68748	9.30192	6.41053	111
chr1	174522336	174522703	5_GGACTCCT_L005_peak_1154	195	.	6.058	22.86	19.5623	195
chr1	174550459	174550668	5_GGACTCCT_L005_peak_1155	40	.	3.1607	6.86676	4.09703	106
chr1	174772029	174772184	5_GGACTCCT_L005_peak_1156	35	.	3.029	6.29944	3.56405	79
chr1	175128646	175128929	5_GGACTCCT_L005_peak_1157	70	.	3.81917	9.94933	7.03077	117
chr1	175492239	175492446	5_GGACTCCT_L005_peak_1158	46	.	3.29239	7.45129	4.64885	93
chr1	175492450	175492584	5_GGACTCCT_L005_peak_1159a	25	.	2.76561	5.21912	2.56089	77
chr1	175492584	175492738	5_GGACTCCT_L005_peak_1159b	35	.	3.029	6.29944	3.56405	58
chr1	175625479	175625897	5_GGACTCCT_L005_peak_1160	726	.	12.2596	76.9498	72.6079	196
chr1	175692358	175693137	5_GGACTCCT_L005_peak_1161	640	.	9.50266	68.3084	64.0923	539
chr1	175880681	175880857	5_GGACTCCT_L005_peak_1162	195	.	6.058	22.86	19.5623	86
chr1	175936541	175936729	5_GGACTCCT_L005_peak_1163	89	.	4.21426	11.9763	8.98142	91
chr1	176075411	176075567	5_GGACTCCT_L005_peak_1164	30	.	2.8973	5.74998	3.05176	74
chr1	176099059	176099235	5_GGACTCCT_L005_peak_1165	117	.	4.74104	14.8616	11.7735	91
chr1	176196975	176197239	5_GGACTCCT_L005_peak_1166	96	.	4.34596	12.6789	9.65977	171
chr1	176813588	176813868	5_GGACTCCT_L005_peak_1167	64	.	3.11186	9.35323	6.46105	96
chr1	176813993	176814464	5_GGACTCCT_L005_peak_1168	460	.	7.64656	49.8952	46.0227	268
chr1	176814538	176814950	5_GGACTCCT_L005_peak_1169	636	.	9.17895	67.8665	63.6574	241
chr1	176994243	176994498	5_GGACTCCT_L005_peak_1170	139	.	5.13613	17.1503	13.9967	159
chr1	177175495	177175729	5_GGACTCCT_L005_peak_1171	273	.	7.24326	30.8623	27.3851	111
chr1	177258448	177258703	5_GGACTCCT_L005_peak_1172	125	.	4.87274	15.6131	12.5025	104
chr1	177338795	177339040	5_GGACTCCT_L005_peak_1173	229	.	6.58478	26.3315	22.9536	129
chr1	177441769	177442409	5_GGACTCCT_L005_peak_1174	870	.	11.5524	91.4856	87.0001	333
chr1	177702959	177703110	5_GGACTCCT_L005_peak_1175	76	.	3.95087	10.6112	7.6663	72
chr1	177708921	177709080	5_GGACTCCT_L005_peak_1176	25	.	2.76561	5.21912	2.56089	72
chr1	177796402	177796934	5_GGACTCCT_L005_peak_1177	1018	.	12.7775	106.391	101.823	218
chr1	177983034	177983655	5_GGACTCCT_L005_peak_1178	537	.	9.52891	57.8137	53.7856	141
chr1	178187263	178187774	5_GGACTCCT_L005_peak_1179	615	.	10.1344	65.7741	61.5986	296
chr1	178318404	178318927	5_GGACTCCT_L005_peak_1180a	420	.	8.9608	45.7953	42.0067	363
chr1	178318927	178319234	5_GGACTCCT_L005_peak_1180b	276	.	7.02836	31.0824	27.6016	160
chr1	178336528	178336771	5_GGACTCCT_L005_peak_1181	89	.	4.21426	11.9763	8.98142	129
chr1	178337646	178337980	5_GGACTCCT_L005_peak_1182	212	.	6.32139	24.5779	21.24	120
chr1	178368991	178369142	5_GGACTCCT_L005_peak_1183	70	.	3.81917	9.94933	7.03077	77
chr1	178406247	178406626	5_GGACTCCT_L005_peak_1184	238	.	6.71053	27.2015	23.8102	227
chr1	178791344	178791494	5_GGACTCCT_L005_peak_1185	64	.	3.68748	9.30192	6.41053	105
chr1	179012417	179012628	5_GGACTCCT_L005_peak_1186	103	.	4.47765	13.3941	10.3515	111
chr1	179477261	179477515	5_GGACTCCT_L005_peak_1187	83	.	4.08256	11.287	8.31644	156
chr1	179546196	179546573	5_GGACTCCT_L005_peak_1188	588	.	9.90099	62.9528	58.8271	186
chr1	179546576	179546777	5_GGACTCCT_L005_peak_1189	104	.	4.07098	13.5257	10.4812	99
chr1	179668083	179668418	5_GGACTCCT_L005_peak_1190	220	.	6.45309	25.4504	22.0923	169
chr1	179803464	179803782	5_GGACTCCT_L005_peak_1191a	305	.	7.31854	34.0471	30.5043	220
chr1	179803782	179804034	5_GGACTCCT_L005_peak_1191b	516	.	9.88684	55.6459	51.6599	98
chr1	179959798	179960105	5_GGACTCCT_L005_peak_1192	147	.	5.26783	17.9353	14.7611	132
chr1	180195907	180196229	5_GGACTCCT_L005_peak_1193	320	.	7.22624	35.6493	32.0717	170
chr1	180256169	180256484	5_GGACTCCT_L005_peak_1194	189	.	5.64706	22.2763	18.9951	190
chr1	180313010	180313211	5_GGACTCCT_L005_peak_1195	46	.	3.29239	7.45129	4.64885	102
chr1	180358083	180358251	5_GGACTCCT_L005_peak_1196	40	.	3.1607	6.86676	4.09703	85
chr1	180365282	180365473	5_GGACTCCT_L005_peak_1197	35	.	3.029	6.29944	3.56405	97
chr1	180377298	180377461	5_GGACTCCT_L005_peak_1198	70	.	3.81917	9.94933	7.03077	74
chr1	180387451	180387815	5_GGACTCCT_L005_peak_1199	402	.	8.19945	44.0267	40.2758	158
chr1	180434253	180434461	5_GGACTCCT_L005_peak_1200	65	.	3.65009	9.44108	6.54747	113
chr1	180507227	180507377	5_GGACTCCT_L005_peak_1201	20	.	2.63391	4.70765	2.09377	74
chr1	180541898	180542256	5_GGACTCCT_L005_peak_1202	132	.	5.00443	16.3761	13.244	201
chr1	180568727	180569029	5_GGACTCCT_L005_peak_1203	292	.	7.50665	32.7301	29.2133	148
chr1	180641221	180641447	5_GGACTCCT_L005_peak_1204	89	.	4.21426	11.9763	8.98142	127
chr1	180725824	180726132	5_GGACTCCT_L005_peak_1205	110	.	4.60935	14.1219	11.0562	122
chr1	180813380	180813873	5_GGACTCCT_L005_peak_1206	300	.	7.20189	33.6215	30.0903	204
chr1	180813929	180814180	5_GGACTCCT_L005_peak_1207	51	.	3.25392	7.98582	5.17316	108
chr1	180848219	180848407	5_GGACTCCT_L005_peak_1208	102	.	4.06852	13.2325	10.2048	92
chr1	180848567	180848767	5_GGACTCCT_L005_peak_1209	83	.	3.7594	11.3242	8.35324	98
chr1	180850719	180851213	5_GGACTCCT_L005_peak_1210	328	.	6.95214	36.4583	32.8673	354
chr1	180904102	180904345	5_GGACTCCT_L005_peak_1211	238	.	6.71648	27.2212	23.8233	125
chr1	180945696	180945860	5_GGACTCCT_L005_peak_1212	66	.	3.68488	9.54664	6.65139	115
chr1	181015674	181015888	5_GGACTCCT_L005_peak_1213	96	.	4.34596	12.6789	9.65977	138
chr1	181016574	181016851	5_GGACTCCT_L005_peak_1214	58	.	3.55578	8.66943	5.80632	153
chr1	181144121	181144466	5_GGACTCCT_L005_peak_1215	329	.	8.03343	36.555	32.9581	155
chr1	181211938	181212088	5_GGACTCCT_L005_peak_1216	46	.	3.29239	7.45129	4.64885	75
chr1	181272979	181273131	5_GGACTCCT_L005_peak_1217	83	.	4.08256	11.287	8.31644	72
chr1	181742951	181743296	5_GGACTCCT_L005_peak_1218a	282	.	6.06335	31.7122	28.2218	196
chr1	181743296	181743562	5_GGACTCCT_L005_peak_1218b	267	.	5.90641	30.1761	26.7148	150
chr1	181743562	181743826	5_GGACTCCT_L005_peak_1218c	316	.	6.46042	35.2344	31.6678	116
chr1	181841919	181842200	5_GGACTCCT_L005_peak_1219	110	.	4.60935	14.1219	11.0562	143
chr1	181842246	181842728	5_GGACTCCT_L005_peak_1220	255	.	6.97987	29.0256	25.5876	253
chr1	181888887	181889111	5_GGACTCCT_L005_peak_1221	103	.	4.47765	13.3941	10.3515	99
chr1	182019856	182020148	5_GGACTCCT_L005_peak_1222	132	.	5.00443	16.3761	13.244	127
chr1	182124563	182124963	5_GGACTCCT_L005_peak_1223	594	.	10.3564	63.6041	59.4671	171
chr1	182282186	182282336	5_GGACTCCT_L005_peak_1224	58	.	3.55578	8.66943	5.80632	71
chr1	182282696	182282892	5_GGACTCCT_L005_peak_1225	76	.	3.95087	10.6112	7.6663	96
chr1	182341499	182341751	5_GGACTCCT_L005_peak_1226	147	.	5.26783	17.9353	14.7611	111
chr1	182398252	182398459	5_GGACTCCT_L005_peak_1227	30	.	2.8973	5.74998	3.05176	99
chr1	182408880	182409331	5_GGACTCCT_L005_peak_1228	464	.	9.56577	50.2835	46.4044	246
chr1	182474994	182475419	5_GGACTCCT_L005_peak_1229	302	.	7.51114	33.7421	30.2042	196
chr1	182489845	182490101	5_GGACTCCT_L005_peak_1230	70	.	3.81917	9.94933	7.03077	135
chr1	182517435	182517722	5_GGACTCCT_L005_peak_1231	147	.	5.26783	17.9353	14.7611	169
chr1	182629777	182629970	5_GGACTCCT_L005_peak_1232	310	.	7.77004	34.6281	31.0714	94
chr1	182764058	182764291	5_GGACTCCT_L005_peak_1233	64	.	3.68748	9.30192	6.41053	107
chr1	182919037	182919284	5_GGACTCCT_L005_peak_1234	58	.	3.55578	8.66943	5.80632	91
chr1	182983053	182983252	5_GGACTCCT_L005_peak_1235	83	.	4.08256	11.287	8.31644	87
chr1	183147427	183147604	5_GGACTCCT_L005_peak_1236	117	.	4.74104	14.8616	11.7735	92
chr1	183221406	183221556	5_GGACTCCT_L005_peak_1237	40	.	3.1607	6.86676	4.09703	76
chr1	183345417	183345617	5_GGACTCCT_L005_peak_1239	83	.	4.08256	11.287	8.31644	103
chr1	183369451	183369853	5_GGACTCCT_L005_peak_1240	263	.	7.07733	29.8253	26.375	200
chr1	183388783	183389043	5_GGACTCCT_L005_peak_1241	155	.	5.39952	18.7309	15.536	125
chr1	183439180	183439338	5_GGACTCCT_L005_peak_1242	70	.	3.81917	9.94933	7.03077	81
chr1	183792341	183792564	5_GGACTCCT_L005_peak_1243	89	.	4.21426	11.9763	8.98142	115
chr1	184033534	184033726	5_GGACTCCT_L005_peak_1244	52	.	3.16623	8.12324	5.28865	103
chr1	184033760	184033985	5_GGACTCCT_L005_peak_1245	162	.	4.98409	19.4764	16.2704	120
chr1	184034048	184034535	5_GGACTCCT_L005_peak_1246	681	.	10.975	72.48	68.1987	262
chr1	184066049	184066356	5_GGACTCCT_L005_peak_1247	64	.	3.68748	9.30192	6.41053	164
chr1	184622548	184622767	5_GGACTCCT_L005_peak_1248	76	.	3.95087	10.6112	7.6663	94
chr1	184732616	184732801	5_GGACTCCT_L005_peak_1249	125	.	4.87274	15.6131	12.5025	82
chr1	184845754	184845958	5_GGACTCCT_L005_peak_1250	89	.	4.21426	11.9763	8.98142	112
chr1	184852385	184852569	5_GGACTCCT_L005_peak_1251	83	.	4.08256	11.287	8.31644	105
chr1	185203899	185204259	5_GGACTCCT_L005_peak_1252	255	.	6.97987	29.0256	25.5876	192
chr1	185332053	185332256	5_GGACTCCT_L005_peak_1253	117	.	4.74104	14.8616	11.7735	105
chr1	185362762	185363154	5_GGACTCCT_L005_peak_1254	407	.	9.087	44.5359	40.7728	204
chr1	186117211	186117402	5_GGACTCCT_L005_peak_1255	83	.	4.08256	11.287	8.31644	99
chr1	186609945	186610153	5_GGACTCCT_L005_peak_1256	96	.	4.34596	12.6789	9.65977	107
chr1	186655113	186655338	5_GGACTCCT_L005_peak_1257a	110	.	4.60935	14.1219	11.0562	136
chr1	186655338	186655549	5_GGACTCCT_L005_peak_1257b	76	.	3.95087	10.6112	7.6663	89
chr1	186705247	186705431	5_GGACTCCT_L005_peak_1258	89	.	4.21426	11.9763	8.98142	85
chr1	186749288	186749471	5_GGACTCCT_L005_peak_1259	52	.	3.42409	8.05237	5.21904	88
chr1	188118190	188118413	5_GGACTCCT_L005_peak_1260	46	.	3.29239	7.45129	4.64885	103
chr1	188333970	188334194	5_GGACTCCT_L005_peak_1261	46	.	3.29239	7.45129	4.64885	101
chr1	188468487	188468788	5_GGACTCCT_L005_peak_1262	187	.	5.9263	22.0148	18.7374	169
chr1	189007755	189008000	5_GGACTCCT_L005_peak_1263	273	.	7.24326	30.8623	27.3851	126
chr1	189187753	189188163	5_GGACTCCT_L005_peak_1264	155	.	5.39952	18.7309	15.536	237
chr1	189644860	189645191	5_GGACTCCT_L005_peak_1265	35	.	3.029	6.29944	3.56405	94
chr1	189645406	189645644	5_GGACTCCT_L005_peak_1266	163	.	5.53122	19.5369	16.3213	139
chr1	189687996	189688462	5_GGACTCCT_L005_peak_1267	825	.	13.6165	87.0237	82.5753	226
chr1	189728019	189728371	5_GGACTCCT_L005_peak_1268	171	.	5.66291	20.353	17.1169	202
chr1	189922203	189922519	5_GGACTCCT_L005_peak_1269	255	.	6.97987	29.0256	25.5876	146
chr1	189973133	189973283	5_GGACTCCT_L005_peak_1270	64	.	3.68748	9.30192	6.41053	86
chr1	190170688	190170864	5_GGACTCCT_L005_peak_1271	96	.	4.34596	12.6789	9.65977	80
chr1	190300369	190300640	5_GGACTCCT_L005_peak_1272	107	.	3.8496	13.7698	10.7217	147
chr1	190301853	190302033	5_GGACTCCT_L005_peak_1273	56	.	3.03979	8.47536	5.63454	102
chr1	190302485	190302739	5_GGACTCCT_L005_peak_1274	105	.	3.80868	13.6014	10.5558	113
chr1	190303208	190303358	5_GGACTCCT_L005_peak_1275	65	.	3.18021	9.4196	6.52645	79
chr1	190656193	190656343	5_GGACTCCT_L005_peak_1276	46	.	3.29239	7.45129	4.64885	74
chr1	190682311	190682512	5_GGACTCCT_L005_peak_1277	35	.	3.029	6.29944	3.56405	117
chr1	190728136	190728329	5_GGACTCCT_L005_peak_1278	46	.	3.29239	7.45129	4.64885	93
chr1	190902706	190903024	5_GGACTCCT_L005_peak_1279	187	.	5.9263	22.0148	18.7374	126
chr1	190911741	190911933	5_GGACTCCT_L005_peak_1280	89	.	4.21426	11.9763	8.98142	99
chr1	190928402	190929016	5_GGACTCCT_L005_peak_1281	274	.	6.73901	30.9647	27.4858	139
chr1	190944473	190944628	5_GGACTCCT_L005_peak_1282	103	.	4.47765	13.3941	10.3515	73
chr1	190979229	190979428	5_GGACTCCT_L005_peak_1283	76	.	3.86534	10.6208	7.67568	94
chr1	191026046	191026442	5_GGACTCCT_L005_peak_1284	567	.	10.6098	60.8258	56.7393	164
chr1	191051660	191051821	5_GGACTCCT_L005_peak_1285	29	.	2.80488	5.66882	2.99958	89
chr1	191062856	191063009	5_GGACTCCT_L005_peak_1286	110	.	4.60935	14.1219	11.0562	76
chr1	191120890	191121106	5_GGACTCCT_L005_peak_1287	366	.	8.35443	40.3213	36.6491	105
chr1	191183133	191183352	5_GGACTCCT_L005_peak_1288a	79	.	3.96927	10.942	7.99201	106
chr1	191183352	191183630	5_GGACTCCT_L005_peak_1288b	246	.	6.70886	28.1093	24.6975	113
chr1	191224304	191224546	5_GGACTCCT_L005_peak_1289	181	.	5.7398	21.4012	18.1413	103
chr1	191292322	191292757	5_GGACTCCT_L005_peak_1290	304	.	7.58355	33.992	30.4501	249
chr1	191312788	191312987	5_GGACTCCT_L005_peak_1291	83	.	3.9975	11.3066	8.33582	88
chr1	191325776	191326216	5_GGACTCCT_L005_peak_1292	150	.	5.12195	18.1874	15.0097	157
chr1	191391466	191391633	5_GGACTCCT_L005_peak_1293	70	.	3.81917	9.94933	7.03077	82
chr1	191396927	191397236	5_GGACTCCT_L005_peak_1294a	345	.	6.6087	38.1616	34.5342	235
chr1	191397236	191397480	5_GGACTCCT_L005_peak_1294b	470	.	7.86713	50.9701	47.0762	75
chr1	191397480	191397793	5_GGACTCCT_L005_peak_1294c	430	.	7.43945	46.8792	43.068	169
chr1	191467681	191467831	5_GGACTCCT_L005_peak_1295	47	.	3.12326	7.5726	4.76797	124
chr1	191468924	191469103	5_GGACTCCT_L005_peak_1296	40	.	3.00578	6.81037	4.06423	90
chr1	191469244	191469503	5_GGACTCCT_L005_peak_1297	93	.	4.0674	12.3763	9.37524	126
chr1	191470767	191470918	5_GGACTCCT_L005_peak_1298	31	.	2.85714	5.81767	3.11797	73
chr1	191575445	191575860	5_GGACTCCT_L005_peak_1299	707	.	10.98	75.0816	70.7635	207
chr1	191575885	191576200	5_GGACTCCT_L005_peak_1300	288	.	6.51731	32.3607	28.8549	205
chr1	191817912	191818102	5_GGACTCCT_L005_peak_1301	137	.	5.06165	16.9127	13.7725	93
chr1	191821299	191821598	5_GGACTCCT_L005_peak_1302	319	.	7.72152	35.4812	31.9106	148
chr1	191906282	191907008	5_GGACTCCT_L005_peak_1303	637	.	9.81132	67.9842	63.7735	356
chr1	191990073	191990354	5_GGACTCCT_L005_peak_1304	212	.	6.32139	24.5779	21.24	160
chr1	191992108	191992300	5_GGACTCCT_L005_peak_1305	58	.	3.55578	8.66943	5.80632	95
chr1	192092440	192092754	5_GGACTCCT_L005_peak_1306	361	.	8.05289	39.7694	36.1065	181
chr1	192093031	192093181	5_GGACTCCT_L005_peak_1307	83	.	3.99002	11.2832	8.31644	71
chr1	192136532	192136725	5_GGACTCCT_L005_peak_1308	86	.	4.11311	11.6663	8.68995	98
chr1	192137991	192138296	5_GGACTCCT_L005_peak_1309	335	.	7.91457	37.1856	33.5785	162
chr1	192190601	192190846	5_GGACTCCT_L005_peak_1310	103	.	4.47765	13.3941	10.3515	115
chr1	192453971	192454196	5_GGACTCCT_L005_peak_1311	1598	.	17.597	164.568	159.851	113
chr1	192851627	192851825	5_GGACTCCT_L005_peak_1312a	155	.	5.39952	18.7309	15.536	105
chr1	192851825	192852021	5_GGACTCCT_L005_peak_1312b	125	.	4.87274	15.6131	12.5025	94
chr1	193036035	193036252	5_GGACTCCT_L005_peak_1313	163	.	5.53122	19.5369	16.3213	118
chr1	193130172	193130437	5_GGACTCCT_L005_peak_1314	132	.	5.00443	16.3761	13.244	126
chr1	193173338	193173699	5_GGACTCCT_L005_peak_1315	372	.	7.95455	40.9688	37.2814	145
chr1	193178150	193178477	5_GGACTCCT_L005_peak_1316	155	.	5.39952	18.7309	15.536	221
chr1	193227742	193227988	5_GGACTCCT_L005_peak_1317	1043	.	15.8058	108.907	104.329	122
chr1	193238514	193238737	5_GGACTCCT_L005_peak_1318	110	.	4.60935	14.1219	11.0562	123
chr1	193317176	193317399	5_GGACTCCT_L005_peak_1319	60	.	3.56461	8.93722	6.06964	105
chr1	193330257	193330435	5_GGACTCCT_L005_peak_1320	118	.	4.5509	14.9016	11.8127	90
chr1	193368149	193368331	5_GGACTCCT_L005_peak_1321	29	.	2.84421	5.60471	2.93725	81
chr1	193370270	193370440	5_GGACTCCT_L005_peak_1322	60	.	3.55105	8.89658	6.02969	73
chr1	193576038	193576226	5_GGACTCCT_L005_peak_1323	64	.	3.68748	9.30192	6.41053	107
chr1	193632813	193632975	5_GGACTCCT_L005_peak_1324	70	.	3.81917	9.94933	7.03077	84
chr1	193751856	193752106	5_GGACTCCT_L005_peak_1325	110	.	4.60935	14.1219	11.0562	140
chr1	194019307	194019457	5_GGACTCCT_L005_peak_1326	35	.	3.029	6.29944	3.56405	83
chr1	194629226	194629545	5_GGACTCCT_L005_peak_1327	76	.	3.95087	10.6112	7.6663	92
chr1	194721339	194721581	5_GGACTCCT_L005_peak_1328	83	.	4.08256	11.287	8.31644	111
chr1	194879648	194879842	5_GGACTCCT_L005_peak_1329	58	.	3.55578	8.66943	5.80632	90
chr1	194976187	194976443	5_GGACTCCT_L005_peak_1330	110	.	4.60935	14.1219	11.0562	132
chr1	195034080	195034262	5_GGACTCCT_L005_peak_1331	96	.	4.34596	12.6789	9.65977	90
chr1	195130958	195131161	5_GGACTCCT_L005_peak_1332	125	.	4.87274	15.6131	12.5025	102
chr1	195131519	195131669	5_GGACTCCT_L005_peak_1333	58	.	3.55578	8.66943	5.80632	74
chr1	195279168	195279348	5_GGACTCCT_L005_peak_1335	247	.	6.84817	28.1193	24.7012	90
chr1	195371655	195372039	5_GGACTCCT_L005_peak_1336	6739	.	30.8802	679.232	673.976	173
chr10	3109553	3109749	5_GGACTCCT_L005_peak_1337	246	.	2.37826	28.0945	24.683	100
chr10	3111331	3111798	5_GGACTCCT_L005_peak_1339	488	.	2.72633	52.791	48.8626	296
chr10	3111836	3112138	5_GGACTCCT_L005_peak_1340	173	.	1.94005	20.5767	17.3377	190
chr10	3112590	3112988	5_GGACTCCT_L005_peak_1341	788	.	3.13399	83.222	78.8098	243
chr10	3113125	3113586	5_GGACTCCT_L005_peak_1342	252	.	2.12956	28.6756	25.2491	286
chr10	3113639	3113982	5_GGACTCCT_L005_peak_1343	385	.	2.42039	42.2946	38.5808	204
chr10	3114501	3114674	5_GGACTCCT_L005_peak_1344	86	.	1.66891	11.6747	8.69828	77
chr10	3114844	3115030	5_GGACTCCT_L005_peak_1345	339	.	2.3769	37.5841	33.9667	89
chr10	3116132	3116533	5_GGACTCCT_L005_peak_1346a	978	.	3.71909	102.401	97.852	286
chr10	3116533	3117018	5_GGACTCCT_L005_peak_1346b	1021	.	3.86435	106.766	102.197	115
chr10	3248086	3248236	5_GGACTCCT_L005_peak_1347	15	.	2.43746	4.04915	1.53496	74
chr10	3325575	3325726	5_GGACTCCT_L005_peak_1348	76	.	3.95087	10.6112	7.6663	89
chr10	3366361	3366578	5_GGACTCCT_L005_peak_1349	64	.	3.68748	9.30192	6.41053	117
chr10	3394223	3394589	5_GGACTCCT_L005_peak_1350	282	.	7.37496	31.7924	28.2956	252
chr10	3634173	3634511	5_GGACTCCT_L005_peak_1351	70	.	3.81917	9.94933	7.03077	169
chr10	3697040	3697354	5_GGACTCCT_L005_peak_1352	155	.	5.39952	18.7309	15.536	144
chr10	3740226	3740495	5_GGACTCCT_L005_peak_1353	139	.	5.13613	17.1503	13.9967	123
chr10	3741236	3741413	5_GGACTCCT_L005_peak_1354	110	.	4.60935	14.1219	11.0562	85
chr10	3819396	3819594	5_GGACTCCT_L005_peak_1355	89	.	4.21426	11.9763	8.98142	85
chr10	3973011	3973300	5_GGACTCCT_L005_peak_1356	155	.	5.39952	18.7309	15.536	131
chr10	3973683	3973947	5_GGACTCCT_L005_peak_1357	327	.	7.83323	36.3835	32.7937	130
chr10	4105673	4105823	5_GGACTCCT_L005_peak_1358	76	.	3.95087	10.6112	7.6663	93
chr10	4386608	4387356	5_GGACTCCT_L005_peak_1359	952	.	10.9037	99.8242	95.2881	279
chr10	4387399	4387587	5_GGACTCCT_L005_peak_1360	64	.	2.96406	9.31273	6.42122	105
chr10	4432225	4432632	5_GGACTCCT_L005_peak_1361	531	.	10.2914	57.15	53.1351	257
chr10	4614358	4614520	5_GGACTCCT_L005_peak_1362	125	.	4.87274	15.6131	12.5025	81
chr10	4709995	4710160	5_GGACTCCT_L005_peak_1363	58	.	3.55578	8.66943	5.80632	82
chr10	5528396	5528642	5_GGACTCCT_L005_peak_1364	125	.	4.87274	15.6131	12.5025	113
chr10	5550508	5550696	5_GGACTCCT_L005_peak_1365	52	.	3.42409	8.05237	5.21904	83
chr10	5555060	5555256	5_GGACTCCT_L005_peak_1366	155	.	5.39952	18.7309	15.536	95
chr10	5639227	5639390	5_GGACTCCT_L005_peak_1367	110	.	4.60935	14.1219	11.0562	76
chr10	5773363	5773535	5_GGACTCCT_L005_peak_1368	52	.	3.42409	8.05237	5.21904	75
chr10	5805402	5805786	5_GGACTCCT_L005_peak_1369	902	.	11.5351	94.727	90.2202	174
chr10	5805837	5806226	5_GGACTCCT_L005_peak_1370	354	.	6.7044	39.0692	35.4226	211
chr10	5823836	5824184	5_GGACTCCT_L005_peak_1371a	691	.	10.0726	73.4609	69.1652	195
chr10	5824184	5824577	5_GGACTCCT_L005_peak_1371b	421	.	7.55232	45.9159	42.125	153
chr10	5922294	5922567	5_GGACTCCT_L005_peak_1372	163	.	5.53122	19.5369	16.3213	153
chr10	5923192	5923371	5_GGACTCCT_L005_peak_1373	117	.	4.74104	14.8616	11.7735	88
chr10	6630594	6630758	5_GGACTCCT_L005_peak_1374	52	.	3.42409	8.05237	5.21904	74
chr10	6788791	6788941	5_GGACTCCT_L005_peak_1375	76	.	3.95087	10.6112	7.6663	82
chr10	7118455	7118619	5_GGACTCCT_L005_peak_1376	35	.	3.029	6.29944	3.56405	85
chr10	7211422	7211694	5_GGACTCCT_L005_peak_1377	96	.	4.07701	12.6932	9.67387	140
chr10	7212060	7212446	5_GGACTCCT_L005_peak_1378	225	.	5.97345	25.9028	22.538	270
chr10	7589652	7589942	5_GGACTCCT_L005_peak_1379	417	.	9.21869	45.5625	41.7779	131
chr10	7590030	7590229	5_GGACTCCT_L005_peak_1380	83	.	4.08256	11.287	8.31644	100
chr10	7662939	7663119	5_GGACTCCT_L005_peak_1381	52	.	3.42409	8.05237	5.21904	89
chr10	7663153	7663455	5_GGACTCCT_L005_peak_1382	195	.	6.058	22.86	19.5623	147
chr10	7667388	7667601	5_GGACTCCT_L005_peak_1383	250	.	6.8255	28.5068	25.0828	104
chr10	7681155	7681314	5_GGACTCCT_L005_peak_1384	64	.	3.68748	9.30192	6.41053	73
chr10	7725767	7726120	5_GGACTCCT_L005_peak_1385	472	.	9.47752	51.1395	47.2427	185
chr10	7780801	7781086	5_GGACTCCT_L005_peak_1386	238	.	6.71648	27.2212	23.8233	148
chr10	7792742	7793002	5_GGACTCCT_L005_peak_1387	203	.	6.18969	23.7144	20.3965	108
chr10	7955917	7956067	5_GGACTCCT_L005_peak_1388	54	.	3.41772	8.26334	5.42628	78
chr10	7956150	7956710	5_GGACTCCT_L005_peak_1389	441	.	9.26158	48.0215	44.1873	169
chr10	8196401	8196551	5_GGACTCCT_L005_peak_1390	64	.	3.68748	9.30192	6.41053	78
chr10	8339680	8339945	5_GGACTCCT_L005_peak_1391	163	.	5.53122	19.5369	16.3213	112
chr10	8518730	8519024	5_GGACTCCT_L005_peak_1392	139	.	5.13613	17.1503	13.9967	141
chr10	8752550	8752750	5_GGACTCCT_L005_peak_1393	70	.	3.81917	9.94933	7.03077	105
chr10	8801245	8801485	5_GGACTCCT_L005_peak_1394	103	.	4.47765	13.3941	10.3515	109
chr10	8885873	8886178	5_GGACTCCT_L005_peak_1395	155	.	5.39952	18.7309	15.536	135
chr10	8886225	8886487	5_GGACTCCT_L005_peak_1396	179	.	5.79461	21.1791	17.9224	153
chr10	8898841	8898995	5_GGACTCCT_L005_peak_1397	52	.	3.42409	8.05237	5.21904	108
chr10	8943125	8943361	5_GGACTCCT_L005_peak_1398	132	.	5.00443	16.3761	13.244	126
chr10	9272405	9272562	5_GGACTCCT_L005_peak_1399	76	.	3.95087	10.6112	7.6663	73
chr10	9382481	9382762	5_GGACTCCT_L005_peak_1400	52	.	3.42409	8.05237	5.21904	99
chr10	9675212	9675409	5_GGACTCCT_L005_peak_1401	35	.	3.029	6.29944	3.56405	86
chr10	9901074	9901377	5_GGACTCCT_L005_peak_1402	254	.	6.94627	28.9133	25.4831	160
chr10	9901989	9902266	5_GGACTCCT_L005_peak_1403	264	.	7.11156	29.94	26.4822	145
chr10	10107236	10107612	5_GGACTCCT_L005_peak_1404	301	.	7.63835	33.6754	30.1385	238
chr10	10321205	10321360	5_GGACTCCT_L005_peak_1405	89	.	4.21426	11.9763	8.98142	82
chr10	10472320	10472481	5_GGACTCCT_L005_peak_1406	76	.	3.95087	10.6112	7.6663	78
chr10	10558135	10558385	5_GGACTCCT_L005_peak_1407	212	.	6.32139	24.5779	21.24	122
chr10	11149153	11149583	5_GGACTCCT_L005_peak_1408	731	.	11.7062	77.4806	73.1321	197
chr10	11280674	11281076	5_GGACTCCT_L005_peak_1409a	260	.	6.60104	29.5423	26.0966	236
chr10	11281076	11281435	5_GGACTCCT_L005_peak_1409b	343	.	7.71028	37.9848	34.3605	167
chr10	11343272	11343565	5_GGACTCCT_L005_peak_1410a	264	.	7.11156	29.94	26.4822	117
chr10	11343565	11343986	5_GGACTCCT_L005_peak_1410b	273	.	7.24326	30.8623	27.3851	177
chr10	11352683	11352883	5_GGACTCCT_L005_peak_1411	83	.	4.08256	11.287	8.31644	92
chr10	11491997	11492310	5_GGACTCCT_L005_peak_1412	3878	.	29.5324	392.867	387.869	156
chr10	12107006	12107190	5_GGACTCCT_L005_peak_1413a	58	.	3.55578	8.66943	5.80632	117
chr10	12107190	12107359	5_GGACTCCT_L005_peak_1413b	70	.	3.81917	9.94933	7.03077	67
chr10	12805819	12806045	5_GGACTCCT_L005_peak_1414	64	.	3.68748	9.30192	6.41053	123
chr10	12837664	12837980	5_GGACTCCT_L005_peak_1415	110	.	4.60935	14.1219	11.0562	123
chr10	12868248	12868464	5_GGACTCCT_L005_peak_1416	50	.	3.35484	7.85191	5.04205	123
chr10	12869124	12869320	5_GGACTCCT_L005_peak_1417	44	.	3.21337	7.22509	4.44839	89
chr10	12922527	12922765	5_GGACTCCT_L005_peak_1418a	251	.	6.70808	28.5635	25.1387	125
chr10	12922765	12923006	5_GGACTCCT_L005_peak_1418b	243	.	6.62086	27.8063	24.3995	113
chr10	12923136	12923296	5_GGACTCCT_L005_peak_1419	65	.	3.63636	9.39927	6.50635	83
chr10	13008236	13008537	5_GGACTCCT_L005_peak_1420	687	.	12.5111	73.0321	68.7421	146
chr10	13090734	13090893	5_GGACTCCT_L005_peak_1421	46	.	3.29239	7.45129	4.64885	74
chr10	13193047	13193314	5_GGACTCCT_L005_peak_1422	417	.	9.21869	45.5625	41.7779	135
chr10	13324016	13324176	5_GGACTCCT_L005_peak_1423	35	.	3.029	6.29944	3.56405	79
chr10	13501009	13501266	5_GGACTCCT_L005_peak_1424	83	.	4.08256	11.287	8.31644	96
chr10	13553001	13553270	5_GGACTCCT_L005_peak_1425	96	.	4.34596	12.6789	9.65977	104
chr10	13868821	13869023	5_GGACTCCT_L005_peak_1426	58	.	3.55578	8.66943	5.80632	112
chr10	13917085	13917275	5_GGACTCCT_L005_peak_1427	70	.	3.81917	9.94933	7.03077	95
chr10	13965583	13965838	5_GGACTCCT_L005_peak_1428	125	.	4.23484	15.6043	12.5025	123
chr10	13966931	13967081	5_GGACTCCT_L005_peak_1429	39	.	2.81553	6.74097	3.99647	74
chr10	13982970	13983146	5_GGACTCCT_L005_peak_1430	70	.	3.81917	9.94933	7.03077	82
chr10	14329232	14329382	5_GGACTCCT_L005_peak_1431	32	.	2.83856	5.94064	3.2383	78
chr10	14332678	14333153	5_GGACTCCT_L005_peak_1432	132	.	5.00443	16.3761	13.244	233
chr10	14391083	14391233	5_GGACTCCT_L005_peak_1433	96	.	4.34596	12.6789	9.65977	87
chr10	14391406	14391560	5_GGACTCCT_L005_peak_1434	64	.	3.68748	9.30192	6.41053	73
chr10	14482521	14482843	5_GGACTCCT_L005_peak_1435	458	.	9.74548	49.7296	45.8602	151
chr10	14705223	14705443	5_GGACTCCT_L005_peak_1436a	52	.	3.42409	8.05237	5.21904	81
chr10	14705443	14705721	5_GGACTCCT_L005_peak_1436b	229	.	6.58478	26.3315	22.9536	140
chr10	15300196	15300360	5_GGACTCCT_L005_peak_1437	96	.	4.34596	12.6789	9.65977	74
chr10	16589548	16589701	5_GGACTCCT_L005_peak_1438	76	.	3.95087	10.6112	7.6663	72
chr10	16882189	16882355	5_GGACTCCT_L005_peak_1439	89	.	4.21426	11.9763	8.98142	74
chr10	17367104	17367304	5_GGACTCCT_L005_peak_1440	52	.	3.42409	8.05237	5.21904	106
chr10	17556521	17556882	5_GGACTCCT_L005_peak_1441	155	.	5.39952	18.7309	15.536	120
chr10	17722230	17722505	5_GGACTCCT_L005_peak_1442	120	.	4.43213	15.125	12.0331	157
chr10	17722739	17722984	5_GGACTCCT_L005_peak_1443	73	.	3.59086	10.2387	7.31554	131
chr10	17723030	17723344	5_GGACTCCT_L005_peak_1444	266	.	6.40342	30.1278	26.6671	147
chr10	17723404	17723554	5_GGACTCCT_L005_peak_1445	59	.	3.30314	8.79761	5.93238	86
chr10	17724345	17724523	5_GGACTCCT_L005_peak_1446	62	.	3.3954	9.10719	6.2366	77
chr10	17870050	17870282	5_GGACTCCT_L005_peak_1447	220	.	6.45309	25.4504	22.0923	104
chr10	17947909	17948293	5_GGACTCCT_L005_peak_1448	423	.	9.0623	46.1594	42.3637	238
chr10	18055302	18055725	5_GGACTCCT_L005_peak_1449	468	.	9.69388	50.7414	46.8539	239
chr10	18055732	18055972	5_GGACTCCT_L005_peak_1450	93	.	4.23348	12.3314	9.33097	122
chr10	18070287	18070466	5_GGACTCCT_L005_peak_1451	20	.	2.63391	4.70765	2.09377	97
chr10	18234885	18235111	5_GGACTCCT_L005_peak_1452	218	.	6.23441	25.1509	21.8041	112
chr10	18235148	18235446	5_GGACTCCT_L005_peak_1453	373	.	8.41709	41.083	37.3936	159
chr10	18318463	18318652	5_GGACTCCT_L005_peak_1454	76	.	3.95087	10.6112	7.6663	96
chr10	18360197	18360510	5_GGACTCCT_L005_peak_1455	83	.	4.08256	11.287	8.31644	74
chr10	18366671	18366942	5_GGACTCCT_L005_peak_1456	64	.	3.68748	9.30192	6.41053	186
chr10	18388800	18388959	5_GGACTCCT_L005_peak_1457	70	.	3.81917	9.94933	7.03077	72
chr10	18389269	18389483	5_GGACTCCT_L005_peak_1458	89	.	4.21426	11.9763	8.98142	108
chr10	18453455	18453647	5_GGACTCCT_L005_peak_1459	147	.	5.26783	17.9353	14.7611	99
chr10	18508642	18508950	5_GGACTCCT_L005_peak_1460	282	.	7.37496	31.7924	28.2956	154
chr10	18816674	18816834	5_GGACTCCT_L005_peak_1461	96	.	4.34596	12.6789	9.65977	76
chr10	18887060	18887215	5_GGACTCCT_L005_peak_1462	40	.	3.1607	6.86676	4.09703	75
chr10	19015258	19015433	5_GGACTCCT_L005_peak_1463a	176	.	5.69948	20.8688	17.6252	102
chr10	19015433	19015609	5_GGACTCCT_L005_peak_1463b	113	.	4.60948	14.447	11.3766	74
chr10	19591648	19592032	5_GGACTCCT_L005_peak_1464a	528	.	10.0418	56.8371	52.8279	193
chr10	19592032	19592273	5_GGACTCCT_L005_peak_1464b	53	.	3.31754	8.18414	5.34853	192
chr10	19907277	19907535	5_GGACTCCT_L005_peak_1465a	171	.	5.66291	20.353	17.1169	145
chr10	19907535	19907737	5_GGACTCCT_L005_peak_1465b	117	.	4.74104	14.8616	11.7735	113
chr10	19915380	19915614	5_GGACTCCT_L005_peak_1466	247	.	6.84817	28.1193	24.7012	123
chr10	19934366	19934584	5_GGACTCCT_L005_peak_1467	70	.	3.81917	9.94933	7.03077	130
chr10	20170534	20170846	5_GGACTCCT_L005_peak_1468	171	.	5.66291	20.353	17.1169	126
chr10	20226837	20227013	5_GGACTCCT_L005_peak_1469	58	.	3.55578	8.66943	5.80632	76
chr10	20311896	20312142	5_GGACTCCT_L005_peak_1470	91	.	4.07918	12.1308	9.13348	121
chr10	20312188	20312604	5_GGACTCCT_L005_peak_1471	723	.	12.1937	76.6977	72.3586	178
chr10	20312818	20312993	5_GGACTCCT_L005_peak_1472	76	.	3.77136	10.5861	7.6567	95
chr10	20347628	20347882	5_GGACTCCT_L005_peak_1473	273	.	7.24326	30.8623	27.3851	132
chr10	20459766	20459958	5_GGACTCCT_L005_peak_1474	220	.	6.45309	25.4504	22.0923	95
chr10	20724944	20725140	5_GGACTCCT_L005_peak_1475	103	.	4.47765	13.3941	10.3515	103
chr10	20855059	20855209	5_GGACTCCT_L005_peak_1476	46	.	3.29239	7.45129	4.64885	75
chr10	20952337	20952880	5_GGACTCCT_L005_peak_1477	450	.	9.18429	48.8925	45.0406	239
chr10	20954325	20954487	5_GGACTCCT_L005_peak_1478	43	.	3.17058	7.10153	4.32733	75
chr10	20966204	20966354	5_GGACTCCT_L005_peak_1479	76	.	3.95087	10.6112	7.6663	74
chr10	21160949	21161154	5_GGACTCCT_L005_peak_1480	70	.	3.81917	9.94933	7.03077	84
chr10	21295788	21296092	5_GGACTCCT_L005_peak_1481	163	.	5.53122	19.5369	16.3213	197
chr10	21636731	21636881	5_GGACTCCT_L005_peak_1482	25	.	2.76561	5.21912	2.56089	72
chr10	21790499	21790659	5_GGACTCCT_L005_peak_1483	35	.	3.029	6.29944	3.56405	85
chr10	21994414	21994761	5_GGACTCCT_L005_peak_1484	212	.	6.31579	24.5595	21.2288	161
chr10	22058586	22058886	5_GGACTCCT_L005_peak_1485	221	.	6.21951	25.5291	22.1698	140
chr10	22731255	22731618	5_GGACTCCT_L005_peak_1487	489	.	10.1406	52.9163	48.9835	197
chr10	23787117	23787501	5_GGACTCCT_L005_peak_1488	840	.	13.6364	88.558	84.0958	205
chr10	23979446	23979638	5_GGACTCCT_L005_peak_1489	58	.	3.55578	8.66943	5.80632	103
chr10	24149163	24149486	5_GGACTCCT_L005_peak_1490	220	.	6.45309	25.4504	22.0923	127
chr10	24464469	24464721	5_GGACTCCT_L005_peak_1491	195	.	6.058	22.86	19.5623	106
chr10	24595322	24595500	5_GGACTCCT_L005_peak_1492	52	.	3.42409	8.05237	5.21904	82
chr10	24596948	24597273	5_GGACTCCT_L005_peak_1493	89	.	4.21426	11.9763	8.98142	118
chr10	24869745	24870075	5_GGACTCCT_L005_peak_1494	458	.	9.74548	49.7296	45.8602	181
chr10	25023560	25023864	5_GGACTCCT_L005_peak_1495a	238	.	6.71648	27.2212	23.8233	118
chr10	25023864	25024222	5_GGACTCCT_L005_peak_1495b	458	.	9.74548	49.7296	45.8602	186
chr10	25296784	25297020	5_GGACTCCT_L005_peak_1496a	60	.	3.49187	8.95427	6.08645	128
chr10	25297020	25297308	5_GGACTCCT_L005_peak_1496b	272	.	6.92588	30.7191	27.2496	109
chr10	25359594	25360102	5_GGACTCCT_L005_peak_1497	204	.	5.85138	23.8076	20.4883	119
chr10	25790639	25790791	5_GGACTCCT_L005_peak_1498	58	.	3.55578	8.66943	5.80632	78
chr10	25798943	25799115	5_GGACTCCT_L005_peak_1499	35	.	3.029	6.29944	3.56405	80
chr10	26374702	26374905	5_GGACTCCT_L005_peak_1500	40	.	3.1607	6.86676	4.09703	102
chr10	26375936	26376107	5_GGACTCCT_L005_peak_1501	117	.	4.74104	14.8616	11.7735	80
chr10	26772326	26772545	5_GGACTCCT_L005_peak_1502	187	.	5.9263	22.0148	18.7374	110
chr10	26773021	26773260	5_GGACTCCT_L005_peak_1503	89	.	4.21426	11.9763	8.98142	120
chr10	27127511	27127721	5_GGACTCCT_L005_peak_1504	52	.	3.42409	8.05237	5.21904	112
chr10	27387578	27387841	5_GGACTCCT_L005_peak_1505	139	.	5.13613	17.1503	13.9967	144
chr10	28074605	28074914	5_GGACTCCT_L005_peak_1506	264	.	7.11156	29.94	26.4822	181
chr10	28167212	28167415	5_GGACTCCT_L005_peak_1507	46	.	3.29239	7.45129	4.64885	104
chr10	28485689	28485839	5_GGACTCCT_L005_peak_1508	76	.	3.95087	10.6112	7.6663	77
chr10	29144002	29144205	5_GGACTCCT_L005_peak_1509	157	.	5.23433	18.933	15.7353	96
chr10	29146892	29147276	5_GGACTCCT_L005_peak_1510	168	.	5.45567	20.0581	16.835	191
chr10	29213828	29214006	5_GGACTCCT_L005_peak_1511	117	.	4.74104	14.8616	11.7735	90
chr10	29313086	29313358	5_GGACTCCT_L005_peak_1512a	147	.	5.26783	17.9353	14.7611	147
chr10	29313358	29313631	5_GGACTCCT_L005_peak_1512b	417	.	9.21869	45.5625	41.7779	126
chr10	29361631	29361954	5_GGACTCCT_L005_peak_1513a	264	.	7.11156	29.94	26.4822	167
chr10	29361954	29362264	5_GGACTCCT_L005_peak_1513b	203	.	6.18969	23.7144	20.3965	157
chr10	29897834	29898129	5_GGACTCCT_L005_peak_1514	117	.	4.74104	14.8616	11.7735	108
chr10	29970900	29971098	5_GGACTCCT_L005_peak_1515	458	.	9.74548	49.7296	45.8602	99
chr10	30200426	30200768	5_GGACTCCT_L005_peak_1516	282	.	7.37496	31.7924	28.2956	133
chr10	30600588	30600850	5_GGACTCCT_L005_peak_1517	229	.	6.58478	26.3315	22.9536	143
chr10	30618049	30618324	5_GGACTCCT_L005_peak_1518a	182	.	5.52941	21.4685	18.2077	107
chr10	30618324	30618716	5_GGACTCCT_L005_peak_1518b	684	.	11.6883	72.7217	68.4365	168
chr10	30802784	30803016	5_GGACTCCT_L005_peak_1519	117	.	4.74104	14.8616	11.7735	121
chr10	30803137	30803306	5_GGACTCCT_L005_peak_1520a	40	.	3.1607	6.86676	4.09703	90
chr10	30803306	30803473	5_GGACTCCT_L005_peak_1520b	46	.	3.29239	7.45129	4.64885	80
chr10	30810950	30811219	5_GGACTCCT_L005_peak_1521	147	.	5.26783	17.9353	14.7611	91
chr10	30842690	30843092	5_GGACTCCT_L005_peak_1522	647	.	11.7498	68.9326	64.7062	210
chr10	30998421	30998700	5_GGACTCCT_L005_peak_1523	89	.	4.21426	11.9763	8.98142	141
chr10	31173484	31173638	5_GGACTCCT_L005_peak_1524	52	.	3.42409	8.05237	5.21904	90
chr10	31313137	31313323	5_GGACTCCT_L005_peak_1525a	148	.	4.9711	18.0235	14.8481	119
chr10	31313323	31313499	5_GGACTCCT_L005_peak_1525b	148	.	4.96249	17.9933	14.8183	67
chr10	31313499	31313722	5_GGACTCCT_L005_peak_1525c	39	.	2.95959	6.66854	3.92567	110
chr10	31370284	31370434	5_GGACTCCT_L005_peak_1526	30	.	2.8973	5.74998	3.05176	73
chr10	31445811	31446106	5_GGACTCCT_L005_peak_1527	412	.	9.06736	45.0379	41.2654	148
chr10	31609248	31609398	5_GGACTCCT_L005_peak_1528	40	.	3.1607	6.86676	4.09703	72
chr10	31609407	31609559	5_GGACTCCT_L005_peak_1529	35	.	3.029	6.29944	3.56405	80
chr10	31609654	31609935	5_GGACTCCT_L005_peak_1530	30	.	2.8973	5.74998	3.05176	91
chr10	31742496	31742714	5_GGACTCCT_L005_peak_1531	110	.	4.60935	14.1219	11.0562	110
chr10	32889907	32890075	5_GGACTCCT_L005_peak_1532	40	.	3.1607	6.86676	4.09703	84
chr10	33951098	33951391	5_GGACTCCT_L005_peak_1533	329	.	8.03343	36.555	32.9581	144
chr10	34019469	34019995	5_GGACTCCT_L005_peak_1534	750	.	11.0839	79.424	75.0522	281
chr10	34206727	34206878	5_GGACTCCT_L005_peak_1535	52	.	3.42409	8.05237	5.21904	74
chr10	34206929	34207079	5_GGACTCCT_L005_peak_1536	52	.	3.42409	8.05237	5.21904	74
chr10	34207143	34207326	5_GGACTCCT_L005_peak_1537	70	.	3.81917	9.94933	7.03077	91
chr10	34282017	34282351	5_GGACTCCT_L005_peak_1538	387	.	8.82361	42.5014	38.7807	168
chr10	34297315	34297531	5_GGACTCCT_L005_peak_1539	339	.	8.16513	37.5292	33.9126	102
chr10	34297616	34297797	5_GGACTCCT_L005_peak_1540	52	.	3.42409	8.05237	5.21904	73
chr10	34328341	34328526	5_GGACTCCT_L005_peak_1541	125	.	4.87274	15.6131	12.5025	90
chr10	34418418	34418751	5_GGACTCCT_L005_peak_1542	348	.	8.29682	38.5102	34.8729	175
chr10	36507104	36507264	5_GGACTCCT_L005_peak_1543	40	.	3.1607	6.86676	4.09703	105
chr10	36549378	36549515	5_GGACTCCT_L005_peak_1544a	58	.	3.55578	8.66943	5.80632	81
chr10	36549515	36549650	5_GGACTCCT_L005_peak_1544b	46	.	3.29239	7.45129	4.64885	56
chr10	36974141	36974396	5_GGACTCCT_L005_peak_1545a	413	.	8.61866	45.0959	41.3226	123
chr10	36974396	36974647	5_GGACTCCT_L005_peak_1545b	255	.	6.57663	29.0023	25.5706	133
chr10	36974647	36974874	5_GGACTCCT_L005_peak_1545c	95	.	4.13223	12.592	9.58713	118
chr10	37014402	37014552	5_GGACTCCT_L005_peak_1546	103	.	4.47765	13.3941	10.3515	72
chr10	37137007	37137292	5_GGACTCCT_L005_peak_1547	112	.	3.90764	14.2784	11.2105	170
chr10	37138880	37139055	5_GGACTCCT_L005_peak_1548	137	.	4.1791	16.8482	13.7091	87
chr10	37140878	37141201	5_GGACTCCT_L005_peak_1549a	209	.	5.0399	24.3134	20.9864	164
chr10	37141201	37141445	5_GGACTCCT_L005_peak_1549b	77	.	3.34333	10.7175	7.77098	160
chr10	37357780	37357957	5_GGACTCCT_L005_peak_1550	83	.	4.08256	11.287	8.31644	99
chr10	37812403	37812593	5_GGACTCCT_L005_peak_1551	110	.	4.60935	14.1219	11.0562	95
chr10	37820398	37820590	5_GGACTCCT_L005_peak_1552	329	.	8.03343	36.555	32.9581	96
chr10	38382103	38382253	5_GGACTCCT_L005_peak_1553	58	.	3.55578	8.66943	5.80632	101
chr10	38555228	38555425	5_GGACTCCT_L005_peak_1554	125	.	4.87274	15.6131	12.5025	97
chr10	38908351	38908551	5_GGACTCCT_L005_peak_1555	52	.	3.42409	8.05237	5.21904	112
chr10	39133834	39134094	5_GGACTCCT_L005_peak_1556	155	.	5.39952	18.7309	15.536	136
chr10	39171221	39171412	5_GGACTCCT_L005_peak_1557	76	.	3.95087	10.6112	7.6663	86
chr10	39239986	39240136	5_GGACTCCT_L005_peak_1558	70	.	3.81917	9.94933	7.03077	72
chr10	39291239	39291428	5_GGACTCCT_L005_peak_1559	76	.	3.95087	10.6112	7.6663	92
chr10	39369529	39369942	5_GGACTCCT_L005_peak_1560	620	.	11.019	66.2023	62.0194	194
chr10	39541098	39541261	5_GGACTCCT_L005_peak_1561	52	.	3.42409	8.05237	5.21904	98
chr10	39541583	39541827	5_GGACTCCT_L005_peak_1562	147	.	5.26783	17.9353	14.7611	125
chr10	39659479	39659803	5_GGACTCCT_L005_peak_1563	58	.	3.55578	8.66943	5.80632	192
chr10	39672765	39673049	5_GGACTCCT_L005_peak_1564	103	.	4.47765	13.3941	10.3515	173
chr10	39731105	39731339	5_GGACTCCT_L005_peak_1565a	86	.	3.76372	11.5987	8.62351	99
chr10	39731339	39731737	5_GGACTCCT_L005_peak_1565b	175	.	5.14706	20.812	17.5692	136
chr10	39731790	39732080	5_GGACTCCT_L005_peak_1566	340	.	7.2365	37.6306	34.0122	136
chr10	39732302	39732476	5_GGACTCCT_L005_peak_1567	56	.	3.21577	8.50044	5.65901	133
chr10	39732648	39732950	5_GGACTCCT_L005_peak_1568	67	.	3.43392	9.69741	6.79948	166
chr10	39899158	39899320	5_GGACTCCT_L005_peak_1569	76	.	3.95087	10.6112	7.6663	81
chr10	39960262	39960439	5_GGACTCCT_L005_peak_1570	139	.	5.13613	17.1503	13.9967	89
chr10	40025262	40025437	5_GGACTCCT_L005_peak_1571	155	.	5.39952	18.7309	15.536	92
chr10	40142262	40142476	5_GGACTCCT_L005_peak_1572	155	.	5.39952	18.7309	15.536	103
chr10	40212530	40212722	5_GGACTCCT_L005_peak_1573	125	.	4.87274	15.6131	12.5025	99
chr10	40246923	40247129	5_GGACTCCT_L005_peak_1574	89	.	4.21426	11.9763	8.98142	112
chr10	40257601	40257826	5_GGACTCCT_L005_peak_1575	143	.	5.03686	17.5432	14.384	95
chr10	40258453	40258680	5_GGACTCCT_L005_peak_1576	126	.	4.81013	15.7548	12.6421	104
chr10	40300760	40300993	5_GGACTCCT_L005_peak_1577	154	.	5.26646	18.6715	15.4864	127
chr10	40301475	40301626	5_GGACTCCT_L005_peak_1578	31	.	2.86248	5.8328	3.1328	73
chr10	40302114	40302474	5_GGACTCCT_L005_peak_1579	337	.	7.80488	37.3102	33.701	154
chr10	40348674	40348923	5_GGACTCCT_L005_peak_1580	90	.	3.73832	12.0224	9.02682	151
chr10	40349040	40349557	5_GGACTCCT_L005_peak_1581	479	.	8.52329	51.8477	47.9371	179
chr10	40372321	40372530	5_GGACTCCT_L005_peak_1582a	110	.	4.60935	14.1219	11.0562	100
chr10	40372530	40372685	5_GGACTCCT_L005_peak_1582b	40	.	3.1607	6.86676	4.09703	109
chr10	40499901	40500051	5_GGACTCCT_L005_peak_1583	30	.	2.8973	5.74998	3.05176	89
chr10	40629831	40629995	5_GGACTCCT_L005_peak_1584	40	.	3.1607	6.86676	4.09703	90
chr10	40883280	40883639	5_GGACTCCT_L005_peak_1585	667	.	10.4945	71.0566	66.7964	156
chr10	40883721	40883926	5_GGACTCCT_L005_peak_1586	254	.	6.08211	28.8415	25.4123	106
chr10	41004433	41004598	5_GGACTCCT_L005_peak_1587	103	.	4.47765	13.3941	10.3515	76
chr10	41303106	41303381	5_GGACTCCT_L005_peak_1588	159	.	5.3021	19.1624	15.9614	161
chr10	41450228	41450589	5_GGACTCCT_L005_peak_1589	220	.	6.45309	25.4504	22.0923	162
chr10	41490243	41490527	5_GGACTCCT_L005_peak_1590	207	.	5.71429	24.1114	20.7876	138
chr10	41501016	41501341	5_GGACTCCT_L005_peak_1591	179	.	5.79461	21.1791	17.9224	116
chr10	41519022	41519312	5_GGACTCCT_L005_peak_1592a	243	.	6.34737	27.7206	24.3152	125
chr10	41519312	41519599	5_GGACTCCT_L005_peak_1592b	262	.	6.64723	29.7121	26.2636	166
chr10	41809553	41809807	5_GGACTCCT_L005_peak_1593	191	.	5.19863	22.4753	19.1909	108
chr10	41809877	41810314	5_GGACTCCT_L005_peak_1594	711	.	10.7867	75.5148	71.1907	153
chr10	41810316	41810549	5_GGACTCCT_L005_peak_1595	127	.	4.29688	15.8487	12.7347	135
chr10	41887226	41887626	5_GGACTCCT_L005_peak_1596	329	.	8.03343	36.555	32.9581	136
chr10	41934634	41935010	5_GGACTCCT_L005_peak_1597	103	.	4.47765	13.3941	10.3515	147
chr10	42089746	42089973	5_GGACTCCT_L005_peak_1598	96	.	4.23149	12.6217	9.61631	116
chr10	42092548	42092706	5_GGACTCCT_L005_peak_1599	64	.	3.68748	9.30192	6.41053	83
chr10	42251248	42251557	5_GGACTCCT_L005_peak_1600	89	.	4.21426	11.9763	8.98142	166
chr10	42276592	42276925	5_GGACTCCT_L005_peak_1601	255	.	5.05016	28.9984	25.5668	168
chr10	42277558	42277962	5_GGACTCCT_L005_peak_1602a	368	.	6.05019	40.4827	36.8074	215
chr10	42277962	42278306	5_GGACTCCT_L005_peak_1602b	294	.	5.42986	32.9525	29.4324	189
chr10	42478328	42478716	5_GGACTCCT_L005_peak_1603	377	.	8.69191	41.4937	37.7938	260
chr10	42501790	42502297	5_GGACTCCT_L005_peak_1604	400	.	8.28134	43.8121	40.0654	280
chr10	42678700	42678990	5_GGACTCCT_L005_peak_1605	212	.	6.32139	24.5779	21.24	134
chr10	42761263	42761795	5_GGACTCCT_L005_peak_1606	439	.	9.04704	47.8123	43.9819	219
chr10	42834300	42834474	5_GGACTCCT_L005_peak_1607	46	.	3.29239	7.45129	4.64885	92
chr10	42942002	42942159	5_GGACTCCT_L005_peak_1608	46	.	3.29239	7.45129	4.64885	71
chr10	43173172	43173396	5_GGACTCCT_L005_peak_1609	64	.	3.68748	9.30192	6.41053	131
chr10	43174487	43174827	5_GGACTCCT_L005_peak_1610	110	.	4.60935	14.1219	11.0562	149
chr10	43221280	43221588	5_GGACTCCT_L005_peak_1611	282	.	7.37496	31.7924	28.2956	163
chr10	43479395	43479547	5_GGACTCCT_L005_peak_1612	30	.	2.8973	5.74998	3.05176	72
chr10	43479731	43480045	5_GGACTCCT_L005_peak_1613	246	.	6.84211	28.0991	24.6874	174
chr10	43540827	43541177	5_GGACTCCT_L005_peak_1614	597	.	11.4575	63.8917	59.7483	175
chr10	43578564	43578719	5_GGACTCCT_L005_peak_1615	40	.	3.1607	6.86676	4.09703	74
chr10	43579095	43579245	5_GGACTCCT_L005_peak_1616	46	.	3.29239	7.45129	4.64885	118
chr10	43752048	43752290	5_GGACTCCT_L005_peak_1617	110	.	4.60935	14.1219	11.0562	117
chr10	43901675	43901910	5_GGACTCCT_L005_peak_1618	171	.	5.66291	20.353	17.1169	101
chr10	44268195	44268583	5_GGACTCCT_L005_peak_1619	708	.	11.4664	75.168	70.8488	181
chr10	44873734	44874003	5_GGACTCCT_L005_peak_1620a	220	.	6.45309	25.4504	22.0923	158
chr10	44874003	44874221	5_GGACTCCT_L005_peak_1620b	125	.	4.87274	15.6131	12.5025	111
chr10	45066927	45067307	5_GGACTCCT_L005_peak_1621	339	.	8.16513	37.5292	33.9126	159
chr10	45577712	45577955	5_GGACTCCT_L005_peak_1622	155	.	5.39952	18.7309	15.536	117
chr10	46012028	46012231	5_GGACTCCT_L005_peak_1623	220	.	6.45309	25.4504	22.0923	103
chr10	46698061	46698297	5_GGACTCCT_L005_peak_1624	96	.	4.34596	12.6789	9.65977	110
chr10	47102614	47102966	5_GGACTCCT_L005_peak_1625	348	.	8.29682	38.5102	34.8729	164
chr10	49788460	49788627	5_GGACTCCT_L005_peak_1626	37	.	3.03222	6.50251	3.76304	74
chr10	49788647	49788907	5_GGACTCCT_L005_peak_1627	142	.	5.10204	17.4011	14.2442	138
chr10	49790390	49790758	5_GGACTCCT_L005_peak_1628	147	.	5.26783	17.9353	14.7611	158
chr10	50200017	50200169	5_GGACTCCT_L005_peak_1629	64	.	3.68748	9.30192	6.41053	70
chr10	50432136	50432286	5_GGACTCCT_L005_peak_1630	46	.	3.29239	7.45129	4.64885	104
chr10	50592371	50592771	5_GGACTCCT_L005_peak_1631	438	.	9.48209	47.6341	43.8071	261
chr10	50592823	50593016	5_GGACTCCT_L005_peak_1632	163	.	5.53122	19.5369	16.3213	98
chr10	51930357	51930535	5_GGACTCCT_L005_peak_1633	70	.	3.81917	9.94933	7.03077	96
chr10	52144421	52144576	5_GGACTCCT_L005_peak_1634	117	.	4.74104	14.8616	11.7735	83
chr10	52233527	52233744	5_GGACTCCT_L005_peak_1635	195	.	6.058	22.86	19.5623	106
chr10	52381833	52382367	5_GGACTCCT_L005_peak_1636	453	.	8.54881	49.2172	45.3593	338
chr10	52417262	52417678	5_GGACTCCT_L005_peak_1637	655	.	11.2725	69.7843	65.5444	199
chr10	52690310	52690548	5_GGACTCCT_L005_peak_1638	70	.	3.81917	9.94933	7.03077	142
chr10	52704180	52704344	5_GGACTCCT_L005_peak_1639	89	.	4.21426	11.9763	8.98142	79
chr10	52742769	52742944	5_GGACTCCT_L005_peak_1640	83	.	4.08256	11.287	8.31644	79
chr10	53379697	53380012	5_GGACTCCT_L005_peak_1641	273	.	7.24326	30.8623	27.3851	186
chr10	53503320	53503545	5_GGACTCCT_L005_peak_1642	64	.	3.68748	9.30192	6.41053	97
chr10	53549447	53549605	5_GGACTCCT_L005_peak_1643	46	.	3.29239	7.45129	4.64885	73
chr10	53596535	53597164	5_GGACTCCT_L005_peak_1644	563	.	9.44249	60.3884	56.3109	325
chr10	53597342	53597544	5_GGACTCCT_L005_peak_1645	55	.	3.18602	8.39838	5.55901	81
chr10	53597620	53597778	5_GGACTCCT_L005_peak_1646	56	.	3.22581	8.53478	5.69274	87
chr10	53629337	53629600	5_GGACTCCT_L005_peak_1647	190	.	5.15314	22.2893	19.0079	125
chr10	53629704	53629999	5_GGACTCCT_L005_peak_1648a	191	.	5.19099	22.4441	19.1603	158
chr10	53629999	53630299	5_GGACTCCT_L005_peak_1648b	483	.	8.49609	52.2751	48.3562	137
chr10	53732364	53732593	5_GGACTCCT_L005_peak_1649	35	.	3.029	6.29944	3.56405	117
chr10	53751084	53751405	5_GGACTCCT_L005_peak_1650	163	.	5.53122	19.5369	16.3213	118
chr10	53801157	53801322	5_GGACTCCT_L005_peak_1651	30	.	2.8973	5.74998	3.05176	73
chr10	53984223	53984373	5_GGACTCCT_L005_peak_1652	70	.	3.81917	9.94933	7.03077	79
chr10	54074930	54075160	5_GGACTCCT_L005_peak_1653	83	.	4.08256	11.287	8.31644	110
chr10	54075691	54075960	5_GGACTCCT_L005_peak_1654	329	.	8.03343	36.555	32.9581	138
chr10	56079331	56079626	5_GGACTCCT_L005_peak_1655	301	.	7.63835	33.6754	30.1385	131
chr10	56228531	56228846	5_GGACTCCT_L005_peak_1656a	229	.	6.58478	26.3315	22.9536	183
chr10	56228846	56229096	5_GGACTCCT_L005_peak_1656b	282	.	7.35391	31.7216	28.2309	132
chr10	56899714	56899894	5_GGACTCCT_L005_peak_1657	64	.	3.68748	9.30192	6.41053	90
chr10	56935119	56935460	5_GGACTCCT_L005_peak_1658	76	.	3.95087	10.6112	7.6663	155
chr10	57437968	57438263	5_GGACTCCT_L005_peak_1659	74	.	3.07033	10.3719	7.44646	179
chr10	57486098	57486475	5_GGACTCCT_L005_peak_1660	1078	.	14.7391	112.398	107.807	163
chr10	57532358	57532664	5_GGACTCCT_L005_peak_1661	320	.	7.90174	35.588	32.0114	171
chr10	57784676	57784988	5_GGACTCCT_L005_peak_1662	247	.	6.84817	28.1193	24.7012	117
chr10	57822492	57822798	5_GGACTCCT_L005_peak_1663	195	.	6.058	22.86	19.5623	117
chr10	57828670	57828926	5_GGACTCCT_L005_peak_1664	70	.	3.81917	9.94933	7.03077	108
chr10	58221408	58221630	5_GGACTCCT_L005_peak_1665a	133	.	2.39521	16.4829	13.3492	85
chr10	58221630	58221902	5_GGACTCCT_L005_peak_1665b	287	.	3.06294	32.2512	28.7474	137
chr10	58221902	58222137	5_GGACTCCT_L005_peak_1665c	94	.	2.13199	12.4605	9.45797	136
chr10	58224339	58224510	5_GGACTCCT_L005_peak_1667	77	.	1.94821	10.7111	7.76478	73
chr10	58224516	58224783	5_GGACTCCT_L005_peak_1668	102	.	2.07887	13.3006	10.2717	151
chr10	58231224	58231541	5_GGACTCCT_L005_peak_1670	146	.	2.40732	17.8015	14.6385	170
chr10	58231826	58232006	5_GGACTCCT_L005_peak_1671a	178	.	2.61946	21.1311	17.8833	93
chr10	58232006	58232278	5_GGACTCCT_L005_peak_1671b	116	.	2.30482	14.7254	11.6507	87
chr10	58232455	58232668	5_GGACTCCT_L005_peak_1672	51	.	1.88895	8.0036	5.19066	135
chr10	58233201	58233564	5_GGACTCCT_L005_peak_1673a	245	.	3.06099	27.9356	24.5267	280
chr10	58233564	58233740	5_GGACTCCT_L005_peak_1673b	216	.	2.93535	24.9781	21.6341	84
chr10	58233740	58234050	5_GGACTCCT_L005_peak_1673c	137	.	2.51426	16.8727	13.7332	93
chr10	58239077	58239781	5_GGACTCCT_L005_peak_1674	630	.	7.44213	67.2508	63.0517	450
chr10	58255275	58255648	5_GGACTCCT_L005_peak_1675	301	.	7.63835	33.6754	30.1385	143
chr10	58322919	58323735	5_GGACTCCT_L005_peak_1676	691	.	9.35626	73.4271	69.132	540
chr10	58338449	58338599	5_GGACTCCT_L005_peak_1677	40	.	3.1607	6.86676	4.09703	92
chr10	58341848	58341998	5_GGACTCCT_L005_peak_1678	40	.	3.1607	6.86676	4.09703	84
chr10	58383428	58383636	5_GGACTCCT_L005_peak_1679	139	.	5.13613	17.1503	13.9967	103
chr10	58405252	58405421	5_GGACTCCT_L005_peak_1680	83	.	4.08256	11.287	8.31644	85
chr10	58446621	58447244	5_GGACTCCT_L005_peak_1681	417	.	9.05612	45.568	41.7833	212
chr10	58497809	58498034	5_GGACTCCT_L005_peak_1682	70	.	3.81917	9.94933	7.03077	110
chr10	58498085	58498237	5_GGACTCCT_L005_peak_1683	52	.	3.42409	8.05237	5.21904	74
chr10	58601544	58601731	5_GGACTCCT_L005_peak_1684	64	.	3.68748	9.30192	6.41053	82
chr10	58604760	58604941	5_GGACTCCT_L005_peak_1685	46	.	3.29239	7.45129	4.64885	75
chr10	58812189	58812398	5_GGACTCCT_L005_peak_1686	95	.	4.31655	12.5885	9.58375	107
chr10	58812404	58812602	5_GGACTCCT_L005_peak_1687	46	.	3.29239	7.45129	4.64885	114
chr10	58907181	58907415	5_GGACTCCT_L005_peak_1688	46	.	3.29239	7.45129	4.64885	125
chr10	58929045	58929336	5_GGACTCCT_L005_peak_1689	70	.	3.81579	9.93927	7.03077	135
chr10	59090352	59090619	5_GGACTCCT_L005_peak_1690	147	.	5.26783	17.9353	14.7611	114
chr10	59221429	59221692	5_GGACTCCT_L005_peak_1691a	123	.	4.62908	15.4884	12.3906	111
chr10	59221692	59222057	5_GGACTCCT_L005_peak_1691b	452	.	9.09091	49.1167	45.2604	153
chr10	59323056	59323547	5_GGACTCCT_L005_peak_1692	693	.	11.9205	73.6112	69.3135	212
chr10	59539566	59539780	5_GGACTCCT_L005_peak_1693	58	.	3.55578	8.66943	5.80632	113
chr10	59616249	59616491	5_GGACTCCT_L005_peak_1694	75	.	3.89358	10.4388	7.51215	87
chr10	59616493	59616890	5_GGACTCCT_L005_peak_1695	251	.	6.83871	28.5515	25.1269	243
chr10	59628773	59628931	5_GGACTCCT_L005_peak_1696	83	.	4.08256	11.287	8.31644	75
chr10	59702308	59702712	5_GGACTCCT_L005_peak_1697	425	.	9.11392	46.3434	42.5447	155
chr10	59879406	59879750	5_GGACTCCT_L005_peak_1698	344	.	7.7374	38.086	34.4598	159
chr10	59879816	59879998	5_GGACTCCT_L005_peak_1699	107	.	4.31487	13.7955	10.7468	90
chr10	59897662	59897840	5_GGACTCCT_L005_peak_1700	53	.	3.19659	8.22493	5.3886	98
chr10	59899495	59899997	5_GGACTCCT_L005_peak_1701	447	.	8.40249	48.6096	44.7651	259
chr10	59931039	59931224	5_GGACTCCT_L005_peak_1702	110	.	4.60935	14.1219	11.0562	89
chr10	59943153	59943383	5_GGACTCCT_L005_peak_1703	64	.	3.68748	9.30192	6.41053	121
chr10	59951724	59952179	5_GGACTCCT_L005_peak_1704	479	.	8.91515	51.833	47.9241	204
chr10	60002918	60003350	5_GGACTCCT_L005_peak_1705	547	.	10.7513	58.8067	54.759	195
chr10	60191863	60192013	5_GGACTCCT_L005_peak_1706	25	.	2.75772	5.19796	2.56089	73
chr10	60209324	60209476	5_GGACTCCT_L005_peak_1707	58	.	3.55578	8.66943	5.80632	76
chr10	60210549	60210760	5_GGACTCCT_L005_peak_1708	96	.	4.34596	12.6789	9.65977	106
chr10	60245212	60245362	5_GGACTCCT_L005_peak_1709	30	.	2.8973	5.74998	3.05176	74
chr10	60262453	60262643	5_GGACTCCT_L005_peak_1710	76	.	3.95087	10.6112	7.6663	93
chr10	60277539	60277763	5_GGACTCCT_L005_peak_1711a	187	.	5.9263	22.0148	18.7374	100
chr10	60277763	60277977	5_GGACTCCT_L005_peak_1711b	83	.	4.08256	11.287	8.31644	125
chr10	60445249	60445479	5_GGACTCCT_L005_peak_1712	74	.	3.69302	10.331	7.40628	124
chr10	60752732	60752897	5_GGACTCCT_L005_peak_1713	58	.	3.55578	8.66943	5.80632	82
chr10	60816928	60817181	5_GGACTCCT_L005_peak_1714	52	.	3.42409	8.05237	5.21904	109
chr10	60831330	60831802	5_GGACTCCT_L005_peak_1715	479	.	9.22026	51.909	47.9965	299
chr10	61052336	61052486	5_GGACTCCT_L005_peak_1716	89	.	4.21426	11.9763	8.98142	88
chr10	61147510	61148007	5_GGACTCCT_L005_peak_1717	269	.	6.59218	30.4114	26.9466	295
chr10	61188208	61188370	5_GGACTCCT_L005_peak_1718	40	.	3.1607	6.86676	4.09703	98
chr10	61278023	61278399	5_GGACTCCT_L005_peak_1719	163	.	5.53122	19.5369	16.3213	123
chr10	61383290	61383627	5_GGACTCCT_L005_peak_1720	97	.	4.09091	12.7406	9.72061	119
chr10	61452682	61453051	5_GGACTCCT_L005_peak_1721	438	.	9.48209	47.6341	43.8071	149
chr10	61475562	61475919	5_GGACTCCT_L005_peak_1722	462	.	9.52978	50.1541	46.277	165
chr10	61648409	61648666	5_GGACTCCT_L005_peak_1723	125	.	4.87274	15.6131	12.5025	155
chr10	61680055	61680380	5_GGACTCCT_L005_peak_1724a	538	.	9.99419	57.8729	53.8436	176
chr10	61680380	61680623	5_GGACTCCT_L005_peak_1724b	69	.	3.60885	9.80746	6.90747	150
chr10	61695350	61695613	5_GGACTCCT_L005_peak_1725	163	.	5.53122	19.5369	16.3213	132
chr10	62024286	62024436	5_GGACTCCT_L005_peak_1726	64	.	3.68748	9.30192	6.41053	77
chr10	62183171	62183342	5_GGACTCCT_L005_peak_1727	52	.	3.42409	8.05237	5.21904	80
chr10	62231140	62231401	5_GGACTCCT_L005_peak_1728	229	.	6.58478	26.3315	22.9536	116
chr10	62261160	62261476	5_GGACTCCT_L005_peak_1729	229	.	6.44346	26.3026	22.9317	139
chr10	62294242	62294392	5_GGACTCCT_L005_peak_1730	46	.	3.29239	7.45129	4.64885	74
chr10	62320522	62320695	5_GGACTCCT_L005_peak_1731a	89	.	4.21426	11.9763	8.98142	81
chr10	62320695	62320880	5_GGACTCCT_L005_peak_1731b	89	.	4.21426	11.9763	8.98142	92
chr10	62340095	62340490	5_GGACTCCT_L005_peak_1732	504	.	8.8665	54.445	50.4826	166
chr10	62356471	62356740	5_GGACTCCT_L005_peak_1733	132	.	5.00443	16.3761	13.244	134
chr10	62449668	62449852	5_GGACTCCT_L005_peak_1734	110	.	4.60935	14.1219	11.0562	90
chr10	62486573	62487147	5_GGACTCCT_L005_peak_1735	660	.	10.4728	70.335	66.0864	341
chr10	62578091	62578351	5_GGACTCCT_L005_peak_1736a	67	.	3.57143	9.68628	6.78864	104
chr10	62578351	62578683	5_GGACTCCT_L005_peak_1736b	380	.	8.14901	41.7087	38.005	156
chr10	62602216	62602407	5_GGACTCCT_L005_peak_1737	89	.	4.21426	11.9763	8.98142	93
chr10	62651093	62651668	5_GGACTCCT_L005_peak_1738	830	.	12.1462	87.471	83.0184	203
chr10	62791953	62792103	5_GGACTCCT_L005_peak_1739	64	.	3.68748	9.30192	6.41053	71
chr10	62792146	62792620	5_GGACTCCT_L005_peak_1740	427	.	9.35039	46.5953	42.7893	245
chr10	62865224	62865593	5_GGACTCCT_L005_peak_1741	255	.	6.97987	29.0256	25.5876	196
chr10	62887347	62887501	5_GGACTCCT_L005_peak_1742	64	.	3.68748	9.30192	6.41053	78
chr10	62920487	62920914	5_GGACTCCT_L005_peak_1743	253	.	6.91906	28.8222	25.3934	158
chr10	62946825	62947132	5_GGACTCCT_L005_peak_1744	155	.	5.39952	18.7309	15.536	178
chr10	62980117	62980330	5_GGACTCCT_L005_peak_1745	117	.	4.74104	14.8616	11.7735	108
chr10	62980379	62980641	5_GGACTCCT_L005_peak_1746	171	.	5.66291	20.353	17.1169	138
chr10	63023584	63024324	5_GGACTCCT_L005_peak_1747	474	.	9.23254	51.3795	47.4788	358
chr10	63089302	63089546	5_GGACTCCT_L005_peak_1748	125	.	4.87274	15.6131	12.5025	119
chr10	63100095	63100411	5_GGACTCCT_L005_peak_1749	70	.	3.81917	9.94933	7.03077	171
chr10	63243597	63243800	5_GGACTCCT_L005_peak_1750a	370	.	7.88732	40.7099	37.0272	118
chr10	63243800	63244216	5_GGACTCCT_L005_peak_1750b	448	.	8.83352	48.6959	44.8475	86
chr10	63309075	63309227	5_GGACTCCT_L005_peak_1751	64	.	3.68748	9.30192	6.41053	73
chr10	63338350	63338560	5_GGACTCCT_L005_peak_1752	64	.	3.68748	9.30192	6.41053	76
chr10	63338906	63339246	5_GGACTCCT_L005_peak_1753	83	.	4.08256	11.287	8.31644	99
chr10	63382651	63382966	5_GGACTCCT_L005_peak_1754	374	.	8.132	41.1157	37.426	196
chr10	63386513	63386663	5_GGACTCCT_L005_peak_1755	71	.	3.69928	10.0976	7.17674	74
chr10	63429428	63429752	5_GGACTCCT_L005_peak_1756	302	.	7.37101	33.7452	30.2071	171
chr10	63430007	63430285	5_GGACTCCT_L005_peak_1757	195	.	5.8006	22.8159	19.5265	140
chr10	64076106	64076298	5_GGACTCCT_L005_peak_1758	155	.	5.39952	18.7309	15.536	95
chr10	64076588	64076743	5_GGACTCCT_L005_peak_1759	58	.	3.55578	8.66943	5.80632	102
chr10	64090195	64090419	5_GGACTCCT_L005_peak_1760	273	.	7.24326	30.8623	27.3851	111
chr10	66494953	66495123	5_GGACTCCT_L005_peak_1761	64	.	3.68748	9.30192	6.41053	74
chr10	66546727	66546985	5_GGACTCCT_L005_peak_1762	203	.	6.18969	23.7144	20.3965	139
chr10	66877022	66877370	5_GGACTCCT_L005_peak_1763	96	.	4.34596	12.6789	9.65977	143
chr10	66920462	66920639	5_GGACTCCT_L005_peak_1764	69	.	3.6855	9.80105	6.90132	87
chr10	66921284	66921689	5_GGACTCCT_L005_peak_1765	229	.	6.4557	26.3443	22.9662	266
chr10	66995284	66995506	5_GGACTCCT_L005_peak_1766	76	.	3.95087	10.6112	7.6663	114
chr10	67026105	67026308	5_GGACTCCT_L005_peak_1767	83	.	4.08256	11.287	8.31644	112
chr10	67096249	67096565	5_GGACTCCT_L005_peak_1768	52	.	3.42409	8.05237	5.21904	203
chr10	67126325	67126486	5_GGACTCCT_L005_peak_1769	30	.	2.8973	5.74998	3.05176	76
chr10	67185632	67185841	5_GGACTCCT_L005_peak_1770a	58	.	3.55578	8.66943	5.80632	103
chr10	67185841	67186036	5_GGACTCCT_L005_peak_1770b	40	.	3.1607	6.86676	4.09703	107
chr10	67226142	67226504	5_GGACTCCT_L005_peak_1771	320	.	7.90174	35.588	32.0114	225
chr10	67285172	67285538	5_GGACTCCT_L005_peak_1772	538	.	10.1614	57.8999	53.8701	167
chr10	67311415	67311565	5_GGACTCCT_L005_peak_1773	83	.	4.08256	11.287	8.31644	72
chr10	67315144	67315294	5_GGACTCCT_L005_peak_1774	83	.	4.08256	11.287	8.31644	82
chr10	67536027	67536271	5_GGACTCCT_L005_peak_1775	159	.	5.31192	19.1955	15.994	116
chr10	67537395	67537655	5_GGACTCCT_L005_peak_1776	73	.	3.75303	10.2683	7.34467	152
chr10	67537658	67537867	5_GGACTCCT_L005_peak_1777	126	.	4.72155	15.7996	12.6863	121
chr10	67548656	67548921	5_GGACTCCT_L005_peak_1778a	92	.	4.10876	12.2269	9.22828	113
chr10	67548921	67549232	5_GGACTCCT_L005_peak_1778b	463	.	9.39024	50.2322	46.3539	152
chr10	67549310	67549460	5_GGACTCCT_L005_peak_1779	75	.	3.80835	10.4426	7.51586	73
chr10	67912338	67912811	5_GGACTCCT_L005_peak_1780	282	.	7.37496	31.7924	28.2956	323
chr10	67979389	67979798	5_GGACTCCT_L005_peak_1781	380	.	8.61183	41.7685	38.0637	202
chr10	68283196	68283390	5_GGACTCCT_L005_peak_1782	139	.	5.13613	17.1503	13.9967	99
chr10	68558498	68558723	5_GGACTCCT_L005_peak_1783	147	.	5.26783	17.9353	14.7611	117
chr10	68795518	68795668	5_GGACTCCT_L005_peak_1784	64	.	3.68748	9.30192	6.41053	76
chr10	69213022	69213288	5_GGACTCCT_L005_peak_1785	83	.	4.08256	11.287	8.31644	118
chr10	69326500	69326691	5_GGACTCCT_L005_peak_1786a	25	.	2.76561	5.21912	2.56089	156
chr10	69326691	69326754	5_GGACTCCT_L005_peak_1786b	46	.	3.29239	7.45129	4.64885	35
chr10	69352812	69353148	5_GGACTCCT_L005_peak_1787	339	.	8.16513	37.5292	33.9126	194
chr10	69611974	69612240	5_GGACTCCT_L005_peak_1788	52	.	3.42409	8.05237	5.21904	173
chr10	70096767	70096963	5_GGACTCCT_L005_peak_1789a	21	.	2.54335	4.76104	2.14586	72
chr10	70096963	70097194	5_GGACTCCT_L005_peak_1789b	134	.	4.76467	16.6159	13.4802	124
chr10	70097957	70098215	5_GGACTCCT_L005_peak_1790	36	.	2.93083	6.395	3.65777	74
chr10	70098420	70098584	5_GGACTCCT_L005_peak_1791	37	.	2.95683	6.47281	3.73392	81
chr10	70458601	70458792	5_GGACTCCT_L005_peak_1792	139	.	5.13613	17.1503	13.9967	102
chr10	70599215	70599467	5_GGACTCCT_L005_peak_1793a	121	.	4.55608	15.2401	12.1463	121
chr10	70599467	70599684	5_GGACTCCT_L005_peak_1793b	150	.	5.04103	18.2681	15.0892	131
chr10	70599684	70599883	5_GGACTCCT_L005_peak_1793c	82	.	3.88922	11.234	8.27887	86
chr10	70686524	70686904	5_GGACTCCT_L005_peak_1794	155	.	5.29634	18.7706	15.5752	240
chr10	70717105	70717415	5_GGACTCCT_L005_peak_1795	195	.	6.058	22.86	19.5623	134
chr10	70717574	70717733	5_GGACTCCT_L005_peak_1796	25	.	2.76561	5.21912	2.56089	74
chr10	70828093	70828460	5_GGACTCCT_L005_peak_1797a	394	.	8.85993	43.1866	39.4537	265
chr10	70828460	70828712	5_GGACTCCT_L005_peak_1797b	168	.	5.59168	20.1219	16.8979	103
chr10	70971319	70971480	5_GGACTCCT_L005_peak_1798	40	.	3.1607	6.86676	4.09703	74
chr10	71159844	71159994	5_GGACTCCT_L005_peak_1799	30	.	2.8973	5.74998	3.05176	72
chr10	71237941	71238279	5_GGACTCCT_L005_peak_1800	270	.	6.87575	30.5401	27.0733	165
chr10	71285142	71285395	5_GGACTCCT_L005_peak_1801	132	.	5.00443	16.3761	13.244	120
chr10	71344705	71345070	5_GGACTCCT_L005_peak_1802	198	.	5.4708	23.1816	19.8792	218
chr10	71347545	71347944	5_GGACTCCT_L005_peak_1803	564	.	9.7561	60.5385	56.4583	230
chr10	72297110	72297417	5_GGACTCCT_L005_peak_1804	1148	.	16.8961	119.438	114.824	213
chr10	72654612	72654967	5_GGACTCCT_L005_peak_1805	792	.	13.6964	83.6616	79.2452	195
chr10	73783021	73783248	5_GGACTCCT_L005_peak_1806	46	.	3.29239	7.45129	4.64885	79
chr10	74966857	74967323	5_GGACTCCT_L005_peak_1807	431	.	7.90361	46.9949	43.1815	171
chr10	75032526	75032676	5_GGACTCCT_L005_peak_1808	39	.	2.90948	6.69634	3.95291	74
chr10	75036956	75037385	5_GGACTCCT_L005_peak_1809	331	.	7.38668	36.7573	33.1572	163
chr10	75060455	75060665	5_GGACTCCT_L005_peak_1810	163	.	5.53122	19.5369	16.3213	99
chr10	75151380	75151536	5_GGACTCCT_L005_peak_1811	58	.	3.55578	8.66943	5.80632	70
chr10	75211858	75212181	5_GGACTCCT_L005_peak_1812a	521	.	9.86494	56.1659	52.1686	222
chr10	75212181	75212493	5_GGACTCCT_L005_peak_1812b	346	.	7.79221	38.2896	34.66	102
chr10	75364151	75364545	5_GGACTCCT_L005_peak_1813	255	.	6.97987	29.0256	25.5876	246
chr10	75373979	75374253	5_GGACTCCT_L005_peak_1814	139	.	5.13613	17.1503	13.9967	131
chr10	75451444	75451594	5_GGACTCCT_L005_peak_1815	35	.	3.029	6.29944	3.56405	88
chr10	75456450	75456666	5_GGACTCCT_L005_peak_1816	64	.	3.68748	9.30192	6.41053	120
chr10	75517017	75517245	5_GGACTCCT_L005_peak_1817a	57	.	3.08111	8.63183	5.78773	88
chr10	75517245	75517649	5_GGACTCCT_L005_peak_1817b	439	.	7.74487	47.8208	43.9902	140
chr10	75517649	75518072	5_GGACTCCT_L005_peak_1817c	285	.	6.14679	32.0857	28.5844	264
chr10	75548619	75548779	5_GGACTCCT_L005_peak_1818	25	.	2.76561	5.21912	2.56089	88
chr10	75556095	75556391	5_GGACTCCT_L005_peak_1819	77	.	3.80499	10.6947	7.74851	147
chr10	75632714	75632874	5_GGACTCCT_L005_peak_1820	30	.	2.8973	5.74998	3.05176	84
chr10	75647420	75647699	5_GGACTCCT_L005_peak_1821	107	.	4.14233	13.7852	10.7368	112
chr10	75686894	75687203	5_GGACTCCT_L005_peak_1822	69	.	3.80079	9.89464	6.99301	174
chr10	75704195	75704440	5_GGACTCCT_L005_peak_1823a	245	.	6.18221	27.9638	24.5546	136
chr10	75704440	75704678	5_GGACTCCT_L005_peak_1823b	40	.	2.93319	6.77206	4.02679	110
chr10	75704678	75704894	5_GGACTCCT_L005_peak_1823c	35	.	2.81996	6.23395	3.52469	129
chr10	75720277	75720575	5_GGACTCCT_L005_peak_1824	235	.	6.64495	26.983	23.595	160
chr10	75764176	75764541	5_GGACTCCT_L005_peak_1825	273	.	7.24326	30.8623	27.3851	166
chr10	75773323	75773596	5_GGACTCCT_L005_peak_1826	74	.	3.85604	10.3251	7.40047	150
chr10	75828558	75828750	5_GGACTCCT_L005_peak_1827	58	.	3.55578	8.66943	5.80632	88
chr10	75860182	75860387	5_GGACTCCT_L005_peak_1828	163	.	5.53122	19.5369	16.3213	100
chr10	75872836	75873178	5_GGACTCCT_L005_peak_1829	118	.	4.67467	14.9829	11.8929	213
chr10	75899276	75899431	5_GGACTCCT_L005_peak_1830	31	.	2.8786	5.87846	3.1775	84
chr10	75921133	75921288	5_GGACTCCT_L005_peak_1831	67	.	3.63857	9.65458	6.75741	73
chr10	75921541	75921747	5_GGACTCCT_L005_peak_1832	111	.	4.43114	14.1854	11.1189	102
chr10	76032400	76032704	5_GGACTCCT_L005_peak_1833	397	.	8.9553	43.5155	39.774	144
[truncated: 19,981 more rows]

## Sheet: 9C
chr1	3121402	3121679	14_CGTACTAG_L004_peak_1	83	.	3.18086	11.0874	8.39254	163
chr1	3292537	3292981	14_CGTACTAG_L004_peak_2	611	.	8.16904	64.6299	61.138	169
chr1	3293000	3293329	14_CGTACTAG_L004_peak_3	365	.	6.14485	39.7458	36.5312	143
chr1	3361025	3361175	14_CGTACTAG_L004_peak_4	49	.	2.67482	7.52789	4.96796	73
chr1	3395589	3395857	14_CGTACTAG_L004_peak_5	141	.	3.90379	16.9726	14.1218	132
chr1	3670599	3670954	14_CGTACTAG_L004_peak_6	135	.	3.83149	16.3461	13.5095	201
chr1	3671474	3671992	14_CGTACTAG_L004_peak_7	490	.	7.18649	52.4101	49.0492	313
chr1	4412577	4412728	14_CGTACTAG_L004_peak_8	83	.	3.18086	11.0874	8.39254	74
chr1	4785566	4785886	14_CGTACTAG_L004_peak_9	697	.	8.81967	73.305	69.725	167
chr1	4807624	4807946	14_CGTACTAG_L004_peak_10a	736	.	9.10884	77.2539	73.6354	180
chr1	4807946	4808193	14_CGTACTAG_L004_peak_10b	153	.	4.04837	18.249	15.3703	142
chr1	4857407	4857896	14_CGTACTAG_L004_peak_11	1890	.	14.4536	193.509	189.042	309
chr1	4857961	4858131	14_CGTACTAG_L004_peak_12	108	.	3.22014	13.5956	10.832	85
chr1	4858146	4858446	14_CGTACTAG_L004_peak_13	93	.	3.04985	12.0372	9.32085	177
chr1	5015454	5015661	14_CGTACTAG_L004_peak_14	68	.	2.96399	9.50005	6.85936	114
chr1	5017941	5018098	14_CGTACTAG_L004_peak_15	46	.	2.60839	7.23982	4.69921	77
chr1	5019340	5019572	14_CGTACTAG_L004_peak_16	72	.	2.81353	9.84937	7.20446	89
chr1	5022808	5023230	14_CGTACTAG_L004_peak_17	659	.	7.70388	69.5383	65.9963	170
chr1	5023246	5023403	14_CGTACTAG_L004_peak_18	22	.	2.08206	4.57577	2.20127	77
chr1	5070310	5070539	14_CGTACTAG_L004_peak_19	192	.	4.48213	22.2568	19.2994	106
chr1	5082962	5083243	14_CGTACTAG_L004_peak_20a	325	.	5.78339	35.6877	32.5258	162
chr1	5083243	5083518	14_CGTACTAG_L004_peak_20b	105	.	3.47003	13.337	10.5758	119
chr1	5183626	5183826	14_CGTACTAG_L004_peak_21	123	.	3.68691	15.1173	12.3101	97
chr1	5220748	5221021	14_CGTACTAG_L004_peak_22	278	.	5.34963	30.9959	27.8986	111
chr1	5232897	5233185	14_CGTACTAG_L004_peak_23	153	.	4.04837	18.249	15.3703	150
chr1	5534195	5534400	14_CGTACTAG_L004_peak_24	89	.	3.25316	11.6359	8.9239	108
chr1	5588244	5588536	14_CGTACTAG_L004_peak_25	220	.	4.7713	25.068	22.0617	129
chr1	6214505	6214783	14_CGTACTAG_L004_peak_26a	333	.	5.85568	36.4888	33.3164	142
chr1	6214783	6215048	14_CGTACTAG_L004_peak_26b	325	.	5.78339	35.6877	32.5258	136
chr1	6215048	6215214	14_CGTACTAG_L004_peak_26c	25	.	2.24106	4.91307	2.50673	130
chr1	6483461	6483635	14_CGTACTAG_L004_peak_27	83	.	3.18086	11.0874	8.39254	80
chr1	6866908	6867079	14_CGTACTAG_L004_peak_28	63	.	2.89169	8.99108	6.36961	86
chr1	7088471	7089271	14_CGTACTAG_L004_peak_29	2520	.	13.968	256.682	252.043	391
chr1	7397585	7397783	14_CGTACTAG_L004_peak_30	421	.	5.72988	45.4201	42.1391	92
chr1	7397812	7398042	14_CGTACTAG_L004_peak_31a	1427	.	11.4087	146.979	142.768	159
chr1	7398042	7398430	14_CGTACTAG_L004_peak_31b	1338	.	10.9275	137.972	133.826	71
chr1	8123072	8123259	14_CGTACTAG_L004_peak_32	32	.	2.38565	5.73572	3.27127	107
chr1	9248578	9248786	14_CGTACTAG_L004_peak_33	141	.	3.90379	16.9726	14.1218	100
chr1	9248935	9249085	14_CGTACTAG_L004_peak_34	49	.	2.67482	7.52789	4.96796	74
chr1	9298452	9298705	14_CGTACTAG_L004_peak_35	166	.	4.19296	19.5559	16.6501	116
chr1	9541312	9541533	14_CGTACTAG_L004_peak_36	389	.	5.39126	42.2225	38.9808	109
chr1	9545121	9545534	14_CGTACTAG_L004_peak_37	1797	.	12.2275	184.224	179.798	185
chr1	9547982	9548168	14_CGTACTAG_L004_peak_38	81	.	2.74314	10.8041	8.12412	94
chr1	9554544	9554775	14_CGTACTAG_L004_peak_39	63	.	2.89169	8.99108	6.36961	141
chr1	9564459	9564844	14_CGTACTAG_L004_peak_40	2094	.	16.2437	214.032	209.493	196
chr1	9570305	9570528	14_CGTACTAG_L004_peak_41	117	.	3.61462	14.5153	11.7232	126
chr1	9607916	9608165	14_CGTACTAG_L004_peak_42	234	.	4.91588	26.5129	23.4833	125
chr1	9621512	9621719	14_CGTACTAG_L004_peak_43	173	.	4.26525	20.2204	17.3014	101
chr1	9627463	9627986	14_CGTACTAG_L004_peak_44	498	.	6.91928	53.2179	49.8479	231
chr1	9630156	9630603	14_CGTACTAG_L004_peak_45	224	.	4.66216	25.4799	22.4705	253
chr1	9659032	9659283	14_CGTACTAG_L004_peak_46	186	.	4.40983	21.571	18.6261	112
chr1	9700066	9700498	14_CGTACTAG_L004_peak_47a	973	.	9.56881	101.204	97.3592	296
chr1	9700498	9700851	14_CGTACTAG_L004_peak_47b	586	.	7.11555	62.0831	58.6182	136
chr1	9748439	9748714	14_CGTACTAG_L004_peak_48	2093	.	15.0253	213.839	209.301	70
chr1	9797843	9798047	14_CGTACTAG_L004_peak_49a	129	.	3.7592	15.7276	12.9056	107
chr1	9798047	9798485	14_CGTACTAG_L004_peak_49b	83	.	3.18086	11.0874	8.39254	97
chr1	9859433	9859583	14_CGTACTAG_L004_peak_50	28	.	2.31336	5.31801	2.88144	87
chr1	9944004	9944303	14_CGTACTAG_L004_peak_51	1003	.	10.9884	104.188	100.316	151
chr1	10009079	10009248	14_CGTACTAG_L004_peak_52	105	.	3.47003	13.337	10.5758	89
chr1	10014517	10014682	14_CGTACTAG_L004_peak_53	45	.	2.60252	7.06228	4.52431	78
chr1	10037832	10038042	14_CGTACTAG_L004_peak_54	375	.	5.63631	40.8058	37.5792	103
chr1	10038091	10038281	14_CGTACTAG_L004_peak_55	231	.	4.45765	26.2155	23.1943	95
chr1	10039524	10039872	14_CGTACTAG_L004_peak_56a	643	.	7.52816	67.8405	64.3162	173
chr1	10039872	10040286	14_CGTACTAG_L004_peak_56b	191	.	4.072	22.0653	19.1163	175
chr1	10232821	10233287	14_CGTACTAG_L004_peak_57	677	.	8.67508	71.3517	67.7911	288
chr1	10477603	10477936	14_CGTACTAG_L004_peak_58	100	.	3.39774	12.7609	10.0158	138
chr1	10899300	10899547	14_CGTACTAG_L004_peak_59	54	.	2.74711	8.00474	5.42363	103
chr1	10991018	10991306	14_CGTACTAG_L004_peak_60	249	.	5.06046	27.983	24.9304	118
chr1	11045776	11045942	14_CGTACTAG_L004_peak_61	160	.	4.12066	18.8987	16.0064	78
chr1	11056529	11056722	14_CGTACTAG_L004_peak_62	94	.	3.32545	12.1938	9.46517	103
chr1	11089661	11089880	14_CGTACTAG_L004_peak_63	129	.	3.7592	15.7276	12.9056	93
chr1	11151652	11151805	14_CGTACTAG_L004_peak_64	63	.	2.89169	8.99108	6.36961	78
chr1	11414091	11414355	14_CGTACTAG_L004_peak_65	440	.	6.79548	47.3647	44.0581	134
chr1	11795751	11796006	14_CGTACTAG_L004_peak_66	325	.	5.78339	35.6877	32.5258	116
chr1	12029620	12029771	14_CGTACTAG_L004_peak_67	100	.	3.39774	12.7609	10.0158	82
chr1	12055932	12056097	14_CGTACTAG_L004_peak_68	68	.	2.96399	9.50005	6.85936	81
chr1	12641059	12641354	14_CGTACTAG_L004_peak_69	186	.	4.40983	21.571	18.6261	137
chr1	12657454	12657874	14_CGTACTAG_L004_peak_70	173	.	4.26525	20.2204	17.3014	189
chr1	12718147	12718331	14_CGTACTAG_L004_peak_71	135	.	3.83149	16.3461	13.5095	97
chr1	12864125	12864340	14_CGTACTAG_L004_peak_72	100	.	3.39774	12.7609	10.0158	114
chr1	12992142	12992303	14_CGTACTAG_L004_peak_73	72	.	3.0086	9.89271	7.24722	77
chr1	12992344	12992541	14_CGTACTAG_L004_peak_74	82	.	3.13837	10.8894	8.20839	106
chr1	12992618	12992874	14_CGTACTAG_L004_peak_75	143	.	3.90209	17.235	14.3819	136
chr1	13134419	13134627	14_CGTACTAG_L004_peak_76	141	.	3.90379	16.9726	14.1218	102
chr1	13372367	13372713	14_CGTACTAG_L004_peak_77a	1354	.	10.3515	139.569	135.411	193
chr1	13372713	13372981	14_CGTACTAG_L004_peak_77b	417	.	5.35973	45.0121	41.7342	153
chr1	13373503	13373708	14_CGTACTAG_L004_peak_78a	42	.	2.27048	6.78595	4.2683	128
chr1	13373708	13373886	14_CGTACTAG_L004_peak_78b	62	.	2.51541	8.82851	6.22255	77
chr1	13374021	13374209	14_CGTACTAG_L004_peak_79	122	.	3.14961	15.0375	12.2403	90
chr1	13426519	13426669	14_CGTACTAG_L004_peak_80	94	.	3.32545	12.1938	9.46517	74
chr1	13531600	13531787	14_CGTACTAG_L004_peak_81	192	.	4.48213	22.2568	19.2994	90
chr1	13589366	13589595	14_CGTACTAG_L004_peak_82	101	.	3.38028	12.9039	10.1574	95
chr1	13589667	13589940	14_CGTACTAG_L004_peak_83a	267	.	5.20685	29.8544	26.7764	154
chr1	13589940	13590252	14_CGTACTAG_L004_peak_83b	369	.	6.14066	40.1486	36.931	119
chr1	13660383	13660733	14_CGTACTAG_L004_peak_84	264	.	5.20505	29.4775	26.4023	236
chr1	13683158	13683377	14_CGTACTAG_L004_peak_85	264	.	5.20505	29.4775	26.4023	101
chr1	13935961	13936255	14_CGTACTAG_L004_peak_86a	123	.	3.68691	15.1173	12.3101	203
chr1	13936255	13936486	14_CGTACTAG_L004_peak_86b	213	.	4.699	24.3553	21.361	92
chr1	14109001	14109194	14_CGTACTAG_L004_peak_87	36	.	2.45794	6.16589	3.67547	79
chr1	14109226	14109420	14_CGTACTAG_L004_peak_88	100	.	3.39774	12.7609	10.0158	106
chr1	14139798	14139927	14_CGTACTAG_L004_peak_89a	32	.	2.38565	5.73572	3.27127	100
chr1	14139927	14140046	14_CGTACTAG_L004_peak_89b	32	.	2.38565	5.73572	3.27127	30
chr1	14181645	14181877	14_CGTACTAG_L004_peak_90	28	.	2.31336	5.31801	2.88144	94
chr1	14198992	14199202	14_CGTACTAG_L004_peak_91	28	.	2.31336	5.31801	2.88144	73
chr1	14218777	14219140	14_CGTACTAG_L004_peak_92	94	.	3.32545	12.1938	9.46517	103
chr1	14292028	14292289	14_CGTACTAG_L004_peak_93	129	.	3.7592	15.7276	12.9056	128
chr1	14292325	14292638	14_CGTACTAG_L004_peak_94	153	.	4.04837	18.249	15.3703	158
chr1	14309621	14310024	14_CGTACTAG_L004_peak_95	271	.	5.27734	30.2338	27.1475	216
chr1	14643767	14643969	14_CGTACTAG_L004_peak_96	153	.	4.04837	18.249	15.3703	96
chr1	14740153	14740303	14_CGTACTAG_L004_peak_97	58	.	2.8194	8.49255	5.89095	72
chr1	15286728	15287046	14_CGTACTAG_L004_peak_98	78	.	3.10857	10.5484	7.87117	164
chr1	15296453	15296649	14_CGTACTAG_L004_peak_99	94	.	3.32545	12.1938	9.46517	109
chr1	15805404	15805805	14_CGTACTAG_L004_peak_100	1223	.	12.3527	126.44	122.381	184
chr1	15805808	15806094	14_CGTACTAG_L004_peak_101	88	.	3.24091	11.5785	8.87818	149
chr1	16072464	16072614	14_CGTACTAG_L004_peak_102	19	.	1.98074	4.30989	1.96943	71
chr1	16073601	16073842	14_CGTACTAG_L004_peak_103	85	.	2.90179	11.2128	8.51661	126
chr1	16092984	16093222	14_CGTACTAG_L004_peak_104	58	.	2.8194	8.49255	5.89095	117
chr1	16104152	16104529	14_CGTACTAG_L004_peak_105	235	.	4.1933	26.6121	23.5817	270
chr1	16104589	16104878	14_CGTACTAG_L004_peak_106a	638	.	6.93018	67.3874	63.8691	148
chr1	16104878	16105190	14_CGTACTAG_L004_peak_106b	206	.	3.96805	23.6387	20.663	142
chr1	16105190	16105521	14_CGTACTAG_L004_peak_106c	553	.	6.46002	58.7776	55.3482	170
chr1	16105665	16105898	14_CGTACTAG_L004_peak_107	209	.	4.0052	23.8904	20.9063	121
chr1	16111811	16112002	14_CGTACTAG_L004_peak_108	83	.	3.18086	11.0874	8.39254	90
chr1	16122791	16123155	14_CGTACTAG_L004_peak_109	192	.	4.48213	22.2568	19.2994	230
chr1	16272212	16272364	14_CGTACTAG_L004_peak_110	45	.	2.60252	7.06228	4.52431	75
chr1	16342792	16343210	14_CGTACTAG_L004_peak_111	918	.	10.4101	95.6793	91.8852	235
chr1	16519020	16519405	14_CGTACTAG_L004_peak_112	141	.	3.90379	16.9726	14.1218	272
chr1	16546663	16546921	14_CGTACTAG_L004_peak_113	135	.	3.83149	16.3461	13.5095	158
chr1	16618987	16619211	14_CGTACTAG_L004_peak_114a	83	.	3.18086	11.0874	8.39254	99
chr1	16619211	16619503	14_CGTACTAG_L004_peak_114b	856	.	9.97635	89.4231	85.6878	126
chr1	16656532	16656757	14_CGTACTAG_L004_peak_115	177	.	3.8408	20.642	17.7195	102
chr1	16656801	16657028	14_CGTACTAG_L004_peak_116a	859	.	8.53524	89.7319	85.9941	189
chr1	16657028	16657329	14_CGTACTAG_L004_peak_116b	813	.	8.27358	85.0804	81.3873	38
chr1	16665056	16665344	14_CGTACTAG_L004_peak_117a	153	.	4.04837	18.249	15.3703	168
chr1	16665344	16665591	14_CGTACTAG_L004_peak_117b	160	.	4.12066	18.8987	16.0064	120
chr1	16688634	16688812	14_CGTACTAG_L004_peak_118	141	.	3.90379	16.9726	14.1218	87
chr1	16798410	16798561	14_CGTACTAG_L004_peak_119	83	.	3.18086	11.0874	8.39254	116
chr1	17097728	17098069	14_CGTACTAG_L004_peak_120	179	.	4.33754	20.8921	17.9601	160
chr1	17123498	17123695	14_CGTACTAG_L004_peak_121	129	.	3.7592	15.7276	12.9056	100
chr1	17145277	17145432	14_CGTACTAG_L004_peak_122	123	.	3.68691	15.1173	12.3101	75
chr1	17145535	17145753	14_CGTACTAG_L004_peak_123	220	.	4.7713	25.068	22.0617	106
chr1	17163676	17163826	14_CGTACTAG_L004_peak_124	63	.	2.89169	8.99108	6.36961	68
chr1	17449367	17449625	14_CGTACTAG_L004_peak_125	234	.	4.91588	26.5129	23.4833	118
chr1	17838498	17838718	14_CGTACTAG_L004_peak_126	213	.	4.699	24.3553	21.361	110
chr1	19176212	19176404	14_CGTACTAG_L004_peak_127	816	.	9.68718	85.3146	81.6181	97
chr1	19441853	19442126	14_CGTACTAG_L004_peak_128	129	.	3.7592	15.7276	12.9056	118
chr1	19777174	19777560	14_CGTACTAG_L004_peak_129	776	.	9.39801	81.2577	77.6001	179
chr1	19850026	19850240	14_CGTACTAG_L004_peak_130	160	.	4.12066	18.8987	16.0064	100
chr1	20058321	20058554	14_CGTACTAG_L004_peak_131	135	.	3.83149	16.3461	13.5095	111
chr1	20117083	20117865	14_CGTACTAG_L004_peak_132	1045	.	10.3611	108.479	104.57	397
chr1	20176350	20176811	14_CGTACTAG_L004_peak_133	325	.	5.78339	35.6877	32.5258	244
chr1	20302623	20302906	14_CGTACTAG_L004_peak_134a	63	.	2.89169	8.99108	6.36961	98
chr1	20302906	20303296	14_CGTACTAG_L004_peak_134b	574	.	7.87987	60.8721	57.419	186
chr1	20450194	20450365	14_CGTACTAG_L004_peak_135	160	.	4.12066	18.8987	16.0064	84
chr1	20499045	20499236	14_CGTACTAG_L004_peak_136	147	.	3.97608	17.607	14.7421	104
chr1	20700125	20700280	14_CGTACTAG_L004_peak_137	73	.	3.03628	10.0192	7.35999	78
chr1	20744061	20744318	14_CGTACTAG_L004_peak_138	28	.	2.31336	5.31801	2.88144	141
chr1	20820228	20820584	14_CGTACTAG_L004_peak_139	1654	.	13.7481	169.825	165.47	169
chr1	20845637	20846103	14_CGTACTAG_L004_peak_140	1067	.	11.2084	110.716	106.787	216
chr1	20867445	20867922	14_CGTACTAG_L004_peak_141	668	.	8.60279	70.3804	66.8298	197
chr1	20890410	20890805	14_CGTACTAG_L004_peak_142	685	.	8.43824	72.1415	68.5747	145
chr1	20890994	20891270	14_CGTACTAG_L004_peak_143	188	.	4.33139	21.7749	18.8283	114
chr1	20905441	20905712	14_CGTACTAG_L004_peak_144a	247	.	4.9581	27.7861	24.7408	169
chr1	20905712	20906057	14_CGTACTAG_L004_peak_144b	445	.	6.72504	47.8865	44.5761	103
chr1	20908647	20908812	14_CGTACTAG_L004_peak_145	53	.	2.73677	7.95952	5.39338	79
chr1	20919840	20920019	14_CGTACTAG_L004_peak_146	94	.	3.32545	12.1938	9.46517	81
chr1	20933572	20933738	14_CGTACTAG_L004_peak_147	117	.	3.61462	14.5153	11.7232	81
chr1	20939154	20939321	14_CGTACTAG_L004_peak_148	117	.	3.61462	14.5153	11.7232	75
chr1	20951368	20951894	14_CGTACTAG_L004_peak_149	970	.	9.6911	100.867	97.0258	262
chr1	20995599	20995749	14_CGTACTAG_L004_peak_150	49	.	2.67482	7.52789	4.96796	78
chr1	21008937	21009124	14_CGTACTAG_L004_peak_151	123	.	3.68691	15.1173	12.3101	91
chr1	21052670	21053117	14_CGTACTAG_L004_peak_152	166	.	4.19296	19.5559	16.6501	160
chr1	21074355	21074599	14_CGTACTAG_L004_peak_153	352	.	5.63113	38.4032	35.2072	121
chr1	21079133	21079562	14_CGTACTAG_L004_peak_154	696	.	7.93746	73.1797	69.6026	186
chr1	21161897	21162076	14_CGTACTAG_L004_peak_155	153	.	4.04837	18.249	15.3703	95
chr1	21166245	21166555	14_CGTACTAG_L004_peak_156	381	.	6.28943	41.4049	38.1696	154
chr1	21218513	21218842	14_CGTACTAG_L004_peak_157	220	.	4.7713	25.068	22.0617	116
chr1	21271543	21271720	14_CGTACTAG_L004_peak_158	166	.	4.19296	19.5559	16.6501	91
chr1	21411296	21411527	14_CGTACTAG_L004_peak_159	278	.	5.34963	30.9959	27.8986	116
chr1	21411603	21411877	14_CGTACTAG_L004_peak_160	129	.	3.7592	15.7276	12.9056	161
chr1	21434945	21435187	14_CGTACTAG_L004_peak_161	129	.	3.7592	15.7276	12.9056	112
chr1	21632668	21633048	14_CGTACTAG_L004_peak_162	546	.	7.66299	58.0953	54.6711	146
chr1	21805016	21805328	14_CGTACTAG_L004_peak_163	602	.	8.09674	63.6846	60.2027	169
chr1	21830021	21830457	14_CGTACTAG_L004_peak_164	213	.	4.699	24.3553	21.361	133
chr1	21961248	21961687	14_CGTACTAG_L004_peak_165	457	.	6.94007	49.1094	45.7829	220
chr1	22154362	22154574	14_CGTACTAG_L004_peak_166	54	.	2.74711	8.00474	5.42363	128
chr1	22154719	22154958	14_CGTACTAG_L004_peak_167	68	.	2.96399	9.50005	6.85936	133
chr1	22266546	22266745	14_CGTACTAG_L004_peak_168	111	.	3.54233	13.9218	11.145	93
chr1	22327552	22327836	14_CGTACTAG_L004_peak_169	766	.	9.32571	80.2517	76.604	135
chr1	22327910	22328062	14_CGTACTAG_L004_peak_170	123	.	3.68691	15.1173	12.3101	67
chr1	22555862	22556013	14_CGTACTAG_L004_peak_171	117	.	3.61462	14.5153	11.7232	76
chr1	22640658	22640836	14_CGTACTAG_L004_peak_172	105	.	3.47003	13.337	10.5758	92
chr1	22805906	22806446	14_CGTACTAG_L004_peak_173	234	.	4.91588	26.5129	23.4833	288
chr1	22862989	22863436	14_CGTACTAG_L004_peak_174	475	.	7.08465	50.8721	47.5256	167
chr1	22893414	22893566	14_CGTACTAG_L004_peak_175	45	.	2.60252	7.06228	4.52431	72
chr1	23062055	23062278	14_CGTACTAG_L004_peak_176	78	.	3.10857	10.5484	7.87117	103
chr1	23255925	23256285	14_CGTACTAG_L004_peak_177a	1957	.	14.0532	200.212	195.719	197
chr1	23256285	23256582	14_CGTACTAG_L004_peak_177b	220	.	4.17457	25.02	22.0203	163
chr1	23256582	23256726	14_CGTACTAG_L004_peak_177c	28	.	2.11612	5.22595	2.81316	134
chr1	23286803	23287031	14_CGTACTAG_L004_peak_178	341	.	5.92797	37.2953	34.1121	113
chr1	23383002	23383623	14_CGTACTAG_L004_peak_179	1146	.	10.5636	118.662	114.666	405
chr1	23761848	23762033	14_CGTACTAG_L004_peak_180	77	.	3.03135	10.3847	7.72127	80
chr1	23762826	23763156	14_CGTACTAG_L004_peak_181	353	.	6.01073	38.5826	35.3851	169
chr1	23764816	23765066	14_CGTACTAG_L004_peak_182	135	.	3.83149	16.3461	13.5095	139
chr1	23792843	23793022	14_CGTACTAG_L004_peak_183	160	.	4.12066	18.8987	16.0064	85
chr1	23835022	23835231	14_CGTACTAG_L004_peak_184	129	.	3.7592	15.7276	12.9056	103
chr1	23921888	23922173	14_CGTACTAG_L004_peak_185	49	.	2.67482	7.52789	4.96796	130
chr1	23922213	23922509	14_CGTACTAG_L004_peak_186	415	.	6.5786	44.782	41.5059	179
chr1	24005447	24005815	14_CGTACTAG_L004_peak_187	349	.	6.00027	38.107	34.9132	189
chr1	24100110	24100648	14_CGTACTAG_L004_peak_188	436	.	6.7263	46.9756	43.6756	373
chr1	24137227	24137431	14_CGTACTAG_L004_peak_189	89	.	3.25316	11.6359	8.9239	89
chr1	24195966	24196117	14_CGTACTAG_L004_peak_190	49	.	2.67482	7.52789	4.96796	77
chr1	24226182	24226332	14_CGTACTAG_L004_peak_191	36	.	2.45794	6.16589	3.67547	72
chr1	24230471	24230658	14_CGTACTAG_L004_peak_192	63	.	2.89169	8.99108	6.36961	75
chr1	24249234	24249384	14_CGTACTAG_L004_peak_193	147	.	3.97608	17.607	14.7421	71
chr1	24302816	24302966	14_CGTACTAG_L004_peak_194	78	.	3.10857	10.5484	7.87117	69
chr1	24611571	24612019	14_CGTACTAG_L004_peak_195a	6453	.	2.32129	650.353	645.363	269
chr1	24612019	24612371	14_CGTACTAG_L004_peak_195b	2706	.	1.81526	275.294	270.625	179
chr1	24613104	24613505	14_CGTACTAG_L004_peak_197a	11822	.	2.87227	1187.55	1182.27	346
chr1	24613505	24613699	14_CGTACTAG_L004_peak_197b	10259	.	2.72375	1031.15	1025.94	55
chr1	24613699	24613887	14_CGTACTAG_L004_peak_197c	9241	.	2.62251	929.349	924.197	140
chr1	24613887	24614042	14_CGTACTAG_L004_peak_197d	12864	.	2.96733	1291.81	1286.48	49
chr1	24614042	24614248	14_CGTACTAG_L004_peak_197e	9007	.	2.59855	905.887	900.747	107
chr1	24614248	24614445	14_CGTACTAG_L004_peak_197f	10023	.	2.70054	1007.56	1002.36	99
chr1	24614445	24614665	14_CGTACTAG_L004_peak_197g	7341	.	2.42158	739.201	734.158	98
chr1	24614665	24614914	14_CGTACTAG_L004_peak_197h	5622	.	2.22201	567.192	562.258	122
chr1	24614914	24615158	14_CGTACTAG_L004_peak_197i	7714	.	2.46243	776.494	771.428	128
chr1	24615158	24615389	14_CGTACTAG_L004_peak_197j	8925	.	2.59012	897.64	892.505	117
chr1	24615389	24615726	14_CGTACTAG_L004_peak_197k	7993	.	2.49242	804.39	799.308	114
chr1	24615726	24616165	14_CGTACTAG_L004_peak_197l	8654	.	2.56199	870.572	865.45	224
chr1	24678393	24678957	14_CGTACTAG_L004_peak_198	529	.	7.356	56.3176	52.9125	129
chr1	24684026	24684302	14_CGTACTAG_L004_peak_199	333	.	5.85568	36.4888	33.3164	141
chr1	24901387	24901537	14_CGTACTAG_L004_peak_200	111	.	3.54233	13.9218	11.145	81
chr1	25008648	25008918	14_CGTACTAG_L004_peak_201a	341	.	5.92797	37.2953	34.1121	186
chr1	25008918	25009260	14_CGTACTAG_L004_peak_201b	466	.	7.01236	49.9885	46.652	85
chr1	25060315	25060477	14_CGTACTAG_L004_peak_202	49	.	2.67482	7.52789	4.96796	80
chr1	25105437	25105705	14_CGTACTAG_L004_peak_203	309	.	5.6388	34.1015	30.9609	125
chr1	25228672	25228927	14_CGTACTAG_L004_peak_204	309	.	5.6388	34.1015	30.9609	130
chr1	25281500	25281669	14_CGTACTAG_L004_peak_205	83	.	3.18086	11.0874	8.39254	83
chr1	25474571	25474766	14_CGTACTAG_L004_peak_206	68	.	2.96399	9.50005	6.85936	109
chr1	25504414	25504627	14_CGTACTAG_L004_peak_207	249	.	5.06046	27.983	24.9304	108
chr1	25824656	25824988	14_CGTACTAG_L004_peak_208	173	.	4.26525	20.2204	17.3014	163
chr1	25828998	25829187	14_CGTACTAG_L004_peak_209	66	.	2.73891	9.29268	6.6674	105
chr1	25829930	25830389	14_CGTACTAG_L004_peak_210	602	.	7.67969	63.7824	60.2997	298
chr1	25830545	25830789	14_CGTACTAG_L004_peak_211	186	.	4.2342	21.5481	18.6105	132
chr1	25892470	25892639	14_CGTACTAG_L004_peak_212	129	.	3.7592	15.7276	12.9056	80
chr1	25996676	25996971	14_CGTACTAG_L004_peak_213	117	.	3.61462	14.5153	11.7232	159
chr1	26283086	26283257	14_CGTACTAG_L004_peak_214	63	.	2.89169	8.99108	6.36961	93
chr1	26686071	26686355	14_CGTACTAG_L004_peak_215	102	.	2.7447	12.9618	10.2147	109
chr1	26686359	26686652	14_CGTACTAG_L004_peak_216	102	.	2.75137	13.0109	10.2633	128
chr1	26686850	26687164	14_CGTACTAG_L004_peak_217a	218	.	3.66823	24.8094	21.8115	204
chr1	26687164	26687411	14_CGTACTAG_L004_peak_217b	233	.	3.7629	26.3596	23.3372	111
chr1	26687411	26687805	14_CGTACTAG_L004_peak_217c	543	.	5.58682	57.726	54.3074	136
chr1	26687805	26688351	14_CGTACTAG_L004_peak_217d	294	.	4.13272	32.5428	29.4236	258
chr1	30700522	30700672	14_CGTACTAG_L004_peak_218	111	.	3.54233	13.9218	11.145	75
chr1	30873296	30873810	14_CGTACTAG_L004_peak_219a	499	.	6.93298	53.3017	49.931	393
chr1	30873810	30874083	14_CGTACTAG_L004_peak_219b	668	.	8.15521	70.392	66.8412	121
chr1	30920908	30921136	14_CGTACTAG_L004_peak_220	357	.	6.07256	38.9239	35.7195	116
chr1	30949002	30949225	14_CGTACTAG_L004_peak_221a	49	.	2.48483	7.53461	4.97456	88
chr1	30949225	30949485	14_CGTACTAG_L004_peak_221b	100	.	3.10702	12.7519	10.0158	136
chr1	30949620	30949983	14_CGTACTAG_L004_peak_222a	1269	.	11.124	131.038	126.943	222
chr1	30949983	30950295	14_CGTACTAG_L004_peak_222b	321	.	5.14302	35.3157	32.1613	142
chr1	31101602	31102039	14_CGTACTAG_L004_peak_223	325	.	5.78339	35.6877	32.5258	294
chr1	31102983	31103209	14_CGTACTAG_L004_peak_224	105	.	3.47003	13.337	10.5758	103
chr1	31233667	31234012	14_CGTACTAG_L004_peak_225	206	.	4.62671	23.6491	20.6668	184
chr1	32172483	32172917	14_CGTACTAG_L004_peak_226	528	.	7.5184	56.2643	52.8595	186
chr1	32467338	32467557	14_CGTACTAG_L004_peak_227	83	.	3.18086	11.0874	8.39254	110
chr1	32554008	32554222	14_CGTACTAG_L004_peak_228	129	.	3.7592	15.7276	12.9056	109
chr1	33042561	33042735	14_CGTACTAG_L004_peak_229	111	.	3.54233	13.9218	11.145	83
chr1	33384169	33384319	14_CGTACTAG_L004_peak_230	123	.	3.68691	15.1173	12.3101	71
chr1	33494910	33495074	14_CGTACTAG_L004_peak_231	147	.	3.97608	17.607	14.7421	83
chr1	33647257	33647449	14_CGTACTAG_L004_peak_232	160	.	4.12066	18.8987	16.0064	94
chr1	33669678	33669894	14_CGTACTAG_L004_peak_233	213	.	4.699	24.3553	21.361	115
chr1	33670364	33670543	14_CGTACTAG_L004_peak_234	100	.	3.39774	12.7609	10.0158	99
chr1	33672617	33672787	14_CGTACTAG_L004_peak_235	111	.	3.54233	13.9218	11.145	80
chr1	33719730	33719993	14_CGTACTAG_L004_peak_236a	301	.	5.56651	33.3167	30.1867	152
chr1	33719993	33720291	14_CGTACTAG_L004_peak_236b	398	.	6.43402	43.0838	39.8278	111
chr1	33739407	33739589	14_CGTACTAG_L004_peak_237	147	.	3.97608	17.607	14.7421	96
chr1	33757644	33757869	14_CGTACTAG_L004_peak_238	58	.	2.8194	8.49255	5.89095	128
chr1	33814135	33814696	14_CGTACTAG_L004_peak_239	750	.	9.06536	78.7147	75.0829	361
chr1	33894634	33894796	14_CGTACTAG_L004_peak_240	28	.	2.31336	5.31801	2.88144	74
chr1	33907493	33907879	14_CGTACTAG_L004_peak_241a	287	.	4.99391	31.8619	28.7529	289
chr1	33907879	33908252	14_CGTACTAG_L004_peak_241b	280	.	4.94204	31.1907	28.0919	97
chr1	33912504	33912698	14_CGTACTAG_L004_peak_242	94	.	3.22364	12.1331	9.41572	89
chr1	33931886	33932055	14_CGTACTAG_L004_peak_243	58	.	2.8194	8.49255	5.89095	83
chr1	33940552	33940709	14_CGTACTAG_L004_peak_244	54	.	2.74711	8.00474	5.42363	77
chr1	34005761	34005940	14_CGTACTAG_L004_peak_245	89	.	3.25316	11.6359	8.9239	91
chr1	34011030	34011309	14_CGTACTAG_L004_peak_246a	389	.	6.36173	42.2419	38.9962	114
chr1	34011309	34011632	14_CGTACTAG_L004_peak_246b	100	.	3.39774	12.7609	10.0158	166
chr1	34021727	34021877	14_CGTACTAG_L004_peak_247	21	.	2.16877	4.52128	2.14792	72
chr1	34121338	34121495	14_CGTACTAG_L004_peak_248	54	.	2.74711	8.00474	5.42363	105
chr1	34439253	34439595	14_CGTACTAG_L004_peak_249	1220	.	10.2309	126.155	122.098	162
chr1	34439627	34439952	14_CGTACTAG_L004_peak_250	1277	.	10.4715	131.811	127.71	175
chr1	34459567	34459888	14_CGTACTAG_L004_peak_251	227	.	4.84359	25.7873	22.7693	131
chr1	34579562	34579766	14_CGTACTAG_L004_peak_252	160	.	4.12066	18.8987	16.0064	102
chr1	34583829	34584035	14_CGTACTAG_L004_peak_253	129	.	3.7592	15.7276	12.9056	99
chr1	34584078	34584293	14_CGTACTAG_L004_peak_254	123	.	3.68691	15.1173	12.3101	106
chr1	34602463	34602653	14_CGTACTAG_L004_peak_255	180	.	3.97862	20.943	18.0105	93
chr1	34604022	34604292	14_CGTACTAG_L004_peak_256	66	.	2.72916	9.24218	6.61756	158
chr1	34642577	34642753	14_CGTACTAG_L004_peak_257	94	.	3.32545	12.1938	9.46517	80
chr1	34665247	34665590	14_CGTACTAG_L004_peak_258	581	.	6.36451	61.566	58.1075	157
chr1	34666182	34666815	14_CGTACTAG_L004_peak_259	801	.	7.51951	83.7971	80.1159	341
chr1	34675695	34675967	14_CGTACTAG_L004_peak_260	63	.	2.89169	8.99108	6.36961	111
chr1	34678047	34678224	14_CGTACTAG_L004_peak_261	153	.	4.04837	18.249	15.3703	87
chr1	34690604	34690774	14_CGTACTAG_L004_peak_262	25	.	2.24106	4.91307	2.50673	91
chr1	34696459	34696887	14_CGTACTAG_L004_peak_263	341	.	5.92797	37.2953	34.1121	242
chr1	34749322	34749488	14_CGTACTAG_L004_peak_264	32	.	2.38565	5.73572	3.27127	72
chr1	34749714	34749946	14_CGTACTAG_L004_peak_265	94	.	3.32545	12.1938	9.46517	136
chr1	34799162	34799470	14_CGTACTAG_L004_peak_266	213	.	4.699	24.3553	21.361	196
chr1	34811639	34811902	14_CGTACTAG_L004_peak_267	100	.	3.39774	12.7609	10.0158	105
chr1	34842631	34842900	14_CGTACTAG_L004_peak_268a	185	.	4.22582	21.5018	18.5648	102
chr1	34842900	34843265	14_CGTACTAG_L004_peak_268b	702	.	8.36875	73.8799	70.2952	168
chr1	34867316	34867512	14_CGTACTAG_L004_peak_269	141	.	3.90379	16.9726	14.1218	95
chr1	34894005	34894118	14_CGTACTAG_L004_peak_270a	49	.	2.67482	7.52789	4.96796	82
chr1	34894118	34894172	14_CGTACTAG_L004_peak_270b	63	.	2.89169	8.99108	6.36961	31
chr1	35106705	35106984	14_CGTACTAG_L004_peak_271	192	.	4.48213	22.2568	19.2994	156
chr1	35212460	35212620	14_CGTACTAG_L004_peak_272	105	.	3.47003	13.337	10.5758	76
chr1	35605466	35605650	14_CGTACTAG_L004_peak_273	83	.	3.18086	11.0874	8.39254	99
chr1	35869692	35870016	14_CGTACTAG_L004_peak_274	234	.	4.91588	26.5129	23.4833	148
chr1	35879660	35879832	14_CGTACTAG_L004_peak_275	58	.	2.8194	8.49255	5.89095	98
chr1	36030433	36030808	14_CGTACTAG_L004_peak_276	398	.	6.43402	43.0838	39.8278	159
chr1	36064972	36065216	14_CGTACTAG_L004_peak_277	390	.	5.50259	42.2488	39.003	120
chr1	36068133	36068630	14_CGTACTAG_L004_peak_278	966	.	8.92291	100.477	96.6387	173
chr1	36095491	36095799	14_CGTACTAG_L004_peak_279	68	.	2.96399	9.50005	6.85936	99
chr1	36244040	36244473	14_CGTACTAG_L004_peak_280	378	.	6.1517	41.0631	37.8345	274
chr1	36252939	36253108	14_CGTACTAG_L004_peak_281	135	.	3.83149	16.3461	13.5095	78
chr1	36287694	36287978	14_CGTACTAG_L004_peak_282	199	.	4.55442	22.9495	19.9796	168
chr1	36307526	36307868	14_CGTACTAG_L004_peak_283	425	.	6.0957	45.8224	42.5348	154
chr1	36309487	36309844	14_CGTACTAG_L004_peak_284	223	.	4.4665	25.3254	22.3172	214
chr1	36324122	36324316	14_CGTACTAG_L004_peak_285	223	.	4.75852	25.3374	22.329	92
chr1	36368797	36368985	14_CGTACTAG_L004_peak_286	117	.	3.61462	14.5153	11.7232	100
chr1	36369045	36369311	14_CGTACTAG_L004_peak_287	373	.	6.21714	40.5729	37.348	134
chr1	36379609	36379837	14_CGTACTAG_L004_peak_288	28	.	2.31336	5.31801	2.88144	154
chr1	36445106	36445504	14_CGTACTAG_L004_peak_289	864	.	9.80529	90.2159	86.4743	230
chr1	36462849	36463008	14_CGTACTAG_L004_peak_290	45	.	2.60252	7.06228	4.52431	86
chr1	36471368	36471851	14_CGTACTAG_L004_peak_291	426	.	5.81074	45.9868	42.698	140
chr1	36492402	36492717	14_CGTACTAG_L004_peak_292	365	.	6.14485	39.7458	36.5312	169
chr1	36511651	36512059	14_CGTACTAG_L004_peak_293	823	.	7.85093	86.025	82.3228	193
chr1	36512199	36512419	14_CGTACTAG_L004_peak_294	50	.	2.37624	7.6213	5.06006	89
chr1	36512473	36512742	14_CGTACTAG_L004_peak_295	55	.	2.44572	8.14773	5.56468	100
chr1	36513474	36513673	14_CGTACTAG_L004_peak_296	46	.	2.35054	7.22536	4.68498	104
chr1	36547076	36547569	14_CGTACTAG_L004_peak_297	1308	.	11.772	134.975	130.851	238
chr1	36556586	36556844	14_CGTACTAG_L004_peak_298	119	.	3.47267	14.7552	11.9609	145
chr1	36557149	36557406	14_CGTACTAG_L004_peak_299	112	.	3.34055	14.0449	11.2669	116
chr1	36596197	36596425	14_CGTACTAG_L004_peak_300	234	.	4.91588	26.5129	23.4833	104
chr1	36603530	36603780	14_CGTACTAG_L004_peak_301	111	.	3.54233	13.9218	11.145	111
chr1	36636507	36636927	14_CGTACTAG_L004_peak_302	112	.	3.50631	13.9849	11.2074	144
chr1	36684194	36684401	14_CGTACTAG_L004_peak_303	213	.	4.699	24.3553	21.361	106
chr1	36691318	36691631	14_CGTACTAG_L004_peak_304	917	.	10.1849	95.571	91.7789	164
chr1	36709869	36710229	14_CGTACTAG_L004_peak_305	773	.	8.45666	80.972	77.3183	184
chr1	36737410	36737563	14_CGTACTAG_L004_peak_306	73	.	3.03628	10.0192	7.35999	80
chr1	36780382	36780554	14_CGTACTAG_L004_peak_307	15	.	2.02091	3.85762	1.56074	160
chr1	36939376	36939755	14_CGTACTAG_L004_peak_308	506	.	7.29875	54.0226	50.6437	250
chr1	36939796	36940096	14_CGTACTAG_L004_peak_309	316	.	5.68959	34.7748	31.629	153
chr1	36949598	36949827	14_CGTACTAG_L004_peak_310a	54	.	2.74711	8.00474	5.42363	113
chr1	36949827	36950070	14_CGTACTAG_L004_peak_310b	89	.	3.25316	11.6359	8.9239	117
chr1	37029163	37029506	14_CGTACTAG_L004_peak_311	129	.	3.7592	15.7276	12.9056	136
chr1	37178450	37178668	14_CGTACTAG_L004_peak_312	58	.	2.8194	8.49255	5.89095	86
chr1	37218510	37218660	14_CGTACTAG_L004_peak_313	63	.	2.89169	8.99108	6.36961	75
chr1	37220158	37220471	14_CGTACTAG_L004_peak_314	135	.	3.83149	16.3461	13.5095	158
chr1	37232912	37233174	14_CGTACTAG_L004_peak_315	94	.	3.32545	12.1938	9.46517	161
chr1	37272562	37272725	14_CGTACTAG_L004_peak_316	89	.	3.25316	11.6359	8.9239	99
chr1	37299766	37300009	14_CGTACTAG_L004_peak_317	160	.	4.12066	18.8987	16.0064	111
chr1	37300176	37300351	14_CGTACTAG_L004_peak_318	78	.	3.10857	10.5484	7.87117	98
chr1	37316985	37317274	14_CGTACTAG_L004_peak_319	105	.	3.47003	13.337	10.5758	177
chr1	37347423	37347636	14_CGTACTAG_L004_peak_320	88	.	3.19555	11.5743	8.87405	105
chr1	37350817	37351253	14_CGTACTAG_L004_peak_321	282	.	5.34378	31.3408	28.241	227
chr1	37386632	37386836	14_CGTACTAG_L004_peak_322	94	.	3.32545	12.1938	9.46517	99
chr1	37405190	37405407	14_CGTACTAG_L004_peak_323	94	.	3.32545	12.1938	9.46517	108
chr1	37419495	37419739	14_CGTACTAG_L004_peak_324	173	.	4.26525	20.2204	17.3014	106
chr1	37429930	37430305	14_CGTACTAG_L004_peak_325	596	.	7.82967	63.1624	59.687	169
chr1	37512127	37512349	14_CGTACTAG_L004_peak_326	63	.	2.89169	8.99108	6.36961	86
chr1	37540955	37541450	14_CGTACTAG_L004_peak_327	592	.	8.02445	62.7432	59.271	158
chr1	37565381	37565838	14_CGTACTAG_L004_peak_328	578	.	7.68439	61.2686	57.8125	224
chr1	37585798	37586020	14_CGTACTAG_L004_peak_329	63	.	2.89169	8.99108	6.36961	88
chr1	37639249	37639434	14_CGTACTAG_L004_peak_330	105	.	3.47003	13.337	10.5758	93
chr1	37719797	37720019	14_CGTACTAG_L004_peak_331	111	.	3.54233	13.9218	11.145	104
chr1	37864667	37865201	14_CGTACTAG_L004_peak_332a	844	.	8.25615	88.1663	84.4439	471
chr1	37865201	37865480	14_CGTACTAG_L004_peak_332b	1016	.	9.20879	105.557	101.674	64
chr1	37872248	37872403	14_CGTACTAG_L004_peak_333	36	.	2.45794	6.16589	3.67547	139
chr1	37890223	37890423	14_CGTACTAG_L004_peak_334a	367	.	6.10795	39.966	36.7498	128
chr1	37890423	37890612	14_CGTACTAG_L004_peak_334b	289	.	5.40925	32.0761	28.9655	72
chr1	37996930	37997164	14_CGTACTAG_L004_peak_335a	104	.	3.19243	13.2304	10.4806	80
chr1	37997164	37997493	14_CGTACTAG_L004_peak_335b	1251	.	11.1439	129.227	125.146	155
chr1	37997905	37998241	14_CGTACTAG_L004_peak_336	578	.	7.13643	61.2634	57.8073	148
chr1	38129553	38129947	14_CGTACTAG_L004_peak_337a	577	.	7.19293	61.1568	57.7014	225
chr1	38129947	38130265	14_CGTACTAG_L004_peak_337b	523	.	6.80231	55.7408	52.3429	169
chr1	38185628	38185783	14_CGTACTAG_L004_peak_338	135	.	3.83149	16.3461	13.5095	74
chr1	38292894	38293210	14_CGTACTAG_L004_peak_339	213	.	4.699	24.3553	21.361	148
chr1	38308029	38308214	14_CGTACTAG_L004_peak_340a	83	.	3.18086	11.0874	8.39254	91
chr1	38308214	38308463	14_CGTACTAG_L004_peak_340b	160	.	4.12066	18.8987	16.0064	95
chr1	38334244	38334612	14_CGTACTAG_L004_peak_341	186	.	4.40983	21.571	18.6261	192
chr1	38386508	38386658	14_CGTACTAG_L004_peak_342	40	.	2.53023	6.60818	4.0933	74
chr1	38401867	38402159	14_CGTACTAG_L004_peak_343	286	.	5.42193	31.7638	28.6555	123
chr1	38410493	38410737	14_CGTACTAG_L004_peak_344	192	.	4.48213	22.2568	19.2994	121
chr1	38450643	38451103	14_CGTACTAG_L004_peak_345	929	.	10.4824	96.7326	92.9286	239
chr1	38627308	38627655	14_CGTACTAG_L004_peak_346	105	.	3.47003	13.337	10.5758	144
chr1	38653301	38653467	14_CGTACTAG_L004_peak_347	105	.	3.47003	13.337	10.5758	84
chr1	38787581	38787745	14_CGTACTAG_L004_peak_348	94	.	3.32545	12.1938	9.46517	76
chr1	38848157	38848349	14_CGTACTAG_L004_peak_349	68	.	2.96399	9.50005	6.85936	110
chr1	38897841	38898250	14_CGTACTAG_L004_peak_350	192	.	4.48213	22.2568	19.2994	157
chr1	38987505	38987901	14_CGTACTAG_L004_peak_351	768	.	8.98649	80.5145	76.8648	173
chr1	39001218	39001373	14_CGTACTAG_L004_peak_352	58	.	2.8194	8.49255	5.89095	101
chr1	39010776	39010969	14_CGTACTAG_L004_peak_353	68	.	2.96399	9.50005	6.85936	102
chr1	39086375	39086672	14_CGTACTAG_L004_peak_354	78	.	3.10857	10.5484	7.87117	101
chr1	39193907	39194057	14_CGTACTAG_L004_peak_355	36	.	2.45794	6.16589	3.67547	73
chr1	39242318	39242492	14_CGTACTAG_L004_peak_356	36	.	2.45794	6.16589	3.67547	93
chr1	39317968	39318246	14_CGTACTAG_L004_peak_357	89	.	3.25316	11.6359	8.9239	205
chr1	39367615	39368112	14_CGTACTAG_L004_peak_358	1105	.	10.8892	114.525	110.564	182
chr1	39387534	39387821	14_CGTACTAG_L004_peak_359	172	.	4.20315	20.1973	17.2859	129
chr1	39478630	39478988	14_CGTACTAG_L004_peak_360	519	.	7.44611	55.355	51.9601	192
chr1	39499474	39499932	14_CGTACTAG_L004_peak_361	129	.	3.7592	15.7276	12.9056	249
chr1	39535467	39535898	14_CGTACTAG_L004_peak_362	733	.	9.05498	76.9396	73.3254	232
chr1	39568218	39568383	14_CGTACTAG_L004_peak_363	78	.	3.10857	10.5484	7.87117	70
chr1	39576916	39577238	14_CGTACTAG_L004_peak_364a	54	.	2.74711	8.00474	5.42363	93
chr1	39577238	39577636	14_CGTACTAG_L004_peak_364b	563	.	7.77818	59.7743	56.3346	229
chr1	39646464	39646618	14_CGTACTAG_L004_peak_365	68	.	2.96399	9.50005	6.85936	112
chr1	39650889	39651051	14_CGTACTAG_L004_peak_366	141	.	3.90379	16.9726	14.1218	80
chr1	39685937	39686136	14_CGTACTAG_L004_peak_367	135	.	3.83149	16.3461	13.5095	97
chr1	39749712	39749907	14_CGTACTAG_L004_peak_368	54	.	2.74711	8.00474	5.42363	88
chr1	39756269	39756571	14_CGTACTAG_L004_peak_369	161	.	4.10184	19.0904	16.1965	170
chr1	39761494	39761670	14_CGTACTAG_L004_peak_370	105	.	3.47003	13.337	10.5758	88
chr1	39762087	39762272	14_CGTACTAG_L004_peak_371	192	.	4.48213	22.2568	19.2994	97
chr1	39774085	39774399	14_CGTACTAG_L004_peak_372	135	.	3.83149	16.3461	13.5095	192
chr1	39900564	39901142	14_CGTACTAG_L004_peak_373	218	.	4.73798	24.893	21.8945	346
chr1	39922776	39923025	14_CGTACTAG_L004_peak_374	63	.	2.89169	8.99108	6.36961	108
chr1	39923459	39923665	14_CGTACTAG_L004_peak_375	129	.	3.7592	15.7276	12.9056	96
chr1	39936593	39936784	14_CGTACTAG_L004_peak_376	206	.	4.62671	23.6491	20.6668	97
chr1	39941732	39942148	14_CGTACTAG_L004_peak_377	294	.	5.49422	32.5374	29.4182	220
chr1	39944486	39944644	14_CGTACTAG_L004_peak_378	67	.	2.82413	9.38329	6.75682	77
chr1	39947603	39948038	14_CGTACTAG_L004_peak_379	389	.	6.36173	42.2419	38.9962	284
chr1	39977056	39977259	14_CGTACTAG_L004_peak_380a	54	.	2.74711	8.00474	5.42363	88
chr1	39977259	39977471	14_CGTACTAG_L004_peak_380b	249	.	5.06046	27.983	24.9304	116
chr1	39977471	39977703	14_CGTACTAG_L004_peak_380c	147	.	3.97608	17.607	14.7421	97
chr1	40063071	40063252	14_CGTACTAG_L004_peak_381	45	.	2.60252	7.06228	4.52431	96
chr1	40139774	40140011	14_CGTACTAG_L004_peak_382	129	.	3.7592	15.7276	12.9056	119
chr1	40301571	40301773	14_CGTACTAG_L004_peak_383	54	.	2.74711	8.00474	5.42363	91
chr1	40485566	40485721	14_CGTACTAG_L004_peak_384	25	.	2.24106	4.91307	2.50673	84
chr1	40790546	40790798	14_CGTACTAG_L004_peak_385	68	.	2.96399	9.50005	6.85936	140
chr1	40797443	40797656	14_CGTACTAG_L004_peak_386	141	.	3.90379	16.9726	14.1218	109
chr1	40824700	40824850	14_CGTACTAG_L004_peak_387	14	.	2.02419	3.77863	1.48374	69
chr1	41027534	41027940	14_CGTACTAG_L004_peak_388	271	.	5.27734	30.2338	27.1475	158
chr1	41158304	41158524	14_CGTACTAG_L004_peak_389	63	.	2.89169	8.99108	6.36961	108
chr1	41380072	41380229	14_CGTACTAG_L004_peak_390a	54	.	2.74711	8.00474	5.42363	105
chr1	41380229	41380305	14_CGTACTAG_L004_peak_390b	45	.	2.60252	7.06228	4.52431	52
chr1	41390168	41390518	14_CGTACTAG_L004_peak_391	449	.	6.86777	48.2348	44.9181	166
chr1	41555746	41555898	14_CGTACTAG_L004_peak_392	83	.	3.18086	11.0874	8.39254	74
chr1	41652721	41653023	14_CGTACTAG_L004_peak_393	129	.	3.7592	15.7276	12.9056	114
chr1	41708543	41708701	14_CGTACTAG_L004_peak_394	54	.	2.74711	8.00474	5.42363	81
chr1	41810430	41810592	14_CGTACTAG_L004_peak_395	117	.	3.61462	14.5153	11.7232	82
chr1	42096241	42096397	14_CGTACTAG_L004_peak_396	73	.	3.03628	10.0192	7.35999	82
chr1	42145677	42145869	14_CGTACTAG_L004_peak_397	89	.	3.25316	11.6359	8.9239	75
chr1	42533057	42533219	14_CGTACTAG_L004_peak_398	28	.	2.31336	5.31801	2.88144	71
chr1	42539075	42539245	14_CGTACTAG_L004_peak_399	21	.	2.16877	4.52128	2.14792	81
chr1	42648470	42648688	14_CGTACTAG_L004_peak_400	141	.	3.90379	16.9726	14.1218	112
chr1	42667628	42667874	14_CGTACTAG_L004_peak_401	153	.	4.04837	18.249	15.3703	125
chr1	42684398	42684603	14_CGTACTAG_L004_peak_402	78	.	3.10857	10.5484	7.87117	118
chr1	42684860	42685079	14_CGTACTAG_L004_peak_403	192	.	4.48213	22.2568	19.2994	108
chr1	42686333	42686483	14_CGTACTAG_L004_peak_404	63	.	2.89169	8.99108	6.36961	72
chr1	42686789	42686954	14_CGTACTAG_L004_peak_405	54	.	2.71777	8.03979	5.45819	100
chr1	42691642	42691820	14_CGTACTAG_L004_peak_406	38	.	2.15973	6.38125	3.88727	83
chr1	42694854	42695008	14_CGTACTAG_L004_peak_407	47	.	2.18818	7.29897	4.75751	74
chr1	42695371	42695589	14_CGTACTAG_L004_peak_408a	79	.	2.5291	10.6298	7.95164	85
chr1	42695589	42696050	14_CGTACTAG_L004_peak_408b	897	.	7.33723	93.5449	89.772	134
chr1	42711103	42711309	14_CGTACTAG_L004_peak_409	87	.	3.13438	11.4816	8.78242	92
chr1	42714431	42714621	14_CGTACTAG_L004_peak_410a	100	.	3.30746	12.7674	10.0223	106
chr1	42714621	42714789	14_CGTACTAG_L004_peak_410b	97	.	3.28992	12.4616	9.73018	84
chr1	42718648	42718798	14_CGTACTAG_L004_peak_411	40	.	2.53023	6.60818	4.0933	75
chr1	42851018	42851382	14_CGTACTAG_L004_peak_412	677	.	8.67508	71.3517	67.7911	137
chr1	42915154	42915306	14_CGTACTAG_L004_peak_413	105	.	3.47003	13.337	10.5758	78
chr1	42924030	42924221	14_CGTACTAG_L004_peak_414	68	.	2.96399	9.50005	6.85936	96
chr1	42952964	42953114	14_CGTACTAG_L004_peak_415	58	.	2.8194	8.49255	5.89095	79
chr1	42953174	42953412	14_CGTACTAG_L004_peak_416	58	.	2.8194	8.49255	5.89095	110
chr1	43065976	43066195	14_CGTACTAG_L004_peak_417	220	.	4.7713	25.068	22.0617	114
chr1	43092437	43092777	14_CGTACTAG_L004_peak_418	153	.	4.04837	18.249	15.3703	111
chr1	43098376	43098596	14_CGTACTAG_L004_peak_419a	179	.	4.33754	20.8921	17.9601	102
chr1	43098596	43098973	14_CGTACTAG_L004_peak_419b	492	.	7.22924	52.6524	49.2864	119
chr1	43299585	43299744	14_CGTACTAG_L004_peak_420	83	.	3.18086	11.0874	8.39254	72
chr1	43317081	43317709	14_CGTACTAG_L004_peak_421	357	.	6.07256	38.9239	35.7195	267
chr1	43337496	43337723	14_CGTACTAG_L004_peak_422	54	.	2.74711	8.00474	5.42363	102
chr1	43338053	43338586	14_CGTACTAG_L004_peak_423	602	.	8.09674	63.6846	60.2027	188
chr1	43358316	43358516	14_CGTACTAG_L004_peak_424	49	.	2.67482	7.52789	4.96796	96
chr1	43396723	43396905	14_CGTACTAG_L004_peak_425	68	.	2.96399	9.50005	6.85936	83
chr1	43426588	43426886	14_CGTACTAG_L004_peak_426	105	.	3.47003	13.337	10.5758	128
chr1	43445595	43446009	14_CGTACTAG_L004_peak_427	278	.	5.34963	30.9959	27.8986	143
chr1	43583669	43584065	14_CGTACTAG_L004_peak_428	398	.	6.43402	43.0838	39.8278	171
chr1	43590988	43591147	14_CGTACTAG_L004_peak_429	36	.	2.45794	6.16589	3.67547	73
chr1	43694754	43695191	14_CGTACTAG_L004_peak_430	903	.	10.052	94.1466	90.3676	208
chr1	43698576	43698814	14_CGTACTAG_L004_peak_431a	147	.	3.97608	17.607	14.7421	129
chr1	43698814	43699015	14_CGTACTAG_L004_peak_431b	117	.	3.61462	14.5153	11.7232	110
chr1	43730450	43730873	14_CGTACTAG_L004_peak_432	492	.	7.22924	52.6524	49.2864	202
chr1	43777753	43778182	14_CGTACTAG_L004_peak_433	109	.	3.20825	13.7387	10.9737	142
chr1	43778370	43778920	14_CGTACTAG_L004_peak_434	190	.	4.02068	22.034	19.0853	191
chr1	43827466	43827725	14_CGTACTAG_L004_peak_435a	66	.	2.6996	9.24992	6.62522	79
chr1	43827725	43828200	14_CGTACTAG_L004_peak_435b	1667	.	13.2097	171.062	166.701	180
chr1	43933535	43934151	14_CGTACTAG_L004_peak_436	2109	.	15.4474	215.47	210.928	342
chr1	44102216	44102657	14_CGTACTAG_L004_peak_437	908	.	10.3378	94.6289	90.8449	242
chr1	44118577	44119052	14_CGTACTAG_L004_peak_438	1235	.	11.1045	127.643	123.574	293
chr1	44119853	44120102	14_CGTACTAG_L004_peak_439	258	.	4.63903	28.9554	25.8898	132
chr1	44147589	44148175	14_CGTACTAG_L004_peak_440	406	.	6.50631	43.9305	40.6645	299
chr1	44201197	44201390	14_CGTACTAG_L004_peak_441	846	.	9.90405	88.3912	84.6656	96
chr1	44551522	44551740	14_CGTACTAG_L004_peak_442	153	.	4.04837	18.249	15.3703	112
chr1	44552450	44552648	14_CGTACTAG_L004_peak_443	117	.	3.61462	14.5153	11.7232	97
chr1	44591853	44592090	14_CGTACTAG_L004_peak_444	199	.	4.55442	22.9495	19.9796	93
chr1	45022239	45022405	14_CGTACTAG_L004_peak_445	160	.	4.12066	18.8987	16.0064	81
chr1	45091249	45091421	14_CGTACTAG_L004_peak_446	89	.	3.25316	11.6359	8.9239	91
chr1	45314070	45314232	14_CGTACTAG_L004_peak_447	111	.	3.54233	13.9218	11.145	83
chr1	45503015	45503231	14_CGTACTAG_L004_peak_448	105	.	3.47003	13.337	10.5758	114
chr1	45672840	45673036	14_CGTACTAG_L004_peak_449	160	.	4.12066	18.8987	16.0064	96
chr1	45795044	45795264	14_CGTACTAG_L004_peak_450	525	.	7.0573	55.9626	52.563	104
chr1	45795292	45795710	14_CGTACTAG_L004_peak_451	1504	.	13.2343	154.676	150.414	146
chr1	45825287	45825437	14_CGTACTAG_L004_peak_452	105	.	3.47003	13.337	10.5758	70
chr1	45925553	45925742	14_CGTACTAG_L004_peak_453	73	.	3.03628	10.0192	7.35999	88
chr1	46066668	46066974	14_CGTACTAG_L004_peak_454a	220	.	4.7713	25.068	22.0617	160
chr1	46066974	46067238	14_CGTACTAG_L004_peak_454b	220	.	4.7713	25.068	22.0617	146
chr1	46075899	46076246	14_CGTACTAG_L004_peak_455	1676	.	15.2537	172.04	167.673	223
chr1	46419010	46419346	14_CGTACTAG_L004_peak_456	147	.	3.97608	17.607	14.7421	216
chr1	46732520	46732688	14_CGTACTAG_L004_peak_457	206	.	4.62671	23.6491	20.6668	82
chr1	46853274	46853881	14_CGTACTAG_L004_peak_458a	1592	.	10.9786	163.576	159.257	328
chr1	46853881	46854278	14_CGTACTAG_L004_peak_458b	207	.	3.72423	23.7371	20.7542	280
chr1	46854496	46854646	14_CGTACTAG_L004_peak_459	28	.	2.00348	5.29543	2.88105	81
chr1	50770403	50770593	14_CGTACTAG_L004_peak_461	73	.	3.03628	10.0192	7.35999	91
chr1	50865525	50865675	14_CGTACTAG_L004_peak_462	49	.	2.67482	7.52789	4.96796	84
chr1	50926812	50927659	14_CGTACTAG_L004_peak_463	1047	.	9.85591	108.64	104.729	563
chr1	51076371	51076562	14_CGTACTAG_L004_peak_464	36	.	2.45794	6.16589	3.67547	99
chr1	51216330	51216684	14_CGTACTAG_L004_peak_465	286	.	5.42193	31.7638	28.6555	164
chr1	51315617	51315787	14_CGTACTAG_L004_peak_466	28	.	2.31336	5.31801	2.88144	84
chr1	51334044	51334232	14_CGTACTAG_L004_peak_467	94	.	3.32545	12.1938	9.46517	97
chr1	51478246	51478710	14_CGTACTAG_L004_peak_468	2317	.	17.3528	236.393	231.795	266
chr1	51597044	51597240	14_CGTACTAG_L004_peak_469	286	.	5.42193	31.7638	28.6555	106
chr1	51671534	51671716	14_CGTACTAG_L004_peak_470	40	.	2.53023	6.60818	4.0933	85
chr1	51915640	51915823	14_CGTACTAG_L004_peak_471	63	.	2.89169	8.99108	6.36961	85
chr1	51996929	51997178	14_CGTACTAG_L004_peak_472	286	.	5.42193	31.7638	28.6555	117
chr1	52113650	52114071	14_CGTACTAG_L004_peak_473	973	.	10.0096	101.205	97.3599	257
chr1	52119219	52119653	14_CGTACTAG_L004_peak_474	379	.	6.10007	41.1923	37.9626	212
chr1	52232747	52233024	14_CGTACTAG_L004_peak_475	62	.	2.74673	8.8347	6.22865	79
chr1	52233026	52233542	14_CGTACTAG_L004_peak_476	1654	.	13.9624	169.818	165.464	301
chr1	52500298	52500855	14_CGTACTAG_L004_peak_477	227	.	4.84359	25.7873	22.7693	174
chr1	52630507	52630842	14_CGTACTAG_L004_peak_478	309	.	5.6388	34.1015	30.9609	134
chr1	52648224	52648436	14_CGTACTAG_L004_peak_479	457	.	6.94007	49.1094	45.7829	104
chr1	52752831	52753062	14_CGTACTAG_L004_peak_480	179	.	4.33754	20.8921	17.9601	112
chr1	52817046	52817216	14_CGTACTAG_L004_peak_481	40	.	2.53023	6.60818	4.0933	74
chr1	52817655	52817900	14_CGTACTAG_L004_peak_482	78	.	3.10857	10.5484	7.87117	139
chr1	52844720	52845196	14_CGTACTAG_L004_peak_483	1636	.	13.1842	167.998	163.653	218
chr1	52852522	52852682	14_CGTACTAG_L004_peak_484	24	.	2.23263	4.87992	2.49835	118
chr1	52852786	52853093	14_CGTACTAG_L004_peak_485	82	.	3.14848	10.9366	8.25503	147
chr1	52951562	52951808	14_CGTACTAG_L004_peak_486	519	.	7.44611	55.355	51.9601	126
chr1	52955728	52955903	14_CGTACTAG_L004_peak_487	28	.	2.31336	5.31801	2.88144	116
chr1	52971988	52972143	14_CGTACTAG_L004_peak_488	123	.	3.68691	15.1173	12.3101	78
chr1	53296802	53297352	14_CGTACTAG_L004_peak_489	1013	.	11.0607	105.265	101.383	254
chr1	53313569	53313744	14_CGTACTAG_L004_peak_490	166	.	4.19296	19.5559	16.6501	84
chr1	53352332	53352917	14_CGTACTAG_L004_peak_491	1035	.	11.2053	107.427	103.526	395
chr1	53713459	53713770	14_CGTACTAG_L004_peak_492	160	.	4.12066	18.8987	16.0064	82
chr1	53784915	53785412	14_CGTACTAG_L004_peak_493	592	.	8.02445	62.7432	59.271	313
chr1	53823764	53824093	14_CGTACTAG_L004_peak_494	213	.	4.699	24.3553	21.361	211
chr1	54194183	54194427	14_CGTACTAG_L004_peak_495	100	.	3.39774	12.7609	10.0158	121
chr1	54250489	54250986	14_CGTACTAG_L004_peak_496	1003	.	10.9884	104.188	100.316	212
chr1	54377603	54377764	14_CGTACTAG_L004_peak_497	100	.	3.39774	12.7609	10.0158	84
chr1	54438895	54439121	14_CGTACTAG_L004_peak_498	457	.	6.94007	49.1094	45.7829	110
chr1	54557510	54558011	14_CGTACTAG_L004_peak_499	950	.	10.627	98.8482	95.0244	148
chr1	54741051	54741379	14_CGTACTAG_L004_peak_500	117	.	3.61462	14.5153	11.7232	203
chr1	54826751	54826948	14_CGTACTAG_L004_peak_501	100	.	3.39774	12.7609	10.0158	89
chr1	54864745	54864895	14_CGTACTAG_L004_peak_502	40	.	2.53023	6.60818	4.0933	75
chr1	54882635	54882881	14_CGTACTAG_L004_peak_503	68	.	2.96399	9.50005	6.85936	93
chr1	54926331	54926504	14_CGTACTAG_L004_peak_504	78	.	3.10857	10.5484	7.87117	85
chr1	55027275	55027677	14_CGTACTAG_L004_peak_505	785	.	9.4703	82.267	78.5996	187
chr1	55052432	55052993	14_CGTACTAG_L004_peak_506	1630	.	12.9032	167.353	163.012	314
chr1	55053016	55053236	14_CGTACTAG_L004_peak_507	66	.	2.69727	9.23758	6.61303	84
chr1	55087627	55088485	14_CGTACTAG_L004_peak_508	1733	.	11.8807	177.722	173.326	406
chr1	55130944	55131360	14_CGTACTAG_L004_peak_509a	999	.	10.5086	103.804	99.9361	210
chr1	55131360	55131752	14_CGTACTAG_L004_peak_509b	55	.	2.69997	8.12145	5.53878	206
chr1	55161134	55161512	14_CGTACTAG_L004_peak_510	309	.	5.6388	34.1015	30.9609	225
chr1	55201802	55202113	14_CGTACTAG_L004_peak_511	242	.	4.98817	27.2448	24.2037	128
chr1	55221150	55221364	14_CGTACTAG_L004_peak_512a	32	.	2.38565	5.73572	3.27127	74
chr1	55221364	55221666	14_CGTACTAG_L004_peak_512b	83	.	3.18086	11.0874	8.39254	140
chr1	55236985	55237342	14_CGTACTAG_L004_peak_513	774	.	8.63309	81.0577	77.4033	174
chr1	55383211	55383427	14_CGTACTAG_L004_peak_514	242	.	4.98817	27.2448	24.2037	110
chr1	55404477	55404657	14_CGTACTAG_L004_peak_515	161	.	3.93041	19.0162	16.1229	84
chr1	55405654	55405984	14_CGTACTAG_L004_peak_516a	737	.	8.65829	77.3468	73.7276	185
chr1	55405984	55406403	14_CGTACTAG_L004_peak_516b	129	.	3.61367	15.7435	12.9213	146
chr1	55489299	55489597	14_CGTACTAG_L004_peak_517	381	.	6.28943	41.4049	38.1696	147
chr1	55567341	55567499	14_CGTACTAG_L004_peak_518	54	.	2.74711	8.00474	5.42363	139
chr1	55618646	55618940	14_CGTACTAG_L004_peak_519a	147	.	3.97608	17.607	14.7421	155
chr1	55618940	55619271	14_CGTACTAG_L004_peak_519b	697	.	8.81967	73.305	69.725	140
chr1	55736459	55736645	14_CGTACTAG_L004_peak_520	256	.	5.13276	28.7272	25.6634	98
chr1	55848812	55849150	14_CGTACTAG_L004_peak_521	373	.	6.21714	40.5729	37.348	207
chr1	56782234	56782452	14_CGTACTAG_L004_peak_522	1851	.	15.8095	189.622	185.171	105
chr1	56972193	56972355	14_CGTACTAG_L004_peak_523	68	.	2.96399	9.50005	6.85936	72
chr1	56972601	56972818	14_CGTACTAG_L004_peak_524	40	.	2.53023	6.60818	4.0933	207
chr1	56973025	56973285	14_CGTACTAG_L004_peak_525	100	.	3.39774	12.7609	10.0158	106
chr1	56973360	56973588	14_CGTACTAG_L004_peak_526	234	.	4.91588	26.5129	23.4833	108
chr1	57205700	57205866	14_CGTACTAG_L004_peak_527	83	.	3.18086	11.0874	8.39254	83
chr1	57224828	57224999	14_CGTACTAG_L004_peak_528	179	.	4.33754	20.8921	17.9601	84
chr1	57269816	57269967	14_CGTACTAG_L004_peak_529	94	.	3.32545	12.1938	9.46517	80
chr1	57377438	57377796	14_CGTACTAG_L004_peak_530	475	.	7.08465	50.8721	47.5256	153
chr1	57378024	57378247	14_CGTACTAG_L004_peak_531	78	.	3.10857	10.5484	7.87117	121
chr1	57387935	57388190	14_CGTACTAG_L004_peak_532	199	.	4.55442	22.9495	19.9796	120
chr1	57400541	57400697	14_CGTACTAG_L004_peak_533	54	.	2.74711	8.00474	5.42363	77
chr1	57400760	57401113	14_CGTACTAG_L004_peak_534	147	.	3.97608	17.607	14.7421	111
chr1	57406375	57406605	14_CGTACTAG_L004_peak_535	192	.	4.48213	22.2568	19.2994	108
chr1	57406657	57406824	14_CGTACTAG_L004_peak_536	179	.	4.33754	20.8921	17.9601	84
chr1	57428970	57429179	14_CGTACTAG_L004_peak_537	100	.	3.39774	12.7609	10.0158	118
chr1	57430200	57430368	14_CGTACTAG_L004_peak_538	63	.	2.89169	8.99108	6.36961	75
chr1	57774737	57775045	14_CGTACTAG_L004_peak_539	89	.	3.25316	11.6359	8.9239	139
chr1	57775116	57775390	14_CGTACTAG_L004_peak_540	117	.	3.61462	14.5153	11.7232	151
chr1	57789906	57790150	14_CGTACTAG_L004_peak_541	78	.	3.10857	10.5484	7.87117	117
chr1	57884994	57885169	14_CGTACTAG_L004_peak_542	63	.	2.89169	8.99108	6.36961	89
chr1	57969961	57970297	14_CGTACTAG_L004_peak_543	519	.	7.44611	55.355	51.9601	159
chr1	57995773	57996204	14_CGTACTAG_L004_peak_544	501	.	7.30153	53.549	50.1735	160
chr1	58029592	58030150	14_CGTACTAG_L004_peak_545	357	.	6.07256	38.9239	35.7195	273
chr1	58030532	58030882	14_CGTACTAG_L004_peak_546	186	.	4.40983	21.571	18.6261	230
chr1	58112936	58113087	14_CGTACTAG_L004_peak_547	45	.	2.60252	7.06228	4.52431	69
chr1	58170844	58171005	14_CGTACTAG_L004_peak_548	25	.	2.24106	4.91307	2.50673	89
chr1	58296410	58296595	14_CGTACTAG_L004_peak_549	213	.	4.699	24.3553	21.361	94
chr1	58392667	58392940	14_CGTACTAG_L004_peak_550a	484	.	7.15694	51.7601	48.4039	138
chr1	58392940	58393210	14_CGTACTAG_L004_peak_550b	286	.	5.42193	31.7638	28.6555	135
chr1	58423958	58424211	14_CGTACTAG_L004_peak_551	213	.	4.699	24.3553	21.361	122
chr1	58445116	58445339	14_CGTACTAG_L004_peak_552	135	.	3.7948	16.4261	13.5888	106
chr1	58445362	58445773	14_CGTACTAG_L004_peak_553	726	.	8.93934	76.2597	72.6525	219
chr1	58504617	58504791	14_CGTACTAG_L004_peak_554	49	.	2.67482	7.52789	4.96796	79
chr1	58504829	58505214	14_CGTACTAG_L004_peak_555	992	.	10.9162	103.115	99.2517	189
chr1	58586217	58586419	14_CGTACTAG_L004_peak_556	333	.	5.85568	36.4888	33.3164	94
chr1	58897695	58897845	14_CGTACTAG_L004_peak_558	54	.	2.74711	8.00474	5.42363	82
chr1	58973180	58973927	14_CGTACTAG_L004_peak_559	658	.	8.5305	69.4127	65.8717	346
chr1	59037791	59038021	14_CGTACTAG_L004_peak_560	63	.	2.89169	8.99108	6.36961	127
chr1	59068112	59068264	14_CGTACTAG_L004_peak_561	100	.	3.39774	12.7609	10.0158	74
chr1	59119735	59119936	14_CGTACTAG_L004_peak_562	205	.	4.5944	23.4806	20.5064	104
chr1	59120004	59120296	14_CGTACTAG_L004_peak_563	544	.	7.6259	57.8835	54.4637	138
chr1	59236928	59237174	14_CGTACTAG_L004_peak_564a	52	.	2.70174	7.80584	5.24195	84
chr1	59237174	59237508	14_CGTACTAG_L004_peak_564b	421	.	6.52861	45.3988	42.118	162
chr1	59481867	59482302	14_CGTACTAG_L004_peak_565	707	.	7.87631	74.3175	70.7275	161
chr1	59516281	59516549	14_CGTACTAG_L004_peak_566	94	.	3.32545	12.1938	9.46517	153
chr1	59524166	59524475	14_CGTACTAG_L004_peak_567	278	.	5.34963	30.9959	27.8986	156
chr1	59535473	59535685	14_CGTACTAG_L004_peak_568	117	.	3.61462	14.5153	11.7232	98
chr1	59610006	59610177	14_CGTACTAG_L004_peak_569	54	.	2.74711	8.00474	5.42363	101
chr1	59623422	59623621	14_CGTACTAG_L004_peak_570	94	.	3.32545	12.1938	9.46517	98
chr1	59670706	59670864	14_CGTACTAG_L004_peak_571	78	.	3.10857	10.5484	7.87117	72
chr1	59684817	59685091	14_CGTACTAG_L004_peak_572	365	.	6.14485	39.7458	36.5312	129
chr1	59734201	59734364	14_CGTACTAG_L004_peak_573	78	.	3.10857	10.5484	7.87117	77
chr1	59763121	59763642	14_CGTACTAG_L004_peak_574	432	.	6.72319	46.4991	43.2027	239
chr1	59833746	59834072	14_CGTACTAG_L004_peak_575	406	.	6.50631	43.9305	40.6645	173
chr1	59912510	59913271	14_CGTACTAG_L004_peak_576	913	.	9.73078	95.1514	91.3628	436
chr1	60097849	60098025	14_CGTACTAG_L004_peak_577	160	.	4.12066	18.8987	16.0064	87
chr1	60098063	60098351	14_CGTACTAG_L004_peak_578a	592	.	8.02445	62.7432	59.271	145
chr1	60098351	60098629	14_CGTACTAG_L004_peak_578b	68	.	2.96399	9.50005	6.85936	143
chr1	60180185	60180858	14_CGTACTAG_L004_peak_579	1305	.	11.7286	134.674	130.552	271
chr1	60343205	60343682	14_CGTACTAG_L004_peak_580	220	.	4.7713	25.068	22.0617	350
chr1	60409333	60409787	14_CGTACTAG_L004_peak_581	611	.	8.16904	64.6299	61.138	256
chr1	60409979	60410144	14_CGTACTAG_L004_peak_582	49	.	2.67482	7.52789	4.96796	78
chr1	60566614	60567064	14_CGTACTAG_L004_peak_583	733	.	9.05498	76.9396	73.3254	223
chr1	61638731	61638960	14_CGTACTAG_L004_peak_584	153	.	4.04837	18.249	15.3703	108
chr1	61771313	61771469	14_CGTACTAG_L004_peak_585	89	.	3.25316	11.6359	8.9239	90
chr1	61928187	61928349	14_CGTACTAG_L004_peak_586	58	.	2.8194	8.49255	5.89095	80
chr1	62665066	62665366	14_CGTACTAG_L004_peak_587a	186	.	4.40983	21.571	18.6261	199
chr1	62665366	62665571	14_CGTACTAG_L004_peak_587b	117	.	3.61462	14.5153	11.7232	102
chr1	62682485	62682823	14_CGTACTAG_L004_peak_588	123	.	3.68691	15.1173	12.3101	145
chr1	62701164	62701335	14_CGTACTAG_L004_peak_589	68	.	2.96399	9.50005	6.85936	85
chr1	62837576	62837740	14_CGTACTAG_L004_peak_590	68	.	2.96399	9.50005	6.85936	86
chr1	62951466	62951701	14_CGTACTAG_L004_peak_591	147	.	3.97608	17.607	14.7421	107
chr1	63113994	63114533	14_CGTACTAG_L004_peak_592	220	.	4.7713	25.068	22.0617	299
chr1	63114585	63114806	14_CGTACTAG_L004_peak_593	365	.	6.14485	39.7458	36.5312	110
chr1	63176621	63176887	14_CGTACTAG_L004_peak_594	264	.	5.20505	29.4775	26.4023	123
chr1	63176944	63177177	14_CGTACTAG_L004_peak_595	264	.	5.20505	29.4775	26.4023	105
chr1	63181104	63181324	14_CGTACTAG_L004_peak_596	278	.	5.34963	30.9959	27.8986	103
chr1	63190997	63191147	14_CGTACTAG_L004_peak_597	32	.	2.38565	5.73572	3.27127	72
chr1	63445854	63446069	14_CGTACTAG_L004_peak_598	36	.	2.45794	6.16589	3.67547	84
chr1	63629943	63630299	14_CGTACTAG_L004_peak_599a	214	.	4.42059	24.4296	21.4348	138
chr1	63630299	63630914	14_CGTACTAG_L004_peak_599b	631	.	7.81149	66.657	63.1445	218
chr1	63659702	63659853	14_CGTACTAG_L004_peak_600	111	.	3.54233	13.9218	11.145	75
chr1	63668918	63669068	14_CGTACTAG_L004_peak_601	83	.	3.18086	11.0874	8.39254	72
chr1	63730548	63730716	14_CGTACTAG_L004_peak_602	123	.	3.68691	15.1173	12.3101	78
chr1	63763229	63763719	14_CGTACTAG_L004_peak_603	206	.	4.62671	23.6491	20.6668	236
chr1	63764023	63764260	14_CGTACTAG_L004_peak_604	78	.	3.10857	10.5484	7.87117	116
chr1	63819929	63820150	14_CGTACTAG_L004_peak_605	227	.	4.84359	25.7873	22.7693	108
chr1	63866835	63867115	14_CGTACTAG_L004_peak_606	111	.	3.54233	13.9218	11.145	98
chr1	63934912	63935206	14_CGTACTAG_L004_peak_607	54	.	2.74711	8.00474	5.42363	163
chr1	64066927	64067229	14_CGTACTAG_L004_peak_608	213	.	4.699	24.3553	21.361	130
chr1	64121481	64121966	14_CGTACTAG_L004_peak_609	1647	.	11.9077	169.144	164.794	236
chr1	64122205	64122429	14_CGTACTAG_L004_peak_610	235	.	4.11261	26.622	23.5915	119
chr1	64256087	64256238	14_CGTACTAG_L004_peak_611	54	.	2.74711	8.00474	5.42363	100
chr1	64305405	64305615	14_CGTACTAG_L004_peak_612a	117	.	3.61462	14.5153	11.7232	183
chr1	64305615	64305839	14_CGTACTAG_L004_peak_612b	117	.	3.61462	14.5153	11.7232	28
chr1	64409306	64409522	14_CGTACTAG_L004_peak_613	173	.	4.26525	20.2204	17.3014	104
chr1	64446013	64446332	14_CGTACTAG_L004_peak_614	620	.	8.24133	65.5789	62.0772	184
chr1	64532585	64533269	14_CGTACTAG_L004_peak_615	1430	.	12.4614	147.287	143.074	239
chr1	64617091	64617379	14_CGTACTAG_L004_peak_616	320	.	5.49123	35.223	32.0692	147
chr1	64617664	64617898	14_CGTACTAG_L004_peak_617	187	.	4.25957	21.6875	18.7417	125
chr1	64690528	64691131	14_CGTACTAG_L004_peak_618	1067	.	10.4122	110.698	106.769	298
chr1	64717624	64717799	14_CGTACTAG_L004_peak_619	141	.	3.90379	16.9726	14.1218	86
chr1	64737423	64737815	14_CGTACTAG_L004_peak_620a	682	.	7.45819	71.8381	68.2739	285
chr1	64737815	64738088	14_CGTACTAG_L004_peak_620b	1162	.	10.1918	120.291	116.281	107
chr1	64757349	64757527	14_CGTACTAG_L004_peak_621	78	.	3.10857	10.5484	7.87117	90
chr1	64795386	64795666	14_CGTACTAG_L004_peak_622	242	.	4.98817	27.2448	24.2037	157
chr1	64795801	64795960	14_CGTACTAG_L004_peak_623	32	.	2.38565	5.73572	3.27127	82
chr1	64853697	64853952	14_CGTACTAG_L004_peak_624	100	.	3.39774	12.7609	10.0158	155
chr1	65112168	65112318	14_CGTACTAG_L004_peak_625	83	.	3.18086	11.0874	8.39254	68
chr1	65178202	65178586	14_CGTACTAG_L004_peak_626	277	.	4.94896	30.8836	27.7925	214
chr1	65178978	65179439	14_CGTACTAG_L004_peak_627	691	.	8.10811	72.7406	69.1671	264
chr1	65186324	65186910	14_CGTACTAG_L004_peak_628	1271	.	12.6791	131.209	127.113	322
chr1	66174988	66175369	14_CGTACTAG_L004_peak_629	932	.	10.1292	97.0747	93.2679	197
chr1	66227066	66227221	14_CGTACTAG_L004_peak_630	58	.	2.8194	8.49255	5.89095	81
chr1	66321936	66322139	14_CGTACTAG_L004_peak_631	123	.	3.68691	15.1173	12.3101	116
chr1	66386770	66387064	14_CGTACTAG_L004_peak_632	398	.	6.43402	43.0838	39.8278	157
chr1	66467966	66468314	14_CGTACTAG_L004_peak_633	349	.	6.00027	38.107	34.9132	191
chr1	66638282	66638511	14_CGTACTAG_L004_peak_634	94	.	3.32545	12.1938	9.46517	92
chr1	66655150	66655551	14_CGTACTAG_L004_peak_635	746	.	9.18113	78.2498	74.6218	151
chr1	66692441	66692591	14_CGTACTAG_L004_peak_636	83	.	3.18086	11.0874	8.39254	70
chr1	66692690	66693085	14_CGTACTAG_L004_peak_637	160	.	4.12066	18.8987	16.0064	159
chr1	66700663	66700996	14_CGTACTAG_L004_peak_638	918	.	10.4101	95.6793	91.8852	151
chr1	66701001	66701151	14_CGTACTAG_L004_peak_639	54	.	2.74711	8.00474	5.42363	71
chr1	66816867	66817025	14_CGTACTAG_L004_peak_640a	72	.	2.92262	9.86329	7.2182	84
chr1	66817025	66817186	14_CGTACTAG_L004_peak_640b	31	.	2.29961	5.62476	3.18228	75
chr1	66817223	66817480	14_CGTACTAG_L004_peak_641a	139	.	3.71578	16.7897	13.9491	132
chr1	66817480	66817849	14_CGTACTAG_L004_peak_641b	684	.	8.23799	71.9784	68.413	125
chr1	66862717	66863019	14_CGTACTAG_L004_peak_642	294	.	5.49422	32.5374	29.4182	162
chr1	66863173	66863508	14_CGTACTAG_L004_peak_643	316	.	5.69575	34.8083	31.6623	177
chr1	66975627	66975777	14_CGTACTAG_L004_peak_644	73	.	3.03628	10.0192	7.35999	70
chr1	67038733	67039023	14_CGTACTAG_L004_peak_645	583	.	7.95216	61.8057	58.3431	165
chr1	67040815	67040965	14_CGTACTAG_L004_peak_646	45	.	2.60252	7.06228	4.52431	81
chr1	67049884	67050106	14_CGTACTAG_L004_peak_647	141	.	3.90379	16.9726	14.1218	99
chr1	67061543	67061698	14_CGTACTAG_L004_peak_648	123	.	3.68691	15.1173	12.3101	79
chr1	67397756	67398227	14_CGTACTAG_L004_peak_649	484	.	7.15694	51.7601	48.4039	215
chr1	68955545	68955862	14_CGTACTAG_L004_peak_650	173	.	4.26525	20.2204	17.3014	133
chr1	68961818	68962015	14_CGTACTAG_L004_peak_651	54	.	2.74711	8.00474	5.42363	81
chr1	68973804	68974097	14_CGTACTAG_L004_peak_652	278	.	5.34963	30.9959	27.8986	144
chr1	69108469	69108634	14_CGTACTAG_L004_peak_653	129	.	3.7592	15.7276	12.9056	82
chr1	69157396	69157694	14_CGTACTAG_L004_peak_654	264	.	5.20505	29.4775	26.4023	118
chr1	69456678	69456936	14_CGTACTAG_L004_peak_655	1144	.	11.9282	118.4	114.406	136
chr1	69458777	69459076	14_CGTACTAG_L004_peak_656	153	.	4.04837	18.249	15.3703	142
chr1	69687122	69687429	14_CGTACTAG_L004_peak_657a	337	.	5.79002	36.9381	33.7621	187
chr1	69687429	69687729	14_CGTACTAG_L004_peak_657b	473	.	6.89655	50.7374	47.3952	120
chr1	69689106	69689295	14_CGTACTAG_L004_peak_658	108	.	3.42349	13.573	10.8096	92
chr1	69829138	69829311	14_CGTACTAG_L004_peak_659	111	.	3.54233	13.9218	11.145	90
chr1	70475500	70475795	14_CGTACTAG_L004_peak_660	141	.	3.90379	16.9726	14.1218	174
chr1	70475865	70476022	14_CGTACTAG_L004_peak_661	89	.	3.25316	11.6359	8.9239	78
chr1	70725634	70725876	14_CGTACTAG_L004_peak_662	249	.	5.06046	27.983	24.9304	115
chr1	71079278	71079477	14_CGTACTAG_L004_peak_663	620	.	8.24133	65.5789	62.0772	97
chr1	71102418	71102568	14_CGTACTAG_L004_peak_664	32	.	2.38565	5.73572	3.27127	78
chr1	71102870	71103273	14_CGTACTAG_L004_peak_665	349	.	6.00027	38.107	34.9132	171
chr1	71556857	71557389	14_CGTACTAG_L004_peak_666	484	.	7.15694	51.7601	48.4039	255
chr1	71579713	71579875	14_CGTACTAG_L004_peak_667	58	.	2.8194	8.49255	5.89095	72
chr1	71652837	71653052	14_CGTACTAG_L004_peak_668	25	.	2.24106	4.91307	2.50673	97
chr1	71653091	71653425	14_CGTACTAG_L004_peak_669	166	.	4.19296	19.5559	16.6501	180
chr1	71816344	71816544	14_CGTACTAG_L004_peak_670	78	.	3.10857	10.5484	7.87117	93
chr1	72069035	72069196	14_CGTACTAG_L004_peak_671a	89	.	3.25316	11.6359	8.9239	79
chr1	72069196	72069306	14_CGTACTAG_L004_peak_671b	32	.	2.38565	5.73572	3.27127	82
chr1	72123742	72123906	14_CGTACTAG_L004_peak_672	111	.	3.54233	13.9218	11.145	95
chr1	72212190	72212472	14_CGTACTAG_L004_peak_673	179	.	4.33754	20.8921	17.9601	168
chr1	72214655	72215025	14_CGTACTAG_L004_peak_674	341	.	5.92797	37.2953	34.1121	223
chr1	72225942	72226130	14_CGTACTAG_L004_peak_675	54	.	2.74711	8.00474	5.42363	76
chr1	72226140	72226450	14_CGTACTAG_L004_peak_676	105	.	3.47003	13.337	10.5758	146
chr1	72236855	72237088	14_CGTACTAG_L004_peak_677	58	.	2.8194	8.49255	5.89095	94
chr1	72243773	72244066	14_CGTACTAG_L004_peak_678	206	.	4.62671	23.6491	20.6668	162
chr1	72244298	72244522	14_CGTACTAG_L004_peak_679	89	.	3.25316	11.6359	8.9239	112
chr1	72254968	72255340	14_CGTACTAG_L004_peak_680a	153	.	4.04837	18.249	15.3703	213
chr1	72255340	72255602	14_CGTACTAG_L004_peak_680b	63	.	2.89169	8.99108	6.36961	160
chr1	72284129	72284474	14_CGTACTAG_L004_peak_681	365	.	6.14485	39.7458	36.5312	210
chr1	72307270	72307617	14_CGTACTAG_L004_peak_682	341	.	5.92797	37.2953	34.1121	147
chr1	72372529	72372851	14_CGTACTAG_L004_peak_683	242	.	4.98817	27.2448	24.2037	153
chr1	72383165	72383316	14_CGTACTAG_L004_peak_684	54	.	2.74711	8.00474	5.42363	71
chr1	72536966	72537277	14_CGTACTAG_L004_peak_685	213	.	4.699	24.3553	21.361	180
chr1	72583012	72583346	14_CGTACTAG_L004_peak_686	736	.	9.10884	77.2539	73.6354	163
chr1	72583438	72583588	14_CGTACTAG_L004_peak_687	63	.	2.89169	8.99108	6.36961	75
chr1	72600871	72601145	14_CGTACTAG_L004_peak_688	73	.	3.03628	10.0192	7.35999	81
chr1	72673153	72673320	14_CGTACTAG_L004_peak_689	94	.	3.32545	12.1938	9.46517	84
chr1	72696391	72696591	14_CGTACTAG_L004_peak_690	249	.	5.06046	27.983	24.9304	96
chr1	72711139	72711369	14_CGTACTAG_L004_peak_691	160	.	4.12066	18.8987	16.0064	111
chr1	72718953	72719139	14_CGTACTAG_L004_peak_692	89	.	3.25316	11.6359	8.9239	87
chr1	72739677	72740033	14_CGTACTAG_L004_peak_693	220	.	4.7713	25.068	22.0617	105
chr1	72751341	72751667	14_CGTACTAG_L004_peak_694	160	.	4.12066	18.8987	16.0064	166
chr1	72824483	72824644	14_CGTACTAG_L004_peak_695	40	.	2.53023	6.60818	4.0933	77
chr1	72835222	72835390	14_CGTACTAG_L004_peak_696	32	.	2.38565	5.73572	3.27127	76
chr1	72839438	72839685	14_CGTACTAG_L004_peak_697	94	.	3.32545	12.1938	9.46517	108
chr1	72854976	72855189	14_CGTACTAG_L004_peak_698	105	.	3.47003	13.337	10.5758	101
chr1	72871117	72871300	14_CGTACTAG_L004_peak_699	94	.	3.32545	12.1938	9.46517	96
chr1	72877930	72878083	14_CGTACTAG_L004_peak_700	111	.	3.54233	13.9218	11.145	80
chr1	73270902	73271135	14_CGTACTAG_L004_peak_701	73	.	3.03628	10.0192	7.35999	103
chr1	73538620	73539019	14_CGTACTAG_L004_peak_702	835	.	9.71976	87.3004	83.5864	158
chr1	73642700	73643080	14_CGTACTAG_L004_peak_703	173	.	4.26525	20.2204	17.3014	227
chr1	73673503	73673789	14_CGTACTAG_L004_peak_704	111	.	3.54233	13.9218	11.145	148
chr1	73826379	73826545	14_CGTACTAG_L004_peak_705	94	.	3.32545	12.1938	9.46517	92
chr1	73862851	73863059	14_CGTACTAG_L004_peak_706	278	.	5.34963	30.9959	27.8986	107
chr1	73944392	73944827	14_CGTACTAG_L004_peak_707	633	.	7.6803	66.8368	63.3228	193
chr1	73962168	73962384	14_CGTACTAG_L004_peak_708	113	.	3.44713	14.1552	11.3761	99
chr1	73962928	73963401	14_CGTACTAG_L004_peak_709	278	.	5.14534	30.9733	27.8813	185
chr1	73974040	73974256	14_CGTACTAG_L004_peak_710	105	.	3.47003	13.337	10.5758	112
chr1	73979296	73979622	14_CGTACTAG_L004_peak_711	135	.	3.83149	16.3461	13.5095	150
chr1	74027526	74027676	14_CGTACTAG_L004_peak_712	45	.	2.60252	7.06228	4.52431	112
chr1	74111434	74111649	14_CGTACTAG_L004_peak_713	100	.	3.39774	12.7609	10.0158	95
chr1	74236294	74236643	14_CGTACTAG_L004_peak_714	723	.	8.70156	75.9508	72.3461	153
chr1	74284591	74285135	14_CGTACTAG_L004_peak_715	1529	.	10.8456	157.21	152.931	233
chr1	74295652	74296086	14_CGTACTAG_L004_peak_716	591	.	7.57675	62.6346	59.1655	205
chr1	74332321	74332534	14_CGTACTAG_L004_peak_717a	244	.	4.90162	27.4769	24.4341	135
chr1	74332534	74332835	14_CGTACTAG_L004_peak_717b	355	.	5.90051	38.7907	35.5917	79
chr1	74361918	74362180	14_CGTACTAG_L004_peak_718	173	.	4.26525	20.2204	17.3014	113
chr1	74386719	74387097	14_CGTACTAG_L004_peak_719a	519	.	6.73482	55.2955	51.9039	262
chr1	74387097	74387316	14_CGTACTAG_L004_peak_719b	136	.	3.52526	16.4664	13.6287	116
chr1	74391361	74391742	14_CGTACTAG_L004_peak_720	553	.	6.71329	58.8197	55.39	188
chr1	74397315	74397696	14_CGTACTAG_L004_peak_721	220	.	4.7713	25.068	22.0617	188
chr1	74505744	74506156	14_CGTACTAG_L004_peak_722	1352	.	12.2229	139.421	135.264	196
chr1	74542472	74542687	14_CGTACTAG_L004_peak_723	141	.	3.90379	16.9726	14.1218	98
chr1	74542717	74542991	14_CGTACTAG_L004_peak_724	123	.	3.68691	15.1173	12.3101	141
chr1	74544282	74544474	14_CGTACTAG_L004_peak_725	73	.	3.03628	10.0192	7.35999	111
chr1	74587704	74587892	14_CGTACTAG_L004_peak_726	71	.	2.65713	9.80816	7.1638	86
chr1	74587908	74588444	14_CGTACTAG_L004_peak_727	1572	.	11.807	161.538	157.231	267
chr1	74601337	74601548	14_CGTACTAG_L004_peak_728	135	.	3.83149	16.3461	13.5095	101
chr1	74661447	74662046	14_CGTACTAG_L004_peak_729	553	.	7.69784	58.8028	55.3732	279
chr1	74759921	74760076	14_CGTACTAG_L004_peak_730	73	.	3.03628	10.0192	7.35999	78
chr1	74773157	74773403	14_CGTACTAG_L004_peak_731	141	.	3.90379	16.9726	14.1218	116
chr1	74803124	74803336	14_CGTACTAG_L004_peak_732	68	.	2.96399	9.50005	6.85936	102
chr1	74808238	74808399	14_CGTACTAG_L004_peak_733	83	.	3.18086	11.0874	8.39254	77
chr1	74816749	74817108	14_CGTACTAG_L004_peak_734	173	.	4.26525	20.2204	17.3014	242
chr1	74854741	74855088	14_CGTACTAG_L004_peak_735	283	.	5.22388	31.4202	28.3198	118
chr1	74858435	74858707	14_CGTACTAG_L004_peak_736	135	.	3.83149	16.3461	13.5095	159
chr1	75124562	75124829	14_CGTACTAG_L004_peak_737a	440	.	6.79548	47.3647	44.0581	132
chr1	75124829	75125078	14_CGTACTAG_L004_peak_737b	440	.	6.79548	47.3647	44.0581	136
chr1	75125078	75125302	14_CGTACTAG_L004_peak_737c	197	.	4.51775	22.759	19.7976	113
chr1	75142578	75142986	14_CGTACTAG_L004_peak_738	158	.	3.83901	18.7731	15.8899	208
chr1	75168509	75168842	14_CGTACTAG_L004_peak_739	573	.	7.28414	60.7792	57.3293	147
chr1	75168895	75169045	14_CGTACTAG_L004_peak_740	45	.	2.48602	7.12154	4.58269	122
chr1	75179617	75179936	14_CGTACTAG_L004_peak_741	45	.	2.55967	7.02678	4.50519	116
chr1	75180132	75180529	14_CGTACTAG_L004_peak_742	157	.	3.96639	18.6625	15.7803	294
chr1	75191636	75191827	14_CGTACTAG_L004_peak_743	90	.	3.03933	11.7848	9.07123	94
chr1	75191861	75192264	14_CGTACTAG_L004_peak_744	1055	.	10.1441	109.47	105.552	176
chr1	75210708	75210929	14_CGTACTAG_L004_peak_745	186	.	4.40983	21.571	18.6261	106
chr1	75214732	75215164	14_CGTACTAG_L004_peak_746	110	.	3.48068	13.858	11.0916	273
chr1	75236378	75236602	14_CGTACTAG_L004_peak_747	123	.	3.68691	15.1173	12.3101	113
chr1	75244964	75245122	14_CGTACTAG_L004_peak_748	79	.	3.0888	10.6567	7.97826	84
chr1	75248235	75248394	14_CGTACTAG_L004_peak_749	58	.	2.8194	8.49255	5.89095	80
chr1	75289487	75289653	14_CGTACTAG_L004_peak_750	63	.	2.89169	8.99108	6.36961	85
chr1	75317286	75318111	14_CGTACTAG_L004_peak_751	1890	.	10.2764	193.505	189.037	390
chr1	75398751	75399021	14_CGTACTAG_L004_peak_752	95	.	3.29247	12.256	9.52666	127
chr1	75399939	75400200	14_CGTACTAG_L004_peak_753	109	.	3.49875	13.7109	10.9461	118
chr1	75435868	75436040	14_CGTACTAG_L004_peak_754	111	.	3.54233	13.9218	11.145	85
chr1	75460746	75460935	14_CGTACTAG_L004_peak_755	120	.	3.49628	14.8806	12.085	93
chr1	75461174	75461327	14_CGTACTAG_L004_peak_756	64	.	2.80313	9.10818	6.48525	112
chr1	75461697	75462109	14_CGTACTAG_L004_peak_757	100	.	3.27547	12.8234	10.0777	261
chr1	75467691	75467841	14_CGTACTAG_L004_peak_758	123	.	3.68691	15.1173	12.3101	81
chr1	75479062	75479810	14_CGTACTAG_L004_peak_759	1078	.	8.9193	111.756	107.818	414
chr1	75487641	75487953	14_CGTACTAG_L004_peak_760	33	.	2.35532	5.86495	3.39827	156
chr1	75487955	75488156	14_CGTACTAG_L004_peak_761	59	.	2.76467	8.58585	5.98306	118
chr1	75495296	75495446	14_CGTACTAG_L004_peak_762	99	.	3.37401	12.6478	9.91434	78
chr1	75506337	75506521	14_CGTACTAG_L004_peak_763	73	.	3.03628	10.0192	7.35999	107
chr1	75521409	75521605	14_CGTACTAG_L004_peak_764	117	.	3.61462	14.5153	11.7232	106
chr1	75546333	75546516	14_CGTACTAG_L004_peak_765	73	.	3.03628	10.0192	7.35999	90
chr1	75559524	75559779	14_CGTACTAG_L004_peak_766	294	.	5.49422	32.5374	29.4182	144
chr1	75925873	75926033	14_CGTACTAG_L004_peak_767	45	.	2.60252	7.06228	4.52431	72
chr1	76039034	76039435	14_CGTACTAG_L004_peak_768	415	.	6.5786	44.782	41.5059	191
chr1	76570553	76570737	14_CGTACTAG_L004_peak_769	78	.	3.10857	10.5484	7.87117	82
chr1	76942717	76943133	14_CGTACTAG_L004_peak_770	179	.	4.33754	20.8921	17.9601	192
chr1	77110501	77110656	14_CGTACTAG_L004_peak_771	105	.	3.47003	13.337	10.5758	81
chr1	77410198	77410485	14_CGTACTAG_L004_peak_772	129	.	3.7592	15.7276	12.9056	176
chr1	77496766	77497205	14_CGTACTAG_L004_peak_773	256	.	5.13276	28.7272	25.6634	202
chr1	77515017	77515338	14_CGTACTAG_L004_peak_774	389	.	6.36173	42.2419	38.9962	147
chr1	77516342	77516514	14_CGTACTAG_L004_peak_775	141	.	3.90379	16.9726	14.1218	86
chr1	78422639	78422819	14_CGTACTAG_L004_peak_776	83	.	3.18086	11.0874	8.39254	90
chr1	78437248	78437406	14_CGTACTAG_L004_peak_777	68	.	2.96399	9.50005	6.85936	80
chr1	78488610	78488975	14_CGTACTAG_L004_peak_778	484	.	7.15694	51.7601	48.4039	248
chr1	78536907	78537060	14_CGTACTAG_L004_peak_779	94	.	3.32545	12.1938	9.46517	69
chr1	78537582	78537976	14_CGTACTAG_L004_peak_780	220	.	4.7713	25.068	22.0617	127
chr1	78549055	78549396	14_CGTACTAG_L004_peak_781	153	.	4.04837	18.249	15.3703	160
chr1	78574257	78574702	14_CGTACTAG_L004_peak_782b	204	.	3.97802	23.4297	20.4559	288
chr1	78590466	78591148	14_CGTACTAG_L004_peak_783	618	.	8.20144	65.349	61.8513	343
chr1	78649342	78649536	14_CGTACTAG_L004_peak_784	68	.	2.96399	9.50005	6.85936	94
chr1	78657553	78657968	14_CGTACTAG_L004_peak_785a	896	.	9.74478	93.4436	89.6715	234
chr1	78657968	78658248	14_CGTACTAG_L004_peak_785b	53	.	2.64638	7.87389	5.309	182
chr1	78761072	78761296	14_CGTACTAG_L004_peak_786a	186	.	4.40983	21.571	18.6261	93
chr1	78761296	78761587	14_CGTACTAG_L004_peak_786b	213	.	4.699	24.3553	21.361	132
chr1	78852322	78852742	14_CGTACTAG_L004_peak_787	726	.	9.03654	76.2615	72.6525	274
chr1	79439921	79440189	14_CGTACTAG_L004_peak_788	528	.	7.5184	56.2643	52.8595	125
chr1	79697569	79697725	14_CGTACTAG_L004_peak_789	40	.	2.53023	6.60818	4.0933	77
chr1	79750283	79750433	14_CGTACTAG_L004_peak_790	28	.	2.31336	5.31801	2.88144	72
chr1	79761640	79761898	14_CGTACTAG_L004_peak_791	457	.	6.94007	49.1094	45.7829	134
chr1	79775928	79776395	14_CGTACTAG_L004_peak_792	856	.	9.97635	89.4231	85.6878	140
chr1	79803085	79803342	14_CGTACTAG_L004_peak_793	147	.	3.97608	17.607	14.7421	134
chr1	79832794	79833047	14_CGTACTAG_L004_peak_794	135	.	3.83149	16.3461	13.5095	108
chr1	79858546	79858759	14_CGTACTAG_L004_peak_795	145	.	3.77727	17.3789	14.5245	90
chr1	79860678	79861035	14_CGTACTAG_L004_peak_796	193	.	4.3686	22.2811	19.3234	189
chr1	79861342	79861625	14_CGTACTAG_L004_peak_797	164	.	4.10292	19.383	16.4865	147
chr1	80159667	80159972	14_CGTACTAG_L004_peak_798	78	.	3.10857	10.5484	7.87117	140
chr1	80224953	80225114	14_CGTACTAG_L004_peak_799	32	.	2.38565	5.73572	3.27127	74
chr1	80340426	80341213	14_CGTACTAG_L004_peak_800	719	.	8.384	75.601	71.9991	500
chr1	80372052	80372204	14_CGTACTAG_L004_peak_801	40	.	2.53023	6.60818	4.0933	74
chr1	80408648	80408811	14_CGTACTAG_L004_peak_802	94	.	3.32545	12.1938	9.46517	75
chr1	80483473	80483664	14_CGTACTAG_L004_peak_803	78	.	3.10857	10.5484	7.87117	102
chr1	80637199	80637526	14_CGTACTAG_L004_peak_804	457	.	6.94007	49.1094	45.7829	184
chr1	80758290	80758450	14_CGTACTAG_L004_peak_805	45	.	2.60252	7.06228	4.52431	74
chr1	80854416	80854653	14_CGTACTAG_L004_peak_806	129	.	3.7592	15.7276	12.9056	105
chr1	80900876	80901054	14_CGTACTAG_L004_peak_807	105	.	3.47003	13.337	10.5758	89
chr1	81593708	81593858	14_CGTACTAG_L004_peak_808	49	.	2.67482	7.52789	4.96796	72
chr1	82150860	82151105	14_CGTACTAG_L004_peak_809	123	.	3.68691	15.1173	12.3101	136
chr1	82189665	82189863	14_CGTACTAG_L004_peak_810	58	.	2.8194	8.49255	5.89095	97
chr1	82200057	82200297	14_CGTACTAG_L004_peak_811	179	.	4.33754	20.8921	17.9601	118
chr1	82243376	82243532	14_CGTACTAG_L004_peak_812	73	.	3.03628	10.0192	7.35999	74
chr1	82283213	82283618	14_CGTACTAG_L004_peak_813	687	.	8.74737	72.3265	68.7564	215
chr1	82290760	82291543	14_CGTACTAG_L004_peak_814	225	.	3.96413	25.54	22.5301	475
chr1	82291545	82291858	14_CGTACTAG_L004_peak_815	998	.	8.56735	103.718	99.8503	74
chr1	82316380	82316904	14_CGTACTAG_L004_peak_816	766	.	9.32571	80.2517	76.604	211
chr1	82358878	82359080	14_CGTACTAG_L004_peak_817	68	.	2.96399	9.50005	6.85936	110
chr1	82364071	82364269	14_CGTACTAG_L004_peak_818	83	.	3.18086	11.0874	8.39254	94
chr1	82433415	82433649	14_CGTACTAG_L004_peak_819	220	.	4.7713	25.068	22.0617	124
chr1	82461247	82461406	14_CGTACTAG_L004_peak_820	68	.	2.96399	9.50005	6.85936	77
chr1	82476789	82477058	14_CGTACTAG_L004_peak_821	186	.	4.40983	21.571	18.6261	140
chr1	82477329	82477487	14_CGTACTAG_L004_peak_822	28	.	2.31336	5.31801	2.88144	73
chr1	82477635	82477821	14_CGTACTAG_L004_peak_823a	49	.	2.67482	7.52789	4.96796	90
chr1	82477821	82478027	14_CGTACTAG_L004_peak_823b	49	.	2.67482	7.52789	4.96796	96
chr1	82634496	82634767	14_CGTACTAG_L004_peak_824	160	.	4.12066	18.8987	16.0064	143
chr1	82724763	82724997	14_CGTACTAG_L004_peak_825	492	.	7.22924	52.6524	49.2864	112
chr1	82725041	82725224	14_CGTACTAG_L004_peak_826	179	.	4.33754	20.8921	17.9601	96
chr1	82787424	82787742	14_CGTACTAG_L004_peak_827	373	.	6.21714	40.5729	37.348	129
chr1	82832046	82832196	14_CGTACTAG_L004_peak_828	49	.	2.67482	7.52789	4.96796	79
chr1	82839248	82839644	14_CGTACTAG_L004_peak_829	206	.	4.62671	23.6491	20.6668	212
chr1	83159603	83159775	14_CGTACTAG_L004_peak_830	173	.	4.26525	20.2204	17.3014	87
chr1	83408073	83408408	14_CGTACTAG_L004_peak_831	192	.	4.48213	22.2568	19.2994	166
chr1	83631827	83632099	14_CGTACTAG_L004_peak_832	135	.	3.83149	16.3461	13.5095	134
chr1	84145724	84145993	14_CGTACTAG_L004_peak_833	89	.	3.25316	11.6359	8.9239	115
chr1	84155318	84155517	14_CGTACTAG_L004_peak_834	111	.	3.54233	13.9218	11.145	93
chr1	84222153	84222390	14_CGTACTAG_L004_peak_835	192	.	4.48213	22.2568	19.2994	121
chr1	84284445	84284737	14_CGTACTAG_L004_peak_836	153	.	4.04837	18.249	15.3703	145
chr1	84286927	84287116	14_CGTACTAG_L004_peak_837	147	.	3.97608	17.607	14.7421	94
chr1	84443646	84443967	14_CGTACTAG_L004_peak_838	365	.	6.14485	39.7458	36.5312	189
chr1	84523521	84523717	14_CGTACTAG_L004_peak_839	45	.	2.60252	7.06228	4.52431	91
chr1	84536327	84536499	14_CGTACTAG_L004_peak_840	36	.	2.45794	6.16589	3.67547	79
chr1	84585357	84585787	14_CGTACTAG_L004_peak_841	173	.	4.26525	20.2204	17.3014	156
chr1	84621346	84621617	14_CGTACTAG_L004_peak_842	278	.	5.34963	30.9959	27.8986	131
chr1	84695197	84695407	14_CGTACTAG_L004_peak_843	73	.	3.03628	10.0192	7.35999	99
chr1	84695755	84696079	14_CGTACTAG_L004_peak_844	234	.	4.91588	26.5129	23.4833	119
chr1	84696178	84696430	14_CGTACTAG_L004_peak_845	317	.	5.70809	34.8755	31.7289	141
chr1	84839291	84839691	14_CGTACTAG_L004_peak_846	672	.	8.3024	70.7698	67.216	232
chr1	84839764	84839944	14_CGTACTAG_L004_peak_847	290	.	5.28098	32.1144	29.0035	88
chr1	84840012	84840162	14_CGTACTAG_L004_peak_848	60	.	2.78155	8.66436	6.06055	73
chr1	84935746	84935992	14_CGTACTAG_L004_peak_849	199	.	4.55442	22.9495	19.9796	114
chr1	84956685	84956917	14_CGTACTAG_L004_peak_850a	112	.	3.08159	13.9959	11.2183	148
chr1	84956917	84957108	14_CGTACTAG_L004_peak_850b	87	.	2.82045	11.4439	8.74521	84
chr1	84962643	84962834	14_CGTACTAG_L004_peak_851	59	.	2.2404	8.54205	5.93982	92
chr1	84964093	84964283	14_CGTACTAG_L004_peak_852	102	.	2.64541	12.9983	10.2509	74
chr1	84975834	84976177	14_CGTACTAG_L004_peak_853	140	.	3.50977	16.8509	14.0098	107
chr1	84976528	84976724	14_CGTACTAG_L004_peak_854	53	.	2.49653	7.87502	5.31012	98
chr1	84979129	84979344	14_CGTACTAG_L004_peak_855	54	.	2.44151	7.98899	5.42236	122
chr1	84987505	84987791	14_CGTACTAG_L004_peak_856	47	.	2.20094	7.27337	4.73228	161
chr1	84991085	84991367	14_CGTACTAG_L004_peak_857	54	.	2.18849	8.05219	5.47045	89
chr1	84993143	84993337	14_CGTACTAG_L004_peak_858a	44	.	2.13096	6.92435	4.40445	106
chr1	84993337	84993459	14_CGTACTAG_L004_peak_858b	37	.	2.06306	6.28981	3.79734	88
chr1	84993459	84993509	14_CGTACTAG_L004_peak_858c	45	.	2.15348	7.07204	4.53397	35
chr1	84994607	84994774	14_CGTACTAG_L004_peak_859	53	.	2.28643	7.93736	5.37154	82
chr1	85001272	85001452	14_CGTACTAG_L004_peak_860	39	.	2.34811	6.4613	3.96588	95
chr1	85025991	85026221	14_CGTACTAG_L004_peak_861	76	.	2.52797	10.3356	7.67271	80
chr1	85026320	85026619	14_CGTACTAG_L004_peak_862	55	.	2.29508	8.11215	5.52961	173
chr1	85027541	85027766	14_CGTACTAG_L004_peak_863	48	.	2.17308	7.41182	4.86856	87
chr1	85029443	85029609	14_CGTACTAG_L004_peak_864a	54	.	2.20217	8.04305	5.46141	74
chr1	85029609	85029790	14_CGTACTAG_L004_peak_864b	50	.	2.15672	7.61288	5.05177	93
chr1	85046107	85046276	14_CGTACTAG_L004_peak_865	19	.	2.03578	4.28372	1.94387	78
chr1	85046467	85046644	14_CGTACTAG_L004_peak_866	41	.	2.41038	6.629	4.11381	75
chr1	85063325	85063578	14_CGTACTAG_L004_peak_867	63	.	2.63823	8.92272	6.31546	121
chr1	85064218	85064459	14_CGTACTAG_L004_peak_868	41	.	2.28512	6.62995	4.11475	103
chr1	85074967	85075456	14_CGTACTAG_L004_peak_869	346	.	4.03329	37.8371	34.6499	242
chr1	85080806	85081033	14_CGTACTAG_L004_peak_870	78	.	2.39875	10.4732	7.80871	102
chr1	85086304	85086464	14_CGTACTAG_L004_peak_871a	63	.	2.10299	8.99007	6.36961	82
chr1	85086464	85086620	14_CGTACTAG_L004_peak_871b	45	.	1.9499	7.11132	4.57263	79
chr1	85105358	85105719	14_CGTACTAG_L004_peak_872	270	.	3.60588	30.1709	27.0903	243
chr1	85111439	85111730	14_CGTACTAG_L004_peak_873	133	.	2.58473	16.2193	13.3927	113
chr1	85112382	85112560	14_CGTACTAG_L004_peak_874	42	.	1.89186	6.769	4.2516	154
chr1	85112847	85113035	14_CGTACTAG_L004_peak_875	95	.	2.3071	12.2561	9.52684	83
chr1	85147558	85147808	14_CGTACTAG_L004_peak_876a	73	.	3.03628	10.0192	7.35999	97
chr1	85147808	85148046	14_CGTACTAG_L004_peak_876b	58	.	2.8194	8.49255	5.89095	154
chr1	85153664	85153867	14_CGTACTAG_L004_peak_877a	55	.	2.58292	8.17687	5.59343	117
chr1	85153867	85154060	14_CGTACTAG_L004_peak_877b	52	.	2.52077	7.85907	5.2944	86
chr1	85155081	85155251	14_CGTACTAG_L004_peak_878a	33	.	2.19076	5.80298	3.33745	88
chr1	85155251	85155435	14_CGTACTAG_L004_peak_878b	51	.	2.44032	7.71309	5.15057	82
chr1	85170948	85171098	14_CGTACTAG_L004_peak_879	40	.	2.2562	6.59195	4.0933	91
chr1	85171102	85171286	14_CGTACTAG_L004_peak_880	86	.	2.80772	11.3662	8.66839	95
chr1	85179721	85179883	14_CGTACTAG_L004_peak_881	82	.	2.67837	10.8849	8.20395	74
chr1	85183028	85183191	14_CGTACTAG_L004_peak_882a	16	.	1.75177	3.93567	1.63674	99
chr1	85183191	85183362	14_CGTACTAG_L004_peak_882b	62	.	2.30312	8.88235	6.27566	65
chr1	85199129	85199500	14_CGTACTAG_L004_peak_883	152	.	3.23198	18.1164	15.2471	116
chr1	85206576	85206858	14_CGTACTAG_L004_peak_884	54	.	2.42755	8.04381	5.46217	164
chr1	85215096	85215413	14_CGTACTAG_L004_peak_885	52	.	2.40662	7.79283	5.22916	110
chr1	85233748	85233898	14_CGTACTAG_L004_peak_886	52	.	2.16466	7.77376	5.21036	89
chr1	85246381	85246549	14_CGTACTAG_L004_peak_887	46	.	1.85759	7.17942	4.63974	74
chr1	85259744	85259895	14_CGTACTAG_L004_peak_888	80	.	2.17126	10.7592	8.07965	73
chr1	85259934	85260084	14_CGTACTAG_L004_peak_889	78	.	2.17256	10.5629	7.8855	74
chr1	85266039	85266189	14_CGTACTAG_L004_peak_890	13	.	1.72583	3.6135	1.36095	76
chr1	85269993	85270239	14_CGTACTAG_L004_peak_891	64	.	2.23905	9.09461	6.47187	129
chr1	85276581	85276759	14_CGTACTAG_L004_peak_892	40	.	1.98845	6.58439	4.08678	81
chr1	85333139	85333470	14_CGTACTAG_L004_peak_893	48	.	2.15573	7.39835	4.85532	132
chr1	85339960	85340223	14_CGTACTAG_L004_peak_894	29	.	1.89157	5.41836	2.97996	154
chr1	85447599	85447929	14_CGTACTAG_L004_peak_895	78	.	3.01306	10.4898	7.82506	112
chr1	85448272	85448488	14_CGTACTAG_L004_peak_896a	95	.	3.1375	12.3123	9.58248	110
chr1	85448488	85448699	14_CGTACTAG_L004_peak_896b	157	.	3.76457	18.6064	15.7246	106
chr1	85460318	85460619	14_CGTACTAG_L004_peak_897	105	.	2.62024	13.2533	10.5032	200
chr1	85479008	85479215	14_CGTACTAG_L004_peak_898	45	.	2.29773	7.05552	4.52431	94
chr1	85479236	85479590	14_CGTACTAG_L004_peak_899	167	.	3.50711	19.6776	16.7708	208
chr1	85489540	85489690	14_CGTACTAG_L004_peak_900	55	.	2.20131	8.14552	5.56251	76
chr1	85503462	85503631	14_CGTACTAG_L004_peak_901	66	.	2.19846	9.3135	6.68798	74
chr1	85503831	85503996	14_CGTACTAG_L004_peak_902	53	.	2.08176	7.94001	5.37415	116
chr1	85506576	85506734	14_CGTACTAG_L004_peak_903	84	.	2.44912	11.1369	8.44148	74
chr1	85523264	85523432	14_CGTACTAG_L004_peak_904	41	.	2.33983	6.67007	4.15426	75
chr1	85526772	85526924	14_CGTACTAG_L004_peak_905a	59	.	2.42064	8.53372	5.93161	84
chr1	85526924	85527108	14_CGTACTAG_L004_peak_905b	47	.	2.27894	7.30256	4.761	68
chr1	85549677	85549994	14_CGTACTAG_L004_peak_906	120	.	2.92603	14.8294	12.0343	128
chr1	85551688	85551867	14_CGTACTAG_L004_peak_907a	78	.	2.53475	10.5261	7.86081	119
chr1	85551867	85552065	14_CGTACTAG_L004_peak_907b	83	.	2.59473	11.0934	8.39848	60
chr1	85553284	85553518	14_CGTACTAG_L004_peak_908	95	.	2.67198	12.2647	9.53528	106
chr1	85555281	85555617	14_CGTACTAG_L004_peak_909	189	.	3.70995	21.8481	18.901	191
chr1	85562455	85562647	14_CGTACTAG_L004_peak_910	54	.	2.43964	7.97855	5.4121	101
chr1	85563086	85563390	14_CGTACTAG_L004_peak_911	73	.	2.69849	10.0494	7.38971	81
chr1	85565329	85565509	14_CGTACTAG_L004_peak_912	54	.	2.39693	7.99814	5.42363	90
chr1	85573692	85573853	14_CGTACTAG_L004_peak_913	66	.	2.5216	9.29326	6.66797	84
chr1	85581710	85581865	14_CGTACTAG_L004_peak_914	83	.	2.54952	11.065	8.38194	74
chr1	85588780	85589037	14_CGTACTAG_L004_peak_915	103	.	2.71528	13.0684	10.3202	148
chr1	85598368	85598536	14_CGTACTAG_L004_peak_916a	54	.	2.02456	8.01043	5.42923	95
chr1	85598536	85598633	14_CGTACTAG_L004_peak_916b	26	.	1.75037	5.00835	2.60016	73
chr1	85599253	85599586	14_CGTACTAG_L004_peak_917	94	.	2.2965	12.1482	9.43066	118
chr1	85601048	85601231	14_CGTACTAG_L004_peak_918	26	.	1.72824	5.06836	2.65892	122
chr1	85604287	85604620	14_CGTACTAG_L004_peak_919	91	.	2.29376	11.8848	9.17013	193
chr1	85608889	85609202	14_CGTACTAG_L004_peak_920	64	.	2.15838	9.07731	6.45478	74
chr1	85609829	85610112	14_CGTACTAG_L004_peak_921	50	.	2.09475	7.6577	5.09599	184
chr1	85610695	85610852	14_CGTACTAG_L004_peak_922	32	.	1.91855	5.67817	3.2346	73
chr1	85617281	85617457	14_CGTACTAG_L004_peak_923a	131	.	2.76603	15.9569	13.1328	85
chr1	85617457	85617649	14_CGTACTAG_L004_peak_923b	138	.	2.80509	16.6508	13.8116	92
chr1	85622154	85622309	14_CGTACTAG_L004_peak_924	44	.	2.01021	7.00826	4.48701	82
chr1	85624987	85625147	14_CGTACTAG_L004_peak_925	16	.	1.73975	3.9854	1.68503	82
chr1	85625198	85625559	14_CGTACTAG_L004_peak_926	110	.	2.69122	13.8419	11.0756	265
chr1	85648301	85648451	14_CGTACTAG_L004_peak_927	70	.	2.46965	9.65782	7.01527	82
chr1	85650574	85650765	14_CGTACTAG_L004_peak_928	52	.	2.30235	7.80076	5.23699	115
chr1	85720372	85720639	14_CGTACTAG_L004_peak_929	54	.	2.74711	8.00474	5.42363	96
chr1	85736581	85736731	14_CGTACTAG_L004_peak_930	105	.	3.47003	13.337	10.5758	89
chr1	85742911	85743184	14_CGTACTAG_L004_peak_931	153	.	4.04837	18.249	15.3703	147
chr1	85793274	85793757	14_CGTACTAG_L004_peak_932	873	.	9.65147	91.0617	87.3123	161
chr1	85851980	85852141	14_CGTACTAG_L004_peak_933	58	.	2.8194	8.49255	5.89095	81
chr1	85853396	85853592	14_CGTACTAG_L004_peak_934	213	.	4.699	24.3553	21.361	102
chr1	85894422	85894650	14_CGTACTAG_L004_peak_935	166	.	4.19296	19.5559	16.6501	125
chr1	85895430	85895615	14_CGTACTAG_L004_peak_936	45	.	2.60252	7.06228	4.52431	103
chr1	85921876	85922099	14_CGTACTAG_L004_peak_937	206	.	4.62671	23.6491	20.6668	108
chr1	85922266	85922461	14_CGTACTAG_L004_peak_938	166	.	4.19296	19.5559	16.6501	94
chr1	85922593	85922881	14_CGTACTAG_L004_peak_939	58	.	2.8194	8.49255	5.89095	112
chr1	85928359	85928611	14_CGTACTAG_L004_peak_940	166	.	4.19296	19.5559	16.6501	118
chr1	85933751	85933999	14_CGTACTAG_L004_peak_941	129	.	3.7592	15.7276	12.9056	115
chr1	85969569	85969878	14_CGTACTAG_L004_peak_942	574	.	7.87987	60.8721	57.419	153
chr1	86007943	86008093	14_CGTACTAG_L004_peak_943	94	.	3.32545	12.1938	9.46517	80
chr1	86032221	86032766	14_CGTACTAG_L004_peak_944	1096	.	10.7438	113.562	109.609	224
chr1	86045858	86046038	14_CGTACTAG_L004_peak_945a	63	.	2.89169	8.99108	6.36961	115
chr1	86046038	86046225	14_CGTACTAG_L004_peak_945b	78	.	3.10857	10.5484	7.87117	66
chr1	86046225	86046447	14_CGTACTAG_L004_peak_945c	68	.	2.96399	9.50005	6.85936	122
chr1	86053253	86053601	14_CGTACTAG_L004_peak_946a	430	.	6.69065	46.3168	43.0255	205
chr1	86053601	86053914	14_CGTACTAG_L004_peak_946b	301	.	5.56651	33.3167	30.1867	143
chr1	86059474	86059684	14_CGTACTAG_L004_peak_947	135	.	3.83149	16.3461	13.5095	99
chr1	86064244	86064484	14_CGTACTAG_L004_peak_948	796	.	9.44602	83.2995	79.6223	114
chr1	86064542	86064771	14_CGTACTAG_L004_peak_949	357	.	6.07256	38.9239	35.7195	105
chr1	86154573	86154910	14_CGTACTAG_L004_peak_950	676	.	8.54822	71.1618	67.6051	132
chr1	86178910	86179122	14_CGTACTAG_L004_peak_951	213	.	4.699	24.3553	21.361	112
chr1	86214248	86214446	14_CGTACTAG_L004_peak_952	111	.	3.54233	13.9218	11.145	89
chr1	86339515	86339665	14_CGTACTAG_L004_peak_953	83	.	3.18086	11.0874	8.39254	74
chr1	86358953	86359304	14_CGTACTAG_L004_peak_954a	427	.	5.54855	46.0751	42.7856	138
chr1	86359304	86359744	14_CGTACTAG_L004_peak_954b	1556	.	11.6191	159.986	155.689	214
chr1	86434384	86434908	14_CGTACTAG_L004_peak_955	1160	.	10.238	120.023	116.016	225
chr1	86435481	86435747	14_CGTACTAG_L004_peak_956	63	.	2.61937	8.97473	6.3667	166
chr1	86440550	86440798	14_CGTACTAG_L004_peak_957	354	.	5.88235	38.6864	35.4882	119
chr1	86442328	86442751	14_CGTACTAG_L004_peak_958	185	.	4.2828	21.5138	18.5766	305
chr1	86487247	86487751	14_CGTACTAG_L004_peak_959a	1169	.	10.0345	120.919	116.904	272
chr1	86487751	86487994	14_CGTACTAG_L004_peak_959b	22	.	2.00634	4.60395	2.22879	233
chr1	86501668	86501824	14_CGTACTAG_L004_peak_960	78	.	2.86885	10.4929	7.82807	101
chr1	86504089	86504602	14_CGTACTAG_L004_peak_961	376	.	5.6514	40.9038	37.6763	193
chr1	86509502	86509694	14_CGTACTAG_L004_peak_962	49	.	2.67052	7.50933	4.9645	85
chr1	86525242	86525553	14_CGTACTAG_L004_peak_963	634	.	6.00079	66.9153	63.4006	167
chr1	86526100	86526797	14_CGTACTAG_L004_peak_964	973	.	7.60697	101.189	97.3438	480
chr1	86527975	86528178	14_CGTACTAG_L004_peak_965	68	.	2.38278	9.45312	6.82573	99
chr1	86532489	86532664	14_CGTACTAG_L004_peak_966	100	.	3.39774	12.7609	10.0158	90
chr1	86582239	86582453	14_CGTACTAG_L004_peak_967a	58	.	2.8194	8.49255	5.89095	85
chr1	86582453	86582718	14_CGTACTAG_L004_peak_967b	484	.	7.15694	51.7601	48.4039	130
chr1	86582718	86582963	14_CGTACTAG_L004_peak_967c	423	.	6.6509	45.6382	42.3521	136
chr1	86669566	86669742	14_CGTACTAG_L004_peak_968	123	.	3.68691	15.1173	12.3101	82
chr1	86670446	86670650	14_CGTACTAG_L004_peak_969	78	.	3.10857	10.5484	7.87117	100
chr1	86703687	86703998	14_CGTACTAG_L004_peak_970	123	.	3.68691	15.1173	12.3101	209
chr1	86949776	86949952	14_CGTACTAG_L004_peak_971	49	.	2.67482	7.52789	4.96796	94
chr1	87035621	87035798	14_CGTACTAG_L004_peak_972	28	.	2.31336	5.31801	2.88144	85
chr1	87035893	87036091	14_CGTACTAG_L004_peak_973	73	.	3.03628	10.0192	7.35999	106
chr1	87042164	87042388	14_CGTACTAG_L004_peak_974	111	.	3.39647	13.8925	11.1258	107
chr1	87174386	87174549	14_CGTACTAG_L004_peak_975	117	.	3.61462	14.5153	11.7232	83
chr1	87175859	87176071	14_CGTACTAG_L004_peak_976	206	.	4.62671	23.6491	20.6668	103
chr1	87213741	87214119	14_CGTACTAG_L004_peak_977	531	.	6.92213	56.523	53.1163	179
chr1	87214201	87214410	14_CGTACTAG_L004_peak_978	166	.	3.93013	19.5606	16.6548	96
chr1	87246261	87246448	14_CGTACTAG_L004_peak_979	141	.	3.90379	16.9726	14.1218	89
chr1	87273547	87273858	14_CGTACTAG_L004_peak_980	278	.	5.34963	30.9959	27.8986	190
chr1	87292917	87293170	14_CGTACTAG_L004_peak_981	301	.	5.56651	33.3167	30.1867	128
chr1	87326756	87327095	14_CGTACTAG_L004_peak_982a	373	.	6.21714	40.5729	37.348	159
chr1	87327095	87327396	14_CGTACTAG_L004_peak_982b	58	.	2.8194	8.49255	5.89095	181
chr1	87493618	87493901	14_CGTACTAG_L004_peak_983	45	.	2.60252	7.06228	4.52431	181
chr1	87510263	87510475	14_CGTACTAG_L004_peak_984	105	.	3.47003	13.337	10.5758	99
chr1	87574964	87575162	14_CGTACTAG_L004_peak_985	100	.	3.39774	12.7609	10.0158	91
chr1	87607838	87608076	14_CGTACTAG_L004_peak_986	68	.	2.96399	9.50005	6.85936	122
chr1	87718293	87718481	14_CGTACTAG_L004_peak_987	18	.	2.09648	4.143	1.80652	106
chr1	87755807	87756151	14_CGTACTAG_L004_peak_988a	341	.	5.92797	37.2953	34.1121	146
chr1	87756151	87756421	14_CGTACTAG_L004_peak_988b	63	.	2.89169	8.99108	6.36961	199
chr1	87853082	87853400	14_CGTACTAG_L004_peak_989	564	.	7.80757	59.9425	56.499	145
chr1	87879824	87879974	14_CGTACTAG_L004_peak_990	73	.	3.03628	10.0192	7.35999	78
chr1	87929904	87930121	14_CGTACTAG_L004_peak_991	281	.	5.25225	31.2102	28.1113	107
chr1	88008218	88008393	14_CGTACTAG_L004_peak_992	100	.	3.39774	12.7609	10.0158	81
chr1	88144381	88144549	14_CGTACTAG_L004_peak_993	105	.	3.47003	13.337	10.5758	83
chr1	88205663	88205855	14_CGTACTAG_L004_peak_994	58	.	2.8194	8.49255	5.89095	95
chr1	88211931	88212185	14_CGTACTAG_L004_peak_995	85	.	2.17799	11.2488	8.55228	127
chr1	88212421	88212715	14_CGTACTAG_L004_peak_996	34	.	1.75517	5.88477	3.41773	74
chr1	88214664	88214814	14_CGTACTAG_L004_peak_997	56	.	1.82308	8.24461	5.66024	112
chr1	88256296	88256477	14_CGTACTAG_L004_peak_999a	59	.	1.79026	8.54388	5.94165	111
chr1	88256477	88256644	14_CGTACTAG_L004_peak_999b	71	.	1.86018	9.7473	7.10364	71
chr1	88267786	88267937	14_CGTACTAG_L004_peak_1000	19	.	1.57341	4.28934	1.94939	74
chr1	88277140	88277463	14_CGTACTAG_L004_peak_1001a	255	.	2.623	28.5977	25.5402	126
chr1	88277463	88277829	14_CGTACTAG_L004_peak_1001b	4965	.	11.1634	501.425	496.534	198
chr1	88290036	88290214	14_CGTACTAG_L004_peak_1002	90	.	2.11985	11.7165	9.00367	83
chr1	88309165	88309348	14_CGTACTAG_L004_peak_1003a	128	.	2.50282	15.6216	12.8096	89
chr1	88309348	88309552	14_CGTACTAG_L004_peak_1003b	71	.	2.13835	9.81628	7.17183	95
chr1	88309552	88309861	14_CGTACTAG_L004_peak_1003c	78	.	2.21097	10.5104	7.8453	109
chr1	88310458	88310649	14_CGTACTAG_L004_peak_1004	153	.	2.80374	18.1718	15.302	77
chr1	88465798	88465981	14_CGTACTAG_L004_peak_1005	83	.	3.18086	11.0874	8.39254	94
chr1	88478209	88478514	14_CGTACTAG_L004_peak_1006	123	.	3.68691	15.1173	12.3101	201
chr1	88560097	88560307	14_CGTACTAG_L004_peak_1007	32	.	2.38565	5.73572	3.27127	89
chr1	88658319	88658582	14_CGTACTAG_L004_peak_1008	117	.	3.61462	14.5153	11.7232	169
chr1	88701881	88702031	14_CGTACTAG_L004_peak_1009	27	.	2.26308	5.1163	2.70587	78
chr1	88702046	88702343	14_CGTACTAG_L004_peak_1010	318	.	5.65171	34.9638	31.812	129
chr1	88702402	88702611	14_CGTACTAG_L004_peak_1011	51	.	2.68172	7.71764	5.15501	91
chr1	88705900	88706116	14_CGTACTAG_L004_peak_1012	139	.	3.76851	16.8122	13.9715	99
chr1	88745303	88745569	14_CGTACTAG_L004_peak_1013	234	.	4.91588	26.5129	23.4833	147
chr1	88809784	88809961	14_CGTACTAG_L004_peak_1014	54	.	2.74711	8.00474	5.42363	75
chr1	88924261	88924433	14_CGTACTAG_L004_peak_1015	40	.	2.53023	6.60818	4.0933	75
chr1	89069921	89070560	14_CGTACTAG_L004_peak_1016	1201	.	10.3768	124.186	120.144	255
chr1	89070571	89070724	14_CGTACTAG_L004_peak_1017	42	.	2.33886	6.78935	4.27162	94
chr1	89137212	89137362	14_CGTACTAG_L004_peak_1018	32	.	2.38565	5.73572	3.27127	83
chr1	89196170	89196324	14_CGTACTAG_L004_peak_1019	94	.	3.32545	12.1938	9.46517	100
chr1	89207432	89207585	14_CGTACTAG_L004_peak_1020	83	.	3.18086	11.0874	8.39254	74
chr1	89235372	89235730	14_CGTACTAG_L004_peak_1021	309	.	5.6388	34.1015	30.9609	163
chr1	89332736	89332934	14_CGTACTAG_L004_peak_1022	28	.	2.31336	5.31801	2.88144	76
chr1	89400655	89401246	14_CGTACTAG_L004_peak_1023	373	.	6.21714	40.5729	37.348	214
chr1	89454537	89455105	14_CGTACTAG_L004_peak_1024	470	.	6.75585	50.367	47.0277	214
chr1	89510055	89510379	14_CGTACTAG_L004_peak_1025	68	.	2.96399	9.50005	6.85936	103
chr1	89524490	89524640	14_CGTACTAG_L004_peak_1026	78	.	3.10857	10.5484	7.87117	78
chr1	89577005	89577351	14_CGTACTAG_L004_peak_1027	228	.	4.55985	25.8745	22.856	232
chr1	89580010	89580243	14_CGTACTAG_L004_peak_1028	153	.	3.93487	18.2206	15.3503	104
chr1	89676542	89676774	14_CGTACTAG_L004_peak_1029	89	.	3.25316	11.6359	8.9239	135
chr1	89708598	89708752	14_CGTACTAG_L004_peak_1030	73	.	3.03628	10.0192	7.35999	74
chr1	89721290	89721583	14_CGTACTAG_L004_peak_1031	141	.	3.90379	16.9726	14.1218	131
chr1	89943328	89943502	14_CGTACTAG_L004_peak_1032	129	.	3.7592	15.7276	12.9056	92
chr1	90060705	90060876	14_CGTACTAG_L004_peak_1033	111	.	3.54233	13.9218	11.145	83
chr1	90153475	90153651	14_CGTACTAG_L004_peak_1034	89	.	3.25316	11.6359	8.9239	84
chr1	90203843	90204081	14_CGTACTAG_L004_peak_1035	213	.	4.5687	24.3137	21.3261	126
chr1	90205348	90205601	14_CGTACTAG_L004_peak_1036	251	.	5.04261	28.2443	25.1897	122
chr1	90290847	90291214	14_CGTACTAG_L004_peak_1037	192	.	4.48213	22.2568	19.2994	252
chr1	90603263	90603546	14_CGTACTAG_L004_peak_1038	806	.	9.61488	84.2954	80.6087	137
chr1	90650827	90650978	14_CGTACTAG_L004_peak_1039	32	.	2.35947	5.75594	3.29115	74
chr1	90660857	90661081	14_CGTACTAG_L004_peak_1040	68	.	2.96399	9.50005	6.85936	83
chr1	90775704	90776057	14_CGTACTAG_L004_peak_1041	54	.	2.74711	8.00474	5.42363	221
chr1	90797390	90797540	14_CGTACTAG_L004_peak_1042	40	.	2.53023	6.60818	4.0933	86
chr1	90901232	90901401	14_CGTACTAG_L004_peak_1043	63	.	2.89169	8.99108	6.36961	85
chr1	90903961	90904116	14_CGTACTAG_L004_peak_1044	32	.	2.38565	5.73572	3.27127	74
chr1	90906484	90906675	14_CGTACTAG_L004_peak_1045	166	.	4.19296	19.5559	16.6501	84
chr1	90926062	90926301	14_CGTACTAG_L004_peak_1046	105	.	3.47003	13.337	10.5758	140
chr1	90973359	90973573	14_CGTACTAG_L004_peak_1047	255	.	4.97275	28.5687	25.5115	105
chr1	90974930	90975331	14_CGTACTAG_L004_peak_1048	291	.	5.36585	32.2164	29.1047	173
chr1	90998650	90998919	14_CGTACTAG_L004_peak_1049	117	.	3.61462	14.5153	11.7232	110
chr1	91017221	91017487	14_CGTACTAG_L004_peak_1050	105	.	3.47003	13.337	10.5758	141
chr1	91052749	91052978	14_CGTACTAG_L004_peak_1051a	120	.	3.63766	14.8757	12.0802	132
chr1	91052978	91053209	14_CGTACTAG_L004_peak_1051b	313	.	5.64084	34.5081	31.3644	97
chr1	91062339	91062727	14_CGTACTAG_L004_peak_1052	294	.	5.49422	32.5374	29.4182	160
chr1	91065212	91065383	14_CGTACTAG_L004_peak_1053	78	.	3.10857	10.5484	7.87117	85
chr1	91181384	91181606	14_CGTACTAG_L004_peak_1054	63	.	2.89169	8.99108	6.36961	121
chr1	91182047	91182337	14_CGTACTAG_L004_peak_1055	78	.	3.10857	10.5484	7.87117	175
chr1	91209235	91209752	14_CGTACTAG_L004_peak_1056a	503	.	5.52839	53.6857	50.3093	356
chr1	91209752	91210241	14_CGTACTAG_L004_peak_1056b	459	.	5.2901	49.3108	45.9828	162
chr1	91211733	91212029	14_CGTACTAG_L004_peak_1057	134	.	3.04966	16.3272	13.4996	143
chr1	91239186	91239449	14_CGTACTAG_L004_peak_1058	192	.	4.48213	22.2568	19.2994	139
chr1	91249956	91250421	14_CGTACTAG_L004_peak_1059	1341	.	11.3112	138.314	134.166	221
chr1	91298070	91298469	14_CGTACTAG_L004_peak_1060	666	.	8.30214	70.2304	66.6831	174
chr1	91347018	91347222	14_CGTACTAG_L004_peak_1061	138	.	3.83932	16.6504	13.8111	95
chr1	91380505	91380742	14_CGTACTAG_L004_peak_1062	129	.	3.7592	15.7276	12.9056	147
chr1	91398484	91399064	14_CGTACTAG_L004_peak_1063	454	.	6.87679	48.7526	45.432	325
chr1	91413093	91413505	14_CGTACTAG_L004_peak_1064	647	.	7.51394	68.2436	64.7162	214
chr1	91414086	91414569	14_CGTACTAG_L004_peak_1065	148	.	3.65566	17.7151	14.8493	235
chr1	91422326	91422521	14_CGTACTAG_L004_peak_1066	28	.	2.31336	5.31801	2.88144	110
chr1	91436372	91436558	14_CGTACTAG_L004_peak_1067	159	.	4.10072	18.7979	15.9144	88
chr1	91458209	91458483	14_CGTACTAG_L004_peak_1068	113	.	3.07616	14.1591	11.38	92
chr1	91459062	91459795	14_CGTACTAG_L004_peak_1069	770	.	7.44141	80.6535	77.0025	351
chr1	91483387	91483596	14_CGTACTAG_L004_peak_1070	206	.	4.62671	23.6491	20.6668	102
chr1	91494472	91494742	14_CGTACTAG_L004_peak_1071	525	.	7.37101	55.9128	52.5137	144
chr1	91523865	91524058	14_CGTACTAG_L004_peak_1072	105	.	3.47003	13.337	10.5758	93
chr1	91525904	91526123	14_CGTACTAG_L004_peak_1073	129	.	3.7592	15.7276	12.9056	111
chr1	91540294	91540942	14_CGTACTAG_L004_peak_1074	1157	.	10.632	119.782	115.776	172
chr1	91563323	91563493	14_CGTACTAG_L004_peak_1075	28	.	2.31336	5.31801	2.88144	74
chr1	91564138	91564297	14_CGTACTAG_L004_peak_1076	129	.	3.7592	15.7276	12.9056	78
chr1	91600700	91600986	14_CGTACTAG_L004_peak_1077	317	.	5.7111	34.8919	31.7406	150
chr1	91743035	91743185	14_CGTACTAG_L004_peak_1078	58	.	2.8194	8.49255	5.89095	81
chr1	91962359	91962545	14_CGTACTAG_L004_peak_1079	147	.	3.9312	17.655	14.7897	96
chr1	91969120	91969270	14_CGTACTAG_L004_peak_1080	91	.	3.21148	11.8617	9.14732	76
chr1	91978566	91978721	14_CGTACTAG_L004_peak_1081	79	.	3.04672	10.6531	7.97477	86
chr1	92030578	92030785	14_CGTACTAG_L004_peak_1082	54	.	2.74711	8.00474	5.42363	79
chr1	92100344	92100499	14_CGTACTAG_L004_peak_1083	78	.	3.10857	10.5484	7.87117	79
chr1	92130435	92130826	14_CGTACTAG_L004_peak_1084	192	.	4.48213	22.2568	19.2994	127
chr1	92137220	92137450	14_CGTACTAG_L004_peak_1085	123	.	3.68691	15.1173	12.3101	99
chr1	92180043	92180715	14_CGTACTAG_L004_peak_1086a	1485	.	10.05	152.843	148.592	487
chr1	92180715	92181027	14_CGTACTAG_L004_peak_1086b	289	.	4.18046	32.0825	28.9719	185
chr1	92195810	92196105	14_CGTACTAG_L004_peak_1087	264	.	5.20505	29.4775	26.4023	157
chr1	92258116	92258386	14_CGTACTAG_L004_peak_1088	18	.	2.09648	4.143	1.80652	166
chr1	92264312	92264540	14_CGTACTAG_L004_peak_1089	49	.	2.67482	7.52789	4.96796	87
chr1	92270549	92270706	14_CGTACTAG_L004_peak_1090a	45	.	2.60252	7.06228	4.52431	79
chr1	92270706	92270869	14_CGTACTAG_L004_peak_1090b	63	.	2.88081	8.94237	6.33481	79
chr1	92437704	92437973	14_CGTACTAG_L004_peak_1091a	278	.	5.08475	30.9842	27.8922	144
chr1	92437973	92438306	14_CGTACTAG_L004_peak_1091b	88	.	3.11082	11.566	8.86579	125
chr1	92473503	92474002	14_CGTACTAG_L004_peak_1092	541	.	7.57684	57.602	54.1844	296
chr1	92635045	92635296	14_CGTACTAG_L004_peak_1093a	179	.	4.33754	20.8921	17.9601	150
chr1	92635296	92635479	14_CGTACTAG_L004_peak_1093b	58	.	2.8194	8.49255	5.89095	101
chr1	92641876	92642096	14_CGTACTAG_L004_peak_1094	256	.	5.13276	28.7272	25.6634	116
chr1	92647839	92648069	14_CGTACTAG_L004_peak_1095	166	.	4.19296	19.5559	16.6501	110
chr1	92742956	92743194	14_CGTACTAG_L004_peak_1096	73	.	3.03628	10.0192	7.35999	97
chr1	92769930	92770082	14_CGTACTAG_L004_peak_1097	32	.	2.38565	5.73572	3.27127	83
chr1	92831199	92831358	14_CGTACTAG_L004_peak_1098	106	.	3.21812	13.3731	10.6116	76
chr1	92831443	92831963	14_CGTACTAG_L004_peak_1099	105	.	3.2038	13.2936	10.5431	167
chr1	92834097	92834265	14_CGTACTAG_L004_peak_1100	156	.	3.708	18.529	15.6479	88
chr1	92840357	92840519	14_CGTACTAG_L004_peak_1101	86	.	3.19943	11.3832	8.6852	80
chr1	92895169	92895344	14_CGTACTAG_L004_peak_1102	102	.	3.40546	13.026	10.2783	88
chr1	92906802	92907077	14_CGTACTAG_L004_peak_1103	134	.	3.71245	16.2619	13.435	151
chr1	92910568	92910847	14_CGTACTAG_L004_peak_1104	363	.	5.74896	39.5217	36.313	155
chr1	92934234	92934532	14_CGTACTAG_L004_peak_1105a	546	.	6.67414	58.0858	54.6645	146
chr1	92934532	92934897	14_CGTACTAG_L004_peak_1105b	1351	.	11.3579	139.323	135.167	152
chr1	92956751	92956937	14_CGTACTAG_L004_peak_1106	105	.	3.47003	13.337	10.5758	86
chr1	93014562	93014766	14_CGTACTAG_L004_peak_1107	107	.	3.4507	13.4766	10.7141	109
chr1	93085251	93085531	14_CGTACTAG_L004_peak_1108	213	.	4.699	24.3553	21.361	101
chr1	93101072	93101301	14_CGTACTAG_L004_peak_1109	87	.	3.125	11.4351	8.73643	96
chr1	93101741	93102082	14_CGTACTAG_L004_peak_1110	268	.	5.03311	29.9707	26.8918	186
chr1	93115135	93115382	14_CGTACTAG_L004_peak_1111	278	.	5.34963	30.9959	27.8986	134
chr1	93174468	93174719	14_CGTACTAG_L004_peak_1112	228	.	4.79887	25.8906	22.8719	134
chr1	93220884	93221089	14_CGTACTAG_L004_peak_1113	123	.	3.68691	15.1173	12.3101	100
chr1	93235612	93235920	14_CGTACTAG_L004_peak_1114	132	.	3.66789	16.0291	13.2043	108
chr1	93289716	93289970	14_CGTACTAG_L004_peak_1115	274	.	5.0016	30.4962	27.4079	130
chr1	93305771	93305973	14_CGTACTAG_L004_peak_1116	227	.	4.84359	25.7873	22.7693	107
chr1	93342696	93343014	14_CGTACTAG_L004_peak_1117	1215	.	10.8155	125.562	121.51	173
chr1	93343432	93343776	14_CGTACTAG_L004_peak_1118	634	.	7.32685	66.9429	63.4281	139
chr1	93444809	93445049	14_CGTACTAG_L004_peak_1119	398	.	6.43402	43.0838	39.8278	111
chr1	93445574	93445753	14_CGTACTAG_L004_peak_1120	52	.	2.69313	7.76791	5.20455	88
chr1	93478121	93478660	14_CGTACTAG_L004_peak_1121	1406	.	10.1825	144.888	140.692	367
chr1	93478681	93479098	14_CGTACTAG_L004_peak_1122	1276	.	9.66933	131.737	127.637	214
chr1	93511588	93511747	14_CGTACTAG_L004_peak_1123	39	.	2.49377	6.45466	3.95935	86
chr1	93511756	93512374	14_CGTACTAG_L004_peak_1124	990	.	10.7725	102.897	99.0367	206
chr1	93635481	93636053	14_CGTACTAG_L004_peak_1125	2111	.	14.0386	215.723	211.18	351
chr1	93668722	93669031	14_CGTACTAG_L004_peak_1126	355	.	5.90051	38.7907	35.5917	178
chr1	93685391	93685610	14_CGTACTAG_L004_peak_1127a	242	.	4.98817	27.2448	24.2037	118
chr1	93685610	93685772	14_CGTACTAG_L004_peak_1127b	58	.	2.8194	8.49255	5.89095	102
chr1	93727073	93727282	14_CGTACTAG_L004_peak_1128	147	.	3.97608	17.607	14.7421	99
chr1	93754527	93754792	14_CGTACTAG_L004_peak_1129a	363	.	5.6875	39.544	36.3351	145
chr1	93754792	93755222	14_CGTACTAG_L004_peak_1129b	425	.	6.17015	45.8715	42.5836	121
chr1	93801764	93802123	14_CGTACTAG_L004_peak_1130	492	.	6.04339	52.626	49.2633	181
chr1	93803711	93804064	14_CGTACTAG_L004_peak_1131	1061	.	9.12036	110.032	106.109	158
chr1	93804149	93804383	14_CGTACTAG_L004_peak_1132	202	.	3.86426	23.1946	20.2228	121
chr1	93825140	93825397	14_CGTACTAG_L004_peak_1133	89	.	3.25316	11.6359	8.9239	116
chr1	93825404	93825556	14_CGTACTAG_L004_peak_1134	49	.	2.67482	7.52789	4.96796	74
chr1	93846084	93846236	14_CGTACTAG_L004_peak_1135	105	.	3.47003	13.337	10.5758	74
chr1	93911990	93912155	14_CGTACTAG_L004_peak_1136	135	.	3.83149	16.3461	13.5095	78
chr1	93981019	93981194	14_CGTACTAG_L004_peak_1137	147	.	3.97608	17.607	14.7421	95
chr1	94003703	94003899	14_CGTACTAG_L004_peak_1138	141	.	3.90379	16.9726	14.1218	96
chr1	94027552	94027806	14_CGTACTAG_L004_peak_1139a	496	.	6.53207	53.0403	49.6716	158
chr1	94027806	94028078	14_CGTACTAG_L004_peak_1139b	1146	.	10.6459	118.613	114.617	97
chr1	94034894	94035247	14_CGTACTAG_L004_peak_1140	459	.	6.64894	49.2659	45.9381	176
chr1	94035253	94035524	14_CGTACTAG_L004_peak_1141	265	.	4.96894	29.6008	26.5246	119
chr1	94079169	94079423	14_CGTACTAG_L004_peak_1142	574	.	7.87987	60.8721	57.419	115
chr1	94413063	94413324	14_CGTACTAG_L004_peak_1143	271	.	5.27734	30.2338	27.1475	137
chr1	94469850	94470172	14_CGTACTAG_L004_peak_1144	286	.	5.42193	31.7638	28.6555	109
chr1	94749899	94750132	14_CGTACTAG_L004_peak_1145	117	.	3.61462	14.5153	11.7232	116
chr1	94990166	94990316	14_CGTACTAG_L004_peak_1146	78	.	3.10857	10.5484	7.87117	74
chr1	95218979	95219239	14_CGTACTAG_L004_peak_1147	199	.	4.55442	22.9495	19.9796	155
chr1	95313429	95314164	14_CGTACTAG_L004_peak_1148	951	.	10.5338	98.9249	95.1005	161
chr1	95451878	95452118	14_CGTACTAG_L004_peak_1149	440	.	6.79548	47.3647	44.0581	104
chr1	95667352	95667800	14_CGTACTAG_L004_peak_1150	357	.	6.07256	38.9239	35.7195	308
chr1	95830828	95831131	14_CGTACTAG_L004_peak_1151	129	.	3.7592	15.7276	12.9056	154
chr1	97300327	97300633	14_CGTACTAG_L004_peak_1152	242	.	4.98817	27.2448	24.2037	185
chr1	97553693	97554054	14_CGTACTAG_L004_peak_1153a	406	.	6.50631	43.9305	40.6645	184
chr1	97554054	97554273	14_CGTACTAG_L004_peak_1153b	32	.	2.38565	5.73572	3.27127	178
chr1	97554273	97554328	14_CGTACTAG_L004_peak_1153c	36	.	2.45794	6.16589	3.67547	41
chr1	97623230	97623462	14_CGTACTAG_L004_peak_1154	94	.	3.32545	12.1938	9.46517	126
chr1	97660599	97660982	14_CGTACTAG_L004_peak_1155	304	.	4.73738	33.5922	30.4602	154
chr1	97661348	97661577	14_CGTACTAG_L004_peak_1156a	81	.	2.77635	10.8367	8.15628	115
chr1	97661577	97661821	14_CGTACTAG_L004_peak_1156b	303	.	4.71553	33.4361	30.3052	115
chr1	97661844	97662267	14_CGTACTAG_L004_peak_1157	683	.	7.20906	71.9275	68.3625	155
chr1	97769881	97770279	14_CGTACTAG_L004_peak_1158	1308	.	11.9696	134.971	130.847	234
chr1	97770300	97770583	14_CGTACTAG_L004_peak_1159	715	.	8.31218	75.1363	71.5399	155
chr1	97976913	97977260	14_CGTACTAG_L004_peak_1160	271	.	5.27734	30.2338	27.1475	159
chr1	97977292	97977468	14_CGTACTAG_L004_peak_1161	63	.	2.89169	8.99108	6.36961	100
chr1	98047726	98047915	14_CGTACTAG_L004_peak_1162	78	.	3.10857	10.5484	7.87117	97
chr1	98088284	98088591	14_CGTACTAG_L004_peak_1163	199	.	4.55442	22.9495	19.9796	176
chr1	98094910	98095068	14_CGTACTAG_L004_peak_1164	68	.	2.96399	9.50005	6.85936	78
chr1	98095257	98095790	14_CGTACTAG_L004_peak_1165	564	.	7.80757	59.9425	56.499	357
chr1	98190281	98190508	14_CGTACTAG_L004_peak_1166	349	.	6.00027	38.107	34.9132	111
chr1	98589286	98589531	14_CGTACTAG_L004_peak_1167	89	.	3.25316	11.6359	8.9239	109
chr1	98748987	98749137	14_CGTACTAG_L004_peak_1168	73	.	3.03628	10.0192	7.35999	73
chr1	99772287	99772481	14_CGTACTAG_L004_peak_1169	111	.	3.54233	13.9218	11.145	89
chr1	100180040	100180425	14_CGTACTAG_L004_peak_1170	1144	.	11.9282	118.4	114.406	139
chr1	100223934	100224158	14_CGTACTAG_L004_peak_1171	160	.	4.12066	18.8987	16.0064	116
chr1	100231553	100231842	14_CGTACTAG_L004_peak_1172	208	.	4.54702	23.8741	20.8901	155
chr1	100231907	100232226	14_CGTACTAG_L004_peak_1173	410	.	6.42458	44.3582	41.0889	176
chr1	100738816	100739019	14_CGTACTAG_L004_peak_1174	449	.	6.86777	48.2348	44.9181	98
chr1	102628125	102628390	14_CGTACTAG_L004_peak_1175	6125	.	34.5314	617.494	612.525	135
chr1	104746891	104747097	14_CGTACTAG_L004_peak_1176	89	.	3.25316	11.6359	8.9239	97
chr1	104769343	104769562	14_CGTACTAG_L004_peak_1177	114	.	3.33434	14.2329	11.4531	104
chr1	104770357	104770533	14_CGTACTAG_L004_peak_1178	94	.	3.10313	12.1286	9.41129	74
chr1	104771976	104772390	14_CGTACTAG_L004_peak_1179	466	.	6.47572	49.9923	46.6558	159
chr1	104807340	104807507	14_CGTACTAG_L004_peak_1180	94	.	3.32545	12.1938	9.46517	80
chr1	104815299	104815548	14_CGTACTAG_L004_peak_1181	192	.	4.48213	22.2568	19.2994	116
chr1	104838226	104838575	14_CGTACTAG_L004_peak_1182	766	.	9.32571	80.2517	76.604	181
chr1	104838946	104839223	14_CGTACTAG_L004_peak_1183a	100	.	3.39774	12.7609	10.0158	119
chr1	104839223	104839500	14_CGTACTAG_L004_peak_1183b	256	.	5.13276	28.7272	25.6634	158
chr1	104944802	104944962	14_CGTACTAG_L004_peak_1184	49	.	2.67482	7.52789	4.96796	97
chr1	105161411	105161571	14_CGTACTAG_L004_peak_1185	49	.	2.67482	7.52789	4.96796	73
chr1	105356361	105356581	14_CGTACTAG_L004_peak_1186	94	.	3.32545	12.1938	9.46517	116
chr1	105663574	105664023	14_CGTACTAG_L004_peak_1187	1154	.	11.3456	119.459	115.456	213
chr1	105906203	105906473	14_CGTACTAG_L004_peak_1188a	60	.	2.6699	8.61691	6.0137	131
chr1	105906473	105906807	14_CGTACTAG_L004_peak_1188b	751	.	8.36641	78.7324	75.1005	140
chr1	105908114	105908296	14_CGTACTAG_L004_peak_1189	110	.	3.34385	13.8401	11.0739	89
chr1	105908370	105908532	14_CGTACTAG_L004_peak_1190	48	.	2.53566	7.35626	4.81388	83
chr1	105990156	105990763	14_CGTACTAG_L004_peak_1191	1302	.	10.1802	134.385	130.265	285
chr1	105993931	105994096	14_CGTACTAG_L004_peak_1192	77	.	2.6616	10.4628	7.79838	77
chr1	106013893	106014121	14_CGTACTAG_L004_peak_1193	63	.	2.89169	8.99108	6.36961	111
chr1	106037099	106037265	14_CGTACTAG_L004_peak_1194	62	.	2.83051	8.89097	6.28411	80
chr1	106039101	106039268	14_CGTACTAG_L004_peak_1195	36	.	2.37702	6.08675	3.61586	89
chr1	106152953	106153291	14_CGTACTAG_L004_peak_1196	129	.	3.7592	15.7276	12.9056	225
chr1	106155319	106155675	14_CGTACTAG_L004_peak_1197	357	.	6.07256	38.9239	35.7195	174
chr1	106171240	106171566	14_CGTACTAG_L004_peak_1198a	2253	.	13.2675	229.926	225.345	209
chr1	106171566	106171893	14_CGTACTAG_L004_peak_1198b	1125	.	8.64541	116.555	112.576	117
chr1	106199627	106200044	14_CGTACTAG_L004_peak_1199	1040	.	10.7672	107.971	104.066	208
chr1	106241023	106241370	14_CGTACTAG_L004_peak_1200	602	.	8.09674	63.6846	60.2027	202
chr1	106242227	106242381	14_CGTACTAG_L004_peak_1201	68	.	2.96399	9.50005	6.85936	73
chr1	106395548	106395767	14_CGTACTAG_L004_peak_1202	286	.	5.42193	31.7638	28.6555	110
chr1	106403073	106403184	14_CGTACTAG_L004_peak_1203a	21	.	2.16877	4.52128	2.14792	74
chr1	106403184	106403242	14_CGTACTAG_L004_peak_1203b	28	.	2.31336	5.31801	2.88144	37
chr1	106511637	106511878	14_CGTACTAG_L004_peak_1204	173	.	4.26525	20.2204	17.3014	111
chr1	106603061	106603292	14_CGTACTAG_L004_peak_1205	117	.	3.61462	14.5153	11.7232	117
chr1	106630183	106630386	14_CGTACTAG_L004_peak_1206	179	.	4.33754	20.8921	17.9601	104
chr1	106713922	106714206	14_CGTACTAG_L004_peak_1207a	70	.	2.9202	9.66833	7.02563	163
chr1	106714206	106714559	14_CGTACTAG_L004_peak_1207b	248	.	4.91971	27.9239	24.8774	122
chr1	106717317	106717467	14_CGTACTAG_L004_peak_1208	81	.	3.0843	10.8345	8.15411	74
chr1	106759340	106759524	14_CGTACTAG_L004_peak_1209	66	.	2.64793	9.28668	6.66153	73
chr1	106759527	106760072	14_CGTACTAG_L004_peak_1210	1511	.	11.7993	155.402	151.135	276
chr1	106796213	106796459	14_CGTACTAG_L004_peak_1211	45	.	2.60252	7.06228	4.52431	98
chr1	106796578	106796867	14_CGTACTAG_L004_peak_1212	687	.	8.74737	72.3265	68.7564	135
chr1	106870016	106870387	14_CGTACTAG_L004_peak_1213	249	.	5.06046	27.983	24.9304	254
chr1	106883861	106884150	14_CGTACTAG_L004_peak_1214	192	.	4.48213	22.2568	19.2994	134
chr1	107000604	107000754	14_CGTACTAG_L004_peak_1215	49	.	2.67482	7.52789	4.96796	71
chr1	107811102	107811258	14_CGTACTAG_L004_peak_1216	32	.	2.38565	5.73572	3.27127	89
chr1	108082659	108082925	14_CGTACTAG_L004_peak_1217	166	.	4.19296	19.5559	16.6501	121
chr1	109985550	109985749	14_CGTACTAG_L004_peak_1218	249	.	5.06046	27.983	24.9304	108
chr1	110975162	110975348	14_CGTACTAG_L004_peak_1219	45	.	2.60252	7.06228	4.52431	90
chr1	110977365	110977569	14_CGTACTAG_L004_peak_1220	100	.	3.39774	12.7609	10.0158	92
chr1	111864085	111864240	14_CGTACTAG_L004_peak_1221	102	.	3.27658	13.0458	10.2978	73
chr1	111864355	111864611	14_CGTACTAG_L004_peak_1222	114	.	3.42156	14.2526	11.4725	105
chr1	111864641	111865190	14_CGTACTAG_L004_peak_1223	1266	.	11.953	130.781	126.687	364
chr1	112380007	112380210	14_CGTACTAG_L004_peak_1224	166	.	4.19296	19.5559	16.6501	104
chr1	112389817	112389994	14_CGTACTAG_L004_peak_1225	94	.	3.32545	12.1938	9.46517	88
chr1	112451759	112451946	14_CGTACTAG_L004_peak_1226	117	.	3.61462	14.5153	11.7232	94
chr1	113358262	113358624	14_CGTACTAG_L004_peak_1227	546	.	7.66299	58.0953	54.6711	220
chr1	118311106	118311336	14_CGTACTAG_L004_peak_1228	317	.	5.7111	34.8919	31.7406	111
chr1	118311414	118311584	14_CGTACTAG_L004_peak_1229	78	.	3.10857	10.5484	7.87117	94
chr1	118321639	118321936	14_CGTACTAG_L004_peak_1230	278	.	5.34963	30.9959	27.8986	173
chr1	118359370	118359690	14_CGTACTAG_L004_peak_1231	147	.	3.97608	17.607	14.7421	164
chr1	118388819	118389087	14_CGTACTAG_L004_peak_1232	147	.	3.97608	17.607	14.7421	99
chr1	118389202	118389459	14_CGTACTAG_L004_peak_1233	1062	.	11.3424	110.214	106.289	123
chr1	118398896	118399114	14_CGTACTAG_L004_peak_1234	68	.	2.96399	9.50005	6.85936	82
chr1	118437911	118438113	14_CGTACTAG_L004_peak_1235	199	.	4.55442	22.9495	19.9796	95
chr1	118458918	118459128	14_CGTACTAG_L004_peak_1236a	321	.	5.43865	35.2968	32.1424	119
chr1	118459128	118459345	14_CGTACTAG_L004_peak_1236b	221	.	4.54989	25.1741	22.167	91
chr1	118459419	118459590	14_CGTACTAG_L004_peak_1237	108	.	3.33761	13.5847	10.8211	89
chr1	118476963	118477180	14_CGTACTAG_L004_peak_1238	192	.	4.48213	22.2568	19.2994	114
chr1	118485620	118485928	14_CGTACTAG_L004_peak_1239	792	.	9.10613	82.9701	79.297	158
chr1	118486076	118486342	14_CGTACTAG_L004_peak_1240	94	.	3.19426	12.1955	9.46684	154
chr1	118498396	118498645	14_CGTACTAG_L004_peak_1241	220	.	4.7713	25.068	22.0617	131
chr1	118627870	118628084	14_CGTACTAG_L004_peak_1242	58	.	2.8194	8.49255	5.89095	105
chr1	118759689	118759868	14_CGTACTAG_L004_peak_1243	85	.	3.09109	11.2662	8.56947	89
chr1	118895528	118895678	14_CGTACTAG_L004_peak_1244	68	.	2.96399	9.50005	6.85936	71
chr1	118905408	118905648	14_CGTACTAG_L004_peak_1245	153	.	4.04837	18.249	15.3703	140
chr1	118909276	118909512	14_CGTACTAG_L004_peak_1246	120	.	3.5416	14.8796	12.0841	113
chr1	118910728	118910928	14_CGTACTAG_L004_peak_1247	46	.	2.60288	7.21583	4.67556	94
chr1	118911009	118911159	14_CGTACTAG_L004_peak_1248	35	.	2.42511	6.02977	3.56001	115
chr1	118936137	118936293	14_CGTACTAG_L004_peak_1249	68	.	2.96399	9.50005	6.85936	89
chr1	118976607	118976927	14_CGTACTAG_L004_peak_1250	415	.	6.5786	44.782	41.5059	138
chr1	118980698	118980848	14_CGTACTAG_L004_peak_1251	73	.	3.03628	10.0192	7.35999	74
chr1	119033902	119034249	14_CGTACTAG_L004_peak_1252	365	.	6.14485	39.7458	36.5312	159
chr1	119049894	119050110	14_CGTACTAG_L004_peak_1253	130	.	3.74426	15.9118	13.0881	111
chr1	119050273	119050593	14_CGTACTAG_L004_peak_1254	140	.	3.8807	16.8576	14.0164	163
chr1	119053635	119053837	14_CGTACTAG_L004_peak_1255	167	.	4.10397	19.6755	16.7687	98
chr1	119082733	119082901	14_CGTACTAG_L004_peak_1256	117	.	3.61462	14.5153	11.7232	73
chr1	119093817	119094010	14_CGTACTAG_L004_peak_1257	256	.	5.13276	28.7272	25.6634	97
chr1	119255535	119255718	14_CGTACTAG_L004_peak_1258	91	.	3.21148	11.8617	9.14732	91
chr1	119256755	119257210	14_CGTACTAG_L004_peak_1259	647	.	8.24957	68.3033	64.7754	180
chr1	119388759	119388960	14_CGTACTAG_L004_peak_1260	68	.	2.96399	9.50005	6.85936	88
chr1	119390200	119390389	14_CGTACTAG_L004_peak_1261	117	.	3.61462	14.5153	11.7232	92
chr1	119390663	119390834	14_CGTACTAG_L004_peak_1262	32	.	2.38565	5.73572	3.27127	76
chr1	119421163	119421337	14_CGTACTAG_L004_peak_1263	25	.	2.18978	4.92913	2.52246	82
chr1	119423685	119423835	14_CGTACTAG_L004_peak_1264	87	.	3.13438	11.4816	8.78242	72
chr1	119432193	119432405	14_CGTACTAG_L004_peak_1265	49	.	2.67482	7.52789	4.96796	107
chr1	119484527	119484774	14_CGTACTAG_L004_peak_1266	389	.	6.36173	42.2419	38.9962	124
chr1	119504514	119505092	14_CGTACTAG_L004_peak_1267	1375	.	10.7603	141.755	137.582	271
chr1	119518216	119518398	14_CGTACTAG_L004_peak_1268	68	.	2.96399	9.50005	6.85936	97
chr1	119521101	119521271	14_CGTACTAG_L004_peak_1269	165	.	4.06642	19.4759	16.5785	81
chr1	119525984	119526261	14_CGTACTAG_L004_peak_1270	436	.	6.34209	46.9462	43.6464	139
chr1	119526311	119526461	14_CGTACTAG_L004_peak_1271	48	.	2.57002	7.36928	4.8267	126
chr1	119548759	119548917	14_CGTACTAG_L004_peak_1272	135	.	3.83149	16.3461	13.5095	84
chr1	119648552	119648790	14_CGTACTAG_L004_peak_1273	199	.	4.55442	22.9495	19.9796	112
chr1	119648886	119649087	14_CGTACTAG_L004_peak_1274	186	.	4.40983	21.571	18.6261	98
chr1	119837272	119837808	14_CGTACTAG_L004_peak_1275	933	.	9.86053	97.1952	93.3873	276
chr1	119843227	119843430	14_CGTACTAG_L004_peak_1276	94	.	3.32545	12.1938	9.46517	90
chr1	119879005	119879349	14_CGTACTAG_L004_peak_1277	89	.	3.25316	11.6359	8.9239	174
chr1	119899839	119899997	14_CGTACTAG_L004_peak_1278	68	.	2.96399	9.50005	6.85936	74
chr1	119913071	119913277	14_CGTACTAG_L004_peak_1279	111	.	3.54233	13.9218	11.145	95
chr1	120033111	120033348	14_CGTACTAG_L004_peak_1280	242	.	4.98817	27.2448	24.2037	108
chr1	120093627	120093797	14_CGTACTAG_L004_peak_1281	105	.	3.47003	13.337	10.5758	90
chr1	120115405	120116199	14_CGTACTAG_L004_peak_1282	1124	.	9.26417	116.426	112.449	361
chr1	120120921	120121352	14_CGTACTAG_L004_peak_1283	991	.	9.17927	103.022	99.1607	175
chr1	120142621	120142890	14_CGTACTAG_L004_peak_1284	111	.	3.54233	13.9218	11.145	158
chr1	120154346	120154515	14_CGTACTAG_L004_peak_1285	192	.	4.48213	22.2568	19.2994	82
chr1	120171885	120172099	14_CGTACTAG_L004_peak_1286	166	.	4.19296	19.5559	16.6501	103
chr1	120189324	120189551	14_CGTACTAG_L004_peak_1287	199	.	4.55442	22.9495	19.9796	109
chr1	120197255	120197489	14_CGTACTAG_L004_peak_1288	271	.	5.27734	30.2338	27.1475	122
chr1	120207598	120207902	14_CGTACTAG_L004_peak_1289	129	.	3.7592	15.7276	12.9056	106
chr1	120245776	120246061	14_CGTACTAG_L004_peak_1290	131	.	3.7562	15.9716	13.1473	121
chr1	120265192	120265509	14_CGTACTAG_L004_peak_1291	148	.	3.84106	17.7221	14.8562	169
chr1	120340437	120340602	14_CGTACTAG_L004_peak_1292	63	.	2.89169	8.99108	6.36961	84
chr1	120357400	120357577	14_CGTACTAG_L004_peak_1293a	89	.	3.25316	11.6359	8.9239	89
chr1	120357577	120357758	14_CGTACTAG_L004_peak_1293b	123	.	3.68691	15.1173	12.3101	89
chr1	120382524	120382679	14_CGTACTAG_L004_peak_1294	36	.	2.45794	6.16589	3.67547	74
chr1	120586570	120586722	14_CGTACTAG_L004_peak_1295	63	.	2.89169	8.99108	6.36961	93
chr1	120594693	120594858	14_CGTACTAG_L004_peak_1296	40	.	2.53023	6.60818	4.0933	73
chr1	120685965	120686142	14_CGTACTAG_L004_peak_1297	129	.	3.7592	15.7276	12.9056	91
chr1	120817643	120817805	14_CGTACTAG_L004_peak_1298	83	.	3.18086	11.0874	8.39254	72
chr1	121047548	121047703	14_CGTACTAG_L004_peak_1299	36	.	2.45794	6.16589	3.67547	109
chr1	121087088	121087314	14_CGTACTAG_L004_peak_1300a	791	.	9.27015	82.8269	79.155	177
chr1	121087314	121087527	14_CGTACTAG_L004_peak_1300b	803	.	9.37826	84.0649	80.3816	50
chr1	121096601	121096823	14_CGTACTAG_L004_peak_1301	147	.	3.97608	17.607	14.7421	123
chr1	121111941	121112155	14_CGTACTAG_L004_peak_1302	117	.	3.61462	14.5153	11.7232	113
chr1	121280438	121280606	14_CGTACTAG_L004_peak_1303a	73	.	3.03628	10.0192	7.35999	75
chr1	121280606	121280798	14_CGTACTAG_L004_peak_1303b	117	.	3.61462	14.5153	11.7232	93
chr1	121314883	121315092	14_CGTACTAG_L004_peak_1304a	40	.	2.53023	6.60818	4.0933	99
chr1	121315092	121315311	14_CGTACTAG_L004_peak_1304b	227	.	4.84359	25.7873	22.7693	110
chr1	121327683	121328191	14_CGTACTAG_L004_peak_1305	999	.	10.3201	103.851	99.9821	190
chr1	121430913	121431318	14_CGTACTAG_L004_peak_1306	763	.	9.09091	80.0122	76.368	136
chr1	121441185	121441360	14_CGTACTAG_L004_peak_1307	73	.	3.03628	10.0192	7.35999	82
chr1	121484464	121484687	14_CGTACTAG_L004_peak_1308	58	.	2.8194	8.49255	5.89095	99
chr1	121490331	121490522	14_CGTACTAG_L004_peak_1309	153	.	4.04837	18.249	15.3703	100
chr1	121528448	121528598	14_CGTACTAG_L004_peak_1310	54	.	2.74711	8.00474	5.42363	81
chr1	121567634	121567850	14_CGTACTAG_L004_peak_1311a	100	.	3.39774	12.7609	10.0158	91
chr1	121567850	121568135	14_CGTACTAG_L004_peak_1311b	484	.	7.15694	51.7601	48.4039	125
chr1	122303860	122304108	14_CGTACTAG_L004_peak_1312	105	.	3.47003	13.337	10.5758	141
chr1	122357083	122357314	14_CGTACTAG_L004_peak_1313	4676	.	26.1067	472.536	467.666	122
chr1	123303694	123303976	14_CGTACTAG_L004_peak_1314	256	.	5.13276	28.7272	25.6634	142
chr1	123318886	123319042	14_CGTACTAG_L004_peak_1315	341	.	5.92797	37.2953	34.1121	74
chr1	123995825	123996060	14_CGTACTAG_L004_peak_1316	153	.	4.04837	18.249	15.3703	141
chr1	124369737	124369920	14_CGTACTAG_L004_peak_1317	68	.	2.96399	9.50005	6.85936	102
chr1	125370884	125371060	14_CGTACTAG_L004_peak_1318	73	.	3.03628	10.0192	7.35999	93
chr1	125435362	125436077	14_CGTACTAG_L004_peak_1319	1857	.	12.0547	190.197	185.743	422
chr1	125560280	125560719	14_CGTACTAG_L004_peak_1320a	607	.	6.82594	64.2568	60.7703	252
chr1	125560719	125561291	14_CGTACTAG_L004_peak_1320b	876	.	8.32902	91.4196	87.6669	188
chr1	125607495	125607716	14_CGTACTAG_L004_peak_1321	173	.	4.26525	20.2204	17.3014	111
chr1	125639668	125639832	14_CGTACTAG_L004_peak_1322	63	.	2.89169	8.99108	6.36961	74
chr1	125912123	125912345	14_CGTACTAG_L004_peak_1323	117	.	3.61462	14.5153	11.7232	119
chr1	126024546	126024826	14_CGTACTAG_L004_peak_1324	89	.	3.25316	11.6359	8.9239	110
chr1	126152329	126152479	14_CGTACTAG_L004_peak_1325	25	.	2.24106	4.91307	2.50673	73
chr1	126254224	126254875	14_CGTACTAG_L004_peak_1326	938	.	10.4292	97.6696	93.8577	366
chr1	126484676	126484999	14_CGTACTAG_L004_peak_1327	147	.	3.97608	17.607	14.7421	134
chr1	126656276	126656608	14_CGTACTAG_L004_peak_1328	199	.	4.55442	22.9495	19.9796	135
chr1	126660563	126660742	14_CGTACTAG_L004_peak_1329	21	.	2.16877	4.52128	2.14792	86
chr1	126683844	126684355	14_CGTACTAG_L004_peak_1330	234	.	4.65718	26.4393	23.4162	383
chr1	126684358	126684587	14_CGTACTAG_L004_peak_1331	58	.	2.70096	8.44948	5.86224	127
chr1	126865595	126865806	14_CGTACTAG_L004_peak_1332	147	.	3.97608	17.607	14.7421	92
chr1	126895815	126896066	14_CGTACTAG_L004_peak_1333	234	.	4.91588	26.5129	23.4833	131
chr1	126925571	126925843	14_CGTACTAG_L004_peak_1334	105	.	3.47003	13.337	10.5758	112
chr1	127098955	127099197	14_CGTACTAG_L004_peak_1335	63	.	2.89169	8.99108	6.36961	122
chr1	127099199	127099393	14_CGTACTAG_L004_peak_1336	83	.	3.18086	11.0874	8.39254	100
chr1	127107531	127107842	14_CGTACTAG_L004_peak_1337	278	.	5.34963	30.9959	27.8986	170
chr1	127185889	127186143	14_CGTACTAG_L004_peak_1338	54	.	2.74711	8.00474	5.42363	88
chr1	127204794	127205070	14_CGTACTAG_L004_peak_1339a	278	.	5.34963	30.9959	27.8986	123
chr1	127205070	127205397	14_CGTACTAG_L004_peak_1339b	105	.	3.47003	13.337	10.5758	154
chr1	127206033	127206183	14_CGTACTAG_L004_peak_1340	89	.	3.25316	11.6359	8.9239	74
chr1	127239965	127240218	14_CGTACTAG_L004_peak_1341	36	.	2.45794	6.16589	3.67547	130
chr1	127348723	127349018	14_CGTACTAG_L004_peak_1342	147	.	3.97608	17.607	14.7421	107
chr1	127380879	127381048	14_CGTACTAG_L004_peak_1343	73	.	3.03628	10.0192	7.35999	87
chr1	127459085	127459267	14_CGTACTAG_L004_peak_1344	141	.	3.90379	16.9726	14.1218	87
chr1	127496863	127497029	14_CGTACTAG_L004_peak_1345	147	.	3.97608	17.607	14.7421	76
chr1	127661158	127661444	14_CGTACTAG_L004_peak_1346	153	.	4.04837	18.249	15.3703	143
chr1	127722084	127722256	14_CGTACTAG_L004_peak_1347	36	.	2.45794	6.16589	3.67547	81
chr1	127722294	127722454	14_CGTACTAG_L004_peak_1348	14	.	2.02419	3.77863	1.48374	74
chr1	127773781	127774469	14_CGTACTAG_L004_peak_1349	1411	.	11.2017	145.339	141.14	288
chr1	127833753	127833903	14_CGTACTAG_L004_peak_1350	78	.	3.10857	10.5484	7.87117	79
chr1	127868641	127868886	14_CGTACTAG_L004_peak_1351	398	.	6.43402	43.0838	39.8278	118
chr1	128065102	128065392	14_CGTACTAG_L004_peak_1352	135	.	3.78682	16.3857	13.5487	130
chr1	128065503	128065753	14_CGTACTAG_L004_peak_1353	79	.	3.07585	10.5956	7.9178	102
chr1	128102621	128102914	14_CGTACTAG_L004_peak_1354	815	.	7.5174	85.2805	81.5856	160
chr1	128102966	128103396	14_CGTACTAG_L004_peak_1355	1752	.	11.7944	179.647	175.242	229
chr1	128103506	128103686	14_CGTACTAG_L004_peak_1356	37	.	2.16142	6.28612	3.79376	77
chr1	128243962	128244384	14_CGTACTAG_L004_peak_1357a	543	.	7.60129	57.7425	54.3238	173
chr1	128244384	128244713	14_CGTACTAG_L004_peak_1357b	48	.	2.64475	7.39783	4.85479	249
chr1	128304005	128304195	14_CGTACTAG_L004_peak_1358	78	.	3.10857	10.5484	7.87117	100
chr1	128359514	128359867	14_CGTACTAG_L004_peak_1359	519	.	7.44611	55.355	51.9601	205
chr1	128405013	128405257	14_CGTACTAG_L004_peak_1360a	153	.	4.04837	18.249	15.3703	117
chr1	128405257	128405487	14_CGTACTAG_L004_peak_1360b	45	.	2.60252	7.06228	4.52431	128
chr1	128417220	128417528	14_CGTACTAG_L004_peak_1361	365	.	6.14485	39.7458	36.5312	138
chr1	128471992	128472164	14_CGTACTAG_L004_peak_1362a	54	.	2.74711	8.00474	5.42363	99
chr1	128472164	128472371	14_CGTACTAG_L004_peak_1362b	89	.	3.25316	11.6359	8.9239	74
chr1	128472511	128472754	14_CGTACTAG_L004_peak_1363	141	.	3.90379	16.9726	14.1218	139
chr1	128551774	128552016	14_CGTACTAG_L004_peak_1364	135	.	3.83149	16.3461	13.5095	131
chr1	128613104	128613448	14_CGTACTAG_L004_peak_1365	227	.	4.84359	25.7873	22.7693	218
chr1	128740726	128740882	14_CGTACTAG_L004_peak_1366	78	.	3.10857	10.5484	7.87117	83
chr1	129357494	129357644	14_CGTACTAG_L004_peak_1367	111	.	3.54233	13.9218	11.145	73
chr1	130372234	130372391	14_CGTACTAG_L004_peak_1368	117	.	3.61462	14.5153	11.7232	85
chr1	130462434	130462589	14_CGTACTAG_L004_peak_1369	36	.	2.45794	6.16589	3.67547	98
chr1	130576464	130576614	14_CGTACTAG_L004_peak_1370	58	.	2.8194	8.49255	5.89095	88
chr1	130699979	130700228	14_CGTACTAG_L004_peak_1371	123	.	3.68691	15.1173	12.3101	165
chr1	130715540	130715876	14_CGTACTAG_L004_peak_1372a	119	.	3.39188	14.7766	11.982	111
chr1	130715876	130716218	14_CGTACTAG_L004_peak_1372b	239	.	4.58856	27.0138	23.9802	226
chr1	130717336	130717630	14_CGTACTAG_L004_peak_1373	559	.	7.21976	59.3926	55.9558	151
chr1	130839920	130840070	14_CGTACTAG_L004_peak_1374	25	.	2.24106	4.91307	2.50673	103
chr1	130995558	130995833	14_CGTACTAG_L004_peak_1375	111	.	3.54233	13.9218	11.145	134
chr1	131053235	131053583	14_CGTACTAG_L004_peak_1376	389	.	6.3515	42.1852	38.9438	183
chr1	131062977	131063148	14_CGTACTAG_L004_peak_1377	40	.	2.53023	6.60818	4.0933	89
chr1	131078813	131079115	14_CGTACTAG_L004_peak_1378	206	.	4.62671	23.6491	20.6668	151
chr1	131096799	131097076	14_CGTACTAG_L004_peak_1379	237	.	4.54683	26.761	23.7295	140
chr1	131097501	131097746	14_CGTACTAG_L004_peak_1380a	67	.	2.77864	9.32839	6.70267	131
chr1	131097746	131098033	14_CGTACTAG_L004_peak_1380b	593	.	7.36842	62.7981	59.3255	115
chr1	131138176	131138562	14_CGTACTAG_L004_peak_1381	959	.	9.79414	99.7707	95.939	154
chr1	131153050	131153259	14_CGTACTAG_L004_peak_1382	160	.	4.12066	18.8987	16.0064	104
chr1	131319703	131319882	14_CGTACTAG_L004_peak_1383	141	.	3.90379	16.9726	14.1218	86
chr1	131431894	131432182	14_CGTACTAG_L004_peak_1384	199	.	4.55442	22.9495	19.9796	137
chr1	131482333	131482589	14_CGTACTAG_L004_peak_1385	271	.	5.27734	30.2338	27.1475	129
chr1	131514340	131514503	14_CGTACTAG_L004_peak_1386	45	.	2.60252	7.06228	4.52431	92
chr1	131527232	131527992	14_CGTACTAG_L004_peak_1387	2227	.	11.1184	227.375	222.799	325
chr1	131555211	131555410	14_CGTACTAG_L004_peak_1388	249	.	5.06046	27.983	24.9304	99
chr1	131573751	131573941	14_CGTACTAG_L004_peak_1389	519	.	7.44611	55.355	51.9601	95
chr1	131658124	131658367	14_CGTACTAG_L004_peak_1390	317	.	5.7111	34.8919	31.7406	115
chr1	131687846	131688021	14_CGTACTAG_L004_peak_1391	62	.	2.8715	8.90068	6.29369	85
chr1	131737442	131737637	14_CGTACTAG_L004_peak_1392	36	.	2.45794	6.16589	3.67547	112
chr1	131755113	131755284	14_CGTACTAG_L004_peak_1393	100	.	3.39774	12.7609	10.0158	95
chr1	131812091	131812241	14_CGTACTAG_L004_peak_1394	54	.	2.74711	8.00474	5.42363	74
chr1	131827743	131828191	14_CGTACTAG_L004_peak_1395	494	.	6.70636	52.8168	49.4496	230
chr1	131867104	131867357	14_CGTACTAG_L004_peak_1396	301	.	5.56651	33.3167	30.1867	114
chr1	131867364	131867524	14_CGTACTAG_L004_peak_1397	63	.	2.89169	8.99108	6.36961	137
chr1	131910201	131910568	14_CGTACTAG_L004_peak_1398a	1388	.	12.5523	143.022	138.839	207
chr1	131910568	131910831	14_CGTACTAG_L004_peak_1398b	110	.	3.38321	13.8234	11.0574	160
chr1	131910831	131911030	14_CGTACTAG_L004_peak_1398c	70	.	2.88809	9.69582	7.0528	103
chr1	131911062	131911273	14_CGTACTAG_L004_peak_1399	60	.	2.73527	8.61377	6.01061	108
chr1	131981753	131981939	14_CGTACTAG_L004_peak_1400	135	.	3.83149	16.3461	13.5095	90
chr1	132007387	132007741	14_CGTACTAG_L004_peak_1401	147	.	3.97608	17.607	14.7421	136
chr1	132007905	132008249	14_CGTACTAG_L004_peak_1402	199	.	4.55442	22.9495	19.9796	196
chr1	132192288	132192484	14_CGTACTAG_L004_peak_1403	89	.	3.25316	11.6359	8.9239	94
chr1	132200565	132200979	14_CGTACTAG_L004_peak_1404	486	.	6.79295	51.9775	48.6197	237
chr1	132208260	132208423	14_CGTACTAG_L004_peak_1405	117	.	3.61462	14.5153	11.7232	74
chr1	132222231	132222479	14_CGTACTAG_L004_peak_1406	141	.	3.90379	16.9726	14.1218	129
chr1	132315988	132316299	14_CGTACTAG_L004_peak_1407	73	.	3.03628	10.0192	7.35999	83
chr1	132355893	132356148	14_CGTACTAG_L004_peak_1408	179	.	4.33754	20.8921	17.9601	121
chr1	132364917	132365185	14_CGTACTAG_L004_peak_1409	100	.	3.39774	12.7609	10.0158	126
chr1	132367655	132367896	14_CGTACTAG_L004_peak_1410	367	.	5.88235	39.9176	36.7018	129
chr1	132391670	132391908	14_CGTACTAG_L004_peak_1411	123	.	3.68691	15.1173	12.3101	115
chr1	132417258	132417679	14_CGTACTAG_L004_peak_1412	961	.	9.64806	99.9744	96.1401	184
chr1	132417740	132417948	14_CGTACTAG_L004_peak_1413	59	.	2.6506	8.51976	5.9178	81
chr1	132506159	132506324	14_CGTACTAG_L004_peak_1414	40	.	2.53023	6.60818	4.0933	73
chr1	132520815	132521050	14_CGTACTAG_L004_peak_1415	192	.	4.48213	22.2568	19.2994	106
chr1	132525959	132526155	14_CGTACTAG_L004_peak_1416	78	.	3.09687	10.4945	7.82967	89
chr1	132594765	132594940	14_CGTACTAG_L004_peak_1417	78	.	3.10857	10.5484	7.87117	79
chr1	132629693	132629998	14_CGTACTAG_L004_peak_1418a	217	.	4.58067	24.7024	21.7054	187
chr1	132629998	132630317	14_CGTACTAG_L004_peak_1418b	156	.	3.94649	18.5563	15.6749	119
chr1	132640314	132640522	14_CGTACTAG_L004_peak_1419	32	.	2.38565	5.73572	3.27127	116
chr1	132648011	132648164	14_CGTACTAG_L004_peak_1420	36	.	2.45794	6.16589	3.67547	78
chr1	132727666	132727833	14_CGTACTAG_L004_peak_1421	54	.	2.74711	8.00474	5.42363	84
chr1	132741709	132741929	14_CGTACTAG_L004_peak_1422	145	.	3.6078	17.4338	14.5789	102
chr1	132758710	132758903	14_CGTACTAG_L004_peak_1423	78	.	3.10857	10.5484	7.87117	77
chr1	132766220	132766484	14_CGTACTAG_L004_peak_1424	111	.	3.54233	13.9218	11.145	126
chr1	132786986	132787151	14_CGTACTAG_L004_peak_1425	68	.	2.96399	9.50005	6.85936	78
chr1	132791100	132791289	14_CGTACTAG_L004_peak_1426	317	.	5.7111	34.8919	31.7406	97
chr1	132844112	132844343	14_CGTACTAG_L004_peak_1427	135	.	3.83149	16.3461	13.5095	116
chr1	132880259	132880513	14_CGTACTAG_L004_peak_1428a	240	.	4.76348	27.047	24.0133	133
chr1	132880513	132880738	14_CGTACTAG_L004_peak_1428b	52	.	2.63331	7.81323	5.24926	122
chr1	132881502	132881667	14_CGTACTAG_L004_peak_1429	46	.	2.53989	7.23081	4.69034	78
chr1	132921212	132921377	14_CGTACTAG_L004_peak_1430	89	.	3.25316	11.6359	8.9239	82
chr1	132932399	132932761	14_CGTACTAG_L004_peak_1431	83	.	3.18086	11.0874	8.39254	248
chr1	132935022	132935186	14_CGTACTAG_L004_peak_1432	105	.	3.47003	13.337	10.5758	79
chr1	132977464	132977619	14_CGTACTAG_L004_peak_1433	40	.	2.53023	6.60818	4.0933	74
chr1	133025235	133025550	14_CGTACTAG_L004_peak_1434	423	.	6.6509	45.6382	42.3521	185
chr1	133033856	133034092	14_CGTACTAG_L004_peak_1435	117	.	3.61462	14.5153	11.7232	109
chr1	133039565	133039793	14_CGTACTAG_L004_peak_1436	100	.	3.39774	12.7609	10.0158	99
chr1	133045974	133046169	14_CGTACTAG_L004_peak_1437	111	.	3.54233	13.9218	11.145	98
chr1	133087728	133087882	14_CGTACTAG_L004_peak_1438	105	.	3.47003	13.337	10.5758	84
chr1	133130982	133131557	14_CGTACTAG_L004_peak_1439	1052	.	10.3653	109.131	105.216	207
chr1	133159213	133159392	14_CGTACTAG_L004_peak_1440	36	.	2.45794	6.16589	3.67547	111
chr1	133163912	133164062	14_CGTACTAG_L004_peak_1441	54	.	2.74711	8.00474	5.42363	78
chr1	133177524	133177707	14_CGTACTAG_L004_peak_1442	141	.	3.84481	16.9441	14.1021	96
chr1	133178847	133179014	14_CGTACTAG_L004_peak_1443	28	.	2.31336	5.31801	2.88144	80
chr1	133181038	133181258	14_CGTACTAG_L004_peak_1444	153	.	4.04837	18.249	15.3703	92
chr1	133188044	133188211	14_CGTACTAG_L004_peak_1445	73	.	3.03628	10.0192	7.35999	79
chr1	133267993	133268386	14_CGTACTAG_L004_peak_1446	173	.	4.26525	20.2204	17.3014	126
chr1	133268522	133268754	14_CGTACTAG_L004_peak_1447	68	.	2.96399	9.50005	6.85936	142
chr1	133363412	133363564	14_CGTACTAG_L004_peak_1448	50	.	2.63247	7.65444	5.09278	73
chr1	133424317	133424471	14_CGTACTAG_L004_peak_1449	63	.	2.89169	8.99108	6.36961	86
chr1	133594436	133594971	14_CGTACTAG_L004_peak_1450a	926	.	5.79564	96.476	92.6753	350
chr1	133595486	133596127	14_CGTACTAG_L004_peak_1450c	488	.	4.24504	52.2457	48.886	330
chr1	133609986	133610546	14_CGTACTAG_L004_peak_1451	981	.	10.8438	102.044	98.1904	384
chr1	133661317	133661556	14_CGTACTAG_L004_peak_1452	333	.	5.85568	36.4888	33.3164	116
chr1	133736326	133736532	14_CGTACTAG_L004_peak_1453	220	.	4.7713	25.068	22.0617	107
chr1	133800866	133801233	14_CGTACTAG_L004_peak_1454	183	.	4.34628	21.2427	18.3078	221
chr1	133829136	133829298	14_CGTACTAG_L004_peak_1455	54	.	2.74711	8.00474	5.42363	95
chr1	133896424	133896584	14_CGTACTAG_L004_peak_1456	146	.	3.91061	17.5495	14.6936	76
chr1	133916006	133916255	14_CGTACTAG_L004_peak_1457	94	.	3.32545	12.1938	9.46517	154
chr1	133961783	133962188	14_CGTACTAG_L004_peak_1458	396	.	6.39598	42.8721	39.6215	129
chr1	134038360	134038723	14_CGTACTAG_L004_peak_1459	294	.	5.36267	32.5763	29.4568	173
chr1	134053326	134053525	14_CGTACTAG_L004_peak_1460	153	.	4.04837	18.249	15.3703	94
chr1	134060900	134061132	14_CGTACTAG_L004_peak_1461	206	.	4.55342	23.5872	20.612	112
chr1	134063263	134063413	14_CGTACTAG_L004_peak_1462	47	.	2.62784	7.32446	4.78256	73
chr1	134063497	134063686	14_CGTACTAG_L004_peak_1463	56	.	2.764	8.24659	5.66219	96
chr1	134079018	134079477	14_CGTACTAG_L004_peak_1464	1084	.	10.7603	112.395	108.452	160
chr1	134099108	134099497	14_CGTACTAG_L004_peak_1465	236	.	4.82759	26.7267	23.6955	182
chr1	134151712	134151957	14_CGTACTAG_L004_peak_1466	199	.	4.55442	22.9495	19.9796	131
chr1	134182053	134182203	14_CGTACTAG_L004_peak_1467	94	.	3.32545	12.1938	9.46517	71
chr1	134196108	134196266	14_CGTACTAG_L004_peak_1468	67	.	2.90557	9.41696	6.79007	72
chr1	134233025	134233523	14_CGTACTAG_L004_peak_1469	141	.	3.84885	16.9646	14.1218	314
chr1	134265852	134266123	14_CGTACTAG_L004_peak_1470	341	.	5.92797	37.2953	34.1121	138
chr1	134361838	134362149	14_CGTACTAG_L004_peak_1471	415	.	6.5786	44.782	41.5059	138
chr1	134405865	134406020	14_CGTACTAG_L004_peak_1472	63	.	2.89169	8.99108	6.36961	74
chr1	134415184	134415539	14_CGTACTAG_L004_peak_1473	1028	.	10.575	106.747	102.853	161
chr1	134415543	134415752	14_CGTACTAG_L004_peak_1474	153	.	3.8803	18.2005	15.3303	122
chr1	134455240	134455413	14_CGTACTAG_L004_peak_1475a	32	.	2.38565	5.73572	3.27127	73
chr1	134455413	134455631	14_CGTACTAG_L004_peak_1475b	160	.	4.12066	18.8987	16.0064	101
chr1	134455634	134455788	14_CGTACTAG_L004_peak_1476	58	.	2.8194	8.49255	5.89095	107
chr1	134494480	134494827	14_CGTACTAG_L004_peak_1477	667	.	7.97973	70.3286	66.7805	147
chr1	134494851	134495001	14_CGTACTAG_L004_peak_1478	41	.	2.45082	6.68185	4.16581	75
chr1	134518720	134518910	14_CGTACTAG_L004_peak_1479	220	.	4.7713	25.068	22.0617	88
chr1	134530620	134531053	14_CGTACTAG_L004_peak_1480	341	.	5.92797	37.2953	34.1121	161
chr1	134556689	134556941	14_CGTACTAG_L004_peak_1481a	118	.	3.41509	14.6765	11.8829	130
chr1	134556941	134557228	14_CGTACTAG_L004_peak_1481b	579	.	7.29882	61.3629	57.906	122
chr1	134560077	134560270	14_CGTACTAG_L004_peak_1482	175	.	4.09889	20.5084	17.587	83
chr1	134651727	134651916	14_CGTACTAG_L004_peak_1483	68	.	2.96399	9.50005	6.85936	105
chr1	134816682	134816950	14_CGTACTAG_L004_peak_1484	73	.	3.03628	10.0192	7.35999	129
chr1	134955785	134956225	14_CGTACTAG_L004_peak_1485	1144	.	11.7111	118.435	114.441	219
chr1	134962381	134962700	14_CGTACTAG_L004_peak_1486	583	.	7.95216	61.8057	58.3431	151
chr1	135132530	135132707	14_CGTACTAG_L004_peak_1487	123	.	3.68691	15.1173	12.3101	83
chr1	135146625	135146863	14_CGTACTAG_L004_peak_1488	186	.	4.40983	21.571	18.6261	101
chr1	135147439	135147619	14_CGTACTAG_L004_peak_1489	94	.	3.32545	12.1938	9.46517	97
chr1	135154504	135154699	14_CGTACTAG_L004_peak_1490	158	.	4.03759	18.7584	15.8753	99
chr1	135158703	135159075	14_CGTACTAG_L004_peak_1491	126	.	3.5976	15.4133	12.6034	174
chr1	135159087	135159473	14_CGTACTAG_L004_peak_1492	141	.	3.79919	16.9728	14.1219	257
chr1	135162767	135162935	14_CGTACTAG_L004_peak_1493	93	.	3.21393	12.0847	9.36779	93
chr1	135167557	135167763	14_CGTACTAG_L004_peak_1494	100	.	3.39774	12.7609	10.0158	106
chr1	135172076	135172226	14_CGTACTAG_L004_peak_1495	73	.	3.03628	10.0192	7.35999	74
chr1	135284015	135284168	14_CGTACTAG_L004_peak_1496	40	.	2.53023	6.60818	4.0933	72
chr1	135313620	135313972	14_CGTACTAG_L004_peak_1497	440	.	6.79548	47.3647	44.0581	197
chr1	135368309	135368501	14_CGTACTAG_L004_peak_1498	94	.	3.32545	12.1938	9.46517	80
chr1	135374920	135375253	14_CGTACTAG_L004_peak_1499a	326	.	5.52995	35.8374	32.6744	205
chr1	135375253	135375681	14_CGTACTAG_L004_peak_1499b	243	.	4.76813	27.4104	24.3681	128
chr1	135430367	135430660	14_CGTACTAG_L004_peak_1500	341	.	5.92797	37.2953	34.1121	160
chr1	135513586	135513750	14_CGTACTAG_L004_peak_1501	54	.	2.74711	8.00474	5.42363	84
chr1	135536422	135536572	14_CGTACTAG_L004_peak_1502	45	.	2.60252	7.06228	4.52431	74
chr1	135540405	135540568	14_CGTACTAG_L004_peak_1503	78	.	3.09687	10.4945	7.82967	94
chr1	135544793	135545080	14_CGTACTAG_L004_peak_1504	181	.	4.25386	21.0587	18.1253	166
chr1	135548830	135549216	14_CGTACTAG_L004_peak_1505	179	.	4.33754	20.8921	17.9601	169
chr1	135563768	135564141	14_CGTACTAG_L004_peak_1506	271	.	5.27734	30.2338	27.1475	184
chr1	135565215	135565398	14_CGTACTAG_L004_peak_1507	49	.	2.67482	7.52789	4.96796	94
chr1	135585113	135585367	14_CGTACTAG_L004_peak_1508	35	.	2.40137	6.06229	3.59189	171
chr1	135585701	135585933	14_CGTACTAG_L004_peak_1509	125	.	3.63263	15.3473	12.538	107
chr1	135616008	135616192	14_CGTACTAG_L004_peak_1510	83	.	3.13261	11.066	8.38282	89
chr1	135619151	135619529	14_CGTACTAG_L004_peak_1511	412	.	6.45841	44.5516	41.2809	209
chr1	135644157	135644448	14_CGTACTAG_L004_peak_1512	135	.	3.83149	16.3461	13.5095	181
chr1	135665502	135665815	14_CGTACTAG_L004_peak_1513	225	.	4.55274	25.5117	22.502	162
chr1	135669851	135670151	14_CGTACTAG_L004_peak_1514	83	.	3.00846	11.0425	8.35968	97
chr1	135670431	135670735	14_CGTACTAG_L004_peak_1515	314	.	5.32488	34.6141	31.4696	143
chr1	135686836	135687112	14_CGTACTAG_L004_peak_1516	58	.	2.8194	8.49255	5.89095	177
chr1	135688056	135688235	14_CGTACTAG_L004_peak_1517a	179	.	4.33526	20.8804	17.9558	109
chr1	135688235	135688454	14_CGTACTAG_L004_peak_1517b	172	.	4.26301	20.209	17.2975	71
chr1	135694121	135694369	14_CGTACTAG_L004_peak_1518	78	.	3.10857	10.5484	7.87117	124
chr1	135699453	135699633	14_CGTACTAG_L004_peak_1519	179	.	4.33754	20.8921	17.9601	89
chr1	135734235	135734543	14_CGTACTAG_L004_peak_1520	123	.	3.68691	15.1173	12.3101	138
chr1	135734704	135734875	14_CGTACTAG_L004_peak_1521	44	.	2.58714	6.99667	4.47555	106
chr1	135752989	135753276	14_CGTACTAG_L004_peak_1522	1221	.	11.7764	126.246	122.188	148
chr1	135765993	135766306	14_CGTACTAG_L004_peak_1523	294	.	5.49422	32.5374	29.4182	126
chr1	135778710	135778954	14_CGTACTAG_L004_peak_1524a	73	.	3.03628	10.0192	7.35999	180
chr1	135778954	135779144	14_CGTACTAG_L004_peak_1524b	49	.	2.67482	7.52789	4.96796	65
chr1	135781314	135781538	14_CGTACTAG_L004_peak_1525	256	.	5.13276	28.7272	25.6634	116
chr1	135811365	135811538	14_CGTACTAG_L004_peak_1526	115	.	3.57015	14.2987	11.5182	85
chr1	135829045	135829220	14_CGTACTAG_L004_peak_1527	57	.	2.7416	8.31246	5.72714	81
chr1	135852416	135852610	14_CGTACTAG_L004_peak_1528	73	.	3.03628	10.0192	7.35999	106
chr1	135865645	135865852	14_CGTACTAG_L004_peak_1529	257	.	5.08116	28.8103	25.7458	98
chr1	135944913	135945069	14_CGTACTAG_L004_peak_1530	111	.	3.54233	13.9218	11.145	74
chr1	136007955	136008143	14_CGTACTAG_L004_peak_1531	206	.	4.62671	23.6491	20.6668	91
chr1	136017840	136018094	14_CGTACTAG_L004_peak_1532	475	.	7.08465	50.8721	47.5256	124
chr1	136051567	136051778	14_CGTACTAG_L004_peak_1533	228	.	4.72441	25.8232	22.805	102
chr1	136055833	136056113	14_CGTACTAG_L004_peak_1534	75	.	2.95955	10.2285	7.56685	115
chr1	136076193	136076380	14_CGTACTAG_L004_peak_1535	234	.	4.91588	26.5129	23.4833	90
chr1	136131104	136131639	14_CGTACTAG_L004_peak_1536	871	.	9.25868	90.8722	87.1242	224
chr1	136140270	136140615	14_CGTACTAG_L004_peak_1537	278	.	4.84347	30.9214	27.8298	215
chr1	136142474	136142787	14_CGTACTAG_L004_peak_1538	238	.	4.62067	26.8809	23.8485	175
chr1	136143588	136143775	14_CGTACTAG_L004_peak_1539	78	.	2.94302	10.518	7.85293	92
chr1	136170208	136170409	14_CGTACTAG_L004_peak_1540	239	.	4.93209	26.9469	23.914	104
chr1	136212767	136213127	14_CGTACTAG_L004_peak_1541	278	.	5.34963	30.9959	27.8986	243
chr1	136260137	136260480	14_CGTACTAG_L004_peak_1542	63	.	2.89169	8.99108	6.36961	196
chr1	136331920	136332244	14_CGTACTAG_L004_peak_1543	423	.	6.6509	45.6382	42.3521	157
chr1	136345613	136345869	14_CGTACTAG_L004_peak_1544	49	.	2.67482	7.52789	4.96796	117
chr1	136346011	136346333	14_CGTACTAG_L004_peak_1545	423	.	6.6509	45.6382	42.3521	192
chr1	136362662	136362873	14_CGTACTAG_L004_peak_1546	122	.	3.61991	15.0353	12.2381	109
chr1	136364819	136365035	14_CGTACTAG_L004_peak_1547	1489	.	13.9173	153.223	148.97	109
chr1	136415057	136415400	14_CGTACTAG_L004_peak_1548a	1032	.	10.4482	107.183	103.285	177
chr1	136415400	136415703	14_CGTACTAG_L004_peak_1548b	524	.	7.0368	55.8347	52.4361	167
chr1	136466151	136466469	14_CGTACTAG_L004_peak_1549	510	.	7.37382	54.4499	51.0648	153
chr1	136513302	136513453	14_CGTACTAG_L004_peak_1550	94	.	3.32545	12.1938	9.46517	78
chr1	136525039	136525210	14_CGTACTAG_L004_peak_1551	73	.	3.03628	10.0192	7.35999	88
chr1	136556061	136556238	14_CGTACTAG_L004_peak_1552	45	.	2.60252	7.06228	4.52431	98
chr1	136613531	136613708	14_CGTACTAG_L004_peak_1553	63	.	2.89169	8.99108	6.36961	96
chr1	136624572	136625066	14_CGTACTAG_L004_peak_1554	808	.	8.99454	84.5438	80.855	246
chr1	137225582	137225755	14_CGTACTAG_L004_peak_1555	129	.	3.7592	15.7276	12.9056	87
chr1	137255105	137255360	14_CGTACTAG_L004_peak_1556	206	.	4.62671	23.6491	20.6668	117
chr1	137657171	137657393	14_CGTACTAG_L004_peak_1557	129	.	3.7592	15.7276	12.9056	98
chr1	137786748	137786999	14_CGTACTAG_L004_peak_1558	166	.	4.19296	19.5559	16.6501	110
chr1	137898368	137898690	14_CGTACTAG_L004_peak_1559	492	.	7.22924	52.6524	49.2864	169
chr1	137927990	137928196	14_CGTACTAG_L004_peak_1560	94	.	3.32545	12.1938	9.46517	92
chr1	137928658	137928859	14_CGTACTAG_L004_peak_1561	58	.	2.8194	8.49255	5.89095	91
chr1	137966236	137966431	14_CGTACTAG_L004_peak_1562	94	.	3.32545	12.1938	9.46517	110
chr1	138148872	138149178	14_CGTACTAG_L004_peak_1563	213	.	4.699	24.3553	21.361	179
chr1	138326140	138326358	14_CGTACTAG_L004_peak_1564	186	.	4.40983	21.571	18.6261	108
chr1	138506966	138507132	14_CGTACTAG_L004_peak_1565	100	.	3.39774	12.7609	10.0158	82
chr1	138568489	138568726	14_CGTACTAG_L004_peak_1566	49	.	2.67482	7.52789	4.96796	122
chr1	138576834	138577181	14_CGTACTAG_L004_peak_1567	510	.	7.37382	54.4499	51.0648	171
chr1	138596210	138596592	14_CGTACTAG_L004_peak_1568	856	.	9.97635	89.4231	85.6878	151
chr1	138617996	138618308	14_CGTACTAG_L004_peak_1569	552	.	6.82475	58.6748	55.2462	151
chr1	138619038	138619451	14_CGTACTAG_L004_peak_1570	475	.	6.28242	50.917	47.5702	250
chr1	138619569	138619860	14_CGTACTAG_L004_peak_1571	128	.	3.42426	15.6458	12.8335	188
chr1	138622529	138622701	14_CGTACTAG_L004_peak_1572	63	.	2.68378	9.00617	6.38449	78
chr1	138856254	138856457	14_CGTACTAG_L004_peak_1573a	89	.	3.25316	11.6359	8.9239	89
chr1	138856457	138856708	14_CGTACTAG_L004_peak_1573b	555	.	7.73528	59.0169	55.583	114
chr1	138856708	138856975	14_CGTACTAG_L004_peak_1573c	301	.	5.56651	33.3167	30.1867	138
chr1	138963589	138964038	14_CGTACTAG_L004_peak_1574	63	.	2.89169	8.99108	6.36961	114
chr1	139179846	139179996	14_CGTACTAG_L004_peak_1575	78	.	3.10857	10.5484	7.87117	82
chr1	139209923	139210141	14_CGTACTAG_L004_peak_1576	105	.	3.47003	13.337	10.5758	112
chr1	139346633	139347211	14_CGTACTAG_L004_peak_1577	466	.	7.01236	49.9885	46.652	356
chr1	139422064	139422510	14_CGTACTAG_L004_peak_1578	658	.	8.5305	69.4127	65.8717	177
chr1	139454545	139454855	14_CGTACTAG_L004_peak_1579	776	.	9.39801	81.2577	77.6001	165
chr1	140245642	140245808	14_CGTACTAG_L004_peak_1580	78	.	3.10857	10.5484	7.87117	86
chr1	142742476	142742626	14_CGTACTAG_L004_peak_1581	94	.	3.32545	12.1938	9.46517	67
chr1	143053233	143053534	14_CGTACTAG_L004_peak_1582	278	.	5.34963	30.9959	27.8986	156
chr1	143053569	143053896	14_CGTACTAG_L004_peak_1583	117	.	3.61462	14.5153	11.7232	105
chr1	143080362	143080670	14_CGTACTAG_L004_peak_1584	135	.	3.83149	16.3461	13.5095	102
chr1	143702694	143703124	14_CGTACTAG_L004_peak_1585	1166	.	12.0728	120.626	116.613	171
chr1	143739446	143739848	14_CGTACTAG_L004_peak_1586	294	.	5.49422	32.5374	29.4182	130
chr1	143776936	143777427	14_CGTACTAG_L004_peak_1587	1422	.	12.7577	146.501	142.293	256
chr1	143820593	143820799	14_CGTACTAG_L004_peak_1588	309	.	5.6388	34.1015	30.9609	103
chr1	143941557	143941786	14_CGTACTAG_L004_peak_1589	166	.	4.19296	19.5559	16.6501	104
chr1	144003930	144004440	14_CGTACTAG_L004_peak_1590	1997	.	16.0972	204.227	199.72	325
chr1	144018582	144018886	14_CGTACTAG_L004_peak_1591	58	.	2.8194	8.49255	5.89095	164
chr1	144243623	144243811	14_CGTACTAG_L004_peak_1592	220	.	4.7713	25.068	22.0617	95
chr1	144299694	144299851	14_CGTACTAG_L004_peak_1593	68	.	2.96399	9.50005	6.85936	72
chr1	144306362	144306583	14_CGTACTAG_L004_peak_1594	135	.	3.83149	16.3461	13.5095	106
chr1	144406758	144406912	14_CGTACTAG_L004_peak_1595	100	.	3.39774	12.7609	10.0158	74
chr1	145570225	145570408	14_CGTACTAG_L004_peak_1596	94	.	3.32545	12.1938	9.46517	92
chr1	146121014	146121182	14_CGTACTAG_L004_peak_1597	83	.	3.18086	11.0874	8.39254	75
chr1	146497890	146498065	14_CGTACTAG_L004_peak_1598	63	.	2.89169	8.99108	6.36961	86
chr1	146498584	146498759	14_CGTACTAG_L004_peak_1599	78	.	3.10857	10.5484	7.87117	85
chr1	146844168	146844404	14_CGTACTAG_L004_peak_1600	111	.	3.54233	13.9218	11.145	127
chr1	149833068	149833218	14_CGTACTAG_L004_peak_1601	117	.	3.61462	14.5153	11.7232	75
chr1	150392673	150392997	14_CGTACTAG_L004_peak_1602a	679	.	6.97561	71.5165	67.9547	161
chr1	150392997	150393224	14_CGTACTAG_L004_peak_1602b	1329	.	10.3533	137.092	132.953	164
chr1	150393224	150393497	14_CGTACTAG_L004_peak_1602c	1229	.	9.89173	127.059	122.995	63
chr1	150540365	150540562	14_CGTACTAG_L004_peak_1603	206	.	4.62671	23.6491	20.6668	100
chr1	150760994	150761205	14_CGTACTAG_L004_peak_1604	45	.	2.60252	7.06228	4.52431	98
chr1	150993263	150993498	14_CGTACTAG_L004_peak_1605	83	.	3.18086	11.0874	8.39254	121
chr1	151209055	151209215	14_CGTACTAG_L004_peak_1606	47	.	2.33889	7.28564	4.74437	84
chr1	151236431	151236584	14_CGTACTAG_L004_peak_1607	36	.	2.45794	6.16589	3.67547	88
chr1	151236588	151236947	14_CGTACTAG_L004_peak_1608	264	.	5.20505	29.4775	26.4023	229
chr1	151338367	151338572	14_CGTACTAG_L004_peak_1609	36	.	2.45794	6.16589	3.67547	95
chr1	151344240	151344653	14_CGTACTAG_L004_peak_1610	892	.	9.41029	93.0473	89.2788	216
chr1	151345140	151345444	14_CGTACTAG_L004_peak_1611	335	.	5.47859	36.6894	33.5154	175
chr1	151428265	151428684	14_CGTACTAG_L004_peak_1612a	2422	.	16.643	246.833	242.213	229
chr1	151428684	151429081	14_CGTACTAG_L004_peak_1612b	52	.	2.50356	7.77058	5.20719	190
chr1	151500533	151500811	14_CGTACTAG_L004_peak_1613a	130	.	3.59089	15.8674	13.0441	108
chr1	151500811	151501212	14_CGTACTAG_L004_peak_1613b	1235	.	11.5813	127.643	123.574	171
chr1	151564472	151564673	14_CGTACTAG_L004_peak_1614	166	.	4.19296	19.5559	16.6501	96
chr1	151574701	151575065	14_CGTACTAG_L004_peak_1615	78	.	3.10857	10.5484	7.87117	190
chr1	151632037	151632299	14_CGTACTAG_L004_peak_1616	357	.	6.07256	38.9239	35.7195	149
chr1	151706196	151706367	14_CGTACTAG_L004_peak_1617	83	.	3.18086	11.0874	8.39254	85
chr1	151754938	151755664	14_CGTACTAG_L004_peak_1618	2575	.	16.2468	262.245	257.596	271
chr1	151881316	151881686	14_CGTACTAG_L004_peak_1619	519	.	7.44611	55.355	51.9601	141
chr1	151890064	151890378	14_CGTACTAG_L004_peak_1620	111	.	3.54233	13.9218	11.145	157
chr1	151953640	151953939	14_CGTACTAG_L004_peak_1621	141	.	3.90379	16.9726	14.1218	138
chr1	152008543	152008772	14_CGTACTAG_L004_peak_1622	111	.	3.54233	13.9218	11.145	114
chr1	152090166	152090900	14_CGTACTAG_L004_peak_1623	425	.	6.45819	45.8829	42.5949	174
chr1	152168295	152168451	14_CGTACTAG_L004_peak_1624	40	.	2.53023	6.60818	4.0933	82
chr1	152287990	152288140	14_CGTACTAG_L004_peak_1625	18	.	2.09648	4.143	1.80652	107
chr1	152369300	152369469	14_CGTACTAG_L004_peak_1626	213	.	4.699	24.3553	21.361	87
chr1	152386488	152386789	14_CGTACTAG_L004_peak_1627	341	.	5.92797	37.2953	34.1121	170
chr1	152399801	152399975	14_CGTACTAG_L004_peak_1628	73	.	3.03628	10.0192	7.35999	79
chr1	152400101	152400267	14_CGTACTAG_L004_peak_1629	58	.	2.8194	8.49255	5.89095	83
chr1	152410763	152410979	14_CGTACTAG_L004_peak_1630	54	.	2.74711	8.00474	5.42363	106
chr1	152414652	152414787	14_CGTACTAG_L004_peak_1631a	21	.	2.16877	4.52128	2.14792	76
chr1	152414787	152414948	14_CGTACTAG_L004_peak_1631b	25	.	2.24106	4.91307	2.50673	59
chr1	152439943	152440211	14_CGTACTAG_L004_peak_1632	54	.	2.74711	8.00474	5.42363	97
chr1	152525075	152525305	14_CGTACTAG_L004_peak_1633	173	.	4.26525	20.2204	17.3014	122
chr1	152556134	152556512	14_CGTACTAG_L004_peak_1634	199	.	4.55442	22.9495	19.9796	222
chr1	152560529	152560706	14_CGTACTAG_L004_peak_1635	58	.	2.8194	8.49255	5.89095	108
chr1	152624625	152624965	14_CGTACTAG_L004_peak_1636	278	.	5.34963	30.9959	27.8986	103
chr1	152625084	152625267	14_CGTACTAG_L004_peak_1637	58	.	2.8194	8.49255	5.89095	96
chr1	152640590	152640984	14_CGTACTAG_L004_peak_1638	234	.	4.91588	26.5129	23.4833	118
chr1	152746549	152746716	14_CGTACTAG_L004_peak_1639	94	.	3.32545	12.1938	9.46517	84
chr1	152766180	152766749	14_CGTACTAG_L004_peak_1640	1008	.	9.81559	104.733	100.857	364
chr1	152792839	152793048	14_CGTACTAG_L004_peak_1641	94	.	3.32545	12.1938	9.46517	121
chr1	152902532	152903031	14_CGTACTAG_L004_peak_1642a	516	.	6.49351	55.0134	51.6242	296
chr1	152903031	152903298	14_CGTACTAG_L004_peak_1642b	548	.	6.708	58.3242	54.8983	204
chr1	152903298	152903493	14_CGTACTAG_L004_peak_1642c	530	.	6.57303	56.4671	53.0608	64
chr1	152904624	152904781	14_CGTACTAG_L004_peak_1643	73	.	2.76914	9.95349	7.30725	76
chr1	152935542	152935729	14_CGTACTAG_L004_peak_1644	83	.	3.18086	11.0874	8.39254	92
chr1	152954876	152955079	14_CGTACTAG_L004_peak_1645	117	.	3.61462	14.5153	11.7232	95
chr1	152956321	152956471	14_CGTACTAG_L004_peak_1646	123	.	3.68691	15.1173	12.3101	80
chr1	153011471	153011955	14_CGTACTAG_L004_peak_1647	444	.	6.25767	47.7194	44.4103	285
chr1	153014502	153014705	14_CGTACTAG_L004_peak_1648	140	.	3.64986	16.9326	14.0908	106
chr1	153014753	153015088	14_CGTACTAG_L004_peak_1649	256	.	4.75455	28.6763	25.6182	144
chr1	153037726	153038033	14_CGTACTAG_L004_peak_1650	373	.	6.21714	40.5729	37.348	150
chr1	153040065	153040324	14_CGTACTAG_L004_peak_1651	165	.	4.16368	19.407	16.5103	131
chr1	153065745	153065936	14_CGTACTAG_L004_peak_1652	73	.	3.03628	10.0192	7.35999	107
chr1	153084316	153084466	14_CGTACTAG_L004_peak_1653	36	.	2.45794	6.16589	3.67547	72
chr1	153302197	153302365	14_CGTACTAG_L004_peak_1654	45	.	2.60252	7.06228	4.52431	84
chr1	153332407	153332653	14_CGTACTAG_L004_peak_1655a	65	.	2.8436	9.12713	6.50395	91
chr1	153332653	153332955	14_CGTACTAG_L004_peak_1655b	422	.	6.39946	45.5365	42.2547	155
chr1	153332955	153333243	14_CGTACTAG_L004_peak_1655c	246	.	4.8797	27.7012	24.6566	147
chr1	153386777	153387012	14_CGTACTAG_L004_peak_1656	325	.	5.78339	35.6877	32.5258	118
chr1	153401844	153402096	14_CGTACTAG_L004_peak_1657	256	.	5.13276	28.7272	25.6634	120
chr1	153487577	153487857	14_CGTACTAG_L004_peak_1658	249	.	5.06046	27.983	24.9304	129
chr1	153557017	153557167	14_CGTACTAG_L004_peak_1659	105	.	3.47003	13.337	10.5758	83
chr1	153635625	153635899	14_CGTACTAG_L004_peak_1660	111	.	3.54233	13.9218	11.145	125
chr1	153642331	153642490	14_CGTACTAG_L004_peak_1661	89	.	3.25316	11.6359	8.9239	74
chr1	153703432	153703718	14_CGTACTAG_L004_peak_1662	432	.	6.72319	46.4991	43.2027	141
chr1	153899661	153900305	14_CGTACTAG_L004_peak_1663	644	.	7.77186	67.944	64.4189	248
chr1	154044770	154045047	14_CGTACTAG_L004_peak_1664	227	.	4.84359	25.7873	22.7693	116
chr1	154102786	154103408	14_CGTACTAG_L004_peak_1665	1425	.	13.006	146.718	142.51	228
chr1	154139573	154139798	14_CGTACTAG_L004_peak_1666	49	.	2.67482	7.52789	4.96796	101
chr1	154156812	154156972	14_CGTACTAG_L004_peak_1667	123	.	3.68691	15.1173	12.3101	83
chr1	154181048	154181259	14_CGTACTAG_L004_peak_1668	225	.	4.79428	25.5271	22.5173	109
chr1	154202645	154202993	14_CGTACTAG_L004_peak_1669	389	.	6.36173	42.2419	38.9962	164
chr1	154281527	154281700	14_CGTACTAG_L004_peak_1670	186	.	4.40983	21.571	18.6261	90
chr1	154500519	154500762	14_CGTACTAG_L004_peak_1671	249	.	5.06046	27.983	24.9304	118
chr1	154723621	154723780	14_CGTACTAG_L004_peak_1672	78	.	3.10857	10.5484	7.87117	74
chr1	154729699	154729888	14_CGTACTAG_L004_peak_1673	147	.	3.97608	17.607	14.7421	88
chr1	154786310	154786496	14_CGTACTAG_L004_peak_1674	73	.	3.03628	10.0192	7.35999	84
chr1	155006610	155006866	14_CGTACTAG_L004_peak_1675	310	.	5.51724	34.212	31.0706	131
chr1	155025890	155026051	14_CGTACTAG_L004_peak_1676	105	.	3.47003	13.337	10.5758	91
chr1	155049055	155049232	14_CGTACTAG_L004_peak_1677	105	.	3.47003	13.337	10.5758	84
chr1	155063059	155063209	14_CGTACTAG_L004_peak_1678	60	.	2.81393	8.64141	6.03784	84
chr1	155083213	155083785	14_CGTACTAG_L004_peak_1679	412	.	6.38079	44.5464	41.2757	274
chr1	155098305	155098492	14_CGTACTAG_L004_peak_1680	54	.	2.58103	8.01788	5.43659	78
chr1	155098703	155098854	14_CGTACTAG_L004_peak_1681	37	.	2.32212	6.21301	3.72183	74
chr1	155099437	155099853	14_CGTACTAG_L004_peak_1682	852	.	8.97242	88.9409	85.211	233
chr1	155102509	155102681	14_CGTACTAG_L004_peak_1683	146	.	3.62361	17.527	14.6712	83
chr1	155146743	155146920	14_CGTACTAG_L004_peak_1684	73	.	3.03628	10.0192	7.35999	90
chr1	155158461	155158875	14_CGTACTAG_L004_peak_1685	484	.	7.15694	51.7601	48.4039	172
chr1	155212583	155212872	14_CGTACTAG_L004_peak_1686	333	.	5.85568	36.4888	33.3164	164
chr1	155212937	155213189	14_CGTACTAG_L004_peak_1687	129	.	3.7592	15.7276	12.9056	115
chr1	155224255	155224441	14_CGTACTAG_L004_peak_1688	71	.	2.98295	9.77502	7.13105	95
chr1	155233961	155234134	14_CGTACTAG_L004_peak_1689	40	.	2.53023	6.60818	4.0933	81
chr1	155281560	155281776	14_CGTACTAG_L004_peak_1690	153	.	4.04837	18.249	15.3703	117
chr1	155417135	155417657	14_CGTACTAG_L004_peak_1691	440	.	6.79548	47.3647	44.0581	261
chr1	155427560	155427759	14_CGTACTAG_L004_peak_1692	54	.	2.74711	8.00474	5.42363	100
chr1	155558020	155558221	14_CGTACTAG_L004_peak_1693	117	.	3.61462	14.5153	11.7232	85
chr1	155812579	155812780	14_CGTACTAG_L004_peak_1694a	68	.	2.92989	9.52996	6.88889	86
chr1	155812780	155813038	14_CGTACTAG_L004_peak_1694b	191	.	4.39944	22.1374	19.1878	116
chr1	155973091	155973736	14_CGTACTAG_L004_peak_1695	856	.	9.66415	89.3527	85.6193	291
chr1	156035544	156035831	14_CGTACTAG_L004_peak_1696	206	.	4.19336	23.6741	20.6917	120
chr1	156035915	156036286	14_CGTACTAG_L004_peak_1697	797	.	8.19718	83.4476	79.7691	184
chr1	156036296	156036746	14_CGTACTAG_L004_peak_1698	495	.	6.25171	52.8692	49.5017	234
chr1	156040750	156040932	14_CGTACTAG_L004_peak_1699	79	.	2.85225	10.58	7.9024	91
chr1	156474182	156474466	14_CGTACTAG_L004_peak_1700	317	.	5.7111	34.8919	31.7406	146
chr1	156558613	156558940	14_CGTACTAG_L004_peak_1701	349	.	6.00027	38.107	34.9132	157
chr1	156674183	156674469	14_CGTACTAG_L004_peak_1702	141	.	3.90379	16.9726	14.1218	164
chr1	156718523	156718894	14_CGTACTAG_L004_peak_1703a	74	.	2.83019	10.1105	7.45014	169
chr1	156718894	156719271	14_CGTACTAG_L004_peak_1703b	1191	.	10.7539	123.199	119.165	203
chr1	156754674	156755035	14_CGTACTAG_L004_peak_1704	256	.	5.13276	28.7272	25.6634	165
chr1	156838757	156839016	14_CGTACTAG_L004_peak_1705	94	.	3.32545	12.1938	9.46517	165
chr1	156939512	156939703	14_CGTACTAG_L004_peak_1706	105	.	3.47003	13.337	10.5758	96
chr1	156997589	156997817	14_CGTACTAG_L004_peak_1707	100	.	3.39774	12.7609	10.0158	108
chr1	156997950	156998242	14_CGTACTAG_L004_peak_1708	249	.	5.06046	27.983	24.9304	161
chr1	157079406	157079620	14_CGTACTAG_L004_peak_1709	141	.	3.90379	16.9726	14.1218	121
chr1	157256615	157256865	14_CGTACTAG_L004_peak_1710	264	.	5.20505	29.4775	26.4023	135
chr1	157411772	157411991	14_CGTACTAG_L004_peak_1711	112	.	3.5137	14.0214	11.2436	104
chr1	157412043	157412432	14_CGTACTAG_L004_peak_1712	100	.	3.35196	12.7659	10.0208	254
chr1	157412443	157412849	14_CGTACTAG_L004_peak_1713	769	.	9.19621	80.6455	76.9945	241
chr1	157501601	157501799	14_CGTACTAG_L004_peak_1714	36	.	2.45794	6.16589	3.67547	75
chr1	157518269	157518428	14_CGTACTAG_L004_peak_1715	40	.	2.53023	6.60818	4.0933	86
chr1	157553140	157553325	14_CGTACTAG_L004_peak_1716	179	.	4.33754	20.8921	17.9601	92
chr1	157877210	157877382	14_CGTACTAG_L004_peak_1717a	620	.	8.24133	65.5789	62.0772	92
chr1	157877382	157877559	14_CGTACTAG_L004_peak_1717b	406	.	6.50631	43.9305	40.6645	81
chr1	158161623	158161795	14_CGTACTAG_L004_peak_1718	78	.	3.10857	10.5484	7.87117	81
chr1	158310517	158310743	14_CGTACTAG_L004_peak_1719	89	.	3.25316	11.6359	8.9239	109
chr1	158356280	158356533	14_CGTACTAG_L004_peak_1720	278	.	5.34963	30.9959	27.8986	116
chr1	158452321	158452471	14_CGTACTAG_L004_peak_1721	21	.	2.16877	4.52128	2.14792	72
chr1	158463954	158464317	14_CGTACTAG_L004_peak_1722	220	.	4.7713	25.068	22.0617	168
chr1	158489751	158489901	14_CGTACTAG_L004_peak_1723	68	.	2.96399	9.50005	6.85936	118
chr1	158547855	158548116	14_CGTACTAG_L004_peak_1724	179	.	4.33754	20.8921	17.9601	136
chr1	158554053	158554433	14_CGTACTAG_L004_peak_1725	32	.	2.38565	5.73572	3.27127	213
chr1	159163180	159163484	14_CGTACTAG_L004_peak_1726	242	.	4.98817	27.2448	24.2037	163
chr1	159231811	159232035	14_CGTACTAG_L004_peak_1727a	135	.	3.83149	16.3461	13.5095	97
chr1	159232035	159232373	14_CGTACTAG_L004_peak_1727b	726	.	9.03654	76.2615	72.6525	128
chr1	159393269	159393485	14_CGTACTAG_L004_peak_1728	54	.	2.74711	8.00474	5.42363	121
chr1	159413417	159413536	14_CGTACTAG_L004_peak_1729a	25	.	2.24106	4.91307	2.50673	94
chr1	159413536	159413588	14_CGTACTAG_L004_peak_1729b	36	.	2.45794	6.16589	3.67547	25
chr1	159494164	159494329	14_CGTACTAG_L004_peak_1730a	63	.	2.89169	8.99108	6.36961	99
chr1	159494329	159494501	14_CGTACTAG_L004_peak_1730b	54	.	2.74711	8.00474	5.42363	67
chr1	159517862	159518095	14_CGTACTAG_L004_peak_1731	123	.	3.68691	15.1173	12.3101	117
chr1	159519142	159519488	14_CGTACTAG_L004_peak_1732	234	.	4.91588	26.5129	23.4833	187
chr1	159570288	159570460	14_CGTACTAG_L004_peak_1733	58	.	2.8194	8.49255	5.89095	80
chr1	159594256	159594416	14_CGTACTAG_L004_peak_1734	40	.	2.53023	6.60818	4.0933	77
chr1	159657023	159657201	14_CGTACTAG_L004_peak_1735	36	.	2.45399	6.14954	3.67547	84
chr1	159661232	159661509	14_CGTACTAG_L004_peak_1736	192	.	4.48213	22.2568	19.2994	131
chr1	159670842	159671052	14_CGTACTAG_L004_peak_1737a	123	.	3.68691	15.1173	12.3101	165
chr1	159671052	159671238	14_CGTACTAG_L004_peak_1737b	117	.	3.61462	14.5153	11.7232	45
chr1	159686476	159686626	14_CGTACTAG_L004_peak_1738	89	.	3.25316	11.6359	8.9239	108
chr1	159760988	159761397	14_CGTACTAG_L004_peak_1739	706	.	8.89196	74.287	70.6972	192
chr1	160149493	160149739	14_CGTACTAG_L004_peak_1740	160	.	4.12066	18.8987	16.0064	116
chr1	160184635	160184787	14_CGTACTAG_L004_peak_1741	105	.	3.47003	13.337	10.5758	75
chr1	160194885	160195357	14_CGTACTAG_L004_peak_1742	1679	.	13.1881	172.34	167.971	186
chr1	160212666	160213229	14_CGTACTAG_L004_peak_1743	1299	.	10.7573	134.072	129.955	304
chr1	160213247	160213405	14_CGTACTAG_L004_peak_1744	149	.	3.50691	17.7816	14.9152	76
chr1	160351823	160352205	14_CGTACTAG_L004_peak_1745	317	.	5.7111	34.8919	31.7406	179
chr1	160441770	160442003	14_CGTACTAG_L004_peak_1746	234	.	4.91588	26.5129	23.4833	111
chr1	160693097	160693411	14_CGTACTAG_L004_peak_1747	213	.	4.699	24.3553	21.361	197
chr1	160792812	160793100	14_CGTACTAG_L004_peak_1748	349	.	6.00027	38.107	34.9132	132
chr1	160819194	160819357	14_CGTACTAG_L004_peak_1749	36	.	2.45794	6.16589	3.67547	87
chr1	160906074	160906586	14_CGTACTAG_L004_peak_1750	206	.	4.62671	23.6491	20.6668	242
chr1	160906649	160906954	14_CGTACTAG_L004_peak_1751	45	.	2.60252	7.06228	4.52431	151
chr1	161034466	161034833	14_CGTACTAG_L004_peak_1752a	189	.	4.14861	21.9449	18.997	147
chr1	161034833	161035257	14_CGTACTAG_L004_peak_1752b	929	.	9.51796	96.7124	92.9096	221
chr1	161070583	161071023	14_CGTACTAG_L004_peak_1753	317	.	5.7111	34.8919	31.7406	223
chr1	161131372	161131595	14_CGTACTAG_L004_peak_1754	173	.	4.26525	20.2204	17.3014	105
chr1	161170794	161170967	14_CGTACTAG_L004_peak_1755	94	.	3.32545	12.1938	9.46517	89
chr1	161195560	161195784	14_CGTACTAG_L004_peak_1756	147	.	3.97608	17.607	14.7421	109
chr1	161196059	161196311	14_CGTACTAG_L004_peak_1757	457	.	6.94007	49.1094	45.7829	113
chr1	161224896	161225174	14_CGTACTAG_L004_peak_1758	58	.	2.8194	8.49255	5.89095	150
chr1	161251065	161251311	14_CGTACTAG_L004_peak_1759	173	.	4.26525	20.2204	17.3014	112
chr1	161269455	161269786	14_CGTACTAG_L004_peak_1760	278	.	5.34963	30.9959	27.8986	120
chr1	161876543	161877114	14_CGTACTAG_L004_peak_1761	1287	.	10.8493	132.865	128.756	271
chr1	161877194	161877377	14_CGTACTAG_L004_peak_1762	116	.	3.21438	14.406	11.6244	98
chr1	161963087	161963251	14_CGTACTAG_L004_peak_1763	153	.	4.04837	18.249	15.3703	82
chr1	161968981	161969352	14_CGTACTAG_L004_peak_1764	846	.	9.90405	88.3912	84.6656	168
chr1	161976480	161976672	14_CGTACTAG_L004_peak_1765	94	.	3.32545	12.1938	9.46517	91
chr1	161999880	162000457	14_CGTACTAG_L004_peak_1766	457	.	6.94007	49.1094	45.7829	320
chr1	162359316	162359509	14_CGTACTAG_L004_peak_1767	100	.	3.39774	12.7609	10.0158	103
chr1	162477743	162478223	14_CGTACTAG_L004_peak_1768	389	.	6.36173	42.2419	38.9962	286
chr1	162548440	162548740	14_CGTACTAG_L004_peak_1769	475	.	7.08465	50.8721	47.5256	146
chr1	162570284	162570861	14_CGTACTAG_L004_peak_1770	941	.	10.2652	97.9176	94.1025	275
chr1	162665219	162665407	14_CGTACTAG_L004_peak_1771	206	.	4.62671	23.6491	20.6668	92
chr1	162740169	162740378	14_CGTACTAG_L004_peak_1772	63	.	2.89169	8.99108	6.36961	103
chr1	162740407	162740728	14_CGTACTAG_L004_peak_1773	341	.	5.92797	37.2953	34.1121	186
chr1	162832315	162832518	14_CGTACTAG_L004_peak_1774	73	.	3.03628	10.0192	7.35999	94
chr1	163060512	163060691	14_CGTACTAG_L004_peak_1775	100	.	3.39774	12.7609	10.0158	87
chr1	163150550	163150728	14_CGTACTAG_L004_peak_1776	129	.	3.7592	15.7276	12.9056	91
chr1	163215212	163215389	14_CGTACTAG_L004_peak_1777	68	.	2.96399	9.50005	6.85936	101
chr1	163257374	163257640	14_CGTACTAG_L004_peak_1778	166	.	4.19296	19.5559	16.6501	152
chr1	163403561	163403817	14_CGTACTAG_L004_peak_1779	449	.	6.86777	48.2348	44.9181	128
chr1	163403863	163404021	14_CGTACTAG_L004_peak_1780	123	.	3.68691	15.1173	12.3101	83
chr1	163779371	163779784	14_CGTACTAG_L004_peak_1781	1376	.	12.9164	141.87	137.696	186
chr1	163929910	163930130	14_CGTACTAG_L004_peak_1782	100	.	3.39774	12.7609	10.0158	110
chr1	163994698	163994948	14_CGTACTAG_L004_peak_1783	501	.	7.30153	53.549	50.1735	138
chr1	164138720	164138872	14_CGTACTAG_L004_peak_1784	73	.	3.03628	10.0192	7.35999	80
chr1	164248590	164249222	14_CGTACTAG_L004_peak_1785	733	.	8.50515	76.9247	73.3106	244
chr1	164275475	164275719	14_CGTACTAG_L004_peak_1786	325	.	5.78339	35.6877	32.5258	116
chr1	164307403	164307763	14_CGTACTAG_L004_peak_1787	736	.	9.10884	77.2539	73.6354	155
chr1	164320823	164321031	14_CGTACTAG_L004_peak_1788	68	.	2.96399	9.50005	6.85936	83
chr1	164366838	164367019	14_CGTACTAG_L004_peak_1789	141	.	3.90379	16.9726	14.1218	93
chr1	164457924	164458178	14_CGTACTAG_L004_peak_1790	111	.	3.54233	13.9218	11.145	148
chr1	164458275	164458570	14_CGTACTAG_L004_peak_1791	179	.	4.33754	20.8921	17.9601	118
chr1	164461866	164462061	14_CGTACTAG_L004_peak_1792	36	.	2.45794	6.16589	3.67547	85
chr1	164502333	164502651	14_CGTACTAG_L004_peak_1793	186	.	4.40983	21.571	18.6261	132
chr1	164708064	164708214	14_CGTACTAG_L004_peak_1794	25	.	2.24106	4.91307	2.50673	74
chr1	164770616	164770925	14_CGTACTAG_L004_peak_1795	179	.	4.33754	20.8921	17.9601	117
chr1	164814341	164814521	14_CGTACTAG_L004_peak_1796	58	.	2.8194	8.49255	5.89095	89
chr1	164849016	164849168	14_CGTACTAG_L004_peak_1797	78	.	3.10857	10.5484	7.87117	76
chr1	164898835	164898985	14_CGTACTAG_L004_peak_1798	68	.	2.96399	9.50005	6.85936	85
chr1	164905167	164905329	14_CGTACTAG_L004_peak_1799	117	.	3.61462	14.5153	11.7232	77
chr1	165046649	165046977	14_CGTACTAG_L004_peak_1800	141	.	3.90379	16.9726	14.1218	108
chr1	165204791	165204993	14_CGTACTAG_L004_peak_1801	58	.	2.8194	8.49255	5.89095	110
chr1	165236548	165236758	14_CGTACTAG_L004_peak_1802	83	.	3.18086	11.0874	8.39254	109
chr1	165236780	165237233	14_CGTACTAG_L004_peak_1803	1133	.	11.8559	117.29	113.306	232
chr1	165302913	165303152	14_CGTACTAG_L004_peak_1804	129	.	3.7592	15.7276	12.9056	101
chr1	165320644	165320841	14_CGTACTAG_L004_peak_1805	146	.	3.85135	17.5106	14.6549	93
chr1	165460386	165460805	14_CGTACTAG_L004_peak_1806	1126	.	8.83463	116.639	112.66	240
chr1	165460876	165461360	14_CGTACTAG_L004_peak_1807	1464	.	10.2722	150.666	146.431	224
chr1	165503828	165503982	14_CGTACTAG_L004_peak_1808	49	.	2.67482	7.52789	4.96796	76
chr1	165634100	165634435	14_CGTACTAG_L004_peak_1809a	250	.	4.96039	28.1491	25.0953	173
chr1	165634435	165634812	14_CGTACTAG_L004_peak_1809b	1149	.	11.5833	118.982	114.983	162
chr1	165641532	165641739	14_CGTACTAG_L004_peak_1810	155	.	4.03112	18.4435	15.5631	101
chr1	165641873	165642147	14_CGTACTAG_L004_peak_1811	90	.	3.23602	11.7686	9.05524	161
chr1	165642228	165642453	14_CGTACTAG_L004_peak_1812a	470	.	6.91341	50.3669	47.0276	115
chr1	165642453	165642673	14_CGTACTAG_L004_peak_1812b	73	.	2.99652	10.028	7.36865	110
chr1	165643123	165643273	14_CGTACTAG_L004_peak_1813	39	.	2.46238	6.45949	3.96409	77
chr1	165658719	165658869	14_CGTACTAG_L004_peak_1814	78	.	3.10857	10.5484	7.87117	72
chr1	165727138	165727458	14_CGTACTAG_L004_peak_1815	83	.	3.18086	11.0874	8.39254	117
chr1	165736254	165736454	14_CGTACTAG_L004_peak_1816	278	.	5.34963	30.9959	27.8986	104
chr1	165763602	165763993	14_CGTACTAG_L004_peak_1817	594	.	7.8828	62.9617	59.4878	161
chr1	165934814	165935304	14_CGTACTAG_L004_peak_1818	264	.	5.20505	29.4775	26.4023	366
chr1	166002571	166003125	14_CGTACTAG_L004_peak_1819	1333	.	11.1142	137.477	133.335	190
chr1	166003268	166003598	14_CGTACTAG_L004_peak_1820	373	.	5.37605	40.5989	37.3738	195
chr1	166160730	166160924	14_CGTACTAG_L004_peak_1821	123	.	3.68691	15.1173	12.3101	87
chr1	166244375	166244673	14_CGTACTAG_L004_peak_1822	389	.	6.36173	42.2419	38.9962	141
chr1	166254048	166254246	14_CGTACTAG_L004_peak_1823	141	.	3.90379	16.9726	14.1218	94
chr1	166280644	166280905	14_CGTACTAG_L004_peak_1824	242	.	4.98817	27.2448	24.2037	138
chr1	166282619	166282943	14_CGTACTAG_L004_peak_1825	432	.	6.72319	46.4991	43.2027	150
chr1	166304419	166304848	14_CGTACTAG_L004_peak_1826	373	.	6.21714	40.5729	37.348	173
chr1	166360275	166360469	14_CGTACTAG_L004_peak_1827	123	.	3.68691	15.1173	12.3101	95
chr1	166378925	166379576	14_CGTACTAG_L004_peak_1828	933	.	9.50061	97.184	93.3763	326
[truncated: 36,488 more rows]

## Sheet: 9D
chr1	3670685	3670855	4_TCCTGAGC_L005_peak_1	35	.	2.83126	6.09429	3.5399	86
chr1	3671444	3671995	4_TCCTGAGC_L005_peak_2	440	.	8.69075	47.5819	44.048	304
chr1	4571744	4571911	4_TCCTGAGC_L005_peak_3	101	.	4.43044	12.9365	10.1013	85
chr1	4571970	4572120	4_TCCTGAGC_L005_peak_4	74	.	3.89342	10.1687	7.4246	80
chr1	4785616	4785890	4_TCCTGAGC_L005_peak_5	447	.	9.66642	48.2665	44.7202	141
chr1	4807639	4807947	4_TCCTGAGC_L005_peak_6a	415	.	9.2246	45.0067	41.5196	170
chr1	4807947	4808191	4_TCCTGAGC_L005_peak_6b	106	.	4.50033	13.4641	10.6194	138
chr1	4857395	4857897	4_TCCTGAGC_L005_peak_7	670	.	10.2021	70.9949	67.0461	306
chr1	4857922	4858127	4_TCCTGAGC_L005_peak_8	133	.	4.33735	16.3122	13.388	107
chr1	4858173	4858424	4_TCCTGAGC_L005_peak_9	46	.	2.91262	7.25555	4.63897	156
chr1	5015415	5015571	4_TCCTGAGC_L005_peak_10	39	.	2.8632	6.54777	3.96427	81
chr1	5017941	5018163	4_TCCTGAGC_L005_peak_11	77	.	3.28421	10.4754	7.72552	132
chr1	5019340	5019592	4_TCCTGAGC_L005_peak_12	145	.	3.8943	17.4657	14.5091	120
chr1	5022819	5023267	4_TCCTGAGC_L005_peak_13	635	.	8.29199	67.4818	63.5944	164
chr1	5023295	5023564	4_TCCTGAGC_L005_peak_14	114	.	3.63502	14.3658	11.4969	119
chr1	5070310	5070533	4_TCCTGAGC_L005_peak_15	80	.	4.02767	10.8401	8.07213	101
chr1	5082980	5083260	4_TCCTGAGC_L005_peak_16	280	.	7.38407	31.3311	28.0858	129
chr1	5083301	5083475	4_TCCTGAGC_L005_peak_17	67	.	3.75916	9.5118	6.79237	91
chr1	5220792	5220980	4_TCCTGAGC_L005_peak_18	61	.	3.62491	8.86979	6.17578	91
chr1	5228863	5229139	4_TCCTGAGC_L005_peak_19	94	.	4.29619	12.2244	9.41112	181
chr1	5232889	5233228	4_TCCTGAGC_L005_peak_20	308	.	7.78683	34.1731	30.8756	165
chr1	5588366	5588550	4_TCCTGAGC_L005_peak_21	33	.	2.95363	5.90292	3.35343	74
chr1	6214486	6214787	4_TCCTGAGC_L005_peak_22a	227	.	6.57853	25.8615	22.7221	155
chr1	6214787	6215082	4_TCCTGAGC_L005_peak_22b	201	.	6.17577	23.2422	20.1564	146
chr1	6483446	6483882	4_TCCTGAGC_L005_peak_23	406	.	9.12939	44.1094	40.6368	166
chr1	6866921	6867161	4_TCCTGAGC_L005_peak_24	33	.	2.95363	5.90292	3.35343	96
chr1	7088439	7089293	4_TCCTGAGC_L005_peak_25	1247	.	11.9511	129.409	124.788	388
chr1	7397594	7397793	4_TCCTGAGC_L005_peak_26	295	.	6.1116	32.7766	29.5065	92
chr1	7397798	7398050	4_TCCTGAGC_L005_peak_27a	645	.	9.41587	68.4711	64.5665	162
chr1	7398050	7398486	4_TCCTGAGC_L005_peak_27b	516	.	8.22867	55.3538	51.6813	91
chr1	8745132	8745282	4_TCCTGAGC_L005_peak_28	80	.	4.02767	10.8401	8.07213	78
chr1	9545119	9545534	4_TCCTGAGC_L005_peak_29	768	.	10.7224	80.952	76.8353	181
chr1	9545761	9545911	4_TCCTGAGC_L005_peak_30	40	.	2.74851	6.67632	4.08966	72
chr1	9564489	9564841	4_TCCTGAGC_L005_peak_31	890	.	13.9423	93.3983	89.0872	177
chr1	9570229	9570512	4_TCCTGAGC_L005_peak_32	122	.	4.83321	15.148	12.25	145
chr1	9611721	9611915	4_TCCTGAGC_L005_peak_33	108	.	4.5647	13.6613	10.8048	89
chr1	9627395	9627839	4_TCCTGAGC_L005_peak_34	160	.	4.77137	18.9981	16.0109	222
chr1	9630164	9630603	4_TCCTGAGC_L005_peak_35	178	.	5.16333	20.8743	17.8401	205
chr1	9649273	9649455	4_TCCTGAGC_L005_peak_36	49	.	3.35639	7.63263	4.99248	73
chr1	9700144	9700853	4_TCCTGAGC_L005_peak_37	956	.	11.5385	100.066	95.663	224
chr1	9748263	9748765	4_TCCTGAGC_L005_peak_38	1327	.	14.8506	137.374	132.727	223
chr1	9797811	9798031	4_TCCTGAGC_L005_peak_39a	65	.	3.58911	9.25475	6.55278	93
chr1	9798031	9798428	4_TCCTGAGC_L005_peak_39b	117	.	4.55385	14.5905	11.7096	128
chr1	9944004	9944289	4_TCCTGAGC_L005_peak_40	542	.	10.8747	57.9622	54.2418	142
chr1	10037851	10038037	4_TCCTGAGC_L005_peak_41	182	.	4.9976	21.292	18.2515	90
chr1	10038098	10038286	4_TCCTGAGC_L005_peak_42	161	.	4.71607	19.1116	16.1166	92
chr1	10039490	10039907	4_TCCTGAGC_L005_peak_43a	257	.	5.90758	28.9461	25.7481	235
chr1	10039907	10040254	4_TCCTGAGC_L005_peak_43b	181	.	4.98323	21.2329	18.1932	182
chr1	10232848	10233272	4_TCCTGAGC_L005_peak_44	308	.	7.78683	34.1731	30.8756	258
chr1	10327990	10328140	4_TCCTGAGC_L005_peak_45	28	.	2.81937	5.36264	2.84719	73
chr1	10477590	10477943	4_TCCTGAGC_L005_peak_46	235	.	6.71279	26.7522	23.5953	166
chr1	10478073	10478230	4_TCCTGAGC_L005_peak_47	55	.	3.49065	8.24322	5.57562	83
chr1	11414117	11414461	4_TCCTGAGC_L005_peak_48	436	.	9.53216	47.2181	43.6903	121
chr1	12000591	12000873	4_TCCTGAGC_L005_peak_49	115	.	4.69895	14.3986	11.521	175
chr1	12577047	12577197	4_TCCTGAGC_L005_peak_50	49	.	3.35639	7.63263	4.99248	111
chr1	12657434	12657820	4_TCCTGAGC_L005_peak_51	61	.	3.62491	8.86979	6.17578	200
chr1	12905401	12905570	4_TCCTGAGC_L005_peak_52	38	.	3.08788	6.46183	3.88038	74
chr1	12992133	12992418	4_TCCTGAGC_L005_peak_53	67	.	3.66393	9.48312	6.77616	113
chr1	12992426	12992576	4_TCCTGAGC_L005_peak_54	16	.	2.41884	4.00081	1.60499	71
chr1	12992594	12992843	4_TCCTGAGC_L005_peak_55	74	.	3.81922	10.213	7.46807	130
chr1	13134427	13134579	4_TCCTGAGC_L005_peak_56	44	.	3.22214	7.03863	4.42694	80
chr1	13183453	13183632	4_TCCTGAGC_L005_peak_57	145	.	5.23598	17.4654	14.5087	91
chr1	13372346	13372696	4_TCCTGAGC_L005_peak_58a	448	.	7.06419	48.3709	44.8226	192
chr1	13372696	13373010	4_TCCTGAGC_L005_peak_58b	331	.	6.01447	36.5114	33.1734	159
chr1	13373010	13373250	4_TCCTGAGC_L005_peak_58c	75	.	3.13216	10.2497	7.50406	155
chr1	13373250	13373469	4_TCCTGAGC_L005_peak_58d	69	.	3.04183	9.65438	6.93223	86
chr1	13373513	13373695	4_TCCTGAGC_L005_peak_59a	63	.	2.95567	9.08872	6.39034	116
chr1	13373695	13373877	4_TCCTGAGC_L005_peak_59b	89	.	3.3346	11.7928	8.99698	67
chr1	13373960	13374284	4_TCCTGAGC_L005_peak_60	85	.	3.27744	11.3156	8.53871	165
chr1	13426519	13426673	4_TCCTGAGC_L005_peak_61	94	.	4.29619	12.2244	9.41112	76
chr1	13589205	13589624	4_TCCTGAGC_L005_peak_62	139	.	4.57856	16.932	13.9909	217
chr1	13589705	13589923	4_TCCTGAGC_L005_peak_63a	89	.	3.79947	11.7262	8.93158	105
chr1	13589923	13590167	4_TCCTGAGC_L005_peak_63b	315	.	6.90016	34.8363	31.5288	114
chr1	13614623	13614875	4_TCCTGAGC_L005_peak_64	38	.	3.08788	6.46183	3.88038	105
chr1	13660439	13660640	4_TCCTGAGC_L005_peak_65	55	.	3.49065	8.24322	5.57562	96
chr1	13683053	13683313	4_TCCTGAGC_L005_peak_66	74	.	3.89342	10.1687	7.4246	109
chr1	13936069	13936442	4_TCCTGAGC_L005_peak_67	55	.	3.49065	8.24322	5.57562	250
chr1	14002636	14002841	4_TCCTGAGC_L005_peak_68	129	.	4.96746	15.9091	12.9913	103
chr1	14181645	14181849	4_TCCTGAGC_L005_peak_69	152	.	5.37023	18.2599	15.2844	89
chr1	14218746	14219157	4_TCCTGAGC_L005_peak_70	184	.	5.90725	21.5421	18.4922	139
chr1	14309692	14310027	4_TCCTGAGC_L005_peak_71	87	.	4.16193	11.5255	8.73448	126
chr1	14513712	14514162	4_TCCTGAGC_L005_peak_72	101	.	4.43044	12.9365	10.1013	246
chr1	14740143	14740314	4_TCCTGAGC_L005_peak_73	122	.	4.83321	15.148	12.25	80
chr1	14755375	14755549	4_TCCTGAGC_L005_peak_74a	38	.	3.08788	6.46183	3.88038	97
chr1	14755549	14755726	4_TCCTGAGC_L005_peak_74b	44	.	3.22214	7.03863	4.42694	77
chr1	15286650	15287123	4_TCCTGAGC_L005_peak_75	108	.	4.5647	13.6613	10.8048	132
chr1	15805423	15805758	4_TCCTGAGC_L005_peak_76a	595	.	10.4545	63.3716	59.5562	172
chr1	15805758	15806140	4_TCCTGAGC_L005_peak_76b	113	.	4.34038	14.1867	11.321	163
chr1	16093112	16093262	4_TCCTGAGC_L005_peak_77	33	.	2.95363	5.90292	3.35343	110
chr1	16104618	16104862	4_TCCTGAGC_L005_peak_78a	288	.	5.8873	32.1438	28.8863	128
chr1	16104862	16105156	4_TCCTGAGC_L005_peak_78b	290	.	5.91716	32.2861	29.0233	116
chr1	16105156	16105439	4_TCCTGAGC_L005_peak_78c	194	.	4.87388	22.5011	19.4314	178
chr1	16105439	16105670	4_TCCTGAGC_L005_peak_78d	95	.	3.57751	12.3861	9.56994	105
chr1	16105670	16105941	4_TCCTGAGC_L005_peak_78e	214	.	5.09122	24.5506	21.4404	126
chr1	16122904	16123076	4_TCCTGAGC_L005_peak_79	61	.	3.62491	8.86979	6.17578	87
chr1	16130091	16130327	4_TCCTGAGC_L005_peak_80	74	.	3.89342	10.1687	7.4246	93
chr1	16342850	16343212	4_TCCTGAGC_L005_peak_81	235	.	6.71279	26.7522	23.5953	195
chr1	16519146	16519439	4_TCCTGAGC_L005_peak_82	155	.	5.0171	18.5386	15.5589	155
chr1	16519684	16519904	4_TCCTGAGC_L005_peak_83	194	.	5.5968	22.4896	19.4203	101
chr1	16618819	16618952	4_TCCTGAGC_L005_peak_84a	32	.	2.84126	5.77255	3.2455	89
chr1	16618952	16619076	4_TCCTGAGC_L005_peak_84b	54	.	3.35404	8.07329	5.42313	45
chr1	16619141	16619518	4_TCCTGAGC_L005_peak_85	606	.	11.0769	64.4803	60.6453	199
chr1	16656791	16657321	4_TCCTGAGC_L005_peak_86	505	.	8.81322	54.2147	50.5623	212
chr1	16665064	16665356	4_TCCTGAGC_L005_peak_87	193	.	6.04151	22.3875	19.3195	136
chr1	16665373	16665559	4_TCCTGAGC_L005_peak_88	33	.	2.95363	5.90292	3.35343	104
chr1	16798413	16798588	4_TCCTGAGC_L005_peak_89	101	.	4.43044	12.9365	10.1013	96
chr1	17097725	17098074	4_TCCTGAGC_L005_peak_90	253	.	6.9813	28.5592	25.3672	147
chr1	17145517	17145690	4_TCCTGAGC_L005_peak_91	61	.	3.62491	8.86979	6.17578	84
chr1	17657436	17657631	4_TCCTGAGC_L005_peak_92	67	.	3.75916	9.5118	6.79237	74
chr1	17838486	17838725	4_TCCTGAGC_L005_peak_93	253	.	6.9813	28.5592	25.3672	123
chr1	19176231	19176403	4_TCCTGAGC_L005_peak_94	145	.	5.23598	17.4654	14.5087	83
chr1	19850038	19850236	4_TCCTGAGC_L005_peak_95	67	.	3.75916	9.5118	6.79237	104
chr1	20677993	20678334	4_TCCTGAGC_L005_peak_96	137	.	5.10172	16.6816	13.7444	135
chr1	20820159	20820577	4_TCCTGAGC_L005_peak_97	945	.	12.9975	98.9135	94.5248	242
chr1	20845747	20845952	4_TCCTGAGC_L005_peak_98	33	.	2.95363	5.90292	3.35343	93
chr1	20867437	20867892	4_TCCTGAGC_L005_peak_99	499	.	10.3356	53.5896	49.9488	210
chr1	20890412	20890903	4_TCCTGAGC_L005_peak_100	421	.	8.77404	45.6749	42.1754	154
chr1	20890960	20891192	4_TCCTGAGC_L005_peak_101	67	.	3.57356	9.45004	6.74372	111
chr1	20951326	20951868	4_TCCTGAGC_L005_peak_102	682	.	11.0629	72.1998	68.2301	327
chr1	21008970	21009122	4_TCCTGAGC_L005_peak_103	80	.	4.02767	10.8401	8.07213	74
chr1	21014543	21014886	4_TCCTGAGC_L005_peak_104	87	.	4.16193	11.5255	8.73448	104
chr1	21052672	21053157	4_TCCTGAGC_L005_peak_105	55	.	3.49065	8.24322	5.57562	203
chr1	21079135	21079548	4_TCCTGAGC_L005_peak_106a	388	.	7.53221	42.3178	38.8775	286
chr1	21079548	21079772	4_TCCTGAGC_L005_peak_106b	78	.	3.5533	10.5934	7.84115	128
chr1	21166284	21166545	4_TCCTGAGC_L005_peak_107	271	.	7.24981	30.3992	27.1715	119
chr1	21218490	21218640	4_TCCTGAGC_L005_peak_108	94	.	4.29619	12.2244	9.41112	79
chr1	21411268	21411499	4_TCCTGAGC_L005_peak_109	184	.	5.90725	21.5421	18.4922	103
chr1	21411612	21411889	4_TCCTGAGC_L005_peak_110	201	.	6.17577	23.2422	20.1564	134
chr1	21632742	21633011	4_TCCTGAGC_L005_peak_111	80	.	4.02767	10.8401	8.07213	139
chr1	21804977	21805334	4_TCCTGAGC_L005_peak_112	346	.	8.32386	38.0653	34.6992	217
chr1	21829990	21830468	4_TCCTGAGC_L005_peak_113	193	.	6.04151	22.3875	19.3195	310
chr1	21960736	21960886	4_TCCTGAGC_L005_peak_114	45	.	3.18269	7.13658	4.5227	73
chr1	21961009	21961189	4_TCCTGAGC_L005_peak_115	30	.	2.83323	5.57451	3.0532	80
chr1	21961219	21961719	4_TCCTGAGC_L005_peak_116	330	.	7.97907	36.37	33.0342	192
chr1	22266538	22266761	4_TCCTGAGC_L005_peak_117	122	.	4.83321	15.148	12.25	99
chr1	22327574	22327856	4_TCCTGAGC_L005_peak_118	308	.	7.78683	34.1731	30.8756	100
chr1	22327910	22328060	4_TCCTGAGC_L005_peak_119	87	.	4.16193	11.5255	8.73448	69
chr1	22533711	22533861	4_TCCTGAGC_L005_peak_120	38	.	3.08788	6.46183	3.88038	73
chr1	22805823	22806332	4_TCCTGAGC_L005_peak_121	296	.	7.57475	32.9587	29.6857	262
chr1	23062024	23062302	4_TCCTGAGC_L005_peak_122	67	.	3.75916	9.5118	6.79237	106
chr1	23255961	23256338	4_TCCTGAGC_L005_peak_123a	956	.	12.4825	100.058	95.6545	209
chr1	23256338	23256726	4_TCCTGAGC_L005_peak_123b	164	.	4.71698	19.4486	16.4484	169
chr1	23256726	23257060	4_TCCTGAGC_L005_peak_123c	92	.	3.66886	12.0118	9.21196	219
chr1	23383048	23383611	4_TCCTGAGC_L005_peak_124	759	.	11.6835	80.0653	75.9635	364
chr1	23761766	23762024	4_TCCTGAGC_L005_peak_125	71	.	3.56944	9.92266	7.195	116
chr1	23762803	23763120	4_TCCTGAGC_L005_peak_126	196	.	5.55864	22.7406	19.6674	158
chr1	23764897	23765077	4_TCCTGAGC_L005_peak_127	71	.	3.56944	9.92266	7.195	84
chr1	23921802	23921952	4_TCCTGAGC_L005_peak_128	39	.	2.97265	6.52001	3.9371	122
chr1	23922149	23922553	4_TCCTGAGC_L005_peak_129	394	.	8.47458	42.919	39.4692	206
chr1	24005439	24005807	4_TCCTGAGC_L005_peak_130	352	.	8.02965	38.6364	35.2619	220
chr1	24074425	24074652	4_TCCTGAGC_L005_peak_131	49	.	3.35639	7.63263	4.99248	112
chr1	24099831	24100178	4_TCCTGAGC_L005_peak_132a	66	.	3.47534	9.37202	6.66743	119
chr1	24100178	24100641	4_TCCTGAGC_L005_peak_132b	322	.	7.20222	35.5564	32.2353	229
chr1	24134963	24135130	4_TCCTGAGC_L005_peak_133	101	.	4.43044	12.9365	10.1013	92
chr1	24586514	24586816	4_TCCTGAGC_L005_peak_134	101	.	4.43044	12.9365	10.1013	113
chr1	24611569	24611880	4_TCCTGAGC_L005_peak_135a	7995	.	2.22893	804.863	799.594	273
chr1	24611880	24612051	4_TCCTGAGC_L005_peak_135b	7857	.	2.21685	790.979	785.718	39
chr1	24612051	24612357	4_TCCTGAGC_L005_peak_135c	6371	.	2.08186	642.323	637.155	132
chr1	24613098	24613677	4_TCCTGAGC_L005_peak_137a	14732	.	2.74388	1478.85	1473.23	315
chr1	24613677	24614048	4_TCCTGAGC_L005_peak_137b	16204	.	2.84341	1626.08	1620.4	265
chr1	24614048	24614250	4_TCCTGAGC_L005_peak_137c	12882	.	2.61341	1293.83	1288.29	106
chr1	24614250	24614453	4_TCCTGAGC_L005_peak_137d	13697	.	2.67166	1375.33	1369.75	96
chr1	24614453	24614666	4_TCCTGAGC_L005_peak_137e	11875	.	2.53943	1193.09	1187.6	107
chr1	24614666	24614908	4_TCCTGAGC_L005_peak_137f	10798	.	2.4577	1085.32	1079.89	106
chr1	24614908	24615152	4_TCCTGAGC_L005_peak_137g	10932	.	2.46804	1098.71	1093.27	137
chr1	24615152	24615385	4_TCCTGAGC_L005_peak_137h	12284	.	2.56979	1233.99	1228.48	108
chr1	24615385	24615642	4_TCCTGAGC_L005_peak_137i	9627	.	2.36526	968.09	962.726	126
chr1	24615642	24615864	4_TCCTGAGC_L005_peak_137j	7623	.	2.1963	767.563	762.317	132
chr1	24615864	24616158	4_TCCTGAGC_L005_peak_137k	10428	.	2.429	1048.29	1042.88	91
chr1	24678386	24678685	4_TCCTGAGC_L005_peak_138a	419	.	8.87793	45.4958	41.9992	168
chr1	24678685	24678931	4_TCCTGAGC_L005_peak_138b	70	.	3.66524	9.73794	7.01411	131
chr1	24683982	24684310	4_TCCTGAGC_L005_peak_139	290	.	7.51832	32.2708	29.0082	188
chr1	25008910	25009171	4_TCCTGAGC_L005_peak_140	94	.	4.29619	12.2244	9.41112	117
chr1	25105517	25105705	4_TCCTGAGC_L005_peak_141	61	.	3.62491	8.86979	6.17578	102
chr1	25228684	25228940	4_TCCTGAGC_L005_peak_142	176	.	5.773	20.7065	17.6748	137
chr1	25504432	25504588	4_TCCTGAGC_L005_peak_143	80	.	4.02767	10.8401	8.07213	79
chr1	25778889	25779063	4_TCCTGAGC_L005_peak_144	33	.	2.95363	5.90292	3.35343	98
chr1	25830036	25830450	4_TCCTGAGC_L005_peak_145	442	.	8.32466	47.745	44.2085	154
chr1	25830459	25830754	4_TCCTGAGC_L005_peak_146	97	.	3.9551	12.5483	9.72913	169
chr1	25892450	25892662	4_TCCTGAGC_L005_peak_147	122	.	4.83321	15.148	12.25	109
chr1	26053534	26053684	4_TCCTGAGC_L005_peak_148	23	.	2.68512	4.84176	2.36322	78
chr1	26686410	26686573	4_TCCTGAGC_L005_peak_149	33	.	2.48199	5.84577	3.31652	79
chr1	26686984	26687298	4_TCCTGAGC_L005_peak_150a	60	.	2.9695	8.77201	6.09286	95
chr1	26687298	26687766	4_TCCTGAGC_L005_peak_150b	180	.	4.57464	21.1161	18.0782	219
chr1	26687869	26688399	4_TCCTGAGC_L005_peak_151	247	.	5.34197	27.9445	24.7657	300
chr1	30873206	30873516	4_TCCTGAGC_L005_peak_152a	67	.	3.42063	9.42103	6.71544	134
chr1	30873516	30873817	4_TCCTGAGC_L005_peak_152b	244	.	6.093	27.618	24.448	176
chr1	30873817	30874087	4_TCCTGAGC_L005_peak_152c	487	.	8.90774	52.3667	48.7478	126
chr1	30949221	30949447	4_TCCTGAGC_L005_peak_153	30	.	2.65957	5.56566	3.04469	161
chr1	30949618	30949970	4_TCCTGAGC_L005_peak_154a	817	.	12.1086	85.9393	81.7414	193
chr1	30949970	30950264	4_TCCTGAGC_L005_peak_154b	157	.	4.80082	18.7752	15.7917	159
chr1	32172475	32173032	4_TCCTGAGC_L005_peak_155	586	.	11.4117	62.4127	58.6135	205
chr1	33042488	33042763	4_TCCTGAGC_L005_peak_156	115	.	4.69895	14.3986	11.521	149
chr1	33494910	33495103	4_TCCTGAGC_L005_peak_157	137	.	5.10172	16.6816	13.7444	91
chr1	33647270	33647420	4_TCCTGAGC_L005_peak_158	94	.	4.29619	12.2244	9.41112	79
chr1	33669688	33669898	4_TCCTGAGC_L005_peak_159	152	.	5.37023	18.2599	15.2844	113
chr1	33719740	33719989	4_TCCTGAGC_L005_peak_160a	256	.	6.78392	28.8265	25.6303	121
chr1	33719989	33720397	4_TCCTGAGC_L005_peak_160b	251	.	6.7602	28.2849	25.1008	129
chr1	33739414	33739606	4_TCCTGAGC_L005_peak_161	184	.	5.90725	21.5421	18.4922	102
chr1	33757620	33757936	4_TCCTGAGC_L005_peak_162	80	.	4.02767	10.8401	8.07213	148
chr1	33814160	33814732	4_TCCTGAGC_L005_peak_163	500	.	9.84615	53.6863	50.0428	372
chr1	33907593	33907905	4_TCCTGAGC_L005_peak_164a	237	.	5.91286	26.9089	23.7496	172
chr1	33907905	33908195	4_TCCTGAGC_L005_peak_164b	312	.	6.83584	34.5751	31.2716	140
chr1	34005458	34005639	4_TCCTGAGC_L005_peak_165	46	.	3.23834	7.29685	4.6792	101
chr1	34005715	34005995	4_TCCTGAGC_L005_peak_166	117	.	4.66321	14.6172	11.736	129
chr1	34011040	34011320	4_TCCTGAGC_L005_peak_167	228	.	6.3591	26.0134	22.8719	119
chr1	34011326	34011707	4_TCCTGAGC_L005_peak_168	192	.	5.87859	22.268	19.2069	142
chr1	34150737	34151060	4_TCCTGAGC_L005_peak_169	101	.	4.43044	12.9365	10.1013	219
chr1	34182978	34183162	4_TCCTGAGC_L005_peak_170	61	.	3.62491	8.86979	6.17578	96
chr1	34236456	34236691	4_TCCTGAGC_L005_peak_171	184	.	5.90725	21.5421	18.4922	117
chr1	34434794	34434952	4_TCCTGAGC_L005_peak_172	55	.	3.12815	8.19851	5.54545	74
chr1	34439262	34439589	4_TCCTGAGC_L005_peak_173	562	.	8.73401	59.9944	56.2384	156
chr1	34439617	34440012	4_TCCTGAGC_L005_peak_174	574	.	8.88099	61.2647	57.486	205
chr1	34459591	34459830	4_TCCTGAGC_L005_peak_175	160	.	5.50449	19.0652	16.0708	118
chr1	34579549	34579732	4_TCCTGAGC_L005_peak_176	67	.	3.75916	9.5118	6.79237	86
chr1	34583806	34584051	4_TCCTGAGC_L005_peak_177a	85	.	4.10324	11.3494	8.57178	161
chr1	34584051	34584241	4_TCCTGAGC_L005_peak_177b	71	.	3.80079	9.89464	7.16754	84
chr1	34664963	34665587	4_TCCTGAGC_L005_peak_178	395	.	7.03863	43.0001	39.549	398
chr1	34666442	34666595	4_TCCTGAGC_L005_peak_179	67	.	3.12764	9.41689	6.71143	74
chr1	34678057	34678216	4_TCCTGAGC_L005_peak_180	74	.	3.89342	10.1687	7.4246	77
chr1	34696642	34696854	4_TCCTGAGC_L005_peak_181	67	.	3.75916	9.5118	6.79237	100
chr1	34801652	34801827	4_TCCTGAGC_L005_peak_182	61	.	3.62491	8.86979	6.17578	86
chr1	34842649	34842909	4_TCCTGAGC_L005_peak_183a	145	.	5.03686	17.5432	14.5854	98
chr1	34842909	34843212	4_TCCTGAGC_L005_peak_183b	641	.	11.5099	68.051	64.1538	163
chr1	34867331	34867513	4_TCCTGAGC_L005_peak_184	61	.	3.62491	8.86979	6.17578	97
chr1	34894030	34894180	4_TCCTGAGC_L005_peak_185	38	.	3.08725	6.46009	3.88038	85
chr1	35469307	35469582	4_TCCTGAGC_L005_peak_186	101	.	4.43044	12.9365	10.1013	102
chr1	35811472	35811744	4_TCCTGAGC_L005_peak_187	87	.	4.16193	11.5255	8.73448	105
chr1	35869706	35870070	4_TCCTGAGC_L005_peak_188	176	.	5.773	20.7065	17.6748	234
chr1	35879640	35879864	4_TCCTGAGC_L005_peak_189	80	.	4.02767	10.8401	8.07213	119
chr1	36030438	36030715	4_TCCTGAGC_L005_peak_190	299	.	7.65258	33.2182	29.9381	135
chr1	36065003	36065200	4_TCCTGAGC_L005_peak_191	157	.	4.3956	18.7106	15.728	104
chr1	36068133	36068460	4_TCCTGAGC_L005_peak_192a	598	.	8.68497	63.6399	59.819	168
chr1	36068460	36068728	4_TCCTGAGC_L005_peak_192b	160	.	4.39105	18.9996	16.0124	160
chr1	36244076	36244476	4_TCCTGAGC_L005_peak_193	421	.	9.09091	45.6907	42.1909	251
chr1	36252904	36253125	4_TCCTGAGC_L005_peak_194	184	.	5.90725	21.5421	18.4922	125
chr1	36287731	36287963	4_TCCTGAGC_L005_peak_195	55	.	3.49065	8.24322	5.57562	139
chr1	36303431	36303591	4_TCCTGAGC_L005_peak_196	83	.	3.6272	11.1059	8.33314	80
chr1	36307531	36307861	4_TCCTGAGC_L005_peak_197	199	.	5.06787	23.0113	19.9341	200
chr1	36309598	36309808	4_TCCTGAGC_L005_peak_198	149	.	4.57644	17.8931	14.9298	97
chr1	36324139	36324289	4_TCCTGAGC_L005_peak_199	85	.	3.9239	11.347	8.5695	72
chr1	36368774	36368995	4_TCCTGAGC_L005_peak_200	78	.	3.94737	10.6007	7.84817	128
chr1	36369038	36369334	4_TCCTGAGC_L005_peak_201	385	.	8.67876	42.0015	38.5678	157
chr1	36445159	36445475	4_TCCTGAGC_L005_peak_202	416	.	9.26175	45.133	41.6438	160
chr1	36471293	36471525	4_TCCTGAGC_L005_peak_203a	237	.	5.71152	26.8978	23.7386	186
chr1	36471525	36471868	4_TCCTGAGC_L005_peak_203b	230	.	5.63107	26.1638	23.0201	47
chr1	36492500	36492650	4_TCCTGAGC_L005_peak_204	49	.	3.35639	7.63263	4.99248	84
chr1	36511619	36512046	4_TCCTGAGC_L005_peak_205	762	.	9.99188	80.3789	76.272	228
chr1	36512160	36512361	4_TCCTGAGC_L005_peak_206a	116	.	3.78117	14.5312	11.6515	107
chr1	36512361	36512570	4_TCCTGAGC_L005_peak_206b	56	.	2.91027	8.34376	5.67399	94
chr1	36547126	36547543	4_TCCTGAGC_L005_peak_207	686	.	10.4339	72.6669	68.6899	191
chr1	36556586	36556844	4_TCCTGAGC_L005_peak_208	130	.	4.03701	15.9376	13.0193	140
chr1	36556968	36557372	4_TCCTGAGC_L005_peak_209	54	.	2.88541	8.0622	5.4124	238
chr1	36557520	36557736	4_TCCTGAGC_L005_peak_210	68	.	3.12115	9.5934	6.87233	106
chr1	36558200	36558361	4_TCCTGAGC_L005_peak_211	76	.	3.21414	10.3969	7.64846	82
chr1	36596156	36596425	4_TCCTGAGC_L005_peak_212	271	.	7.24981	30.3992	27.1715	153
chr1	36603480	36603686	4_TCCTGAGC_L005_peak_213	52	.	3.28667	7.87034	5.22492	98
chr1	36607037	36607204	4_TCCTGAGC_L005_peak_214	66	.	3.63636	9.39927	6.69417	74
chr1	36636556	36636897	4_TCCTGAGC_L005_peak_215	103	.	4.30769	13.166	10.3268	181
chr1	36647702	36647938	4_TCCTGAGC_L005_peak_216	192	.	5.88988	22.3056	19.244	114
chr1	36684185	36684421	4_TCCTGAGC_L005_peak_217	168	.	5.63874	19.8808	16.8677	120
chr1	36691293	36691644	4_TCCTGAGC_L005_peak_218	527	.	9.77573	56.4233	52.7313	195
chr1	36709864	36710248	4_TCCTGAGC_L005_peak_219	724	.	11.1513	76.4708	72.429	207
chr1	36861701	36862079	4_TCCTGAGC_L005_peak_220	94	.	4.29619	12.2244	9.41112	171
chr1	36939355	36939786	4_TCCTGAGC_L005_peak_221a	389	.	7.93047	42.435	38.9929	285
chr1	36939786	36940088	4_TCCTGAGC_L005_peak_221b	341	.	7.32759	37.5089	34.1537	147
chr1	36949665	36949823	4_TCCTGAGC_L005_peak_222	38	.	3.08788	6.46183	3.88038	82
chr1	36949886	36950036	4_TCCTGAGC_L005_peak_223	33	.	2.95363	5.90292	3.35343	80
chr1	37029190	37029509	4_TCCTGAGC_L005_peak_224	262	.	7.11556	29.4752	26.2651	140
chr1	37060927	37061202	4_TCCTGAGC_L005_peak_225	49	.	3.35639	7.63263	4.99248	114
chr1	37122411	37122612	4_TCCTGAGC_L005_peak_226	49	.	3.35639	7.63263	4.99248	95
chr1	37220196	37220451	4_TCCTGAGC_L005_peak_227a	244	.	6.84704	27.6516	24.4772	140
chr1	37220451	37220577	4_TCCTGAGC_L005_peak_227b	14	.	2.4166	3.86172	1.4709	115
chr1	37232852	37233176	4_TCCTGAGC_L005_peak_228	115	.	4.69895	14.3986	11.521	196
chr1	37299699	37300034	4_TCCTGAGC_L005_peak_229	101	.	4.36177	13.0337	10.1968	178
chr1	37332892	37333120	4_TCCTGAGC_L005_peak_230	193	.	6.04151	22.3875	19.3195	104
chr1	37350899	37351231	4_TCCTGAGC_L005_peak_231	108	.	4.5647	13.6613	10.8048	163
chr1	37386464	37386678	4_TCCTGAGC_L005_peak_232	44	.	3.22214	7.03863	4.42694	89
chr1	37405164	37405433	4_TCCTGAGC_L005_peak_233	137	.	5.10172	16.6816	13.7444	140
chr1	37429777	37430307	4_TCCTGAGC_L005_peak_234	652	.	10.4935	69.1701	65.2533	339
chr1	37540877	37541282	4_TCCTGAGC_L005_peak_235	327	.	7.90155	36.1047	32.773	225
chr1	37565448	37565606	4_TCCTGAGC_L005_peak_236	44	.	3.22214	7.03863	4.42694	71
chr1	37719747	37720045	4_TCCTGAGC_L005_peak_237	134	.	4.99015	16.331	13.4064	155
chr1	37850767	37850999	4_TCCTGAGC_L005_peak_238	55	.	3.49065	8.24322	5.57562	139
chr1	37864674	37865042	4_TCCTGAGC_L005_peak_239a	626	.	8.59555	66.4814	62.6114	211
chr1	37865042	37865435	4_TCCTGAGC_L005_peak_239b	864	.	10.4254	90.7647	86.4928	157
chr1	37890250	37890651	4_TCCTGAGC_L005_peak_240	269	.	6.89231	30.1324	26.9122	228
chr1	37903304	37903454	4_TCCTGAGC_L005_peak_241	38	.	3.08788	6.46183	3.88038	73
chr1	37959700	37959964	4_TCCTGAGC_L005_peak_242	38	.	3.08788	6.46183	3.88038	103
chr1	37996930	37997080	4_TCCTGAGC_L005_peak_243	91	.	3.47107	11.9363	9.13788	66
chr1	37997136	37997503	4_TCCTGAGC_L005_peak_244	811	.	10.457	85.3004	81.1127	183
chr1	37997893	37998231	4_TCCTGAGC_L005_peak_245	495	.	7.89584	53.1827	49.5488	175
chr1	38129572	38129947	4_TCCTGAGC_L005_peak_246a	517	.	8.13559	55.4269	51.7531	238
chr1	38129947	38130260	4_TCCTGAGC_L005_peak_246b	663	.	9.41875	70.2431	66.3076	137
chr1	38308221	38308481	4_TCCTGAGC_L005_peak_247	61	.	3.62491	8.86979	6.17578	157
chr1	38334281	38334607	4_TCCTGAGC_L005_peak_248	67	.	3.75916	9.5118	6.79237	222
chr1	38450659	38451057	4_TCCTGAGC_L005_peak_249	271	.	7.24981	30.3992	27.1715	259
chr1	38627294	38627747	4_TCCTGAGC_L005_peak_250	241	.	6.7505	27.3339	24.1683	266
chr1	38835935	38836237	4_TCCTGAGC_L005_peak_251	80	.	4.02767	10.8401	8.07213	159
chr1	38836253	38836418	4_TCCTGAGC_L005_peak_252	33	.	2.95363	5.90292	3.35343	79
chr1	38848042	38848365	4_TCCTGAGC_L005_peak_253	152	.	5.37023	18.2599	15.2844	198
chr1	38897920	38898208	4_TCCTGAGC_L005_peak_254	121	.	4.78405	14.9957	12.108	111
chr1	38987521	38987850	4_TCCTGAGC_L005_peak_255	614	.	10.9589	65.3281	61.4782	155
chr1	39193851	39194034	4_TCCTGAGC_L005_peak_256	23	.	2.68512	4.84176	2.36322	75
chr1	39367653	39368010	4_TCCTGAGC_L005_peak_257	466	.	9.39024	50.2322	46.6516	172
chr1	39478384	39478633	4_TCCTGAGC_L005_peak_258a	167	.	5.14829	19.7276	16.7229	119
chr1	39478633	39479008	4_TCCTGAGC_L005_peak_258b	475	.	9.03514	51.182	47.5841	130
chr1	39499575	39499746	4_TCCTGAGC_L005_peak_259	49	.	3.35639	7.63263	4.99248	99
chr1	39535499	39535958	4_TCCTGAGC_L005_peak_260	521	.	9.48181	55.8557	52.1733	221
chr1	39576877	39577114	4_TCCTGAGC_L005_peak_261	101	.	4.25273	12.9877	10.1516	113
chr1	39577128	39577621	4_TCCTGAGC_L005_peak_262	390	.	8.3682	42.5274	39.0838	314
chr1	39650658	39650811	4_TCCTGAGC_L005_peak_263	44	.	3.22214	7.03863	4.42694	71
chr1	39650886	39651043	4_TCCTGAGC_L005_peak_264	55	.	3.49065	8.24322	5.57562	72
chr1	39685940	39686147	4_TCCTGAGC_L005_peak_265	44	.	3.22214	7.03863	4.42694	104
chr1	39701384	39701635	4_TCCTGAGC_L005_peak_266	94	.	4.29619	12.2244	9.41112	112
chr1	39714124	39714284	4_TCCTGAGC_L005_peak_267	14	.	2.4166	3.86172	1.4709	129
chr1	39749727	39749913	4_TCCTGAGC_L005_peak_268	94	.	4.29619	12.2244	9.41112	103
chr1	39761434	39761675	4_TCCTGAGC_L005_peak_269	122	.	4.73752	15.1846	12.286	136
chr1	39762086	39762298	4_TCCTGAGC_L005_peak_270	145	.	5.12164	17.4648	14.5087	95
chr1	39838808	39839147	4_TCCTGAGC_L005_peak_271	129	.	4.96746	15.9091	12.9913	191
chr1	39900540	39901168	4_TCCTGAGC_L005_peak_272	425	.	8.16754	46.0242	42.5189	297
chr1	39923469	39923665	4_TCCTGAGC_L005_peak_273	101	.	4.43044	12.9365	10.1013	102
chr1	39941929	39942079	4_TCCTGAGC_L005_peak_274	38	.	3.08788	6.46183	3.88038	44
chr1	39947605	39948028	4_TCCTGAGC_L005_peak_275	535	.	9.6882	57.274	53.5665	260
chr1	39977191	39977694	4_TCCTGAGC_L005_peak_276	159	.	5.44851	18.8874	15.902	167
chr1	40033954	40034127	4_TCCTGAGC_L005_peak_277	28	.	2.81937	5.36264	2.84719	74
chr1	40117625	40117868	4_TCCTGAGC_L005_peak_278	80	.	4.02767	10.8401	8.07213	128
chr1	40790583	40790746	4_TCCTGAGC_L005_peak_279	67	.	3.75916	9.5118	6.79237	84
chr1	40847655	40847807	4_TCCTGAGC_L005_peak_280	44	.	3.22214	7.03863	4.42694	73
chr1	41027545	41027755	4_TCCTGAGC_L005_peak_281a	201	.	6.17577	23.2422	20.1564	127
chr1	41027755	41027968	4_TCCTGAGC_L005_peak_281b	168	.	5.63874	19.8808	16.8677	84
chr1	41157767	41157954	4_TCCTGAGC_L005_peak_282	101	.	4.43044	12.9365	10.1013	92
chr1	41158247	41158529	4_TCCTGAGC_L005_peak_283	145	.	5.23598	17.4654	14.5087	127
chr1	41390139	41390602	4_TCCTGAGC_L005_peak_284	630	.	11.9463	66.9358	63.0577	187
chr1	41652760	41652922	4_TCCTGAGC_L005_peak_285	74	.	3.89342	10.1687	7.4246	74
chr1	41810409	41810624	4_TCCTGAGC_L005_peak_286	299	.	7.65258	33.2182	29.9381	103
chr1	42258040	42258196	4_TCCTGAGC_L005_peak_287	49	.	3.35639	7.63263	4.99248	79
chr1	42538994	42539297	4_TCCTGAGC_L005_peak_288a	180	.	5.77807	21.1254	18.0874	178
chr1	42539297	42539517	4_TCCTGAGC_L005_peak_288b	78	.	3.95517	10.6241	7.87112	125
chr1	42540281	42540454	4_TCCTGAGC_L005_peak_289	67	.	3.75916	9.5118	6.79237	90
chr1	42684195	42684345	4_TCCTGAGC_L005_peak_290	49	.	3.11284	7.53931	4.91568	70
chr1	42684403	42684589	4_TCCTGAGC_L005_peak_291	66	.	3.4695	9.3528	6.64866	100
chr1	42695377	42695601	4_TCCTGAGC_L005_peak_292a	35	.	2.20739	6.10681	3.5521	87
chr1	42695601	42696009	4_TCCTGAGC_L005_peak_292b	563	.	6.52343	60.148	56.3893	138
chr1	42703897	42704092	4_TCCTGAGC_L005_peak_293	44	.	3.22214	7.03863	4.42694	86
chr1	42713708	42713939	4_TCCTGAGC_L005_peak_294	35	.	2.73279	6.1237	3.56847	73
chr1	42714382	42714803	4_TCCTGAGC_L005_peak_295	211	.	5.55841	24.2991	21.1926	148
chr1	42851019	42851340	4_TCCTGAGC_L005_peak_296a	418	.	9.00444	45.385	41.8901	181
chr1	42851340	42851585	4_TCCTGAGC_L005_peak_296b	87	.	4.07384	11.5448	8.75338	140
chr1	42953242	42953459	4_TCCTGAGC_L005_peak_297	94	.	4.29619	12.2244	9.41112	99
chr1	43066009	43066193	4_TCCTGAGC_L005_peak_298	101	.	4.43044	12.9365	10.1013	87
chr1	43092390	43092847	4_TCCTGAGC_L005_peak_299	108	.	4.5647	13.6613	10.8048	164
chr1	43098340	43098581	4_TCCTGAGC_L005_peak_300a	252	.	6.93796	28.4167	25.2306	119
chr1	43098581	43098899	4_TCCTGAGC_L005_peak_300b	447	.	9.66642	48.2665	44.7202	123
chr1	43163747	43164223	4_TCCTGAGC_L005_peak_301	101	.	4.42953	12.9337	10.1013	232
chr1	43317147	43317594	4_TCCTGAGC_L005_peak_302	245	.	6.72269	27.6992	24.5242	259
chr1	43338140	43338383	4_TCCTGAGC_L005_peak_303	49	.	3.35639	7.63263	4.99248	107
chr1	43358255	43358521	4_TCCTGAGC_L005_peak_304	61	.	3.62491	8.86979	6.17578	142
chr1	43426619	43426814	4_TCCTGAGC_L005_peak_305	74	.	3.89342	10.1687	7.4246	101
chr1	43445577	43446037	4_TCCTGAGC_L005_peak_306	276	.	6.96396	30.8545	27.6199	156
chr1	43446218	43446368	4_TCCTGAGC_L005_peak_307	37	.	2.95931	6.2928	3.73287	76
chr1	43694866	43695059	4_TCCTGAGC_L005_peak_308	140	.	4.60733	17.0403	14.0974	92
chr1	43698532	43698809	4_TCCTGAGC_L005_peak_309a	499	.	9.49624	53.5607	49.9204	185
chr1	43698809	43699073	4_TCCTGAGC_L005_peak_309b	318	.	7.34694	35.1313	31.8191	92
chr1	43730463	43730868	4_TCCTGAGC_L005_peak_310	144	.	5.2139	17.396	14.4472	160
chr1	43777781	43778058	4_TCCTGAGC_L005_peak_311	126	.	4.46137	15.543	12.6388	111
chr1	43778060	43778236	4_TCCTGAGC_L005_peak_312	42	.	2.95243	6.83333	4.2427	78
chr1	43778374	43778586	4_TCCTGAGC_L005_peak_313a	143	.	4.77247	17.3168	14.3694	139
chr1	43778586	43778909	4_TCCTGAGC_L005_peak_313b	166	.	5.13107	19.6649	16.6613	74
chr1	43827573	43828199	4_TCCTGAGC_L005_peak_314	902	.	11.1293	94.6	90.271	369
chr1	43933558	43934101	4_TCCTGAGC_L005_peak_315	1074	.	12.7733	112.014	107.488	357
chr1	43934107	43934280	4_TCCTGAGC_L005_peak_316	33	.	2.53593	5.90518	3.35566	107
chr1	44102269	44102659	4_TCCTGAGC_L005_peak_317	917	.	14.2598	96.1065	91.7555	222
chr1	44118700	44119085	4_TCCTGAGC_L005_peak_318	595	.	10.0105	63.4149	59.5988	175
chr1	44119310	44119482	4_TCCTGAGC_L005_peak_319	72	.	3.52188	10.0023	7.27301	91
chr1	44119856	44120102	4_TCCTGAGC_L005_peak_320	210	.	5.61143	24.1152	21.0113	116
chr1	44147609	44148045	4_TCCTGAGC_L005_peak_321a	318	.	7.92109	35.1353	31.8205	281
chr1	44148045	44148287	4_TCCTGAGC_L005_peak_321b	44	.	3.22214	7.03863	4.42694	156
chr1	44201204	44201384	4_TCCTGAGC_L005_peak_322	218	.	6.44428	24.9794	21.858	89
chr1	44551590	44551745	4_TCCTGAGC_L005_peak_323	55	.	3.49065	8.24322	5.57562	85
chr1	44591854	44592074	4_TCCTGAGC_L005_peak_324	122	.	4.83321	15.148	12.25	109
chr1	45022242	45022419	4_TCCTGAGC_L005_peak_325	145	.	5.23598	17.4654	14.5087	82
chr1	45091193	45091476	4_TCCTGAGC_L005_peak_326	67	.	3.75916	9.5118	6.79237	167
chr1	45502942	45503218	4_TCCTGAGC_L005_peak_327	145	.	5.23598	17.4654	14.5087	132
chr1	45795044	45795264	4_TCCTGAGC_L005_peak_328	376	.	7.98176	41.0731	37.6542	98
chr1	45795292	45795703	4_TCCTGAGC_L005_peak_329	636	.	11.0209	67.5018	63.614	151
chr1	45837731	45837969	4_TCCTGAGC_L005_peak_330	122	.	4.83321	15.148	12.25	128
chr1	45925568	45925757	4_TCCTGAGC_L005_peak_331	94	.	4.29619	12.2244	9.41112	94
chr1	46066676	46066953	4_TCCTGAGC_L005_peak_332	129	.	4.96746	15.9091	12.9913	147
chr1	46067000	46067246	4_TCCTGAGC_L005_peak_333	67	.	3.75916	9.5118	6.79237	112
chr1	46075899	46076246	4_TCCTGAGC_L005_peak_334	1140	.	17.5875	118.668	114.096	224
chr1	46418946	46419316	4_TCCTGAGC_L005_peak_335	129	.	4.96746	15.9091	12.9913	202
chr1	46852767	46853010	4_TCCTGAGC_L005_peak_336	195	.	4.48878	22.6078	19.5365	131
chr1	46853277	46853648	4_TCCTGAGC_L005_peak_337a	739	.	9.14656	78.048	73.9802	330
chr1	46853648	46854043	4_TCCTGAGC_L005_peak_337b	690	.	8.77698	73.0569	69.073	41
chr1	50927039	50927601	4_TCCTGAGC_L005_peak_338a	491	.	9.15105	52.7865	49.1591	379
chr1	50927601	50928013	4_TCCTGAGC_L005_peak_338b	54	.	3.20796	8.05213	5.4026	184
chr1	51114824	51115044	4_TCCTGAGC_L005_peak_339	94	.	4.29619	12.2244	9.41112	113
chr1	51216354	51216540	4_TCCTGAGC_L005_peak_340	108	.	4.5647	13.6613	10.8048	84
chr1	51334109	51334259	4_TCCTGAGC_L005_peak_341	74	.	3.89342	10.1687	7.4246	64
chr1	51478230	51478710	4_TCCTGAGC_L005_peak_342	930	.	13.4929	97.4581	93.0887	263
chr1	51915085	51915282	4_TCCTGAGC_L005_peak_343	20	.	2.55102	4.4886	2.04614	84
chr1	51915652	51915849	4_TCCTGAGC_L005_peak_344a	52	.	3.38762	7.94706	5.29992	86
chr1	51915849	51916117	4_TCCTGAGC_L005_peak_344b	246	.	6.74886	27.7873	24.6109	112
chr1	51996946	51997236	4_TCCTGAGC_L005_peak_345	137	.	5.10172	16.6816	13.7444	107
chr1	52113606	52114061	4_TCCTGAGC_L005_peak_346	665	.	10.6472	70.4557	66.5163	299
chr1	52119231	52119599	4_TCCTGAGC_L005_peak_347	211	.	6.09832	24.2578	21.1519	169
chr1	52232406	52232671	4_TCCTGAGC_L005_peak_348a	56	.	3.00752	8.35247	5.68246	165
chr1	52232671	52232993	4_TCCTGAGC_L005_peak_348b	101	.	3.71025	12.9368	10.1016	101
chr1	52232999	52233542	4_TCCTGAGC_L005_peak_349	681	.	9.80565	72.1678	68.1987	302
chr1	52499976	52500437	4_TCCTGAGC_L005_peak_350a	140	.	4.69432	17.0337	14.0909	291
chr1	52500437	52500778	4_TCCTGAGC_L005_peak_350b	185	.	5.34935	21.5781	18.5276	170
chr1	52597355	52597566	4_TCCTGAGC_L005_peak_351	105	.	4.49141	13.4366	10.5924	104
chr1	52630476	52630840	4_TCCTGAGC_L005_peak_352	262	.	7.11556	29.4752	26.2651	168
chr1	52648252	52648402	4_TCCTGAGC_L005_peak_353	87	.	4.16193	11.5255	8.73448	73
chr1	52713072	52713365	4_TCCTGAGC_L005_peak_354	61	.	3.62491	8.86979	6.17578	108
chr1	52718230	52718401	4_TCCTGAGC_L005_peak_355	87	.	4.16193	11.5255	8.73448	75
chr1	52727015	52727173	4_TCCTGAGC_L005_peak_356	67	.	3.75916	9.5118	6.79237	74
chr1	52844738	52845150	4_TCCTGAGC_L005_peak_357	687	.	11.0278	72.7014	68.7238	221
chr1	52845173	52845323	4_TCCTGAGC_L005_peak_358	40	.	2.89544	6.65138	4.06536	116
chr1	53296887	53297305	4_TCCTGAGC_L005_peak_359	577	.	10.9904	61.5801	57.7952	207
chr1	53313569	53313744	4_TCCTGAGC_L005_peak_360	74	.	3.89342	10.1687	7.4246	80
chr1	53352462	53352926	4_TCCTGAGC_L005_peak_361	673	.	12.4083	71.2831	67.3295	279
chr1	53423266	53423532	4_TCCTGAGC_L005_peak_362	74	.	3.89342	10.1687	7.4246	130
chr1	53713433	53713764	4_TCCTGAGC_L005_peak_363	122	.	4.83321	15.148	12.25	97
chr1	53784818	53785448	4_TCCTGAGC_L005_peak_364	482	.	9.34579	51.8137	48.2038	398
chr1	53823759	53824066	4_TCCTGAGC_L005_peak_365	122	.	4.83321	15.148	12.25	141
chr1	53940234	53940563	4_TCCTGAGC_L005_peak_366	137	.	5.10172	16.6816	13.7444	136
chr1	53940708	53940970	4_TCCTGAGC_L005_peak_367	61	.	3.62491	8.86979	6.17578	166
chr1	54194267	54194524	4_TCCTGAGC_L005_peak_368	111	.	4.58716	14.0528	11.1895	138
chr1	54194574	54194741	4_TCCTGAGC_L005_peak_369a	60	.	3.56671	8.70124	6.02366	92
chr1	54194741	54194905	4_TCCTGAGC_L005_peak_369b	77	.	3.90879	10.4847	7.7346	76
chr1	54250480	54250956	4_TCCTGAGC_L005_peak_370	678	.	11.9701	71.7642	67.8023	189
chr1	54438912	54439121	4_TCCTGAGC_L005_peak_371	218	.	6.44428	24.9794	21.858	106
chr1	54484973	54485215	4_TCCTGAGC_L005_peak_372	122	.	4.83321	15.148	12.25	114
chr1	54557523	54558044	4_TCCTGAGC_L005_peak_373	551	.	10.0928	58.8638	55.1279	152
chr1	54585560	54585691	4_TCCTGAGC_L005_peak_374a	49	.	3.35639	7.63263	4.99248	91
chr1	54585691	54585744	4_TCCTGAGC_L005_peak_374b	23	.	2.68512	4.84176	2.36322	40
chr1	54925981	54926252	4_TCCTGAGC_L005_peak_375a	43	.	3.17041	6.89404	4.30188	96
chr1	54926252	54926534	4_TCCTGAGC_L005_peak_375b	216	.	6.36605	24.7245	21.6116	176
chr1	55027317	55027783	4_TCCTGAGC_L005_peak_376	484	.	9.74391	52.1141	48.4992	160
chr1	55052534	55052984	4_TCCTGAGC_L005_peak_377a	701	.	11.225	74.1734	70.1707	218
chr1	55052984	55053311	4_TCCTGAGC_L005_peak_377b	57	.	3.2591	8.43284	5.76117	233
chr1	55087527	55087823	4_TCCTGAGC_L005_peak_378a	60	.	2.90965	8.70632	6.02863	94
chr1	55087823	55088131	4_TCCTGAGC_L005_peak_378b	1012	.	11.4723	105.682	101.214	202
chr1	55088131	55088459	4_TCCTGAGC_L005_peak_378c	642	.	8.69897	68.1563	64.257	107
chr1	55130945	55131394	4_TCCTGAGC_L005_peak_379	583	.	10.6205	62.1286	58.3347	251
chr1	55131545	55131717	4_TCCTGAGC_L005_peak_380	30	.	2.7845	5.6105	3.08822	93
chr1	55161145	55161465	4_TCCTGAGC_L005_peak_381	168	.	5.63874	19.8808	16.8677	231
chr1	55193416	55193645	4_TCCTGAGC_L005_peak_382	115	.	4.69895	14.3986	11.521	113
chr1	55201887	55202148	4_TCCTGAGC_L005_peak_383	38	.	3.08788	6.46183	3.88038	74
chr1	55236954	55237370	4_TCCTGAGC_L005_peak_384	579	.	9.89362	61.7127	57.9256	214
chr1	55405648	55406027	4_TCCTGAGC_L005_peak_385a	668	.	10.284	70.7471	66.8027	195
chr1	55406027	55406356	4_TCCTGAGC_L005_peak_385b	91	.	3.72184	11.9605	9.1616	184
chr1	55454214	55454414	4_TCCTGAGC_L005_peak_386	129	.	4.96746	15.9091	12.9913	104
chr1	55489347	55489640	4_TCCTGAGC_L005_peak_387	101	.	4.43044	12.9365	10.1013	141
chr1	55528720	55528870	4_TCCTGAGC_L005_peak_388	23	.	2.68512	4.84176	2.36322	73
chr1	55528874	55529139	4_TCCTGAGC_L005_peak_389	80	.	4.02767	10.8401	8.07213	132
chr1	55618690	55618993	4_TCCTGAGC_L005_peak_390a	87	.	4.16193	11.5255	8.73448	229
chr1	55618993	55619186	4_TCCTGAGC_L005_peak_390b	55	.	3.49065	8.24322	5.57562	75
chr1	55848846	55849074	4_TCCTGAGC_L005_peak_391	108	.	4.5647	13.6613	10.8048	114
chr1	56782234	56782452	4_TCCTGAGC_L005_peak_392	876	.	14.7681	91.9352	87.6456	106
chr1	56972205	56972472	4_TCCTGAGC_L005_peak_393	78	.	3.6228	10.5948	7.84254	160
chr1	56972993	56973301	4_TCCTGAGC_L005_peak_394	308	.	6.83851	34.1214	30.8274	141
chr1	56973317	56973588	4_TCCTGAGC_L005_peak_395	162	.	4.92921	19.2682	16.2707	150
chr1	57224797	57224997	4_TCCTGAGC_L005_peak_396	145	.	5.23598	17.4654	14.5087	102
chr1	57377433	57377764	4_TCCTGAGC_L005_peak_397	327	.	8.05535	36.1049	32.773	161
chr1	57378042	57378212	4_TCCTGAGC_L005_peak_398	44	.	3.22214	7.03863	4.42694	72
chr1	57378225	57378379	4_TCCTGAGC_L005_peak_399	33	.	2.95363	5.90292	3.35343	142
chr1	57387888	57388202	4_TCCTGAGC_L005_peak_400	318	.	7.92109	35.1353	31.8205	166
chr1	57406398	57406605	4_TCCTGAGC_L005_peak_401	87	.	4.16193	11.5255	8.73448	96
chr1	57429841	57430009	4_TCCTGAGC_L005_peak_402	74	.	3.89342	10.1687	7.4246	82
chr1	57430165	57430368	4_TCCTGAGC_L005_peak_403	87	.	4.16193	11.5255	8.73448	96
chr1	57774485	57774707	4_TCCTGAGC_L005_peak_404a	32	.	2.836	5.7576	3.23095	87
chr1	57774707	57774999	4_TCCTGAGC_L005_peak_404b	95	.	4.16157	12.3976	9.5813	136
chr1	57775027	57775640	4_TCCTGAGC_L005_peak_405	77	.	3.81538	10.4647	7.71489	172
chr1	57789913	57790278	4_TCCTGAGC_L005_peak_406	210	.	6.31002	24.1063	21.0026	113
chr1	57862103	57862327	4_TCCTGAGC_L005_peak_407	55	.	3.49065	8.24322	5.57562	111
chr1	57969982	57970297	4_TCCTGAGC_L005_peak_408	201	.	6.17577	23.2422	20.1564	141
chr1	57995798	57996156	4_TCCTGAGC_L005_peak_409	641	.	12.083	68.0895	64.1912	179
chr1	58029666	58030066	4_TCCTGAGC_L005_peak_410	176	.	5.773	20.7065	17.6748	246
chr1	58030543	58030860	4_TCCTGAGC_L005_peak_411	287	.	7.42706	31.967	28.7122	151
chr1	58392678	58392918	4_TCCTGAGC_L005_peak_412	326	.	7.45052	36.0104	32.6823	131
chr1	58392969	58393430	4_TCCTGAGC_L005_peak_413	546	.	10.1176	58.3471	54.62	133
chr1	58423958	58424216	4_TCCTGAGC_L005_peak_414	262	.	7.11556	29.4752	26.2651	134
chr1	58445106	58445372	4_TCCTGAGC_L005_peak_415a	206	.	6.06443	23.7212	20.6282	124
chr1	58445372	58445747	4_TCCTGAGC_L005_peak_415b	368	.	8.32282	40.2098	36.8066	143
chr1	58504830	58505223	4_TCCTGAGC_L005_peak_416	520	.	10.6062	55.7686	52.0879	189
chr1	58586231	58586436	4_TCCTGAGC_L005_peak_417	193	.	6.04151	22.3875	19.3195	106
chr1	58711680	58711830	4_TCCTGAGC_L005_peak_418	33	.	2.95363	5.90292	3.35343	71
chr1	58712468	58712649	4_TCCTGAGC_L005_peak_419a	61	.	3.62491	8.86979	6.17578	107
chr1	58712649	58712822	4_TCCTGAGC_L005_peak_419b	115	.	4.69895	14.3986	11.521	75
chr1	58973233	58973782	4_TCCTGAGC_L005_peak_420	587	.	10.5696	62.5647	58.7627	321
chr1	59119720	59119931	4_TCCTGAGC_L005_peak_421	162	.	5.02183	19.2642	16.2668	101
chr1	59119996	59120433	4_TCCTGAGC_L005_peak_422	492	.	9.18142	52.9079	49.2785	137
chr1	59163031	59163216	4_TCCTGAGC_L005_peak_423	67	.	3.75916	9.5118	6.79237	83
chr1	59236916	59237511	4_TCCTGAGC_L005_peak_424	415	.	8.45231	45.0111	41.5239	446
chr1	59481870	59482287	4_TCCTGAGC_L005_peak_425	498	.	9.04255	53.4895	49.8505	219
chr1	59516167	59516608	4_TCCTGAGC_L005_peak_426	316	.	7.72698	34.9911	31.6812	285
chr1	59610053	59610205	4_TCCTGAGC_L005_peak_427	49	.	3.35639	7.63263	4.99248	75
chr1	59670440	59670590	4_TCCTGAGC_L005_peak_428	28	.	2.81937	5.36264	2.84719	72
chr1	59670707	59670879	4_TCCTGAGC_L005_peak_429	122	.	4.83321	15.148	12.25	87
chr1	59684845	59685090	4_TCCTGAGC_L005_peak_430	280	.	7.38407	31.3311	28.0858	110
chr1	59762740	59762890	4_TCCTGAGC_L005_peak_431	21	.	2.45464	4.64312	2.19547	127
chr1	59763177	59763684	4_TCCTGAGC_L005_peak_432	340	.	7.30397	37.415	34.0611	173
chr1	59763697	59763990	4_TCCTGAGC_L005_peak_433	56	.	3.22754	8.32812	5.65868	212
chr1	59912567	59913200	4_TCCTGAGC_L005_peak_434	717	.	11.6201	75.7931	71.763	381
chr1	60098070	60098434	4_TCCTGAGC_L005_peak_435	612	.	10.9005	65.105	61.2587	149
chr1	60098447	60098644	4_TCCTGAGC_L005_peak_436a	66	.	3.5545	9.38973	6.68478	129
chr1	60098644	60098809	4_TCCTGAGC_L005_peak_436b	97	.	4.13223	12.592	9.7721	69
chr1	60180198	60180887	4_TCCTGAGC_L005_peak_437	956	.	11.9223	100.048	95.6445	334
chr1	60343117	60343399	4_TCCTGAGC_L005_peak_438a	152	.	5.37023	18.2599	15.2844	136
chr1	60343399	60343704	4_TCCTGAGC_L005_peak_438b	253	.	6.9813	28.5592	25.3672	146
chr1	60409317	60409531	4_TCCTGAGC_L005_peak_439a	480	.	8.34933	51.6233	48.0169	139
chr1	60409531	60409832	4_TCCTGAGC_L005_peak_439b	408	.	7.63654	44.2805	40.8052	76
chr1	60409951	60410173	4_TCCTGAGC_L005_peak_440	57	.	3.12043	8.37442	5.70401	133
chr1	60566614	60567120	4_TCCTGAGC_L005_peak_441	557	.	9.51396	59.5199	55.772	167
chr1	60668328	60668508	4_TCCTGAGC_L005_peak_442	55	.	3.49065	8.24322	5.57562	96
chr1	60860757	60860912	4_TCCTGAGC_L005_peak_443	74	.	3.89342	10.1687	7.4246	73
chr1	61638721	61638904	4_TCCTGAGC_L005_peak_444a	101	.	4.43044	12.9365	10.1013	92
chr1	61638904	61639093	4_TCCTGAGC_L005_peak_444b	55	.	3.49065	8.24322	5.57562	92
chr1	62638556	62638734	4_TCCTGAGC_L005_peak_445	38	.	3.08788	6.46183	3.88038	94
chr1	62665011	62665190	4_TCCTGAGC_L005_peak_446a	129	.	4.96746	15.9091	12.9913	111
chr1	62665190	62665358	4_TCCTGAGC_L005_peak_446b	160	.	5.50449	19.0652	16.0708	68
chr1	62665358	62665576	4_TCCTGAGC_L005_peak_446c	152	.	5.37023	18.2599	15.2844	100
chr1	62682531	62682702	4_TCCTGAGC_L005_peak_447	28	.	2.81937	5.36264	2.84719	72
chr1	62701089	62701335	4_TCCTGAGC_L005_peak_448	119	.	4.61347	14.7849	11.9009	141
chr1	62703131	62703420	4_TCCTGAGC_L005_peak_449	158	.	5.01114	18.871	15.8858	127
chr1	62706590	62706787	4_TCCTGAGC_L005_peak_450	70	.	3.6855	9.80105	7.076	92
chr1	62951472	62951622	4_TCCTGAGC_L005_peak_451	38	.	3.08788	6.46183	3.88038	78
chr1	62964392	62964567	4_TCCTGAGC_L005_peak_452	80	.	4.02767	10.8401	8.07213	86
chr1	63113931	63114149	4_TCCTGAGC_L005_peak_453a	59	.	3.45893	8.61839	5.94269	99
chr1	63114149	63114431	4_TCCTGAGC_L005_peak_453b	96	.	4.19236	12.4966	9.6784	120
chr1	63114585	63114803	4_TCCTGAGC_L005_peak_454	192	.	5.78462	22.3566	19.2941	109
chr1	63176615	63176899	4_TCCTGAGC_L005_peak_455	290	.	7.51832	32.2708	29.0082	172
chr1	63176947	63177197	4_TCCTGAGC_L005_peak_456	299	.	7.65258	33.2182	29.9381	119
chr1	63181159	63181314	4_TCCTGAGC_L005_peak_457	61	.	3.62491	8.86979	6.17578	73
chr1	63445795	63446086	4_TCCTGAGC_L005_peak_458	38	.	3.08788	6.46183	3.88038	179
chr1	63630225	63630684	4_TCCTGAGC_L005_peak_459	260	.	6.4053	29.254	26.0511	287
chr1	63730544	63730738	4_TCCTGAGC_L005_peak_460	160	.	5.50449	19.0652	16.0708	91
chr1	63763208	63763423	4_TCCTGAGC_L005_peak_461a	94	.	4.2953	12.2217	9.41112	91
chr1	63763423	63763719	4_TCCTGAGC_L005_peak_461b	181	.	5.80092	21.1995	18.1604	124
chr1	63764033	63764186	4_TCCTGAGC_L005_peak_462	48	.	3.31565	7.51738	4.89434	73
chr1	63819965	63820117	4_TCCTGAGC_L005_peak_463	49	.	3.35639	7.63263	4.99248	78
chr1	64020793	64020943	4_TCCTGAGC_L005_peak_464	49	.	3.35639	7.63263	4.99248	76
chr1	64066940	64067238	4_TCCTGAGC_L005_peak_465	176	.	5.773	20.7065	17.6748	151
chr1	64121512	64121881	4_TCCTGAGC_L005_peak_466a	1051	.	11.0345	109.645	105.138	194
chr1	64121881	64122180	4_TCCTGAGC_L005_peak_466b	103	.	3.38281	13.1425	10.3036	176
chr1	64122187	64122444	4_TCCTGAGC_L005_peak_467	340	.	5.80511	37.4287	34.0747	134
chr1	64189535	64189742	4_TCCTGAGC_L005_peak_468	122	.	4.83321	15.148	12.25	109
chr1	64190203	64190385	4_TCCTGAGC_L005_peak_469	44	.	3.22214	7.03863	4.42694	90
chr1	64195984	64196169	4_TCCTGAGC_L005_peak_470a	67	.	3.75916	9.5118	6.79237	91
chr1	64196169	64196342	4_TCCTGAGC_L005_peak_470b	55	.	3.49065	8.24322	5.57562	94
chr1	64198927	64199088	4_TCCTGAGC_L005_peak_471	44	.	3.22214	7.03863	4.42694	84
chr1	64220602	64220752	4_TCCTGAGC_L005_peak_472	80	.	4.02767	10.8401	8.07213	69
chr1	64305417	64305932	4_TCCTGAGC_L005_peak_473	346	.	8.32386	38.0653	34.6992	311
chr1	64446084	64446345	4_TCCTGAGC_L005_peak_474	346	.	8.32386	38.0653	34.6992	140
chr1	64532599	64533154	4_TCCTGAGC_L005_peak_475	639	.	11.0981	67.8022	63.9093	196
chr1	64617077	64617407	4_TCCTGAGC_L005_peak_476	348	.	7.27273	38.2649	34.8959	187
chr1	64617456	64617606	4_TCCTGAGC_L005_peak_477	52	.	3.09757	7.8916	5.24566	86
chr1	64617655	64617884	4_TCCTGAGC_L005_peak_478	159	.	4.84536	18.9472	15.9608	109
chr1	64690527	64691133	4_TCCTGAGC_L005_peak_479	1039	.	12.6252	108.444	103.949	237
chr1	64737439	64737810	4_TCCTGAGC_L005_peak_480a	490	.	7.79759	52.6893	49.0637	259
chr1	64737810	64738077	4_TCCTGAGC_L005_peak_480b	613	.	8.87599	65.1821	61.3346	113
chr1	64795342	64795656	4_TCCTGAGC_L005_peak_481	101	.	4.43044	12.9365	10.1013	203
chr1	64853691	64853952	4_TCCTGAGC_L005_peak_482	94	.	4.29619	12.2244	9.41112	152
chr1	64956697	64956847	4_TCCTGAGC_L005_peak_483	80	.	4.02767	10.8401	8.07213	74
chr1	65010325	65010475	4_TCCTGAGC_L005_peak_484	94	.	4.29619	12.2244	9.41112	61
chr1	65178288	65178559	4_TCCTGAGC_L005_peak_485	141	.	4.54087	17.1099	14.1659	155
chr1	65178977	65179439	4_TCCTGAGC_L005_peak_486	492	.	8.77104	52.9153	49.2858	246
chr1	65186381	65187018	4_TCCTGAGC_L005_peak_487	778	.	12.148	81.9992	77.8655	250
chr1	66175003	66175374	4_TCCTGAGC_L005_peak_488	422	.	8.80579	45.7922	42.2907	181
chr1	66177886	66178036	4_TCCTGAGC_L005_peak_489	52	.	3.28068	7.8522	5.2071	83
chr1	66195404	66195581	4_TCCTGAGC_L005_peak_490	28	.	2.81937	5.36264	2.84719	90
chr1	66227018	66227294	4_TCCTGAGC_L005_peak_491	61	.	3.62491	8.86979	6.17578	169
chr1	66228332	66228507	4_TCCTGAGC_L005_peak_492	74	.	3.89342	10.1687	7.4246	88
chr1	66320850	66321076	4_TCCTGAGC_L005_peak_493	94	.	4.29619	12.2244	9.41112	114
chr1	66321603	66321911	4_TCCTGAGC_L005_peak_494	160	.	5.50449	19.0652	16.0708	122
chr1	66321981	66322131	4_TCCTGAGC_L005_peak_495	74	.	3.89342	10.1687	7.4246	74
chr1	66386770	66387057	4_TCCTGAGC_L005_peak_496	299	.	7.65258	33.2182	29.9381	159
chr1	66467998	66468281	4_TCCTGAGC_L005_peak_497	67	.	3.75916	9.5118	6.79237	126
chr1	66655194	66655440	4_TCCTGAGC_L005_peak_498	193	.	6.04151	22.3875	19.3195	123
chr1	66692401	66692551	4_TCCTGAGC_L005_peak_499	33	.	2.95363	5.90292	3.35343	73
chr1	66692815	66692967	4_TCCTGAGC_L005_peak_500	55	.	3.49065	8.24322	5.57562	71
chr1	66700628	66700998	4_TCCTGAGC_L005_peak_501	586	.	11.4117	62.4127	58.6135	183
chr1	66701041	66701213	4_TCCTGAGC_L005_peak_502	101	.	4.43044	12.9365	10.1013	97
chr1	66816847	66816999	4_TCCTGAGC_L005_peak_503	78	.	3.32623	10.6477	7.89432	75
chr1	66817267	66817530	4_TCCTGAGC_L005_peak_504a	111	.	3.77517	13.9835	11.1213	119
chr1	66817530	66817850	4_TCCTGAGC_L005_peak_504b	446	.	7.41049	48.2236	44.6792	144
chr1	66862727	66863021	4_TCCTGAGC_L005_peak_505	60	.	3.57379	8.72182	6.04379	172
chr1	66863083	66863510	4_TCCTGAGC_L005_peak_506	268	.	7.14758	30.0602	26.8411	240
chr1	66895817	66895967	4_TCCTGAGC_L005_peak_507	74	.	3.89342	10.1687	7.4246	72
chr1	66896280	66896523	4_TCCTGAGC_L005_peak_508	168	.	5.63874	19.8808	16.8677	108
chr1	67038716	67039035	4_TCCTGAGC_L005_peak_509	357	.	8.18125	39.1756	35.7906	159
chr1	67366576	67366761	4_TCCTGAGC_L005_peak_510	38	.	3.08788	6.46183	3.88038	89
chr1	67397751	67398156	4_TCCTGAGC_L005_peak_511a	416	.	9.26365	45.1394	41.6487	232
chr1	67398156	67398443	4_TCCTGAGC_L005_peak_511b	87	.	4.16193	11.5255	8.73448	174
chr1	67436915	67437154	4_TCCTGAGC_L005_peak_512	145	.	5.23598	17.4654	14.5087	132
chr1	69107833	69108027	4_TCCTGAGC_L005_peak_513	54	.	3.44143	8.10227	5.4515	91
chr1	69108505	69108660	4_TCCTGAGC_L005_peak_514	55	.	3.47594	8.20118	5.54803	72
chr1	69157414	69157661	4_TCCTGAGC_L005_peak_515	67	.	3.75916	9.5118	6.79237	108
chr1	69456696	69456925	4_TCCTGAGC_L005_peak_516	218	.	6.44428	24.9794	21.858	115
chr1	69687175	69687452	4_TCCTGAGC_L005_peak_517a	375	.	7.56085	40.9347	37.52	150
chr1	69687452	69687756	4_TCCTGAGC_L005_peak_517b	558	.	9.52874	59.5826	55.8337	128
chr1	70380215	70380372	4_TCCTGAGC_L005_peak_518	44	.	3.22214	7.03863	4.42694	74
chr1	70475523	70475755	4_TCCTGAGC_L005_peak_519	55	.	3.49065	8.24322	5.57562	132
chr1	70725676	70725862	4_TCCTGAGC_L005_peak_520	101	.	4.43044	12.9365	10.1013	92
chr1	70997661	70997886	4_TCCTGAGC_L005_peak_521	87	.	4.16193	11.5255	8.73448	114
chr1	71079279	71079475	4_TCCTGAGC_L005_peak_522	253	.	6.9813	28.5592	25.3672	95
chr1	71102813	71103318	4_TCCTGAGC_L005_peak_523	234	.	6.65779	26.5722	23.4221	302
chr1	71556914	71557271	4_TCCTGAGC_L005_peak_524	327	.	8.05535	36.1049	32.773	175
chr1	71652832	71652985	4_TCCTGAGC_L005_peak_525	33	.	2.95363	5.90292	3.35343	76
chr1	72002541	72002712	4_TCCTGAGC_L005_peak_526	87	.	4.16193	11.5255	8.73448	95
chr1	72211955	72212464	4_TCCTGAGC_L005_peak_527	176	.	5.773	20.7065	17.6748	380
chr1	72225914	72226113	4_TCCTGAGC_L005_peak_528	119	.	4.11483	14.8374	11.9525	88
chr1	72226155	72226655	4_TCCTGAGC_L005_peak_529a	121	.	4.17476	15.0729	12.1839	237
chr1	72226655	72227046	4_TCCTGAGC_L005_peak_529b	92	.	3.73281	12.0018	9.2021	264
chr1	72227046	72227280	4_TCCTGAGC_L005_peak_529c	81	.	3.58923	10.9671	8.19682	127
chr1	72236906	72237184	4_TCCTGAGC_L005_peak_530	49	.	3.35639	7.63263	4.99248	157
chr1	72243839	72244088	4_TCCTGAGC_L005_peak_531a	195	.	5.7485	22.6339	19.5622	140
chr1	72244088	72244296	4_TCCTGAGC_L005_peak_531b	155	.	5.13127	18.5805	15.5999	109
chr1	72244296	72244623	4_TCCTGAGC_L005_peak_531c	219	.	6.08592	25.0586	21.9359	99
chr1	72254748	72254905	4_TCCTGAGC_L005_peak_532	29	.	2.67261	5.44671	2.92896	76
chr1	72254922	72255261	4_TCCTGAGC_L005_peak_533a	108	.	4.20354	13.711	10.8535	240
chr1	72255261	72255769	4_TCCTGAGC_L005_peak_533b	237	.	6.12472	26.8926	23.7337	100
chr1	72284209	72284469	4_TCCTGAGC_L005_peak_534	346	.	8.32386	38.0653	34.6992	125
chr1	72307275	72307544	4_TCCTGAGC_L005_peak_535	108	.	4.5647	13.6613	10.8048	117
chr1	72536185	72536361	4_TCCTGAGC_L005_peak_536	61	.	3.52423	8.81597	6.13567	99
chr1	72537030	72537267	4_TCCTGAGC_L005_peak_537	114	.	4.68855	14.3666	11.4977	106
chr1	72538427	72538607	4_TCCTGAGC_L005_peak_538	61	.	3.62491	8.86979	6.17578	97
chr1	72582990	72583370	4_TCCTGAGC_L005_peak_539	533	.	9.94734	57.0857	53.3812	180
chr1	72583439	72583631	4_TCCTGAGC_L005_peak_540	104	.	4.25784	13.3031	10.4614	94
chr1	72593390	72593804	4_TCCTGAGC_L005_peak_541	262	.	7.11556	29.4752	26.2651	188
chr1	72696391	72696591	4_TCCTGAGC_L005_peak_542	101	.	4.43044	12.9365	10.1013	103
chr1	72711131	72711381	4_TCCTGAGC_L005_peak_543	201	.	6.17577	23.2422	20.1564	117
chr1	72739422	72739590	4_TCCTGAGC_L005_peak_544	33	.	2.92943	5.83736	3.30828	74
chr1	72739635	72740047	4_TCCTGAGC_L005_peak_545	152	.	5.36913	18.2565	15.2844	150
chr1	72824425	72824599	4_TCCTGAGC_L005_peak_546	93	.	4.18516	12.1805	9.3773	92
chr1	72826507	72826725	4_TCCTGAGC_L005_peak_547	48	.	3.31565	7.51738	4.89434	91
chr1	72871134	72871329	4_TCCTGAGC_L005_peak_548	99	.	4.19916	12.8126	9.98851	99
chr1	72877965	72878123	4_TCCTGAGC_L005_peak_549	87	.	4.16193	11.5255	8.73448	76
chr1	72963554	72963704	4_TCCTGAGC_L005_peak_550	55	.	3.49065	8.24322	5.57562	76
chr1	73270728	73271225	4_TCCTGAGC_L005_peak_551	101	.	4.43044	12.9365	10.1013	154
chr1	73538706	73538858	4_TCCTGAGC_L005_peak_552	19	.	2.55086	4.34115	1.90359	72
chr1	73642817	73643048	4_TCCTGAGC_L005_peak_553	55	.	3.49065	8.24322	5.57562	116
chr1	73744026	73744449	4_TCCTGAGC_L005_peak_554	176	.	5.773	20.7065	17.6748	178
chr1	73850629	73851011	4_TCCTGAGC_L005_peak_555	128	.	4.81013	15.7548	12.8469	132
chr1	73862871	73863053	4_TCCTGAGC_L005_peak_556	145	.	5.23598	17.4654	14.5087	84
chr1	73942302	73942547	4_TCCTGAGC_L005_peak_557	110	.	4.27447	13.9587	11.097	105
chr1	73944464	73944827	4_TCCTGAGC_L005_peak_558	169	.	5.22727	20.0133	16.9982	137
chr1	73962964	73963346	4_TCCTGAGC_L005_peak_559	253	.	6.10134	28.4966	25.3094	256
chr1	73979290	73979512	4_TCCTGAGC_L005_peak_560	107	.	4.27005	13.6435	10.7955	87
chr1	73998611	73999023	4_TCCTGAGC_L005_peak_561	131	.	4.68933	16.0225	13.1029	122
chr1	74027615	74027778	4_TCCTGAGC_L005_peak_562a	38	.	3.08788	6.46183	3.88038	83
chr1	74027778	74027973	4_TCCTGAGC_L005_peak_562b	38	.	3.08788	6.46183	3.88038	80
chr1	74098408	74098563	4_TCCTGAGC_L005_peak_563	33	.	2.83856	5.94064	3.3901	79
chr1	74111422	74111626	4_TCCTGAGC_L005_peak_564a	66	.	3.69881	9.33525	6.63146	101
chr1	74111626	74111826	4_TCCTGAGC_L005_peak_564b	79	.	3.97088	10.671	7.9172	104
chr1	74124551	74124754	4_TCCTGAGC_L005_peak_565	44	.	3.22148	7.03678	4.42694	84
chr1	74236278	74236636	4_TCCTGAGC_L005_peak_566	646	.	10.3484	68.5469	64.6409	167
chr1	74284597	74285129	4_TCCTGAGC_L005_peak_567	917	.	10.5965	96.1397	91.7883	232
chr1	74295434	74296145	4_TCCTGAGC_L005_peak_568	839	.	10.406	88.1564	83.9234	398
chr1	74332277	74332856	4_TCCTGAGC_L005_peak_569	492	.	8.75764	52.8581	49.2295	318
chr1	74361959	74362137	4_TCCTGAGC_L005_peak_570	40	.	3.09677	6.68637	4.09941	90
chr1	74386714	74387072	4_TCCTGAGC_L005_peak_571	133	.	4.33109	16.2873	13.3635	227
chr1	74391325	74391750	4_TCCTGAGC_L005_peak_572	618	.	9.08701	65.6816	61.8255	221
chr1	74397272	74397468	4_TCCTGAGC_L005_peak_573a	141	.	5.01567	17.1185	14.1743	147
chr1	74397468	74397659	4_TCCTGAGC_L005_peak_573b	173	.	5.55906	20.4047	17.3835	50
chr1	74505533	74505768	4_TCCTGAGC_L005_peak_574a	56	.	3.11587	8.35817	5.68811	81
chr1	74505768	74506158	4_TCCTGAGC_L005_peak_574b	961	.	12.8906	100.561	96.1516	155
chr1	74506230	74506457	4_TCCTGAGC_L005_peak_575	69	.	3.35968	9.66144	6.93912	115
chr1	74538838	74538992	4_TCCTGAGC_L005_peak_576	33	.	2.95363	5.90292	3.35343	80
chr1	74587960	74588430	4_TCCTGAGC_L005_peak_577	800	.	10.8783	84.2661	80.0952	247
chr1	74601322	74601533	4_TCCTGAGC_L005_peak_578	115	.	4.69895	14.3986	11.521	110
chr1	74661447	74662098	4_TCCTGAGC_L005_peak_579	436	.	8.88626	47.2131	43.6867	279
chr1	74759950	74760126	4_TCCTGAGC_L005_peak_580	101	.	4.43044	12.9365	10.1013	81
chr1	74773146	74773419	4_TCCTGAGC_L005_peak_581	98	.	4.35931	12.7198	9.89747	151
chr1	74787975	74788127	4_TCCTGAGC_L005_peak_582	61	.	3.62491	8.86979	6.17578	66
chr1	74797469	74797757	4_TCCTGAGC_L005_peak_583	64	.	3.64821	9.18605	6.48563	125
chr1	74803133	74803384	4_TCCTGAGC_L005_peak_584	154	.	4.88069	18.3934	15.4157	121
chr1	74816872	74817101	4_TCCTGAGC_L005_peak_585	75	.	3.85604	10.3251	7.57804	123
chr1	74854741	74855037	4_TCCTGAGC_L005_peak_586	222	.	5.9417	25.3694	22.2422	161
chr1	74858452	74858724	4_TCCTGAGC_L005_peak_587	199	.	5.6243	22.9831	19.9063	165
chr1	75124538	75124834	4_TCCTGAGC_L005_peak_588a	330	.	7.54272	36.3528	33.0173	165
chr1	75124834	75125124	4_TCCTGAGC_L005_peak_588b	270	.	6.6705	30.2524	27.0303	131
chr1	75125145	75125316	4_TCCTGAGC_L005_peak_589	85	.	3.85051	11.3738	8.59575	87
chr1	75142525	75142923	4_TCCTGAGC_L005_peak_590a	246	.	5.73848	27.8135	24.6367	190
chr1	75142923	75143259	4_TCCTGAGC_L005_peak_590b	98	.	3.76294	12.6335	9.81293	208
chr1	75168528	75168847	4_TCCTGAGC_L005_peak_591	234	.	6.38821	26.5526	23.4028	134
chr1	75168877	75169065	4_TCCTGAGC_L005_peak_592	57	.	3.396	8.42622	5.75466	100
chr1	75180241	75180541	4_TCCTGAGC_L005_peak_593	132	.	4.94148	16.1765	13.2545	198
chr1	75191657	75191827	4_TCCTGAGC_L005_peak_594	68	.	3.40733	9.60443	6.88325	78
chr1	75191866	75192265	4_TCCTGAGC_L005_peak_595	637	.	10.2934	67.689	63.7981	211
chr1	75210720	75210929	4_TCCTGAGC_L005_peak_596	137	.	5.10172	16.6816	13.7444	98
chr1	75234717	75234889	4_TCCTGAGC_L005_peak_597	87	.	4.16193	11.5255	8.73448	77
chr1	75236432	75236626	4_TCCTGAGC_L005_peak_598	49	.	3.35639	7.63263	4.99248	71
chr1	75248150	75248445	4_TCCTGAGC_L005_peak_599	193	.	6.04151	22.3875	19.3195	114
chr1	75263061	75263215	4_TCCTGAGC_L005_peak_600	101	.	4.43044	12.9365	10.1013	115
chr1	75289403	75289678	4_TCCTGAGC_L005_peak_601	145	.	5.23598	17.4654	14.5087	153
chr1	75317294	75318135	4_TCCTGAGC_L005_peak_602	1011	.	9.51848	105.572	101.105	342
chr1	75399927	75400215	4_TCCTGAGC_L005_peak_603	103	.	4.32366	13.2176	10.3775	129
chr1	75435846	75436025	4_TCCTGAGC_L005_peak_604	99	.	4.27942	12.7741	9.95084	94
chr1	75467689	75467841	4_TCCTGAGC_L005_peak_605	53	.	3.4076	8.00483	5.35636	76
chr1	75478984	75479687	4_TCCTGAGC_L005_peak_606	637	.	8.70235	67.6193	63.7294	475
chr1	75487823	75488004	4_TCCTGAGC_L005_peak_607	26	.	2.68784	5.17056	2.68199	88
chr1	75506364	75506522	4_TCCTGAGC_L005_peak_608	44	.	3.22214	7.03863	4.42694	74
chr1	75521383	75521598	4_TCCTGAGC_L005_peak_609	253	.	6.9813	28.5592	25.3672	110
chr1	75546330	75546567	4_TCCTGAGC_L005_peak_610	153	.	5.25978	18.2794	15.3035	124
chr1	75559579	75559797	4_TCCTGAGC_L005_peak_611	160	.	5.50449	19.0652	16.0708	111
chr1	75704970	75705131	4_TCCTGAGC_L005_peak_612	55	.	3.49065	8.24322	5.57562	74
chr1	75936678	75936828	4_TCCTGAGC_L005_peak_613	28	.	2.81937	5.36264	2.84719	74
chr1	76283403	76283561	4_TCCTGAGC_L005_peak_614	55	.	3.49065	8.24322	5.57562	81
chr1	77496758	77497188	4_TCCTGAGC_L005_peak_615	145	.	5.23598	17.4654	14.5087	232
chr1	77515025	77515338	4_TCCTGAGC_L005_peak_616	332	.	7.59644	36.5509	33.2122	157
chr1	77516320	77516509	4_TCCTGAGC_L005_peak_617	71	.	3.70599	9.86468	7.13825	100
chr1	78488704	78488972	4_TCCTGAGC_L005_peak_618	168	.	5.63874	19.8808	16.8677	171
chr1	78489090	78489245	4_TCCTGAGC_L005_peak_619	87	.	4.16193	11.5255	8.73448	69
chr1	78537518	78537989	4_TCCTGAGC_L005_peak_620	324	.	7.67327	35.819	32.4939	166
chr1	78549036	78549214	4_TCCTGAGC_L005_peak_621a	80	.	4.02767	10.8401	8.07213	105
chr1	78549214	78549391	4_TCCTGAGC_L005_peak_621b	67	.	3.75916	9.5118	6.79237	73
chr1	78574346	78574700	4_TCCTGAGC_L005_peak_623	140	.	4.34783	16.9659	14.0243	234
chr1	78657541	78658146	4_TCCTGAGC_L005_peak_624	869	.	12.8649	91.2402	86.9613	255
chr1	78761067	78761282	4_TCCTGAGC_L005_peak_625a	176	.	5.773	20.7065	17.6748	104
chr1	78761282	78761530	4_TCCTGAGC_L005_peak_625b	244	.	6.84704	27.6516	24.4772	112
chr1	78852461	78852727	4_TCCTGAGC_L005_peak_626	244	.	6.84704	27.6516	24.4772	141
chr1	79439975	79440161	4_TCCTGAGC_L005_peak_627	87	.	4.16193	11.5255	8.73448	80
chr1	79581380	79581624	4_TCCTGAGC_L005_peak_628	74	.	3.89342	10.1687	7.4246	138
chr1	79761578	79761876	4_TCCTGAGC_L005_peak_629	277	.	7.26552	30.9368	27.7009	163
chr1	79775940	79776271	4_TCCTGAGC_L005_peak_630	416	.	9.26365	45.1394	41.6487	130
chr1	79832725	79833142	4_TCCTGAGC_L005_peak_631	227	.	6.57853	25.8615	22.7221	261
chr1	79860531	79860727	4_TCCTGAGC_L005_peak_632	74	.	3.44319	10.1936	7.44905	87
chr1	79860732	79861002	4_TCCTGAGC_L005_peak_633	172	.	4.91159	20.242	17.2233	147
chr1	79861328	79861672	4_TCCTGAGC_L005_peak_634	144	.	4.53202	17.3955	14.4468	178
chr1	80224924	80225117	4_TCCTGAGC_L005_peak_635	55	.	3.49065	8.24322	5.57562	81
chr1	80340095	80340290	4_TCCTGAGC_L005_peak_636	98	.	3.69536	12.6219	9.80138	90
chr1	80340352	80340714	4_TCCTGAGC_L005_peak_637a	68	.	3.2316	9.61938	6.89786	117
chr1	80340714	80341193	4_TCCTGAGC_L005_peak_637b	452	.	7.73677	48.8049	45.2495	246
chr1	80637176	80637489	4_TCCTGAGC_L005_peak_638	168	.	5.63874	19.8808	16.8677	135
chr1	80656401	80656650	4_TCCTGAGC_L005_peak_639	28	.	2.81937	5.36264	2.84719	167
chr1	80709317	80709642	4_TCCTGAGC_L005_peak_640	160	.	5.50449	19.0652	16.0708	146
chr1	80758241	80758520	4_TCCTGAGC_L005_peak_641	81	.	3.95408	10.8954	8.12634	111
chr1	80854389	80854686	4_TCCTGAGC_L005_peak_642	115	.	4.69895	14.3986	11.521	131
chr1	81281058	81281317	4_TCCTGAGC_L005_peak_643	94	.	4.29619	12.2244	9.41112	157
chr1	81287266	81287421	4_TCCTGAGC_L005_peak_644	67	.	3.75916	9.5118	6.79237	81
chr1	82150791	82151203	4_TCCTGAGC_L005_peak_645	664	.	12.3515	70.3941	66.4556	239
chr1	82189536	82189825	4_TCCTGAGC_L005_peak_646	101	.	4.43044	12.9365	10.1013	181
chr1	82200103	82200287	4_TCCTGAGC_L005_peak_647	108	.	4.5647	13.6613	10.8048	78
chr1	82283107	82283642	4_TCCTGAGC_L005_peak_648	476	.	8.9082	51.2408	47.642	351
chr1	82290642	82290948	4_TCCTGAGC_L005_peak_649a	105	.	3.70059	13.4054	10.5619	193
chr1	82290948	82291158	4_TCCTGAGC_L005_peak_649b	211	.	5.02723	24.2546	21.1488	113
chr1	82291158	82291446	4_TCCTGAGC_L005_peak_649c	190	.	4.78188	22.0813	19.0232	97
chr1	82291446	82291847	4_TCCTGAGC_L005_peak_649d	505	.	7.98991	54.1737	50.5222	192
chr1	82316396	82316909	4_TCCTGAGC_L005_peak_650	553	.	11.009	59.067	55.3268	201
chr1	82358995	82359226	4_TCCTGAGC_L005_peak_651	74	.	3.89342	10.1687	7.4246	103
chr1	82429170	82429417	4_TCCTGAGC_L005_peak_652	80	.	4.00267	10.7658	8.00994	138
chr1	82476435	82476585	4_TCCTGAGC_L005_peak_653	49	.	3.35639	7.63263	4.99248	72
chr1	82476782	82477134	4_TCCTGAGC_L005_peak_654	129	.	4.96746	15.9091	12.9913	137
chr1	82634580	82634767	4_TCCTGAGC_L005_peak_655	137	.	5.10172	16.6816	13.7444	101
chr1	82724761	82725015	4_TCCTGAGC_L005_peak_656	290	.	7.51832	32.2708	29.0082	120
chr1	82787434	82787624	4_TCCTGAGC_L005_peak_657	108	.	4.5647	13.6613	10.8048	89
chr1	82831928	82832126	4_TCCTGAGC_L005_peak_658	55	.	3.49065	8.24322	5.57562	101
chr1	82839244	82839603	4_TCCTGAGC_L005_peak_659	152	.	5.37023	18.2599	15.2844	219
chr1	83906744	83906975	4_TCCTGAGC_L005_peak_660	74	.	3.89342	10.1687	7.4246	104
chr1	83906979	83907248	4_TCCTGAGC_L005_peak_661	271	.	7.24981	30.3992	27.1715	129
chr1	83907469	83907619	4_TCCTGAGC_L005_peak_662	49	.	3.35639	7.63263	4.99248	99
chr1	84155239	84155574	4_TCCTGAGC_L005_peak_663	218	.	6.44428	24.9794	21.858	203
chr1	84155613	84155886	4_TCCTGAGC_L005_peak_664	290	.	7.51832	32.2708	29.0082	124
chr1	84177032	84177355	4_TCCTGAGC_L005_peak_665	94	.	4.29619	12.2244	9.41112	142
chr1	84284403	84284748	4_TCCTGAGC_L005_peak_666	231	.	6.57895	26.3122	23.1661	184
chr1	84387637	84387787	4_TCCTGAGC_L005_peak_667	44	.	3.22214	7.03863	4.42694	79
chr1	84585438	84585742	4_TCCTGAGC_L005_peak_668	101	.	4.43044	12.9365	10.1013	161
chr1	84621329	84621527	4_TCCTGAGC_L005_peak_669	80	.	4.02767	10.8401	8.07213	95
[truncated: 31,414 more rows]

## Sheet: 9E
chr1	3121449	3121669	13_TAAGGCGA_L004_peak_1	94	.	4.07437	11.8307	9.41714	136
[truncated: 73,450 more rows]

[truncated: 2 more sheets: 9F, 9G]
