# Supplementary material for: Changing and stable chromatin accessibility supports transcriptional overhaul during neural stem cell activation and is altered with age
Source: Aging Cell. 2021 Oct 23;20(11):e13499. doi: 10.1111/acel.13499 (PMC8590101; doi:10.1111/acel.13499)
Supplement: Supplementary file 11 — Table S10 [file ACEL-20-e13499-s006.xlsx]

## Sheet: Content
Table S10: Normalized gene expression values of all detected genes in NSPCs RNA-seq
Contents:
	Tab 10A: VST values of all detected genes in all samples included in the study
	Tab 10B: DEseq2 results comparing young quiescent and activated NSPCs gene expression
	Tab 10C: DEseq2 results comparing young and old quiescent NSPCs gene expression
	Tab 10D: DEseq2 results comparing young and old activated NSPCs gene expression
	Tab 10E: Core upregulated genes Ingenuity Pathway Analysis results
	Tab 10F: Core downregulated genes Ingenuity Pathway Analysis results

## Sheet: 10A
	postnat_qNSC_1	postnat_qNSC_2	postnat_qNSC_3	old_qNSC_1	old_qNSC_2	old_qNSC_3	postnat_aNSC_1	postnat_aNSC_2	postnat_aNSC_3	old_aNSC_1	old_aNSC_2	old_aNSC_3
Trpm7	13.4025	13.4624	13.3972	13.334	13.3084	13.4691	13.8325	13.4622	13.2613	13.6105	13.6473	13.6027
Ccdc191	10.044	9.71842	9.87738	9.79715	9.98282	9.8121	10.4919	10.1917	10.3185	10.0159	10.153	10.2852
Ism1	9.23822	9.58193	9.63456	9.80848	9.86393	9.26461	9.99283	9.1321	9.19214	9.3028	9.20949	8.61006
Phc3	13.1345	13.1303	13.0897	13.1011	13.0986	13.2731	13.2271	12.7149	12.5368	12.5984	12.6835	12.5759
Fbxo32	13.9262	13.1834	13.2298	11.0474	11.4048	11.4807	13.7623	11.0035	11.502	9.87394	9.96405	10.3092
Cers6	10.6399	10.6168	10.4434	10.2859	10.3462	9.74386	10.8931	11.1181	11.1202	11.0191	11.1098	10.6654
Uqcrfs1	14.6614	14.4474	14.538	14.7938	14.801	14.6135	14.0127	14.3876	14.3498	14.3789	14.3075	14.5675
Specc1l	13.4383	13.4623	13.4608	13.4442	13.4994	13.5371	13.6525	13.2992	13.1389	13.1857	13.1799	13.2426
Pfdn4	10.6812	11.5925	11.4565	11.56	11.2669	11.9586	10.6186	11.4311	11.2788	11.5723	11.5954	11.4938
Igfbp3	17.7432	18.1212	18.207	18.6892	18.5744	18.4053	14.3902	16.938	16.806	17.4931	17.4614	17.3133
BC037032	10.0622	9.93752	9.95437	10.0984	10.0704	9.88832	9.25299	9.08594	9.13552	9.07552	8.99714	9.08638
Slc35f6	12.6692	12.4414	12.5561	12.7223	12.743	12.709	12.2507	12.2694	12.2184	12.3373	12.1936	12.3373
Gpr3	9.09004	9.29617	9.16165	9.76953	9.67316	9.76651	8.54013	9.31686	9.21498	9.32284	9.17739	9.154
Pkd1l3	8.52637	8.71626	8.59809	8.58302	8.52143	8.57429	9.00214	8.61138	8.74039	8.51109	8.46716	8.51942
Wipf2	12.2908	12.148	12.1139	11.9638	11.9969	12.1123	12.2701	11.6544	11.7836	11.6875	11.6906	11.4707
Tmem250-ps	13.1625	13.2442	13.3035	13.3448	13.3174	13.4129	12.1995	12.7205	12.7766	12.7953	12.8155	12.8522
Kif18b	9.54521	10.2585	10.1868	9.48312	9.35192	9.20713	11.4454	12.7231	12.5804	12.8603	12.8106	12.7626
Bloc1s4	11.1833	11.2438	11.2145	11.2578	11.2981	11.2675	10.8313	11.2566	11.3126	11.5144	11.3469	11.3866
Cnr1	9.5727	9.53857	9.63002	9.52998	9.33342	9.6308	9.84146	10.2524	10.208	10.2022	10.1974	10.23
Pex5l	12.0428	12.016	11.949	11.9409	11.9053	12.0286	10.9528	10.6245	10.6686	10.8986	10.8041	10.975
Rab1a	14.8334	14.8145	14.8382	14.9571	14.9633	14.8681	14.6339	14.9384	14.9509	15.0953	15.0225	15.0089
Ankrd44	9.74667	9.79328	9.87368	9.49798	9.45409	9.49521	9.87195	10.2184	9.85699	10.3144	10.1379	9.98645
Hat1	11.7034	11.8164	11.9145	12.1005	12.0491	11.8103	11.6689	13.3829	13.3691	13.6244	13.5407	13.5557
Ppp1r18	11.8011	11.9036	11.8582	11.7229	11.7686	11.6447	11.9541	11.9574	12.0063	11.9348	11.9742	11.8755
Arhgap17	11.6458	11.5477	11.7204	11.4778	11.5606	11.5718	11.9638	11.7131	11.782	11.7542	11.8	11.7513
Lage3	12.1002	12.0695	12.0983	12.3044	12.3093	12.1316	12.0229	12.412	12.5255	12.4122	12.3417	12.3819
Eaf2	8.81939	8.75174	9.06762	8.78554	8.78256	8.94283	9.11262	8.82145	8.74039	8.6972	8.49324	8.84723
Chrm1	8.7131	8.60111	8.44982	8.38292	8.47772	8.74706	9.03186	9.09681	8.79941	8.9239	8.95982	9.18601
Ccni	14.9483	14.9049	14.9368	14.748	14.8521	14.8347	15.2778	14.6753	14.7895	14.5896	14.5987	14.6404
Tpp1	14.4159	14.417	14.4278	14.0792	14.0394	14.4941	14.6535	13.8659	13.8767	13.6136	13.6845	13.804
Cc2d1a	12.2799	12.1104	12.1038	12.1159	12.122	12.108	11.8909	11.4848	11.514	11.4169	11.5612	11.6033
Myom1	9.02551	9.2575	9.33737	8.97098	8.91337	9.26967	8.84523	8.76277	8.86232	8.82881	8.60445	8.60365
Zdhhc6	12.5459	12.4759	12.4934	12.5316	12.5801	12.6242	12.4414	12.7735	12.8405	12.9764	12.9615	12.8331
Gm14827	9.10814	8.8974	9.02281	8.64502	8.65147	8.70722	8.97131	8.95198	8.91618	8.78311	8.94048	9.06046
Ccdc96	9.55904	9.59155	9.70704	9.73408	9.80074	9.48296	9.59141	10.067	10.0621	10.4647	10.4926	10.2674
Ift88	9.96517	10.0031	9.93513	9.84402	9.78486	9.93662	10.4682	10.2078	10.1936	10.3165	10.2785	10.2819
Rbsn	12.9858	12.9996	13.0181	13.0644	13.0709	13.0862	13.0079	12.8572	12.7369	12.8764	12.8528	12.8237
Cacnb4	11.3264	11.3998	11.4152	10.9081	10.5113	11.9432	10.0789	9.65794	9.66494	9.23475	9.3408	9.55514
Tox4	13.1968	13.2197	13.2251	13.342	13.3136	13.227	13.7299	13.377	13.3169	13.4052	13.3932	13.4118
Rapgefl1	10.0333	10.0313	10.0236	10.1055	9.97219	9.98713	9.84012	9.43274	9.52573	9.49813	9.23217	9.24963
Sorl1	11.5481	11.7344	11.6813	11.7479	11.6314	12.2935	11.4696	10.5939	10.5387	10.4008	10.1704	10.3476
Scpep1	13.9355	13.7473	13.7902	13.4173	13.4853	13.5562	13.9295	13.6952	13.7936	13.2978	13.3111	13.4313
Xk	11.0859	11.3498	11.1974	10.6595	10.8497	10.6966	10.6578	10.7306	10.7256	10.5413	10.6603	10.6462
Efhd1	13.1709	13.111	12.9907	12.0012	12.007	11.8411	12.5393	11.5557	11.5531	10.7441	10.6696	11.4429
Tlcd1	13.2045	13.1394	13.1253	13.6286	13.5754	13.4137	12.8182	12.5016	12.7699	12.3058	12.3207	12.5832
Ppil3	10.9637	10.9048	10.8471	10.9869	11.1115	10.9771	11.1241	11.2189	11.3126	11.2842	11.1875	11.3213
Mad1l1	11.7973	11.7535	11.6366	11.8691	11.7575	11.6699	12.1643	12.45	12.4752	12.6721	12.5959	12.5531
Pfkfb1	8.7712	8.76152	8.84543	8.67749	8.72898	8.63613	8.91934	9.02165	9.11375	9.06252	8.9712	8.97391
Kcnj9	10.6292	10.7569	10.7452	10.3164	10.2553	10.9745	9.24379	8.91246	9.00311	8.72373	8.77923	8.8643
Rnf180	13.6402	13.8154	13.7176	13.1536	13.2276	14.1537	13.0173	12.5063	12.5971	11.9121	11.9453	12.6667
Klhl9	14.2592	14.2477	14.2566	14.2154	14.2815	14.262	14.1746	14.112	14.0765	14.1885	14.1578	14.155
LOC102632463	9.02551	8.97694	8.88635	9.09927	8.96304	9.2125	9.12582	8.63267	8.56755	8.54135	8.29414	8.52706
Arl14ep	12.9551	13.0733	13.0223	12.816	12.7942	12.8726	12.6753	12.3655	12.4448	12.5607	12.6009	12.4005
Prom1	9.18374	9.31371	9.4121	9.14234	9.11305	9.40634	9.7201	9.32538	9.24826	8.93163	9.05694	9.22249
Rcbtb2	13.1595	13.088	13.1442	13.1534	13.1216	13.0485	12.9136	12.9241	12.773	12.8192	12.8114	12.8437
Prrc2b	14.7806	14.9292	14.8229	14.8767	14.844	14.8987	15.3685	15.0946	14.8664	15.119	15.139	14.8547
Yeats4	12.3526	12.3515	12.3274	12.431	12.3994	12.2768	12.5376	12.9307	12.9577	12.9632	12.8839	13.0346
1700037H04Rik	12.18	12.1776	12.2533	12.0767	12.2132	12.0032	12.076	12.7397	12.7576	12.6131	12.5825	12.6881
Phgdh	14.5668	14.128	14.1738	14.2772	14.4408	13.7825	15.243	15.0296	14.9795	15.1927	15.1821	15.179
Cacnb2	10.752	10.886	10.8734	10.4334	10.5782	10.6433	9.78091	10.4641	10.692	10.6923	10.7418	10.5246
Fam172a	13.0192	13.0451	13.1128	12.9326	13.0116	13.1444	12.981	12.7333	12.6175	12.5293	12.5438	12.7299
Gm9833	12.2495	12.3607	12.3143	12.4686	12.5959	12.1703	12.5161	13.0845	12.8155	13.2099	13.1614	12.9831
9530053A07Rik	9.91367	9.46804	9.52768	9.97471	10.1889	9.77449	9.25299	9.4728	9.6723	9.84005	9.57216	9.49981
Mios	11.3903	11.5908	11.6556	11.651	11.6292	11.6989	11.7716	12.0148	11.8938	12.1011	12.1177	11.957
Katnal2	10.0348	9.87584	9.87183	9.7672	9.84548	9.88542	11.1764	10.7976	10.9155	10.7228	10.7522	10.8944
D330023K18Rik	9.81663	9.79005	9.88291	9.92654	9.82676	9.92683	9.46304	9.37237	9.23729	9.15858	8.9712	9.20583
9430083A17Rik	9.01359	9.0493	8.95298	8.90116	9.02851	8.75664	9.07457	8.6464	8.65771	8.58994	8.73353	8.65283
Ampd2	12.821	12.6745	12.6421	12.5341	12.5887	12.7175	12.8945	13.0418	12.9508	13.2619	13.185	13.1617
Igip	11.1872	11.268	11.2125	10.9767	10.9389	11.3038	10.5721	10.4396	10.6627	10.1224	10.1778	10.4939
Zc3h7a	12.997	13.0771	13.1873	12.8616	12.8188	12.9248	12.6729	12.6666	12.6744	12.457	12.4906	12.6296
Crat	13.8014	13.5867	13.6112	13.4443	13.5801	13.5435	13.1361	12.7379	12.8025	12.6066	12.6777	12.7124
Pdp2	11.0753	11.1173	11.0019	11.3181	11.3004	11.167	11.1535	11.4587	11.3673	11.2596	11.2522	11.1704
Pde3b	10.5924	10.5996	10.7518	10.6571	10.7885	10.185	11.3833	12.5176	12.4054	12.5193	12.5531	12.511
Tor1aip2	14.3268	14.3432	14.3631	14.2459	14.3299	14.2896	14.1629	14.3038	14.1549	14.235	14.275	14.2588
Serpine2	18.6894	18.8925	18.8561	18.8577	18.7573	19.0252	17.7168	18.156	18.1147	18.3305	18.2873	18.2959
Dhx38	13.2074	13.1032	13.1475	13.1723	13.1969	13.1491	13.6259	13.5489	13.5024	13.5518	13.5292	13.4302
Hsf2	11.8426	11.6955	11.7607	11.8552	11.7624	11.6617	12.1741	12.1683	12.1938	12.1625	12.2023	12.2278
Cdc25b	12.4347	12.341	12.42	11.8085	11.7612	12.1526	12.6629	12.775	12.7138	12.3254	12.2913	12.6693
Tmem18	12.6078	12.6847	12.6416	12.8601	12.7675	12.7415	12.259	12.1598	12.047	12.0196	12.0258	12.1371
Ets2	10.7663	10.8951	10.8275	10.9476	10.837	11.072	10.8065	11.5181	11.3657	11.701	11.7634	11.7612
Coasy	12.9608	12.9315	13.0179	12.7507	12.832	12.9642	12.8044	12.6174	12.665	12.3479	12.3459	12.5616
Rai1	12.1725	12.1818	12.1027	12.2945	12.2053	12.2417	12.2957	12.5651	12.3631	12.5717	12.5023	12.4523
Nkain1	12.1872	12.119	12.2015	12.0908	12.0595	12.8894	12.5769	14.4791	14.4374	14.4325	14.4052	14.9212
Cad	12.4254	12.6294	12.6359	12.8368	12.7964	12.9041	12.3224	14.1598	14.0382	14.2026	14.1879	14.1989
Fbxl20	13.0761	13.0837	12.912	12.6926	12.7332	12.9197	13.5156	12.4931	12.5243	12.1356	12.184	12.4126
Acox1	16.3273	16.0974	16.2136	16.1642	16.2607	16.035	15.4981	14.7207	14.7145	14.3267	14.3239	14.3496
Gas2l3	9.76407	10.1816	10.2489	9.58043	9.57325	9.43679	11.2946	12.4262	12.3352	12.2511	12.2745	12.3345
Pigx	11.4465	11.2981	11.4322	11.6101	11.4725	11.3495	11.7765	11.6679	11.8089	11.4783	11.5639	11.6982
Hspa2	11.6277	11.5199	11.7189	11.6423	11.7173	11.9544	12.0193	11.6247	11.8245	11.5439	11.5367	11.7152
Dnah7c	9.07156	8.97694	8.96654	8.90676	8.92609	9.22315	9.16683	9.02947	9.19214	9.00496	9.14415	9.11466
Impdh1	10.7618	10.788	10.7433	10.8645	10.947	10.7306	11.6088	12.5032	12.5952	12.8628	12.7306	12.9676
Ptn	18.0728	18.1656	18.131	17.9271	17.9101	17.5401	18.2639	17.6423	17.7783	17.652	17.602	17.4215
Alkbh8	10.895	10.8888	10.8462	11.0323	10.986	10.8943	11.2018	11.2516	10.8163	11.2245	11.1591	11.1048
Prxl2b	10.3416	10.0654	10.0496	9.67757	9.90966	9.39078	10.2855	9.81922	10.1066	10.028	9.97131	9.59635
Lmx1b	8.54348	8.44176	8.41478	9.40235	9.41045	9.06157	8.54013	8.37917	8.42743	9.22931	9.26251	8.92884
Isoc2a	11.7301	11.7108	11.7589	11.6325	11.4821	11.5267	11.5184	11.1499	11.3004	10.9952	10.8792	11.0711
Tmem165	12.7416	12.8903	12.8299	12.8645	12.8881	12.822	12.7435	12.9176	12.8768	12.9452	12.9863	12.9349
Hectd4	12.5612	12.6645	12.4936	12.68	12.4961	12.7619	12.7318	12.2694	12.21	12.1728	12.1864	12.0476
Grasp	9.31316	9.46159	9.31933	9.37621	9.23251	9.33321	11.472	9.99657	10.0473	9.83536	9.79252	9.72733
Kpna2	10.1566	10.5531	10.4845	10.1405	9.94911	9.78401	11.2244	12.3099	12.2686	12.5337	12.4783	12.4841
Polr1a	10.9744	11.1958	11.0684	11.5074	11.5381	11.3372	11.2841	12.9564	12.7586	13.1718	13.1089	12.9297
Uck1	12.5542	12.4924	12.5656	12.618	12.5614	12.4554	12.2903	12.283	12.2057	12.3022	12.2242	12.2212
Ncs1	11.6233	11.2696	11.3525	11.118	11.1545	11.0974	10.559	11.8991	11.6997	12.3617	12.1956	11.8385
Hdac11	11.1866	10.9743	11.0184	10.6711	10.5753	11.2555	11.9163	10.4891	10.7117	10.2357	10.1803	10.3972
Mrpl47	10.2704	10.3655	10.5432	10.5384	10.7037	10.3695	10.6201	11.043	11.0587	11.15	11.1963	11.1652
Chac1	9.10094	9.11293	9.09497	9.86356	9.63948	9.90415	9.44422	9.53489	9.55254	10.5548	10.5393	9.62677
Cetn2	12.3781	12.239	12.2275	12.5721	12.7059	12.142	11.9891	12.8406	12.7946	12.9931	12.899	13.0291
Syngr3	10.0905	10.0809	10.1427	10.1336	10.1161	9.66449	9.67311	9.25508	9.3243	9.22384	9.22936	9.06701
Phf23	12.5687	12.6241	12.579	12.6565	12.5908	12.5893	12.4541	12.5239	12.5544	12.7261	12.6705	12.5901
Exosc9	11.5877	11.8319	11.6852	11.8843	11.8626	11.6629	12.049	12.3737	12.4409	12.5128	12.4094	12.4066
Abcd2	12.5383	12.1402	12.1616	11.7767	12.0678	12.1946	11.4224	10.2118	10.324	9.68876	9.62359	9.29666
Pmvk	12.4628	12.3622	12.374	12.9869	12.9565	12.3707	11.898	12.2815	12.2859	12.3032	12.2083	12.4092
Mmab	12.1839	12.2417	12.3004	12.7329	12.7415	12.3252	11.9487	12.4265	12.4567	12.4412	12.4833	12.4455
Kdm4b	13.0025	13.0546	13.0302	12.9136	13.039	12.896	13.5753	12.7782	12.9166	12.5903	12.5739	12.6565
Ubxn2a	12.5009	12.514	12.5257	12.6898	12.6436	12.6581	11.7553	11.6011	11.4006	11.6338	11.6644	11.531
Tnfaip8	11.8632	11.9063	11.936	11.6761	11.8398	11.708	11.4503	11.4721	11.3931	11.2339	11.1863	11.0549
Cyb5b	15.5169	15.398	15.475	15.7062	15.7312	15.4397	14.1247	15.0404	14.9386	15.3198	15.2719	15.0823
Ctdsp1	13.7583	13.7669	13.7816	13.8089	13.8002	13.8892	13.4278	13.4351	13.3569	13.4695	13.4277	13.5124
Pgam5	11.912	12.0634	12.021	12.3598	12.184	12.047	11.901	12.6478	12.4223	12.7814	12.6425	12.5553
Nrm	10.206	10.409	10.2762	10.4499	10.2711	10.1595	10.3663	11.8144	11.7957	11.9148	11.8989	11.9656
Itfg2	11.04	11.1559	11.0767	11.2255	11.1671	11.4033	11.1404	11.3202	11.243	11.3647	11.3422	11.2935
Gm14440	10.7018	10.5988	10.4937	10.5663	10.7098	10.6642	10.4152	10.2355	9.99643	10.255	10.3719	10.1856
Ap2a1	14.578	14.5679	14.6203	14.7454	14.7516	14.704	14.1288	14.3408	14.3615	14.2697	14.2865	14.2816
Zfp458	10.0501	10.0058	9.92094	9.95486	10.0142	10.1228	10.014	9.66002	9.56268	9.57319	9.54346	9.64906
Fem1a	13.2275	13.3887	13.4533	13.7072	13.6615	13.4724	13.0169	13.2434	13.1117	13.3839	13.3677	13.3348
Tlr3	12.296	12.1379	12.2388	12.1034	12.1908	12.5584	10.7974	11.0538	10.9856	11.2628	11.2021	11.4353
Atp5e	13.6817	13.7125	13.6996	13.7794	13.6982	13.7586	13.2925	13.5446	13.7056	13.497	13.3308	13.647
Trib2	15.2927	15.1298	15.2262	15.3978	15.4506	15.4395	15.5572	15.4188	15.3679	15.2496	15.2259	15.2505
Igf2bp3	9.90002	9.66395	9.86625	9.32881	9.52534	8.82859	11.1525	11.231	11.229	10.1224	10.4075	9.08957
Prdm9	9.45835	9.38101	9.34035	9.41837	9.4252	9.39302	10.1031	9.95497	10.0621	9.78083	9.66351	9.79585
Parp10	9.80741	9.92456	9.86811	9.57218	9.64549	9.6732	9.15166	8.9731	8.87086	8.95061	8.92466	8.78401
Dffa	11.1667	11.0921	11.0834	11.035	11.1316	10.9822	11.3752	11.1405	11.2279	11.0904	11.0432	11.2275
Cln5	13.0942	13.0042	13.0794	12.9476	13.0963	12.801	12.6964	12.8898	12.8656	12.7623	12.7777	12.9461
BC024978	10.4126	10.4482	10.496	10.6021	10.5001	10.4478	10.6749	10.6274	10.6912	10.6342	10.598	10.6487
Sp9	8.92935	9.10677	8.79636	9.32185	9.24133	9.15452	9.71265	9.51142	9.45011	9.93903	9.84495	9.88356
Cutc	10.6868	10.8951	10.7763	10.9664	10.93	10.8854	10.8173	10.8582	10.9393	10.8158	10.6941	10.8923
Dis3l	12.0489	12.0649	12.144	12.1881	12.1698	12.3066	12.4142	12.4694	12.4855	12.3859	12.4416	12.4878
Ercc3	12.256	12.3046	12.2728	12.3845	12.372	12.3324	12.3133	12.5298	12.4714	12.6066	12.5645	12.6047
Mrpl36	11.6731	11.6951	11.7036	11.9348	11.7731	11.6931	11.6869	12.1993	12.1546	12.0653	12.1036	12.1386
Ogfr	13.6244	13.6223	13.692	13.6277	13.5466	13.6035	14.137	13.7273	13.6559	13.6727	13.6686	13.6752
H6pd	10.432	10.5342	10.5586	10.8121	10.924	10.4739	10.1781	10.6058	10.6004	10.7149	10.7008	10.6554
Catspere2	8.93378	9.08803	8.98865	8.98119	8.82731	9.08343	8.74107	8.49761	8.68092	8.40379	8.23931	8.59717
Fhl4	9.56133	9.38796	9.4121	9.54705	9.74144	9.44321	9.47417	9.25204	9.07184	9.18466	9.34331	9.23616
Gstcd	10.9767	11.1472	11.1484	11.2425	11.2884	11.0455	10.7726	12.0166	11.866	12.1449	12.17	12.1675
Lrch4	8.62085	8.79	8.72474	10.1161	8.74553	8.55414	8.57065	8.82654	8.93591	9.76431	10.4482	8.73994
A430057M04Rik	9.10814	9.22542	8.87127	9.35953	9.29815	9.24927	8.86718	9.30538	9.41138	9.1287	9.30242	9.23344
Septin11	13.4206	13.0901	13.1706	13.5016	13.7026	12.7024	14.0446	14.8704	14.7638	15.0113	15.0136	14.8012
Cept1	11.6665	11.7065	11.6636	11.7108	11.7337	11.7325	11.5727	11.361	11.4481	11.3506	11.2827	11.3378
Arl3	13.4839	13.2467	13.3547	13.5168	13.5637	13.2734	13.2155	12.9987	13.0855	12.8941	12.8059	12.8759
Eif5a	15.579	15.4962	15.5433	15.9371	15.9312	15.4541	14.9669	16.5102	16.5527	16.8129	16.711	16.5572
Rfc4	10.0052	10.0207	10.1531	10.1577	9.92875	9.79501	10.6607	11.8697	11.8396	12.1507	12.0151	12.1383
Gm21284	8.59887	8.46857	8.31384	8.36688	8.55348	8.51097	9.1618	8.5157	8.50739	8.47854	8.49324	8.67019
Zfp420	10.3893	10.4692	10.3912	10.3359	10.4504	10.4656	10.4092	9.98233	10.0006	9.78247	9.93757	10.0329
Gm14023	8.84475	8.98767	8.92039	8.74454	8.90908	8.9501	8.94575	8.90794	8.71408	8.77359	8.92065	9.02003
Ormdl1	11.1852	11.024	11.1689	10.9646	10.9637	10.8433	11.8316	11.6679	11.5893	11.6666	11.6823	11.6394
Gcfc2	10.3109	10.328	10.3029	10.1662	10.2068	10.3095	10.7739	10.6554	10.715	10.7028	10.8316	10.7468
Chpt1	14.2853	14.415	14.3763	14.0629	14.0653	14.379	13.6499	12.804	12.7534	12.5047	12.5359	12.6596
Psmd3	14.3945	14.3514	14.4024	14.8152	14.7956	14.3897	14.2774	14.7952	14.8559	14.9346	14.8569	14.8605
Ogfrl1	11.7305	11.7489	11.8298	11.1861	11.3634	11.7679	10.9295	11.1874	11.238	11.2251	11.1816	11.1594
Hspa1l	9.7151	9.73716	9.74888	9.76487	9.7884	9.59609	9.78654	9.71286	9.77075	9.74587	9.82881	9.66732
Adora1	13.6222	13.2068	13.5136	13.3777	13.5096	13.8356	13.0721	13.3985	13.3909	13.563	13.5665	13.9315
Nelfcd	12.8983	12.7915	12.8209	12.9269	12.992	12.8419	12.9467	13.3273	13.2591	13.4053	13.3346	13.4293
Asf1b	9.2719	9.53857	9.61398	9.42154	9.17783	8.91681	9.80743	11.5647	11.5131	11.9634	11.9017	11.7269
Fahd2a	11.2216	11.2664	11.2488	11.2517	11.2158	11.136	11.4958	10.8988	10.9823	10.6996	10.7107	10.8281
Ankrd12	12.4063	12.4339	12.3361	12.2433	12.2943	12.3076	12.6362	11.7963	11.8639	11.1954	11.3511	11.3124
Hcfc2	11.9261	12.0758	11.9241	12.1325	12.1268	12.1479	11.7455	11.8709	11.7625	11.8037	11.9867	11.9163
Taok1	14.3507	14.3077	14.3114	14.1938	14.2513	14.2229	14.5744	14.1847	14.0569	14.2803	14.2588	14.1102
Prr5	9.30155	9.55453	9.57882	9.64954	9.403	9.78716	10.0303	10.8778	10.9448	11.2853	11.138	10.9763
Ptprv	8.93378	8.90927	8.76748	8.61935	8.55348	8.82859	8.95543	9.24593	9.4044	9.18751	9.39937	9.3293
Zfp960	9.78121	9.7672	9.66366	9.74126	9.62328	9.75038	9.67466	9.82466	9.8122	9.72714	9.62938	9.81519
1190005I06Rik	12.5823	12.2241	12.1675	10.9804	11.2404	11.4211	11.7619	9.16939	9.36634	8.70795	8.54848	8.90528
Snapc5	11.1062	10.9997	11.1137	10.7423	10.9953	11.1009	11.2306	10.8053	10.8276	10.8327	10.6941	10.7095
Slc35f1	12.1833	12.5075	12.4956	12.2086	12.1373	11.6839	11.7507	12.4276	12.3654	12.6382	12.6067	10.2852
Pax6	13.0087	12.967	13.0555	12.403	12.3443	13.247	12.745	12.3096	12.4794	11.3998	11.528	12.2713
Ptp4a1	13.4723	13.6742	13.6705	13.2812	13.2886	13.3776	13.2612	13.0266	13.1264	12.9468	12.9935	12.914
Tbrg4	11.9683	11.9508	12.0436	12.3375	12.302	12.1131	11.8912	13.1297	13.053	13.3934	13.417	13.3455
LTO1	11.4339	11.4128	11.4081	11.3598	11.4196	11.3728	11.3081	10.8105	10.8425	10.8817	10.8072	10.8192
Frmd4a	12.2935	12.1411	12.0451	11.9004	12.0572	11.7914	13.016	13.242	12.9836	13.4714	13.5428	13.3815
Stn1	10.9949	10.9315	10.7856	10.7782	10.7468	10.8249	11.1595	11.1009	11.1311	11.1061	11.1172	11.2925
Nme2	14.12	13.9068	13.9912	14.2545	14.3172	13.875	13.773	14.3959	14.4467	14.5426	14.4636	14.4751
Slc10a7	10.4645	10.4975	10.577	10.7156	10.6474	10.6809	10.9423	11.7711	11.5499	12.0415	11.9678	11.7635
Gm15050	8.73699	8.65589	8.5392	8.87832	8.85097	9.12263	8.37965	8.06916	8.25833	8.35912	8.29414	8.43412
Uqcc3	11.8298	11.7112	11.6591	11.7278	11.5976	11.5499	11.7379	11.2793	11.4409	11.2687	11.0929	11.3662
Letm1	13.592	13.3759	13.4283	13.6558	13.7493	13.6115	12.9839	12.9917	13.0099	13.0288	12.9718	13.0765
Gm5141	9.63865	9.67112	9.70917	9.67757	9.74512	9.71744	9.63858	9.47525	9.47664	9.47907	9.52461	9.48926
Eps15l1	12.9205	12.7244	12.6469	12.6554	12.6784	12.632	13.2675	12.8631	12.9319	12.8824	12.9497	12.9162
Mprip	15.1005	15.1514	15.1209	15.1674	15.1596	15.2737	15.0605	15.0814	15.0209	15.1685	15.1532	15.1206
Timm9	10.8606	10.8491	10.956	11.1422	11.2327	10.9369	10.4109	11.4251	11.3185	11.3984	11.3012	11.4888
Pgrmc2	13.2997	13.4099	13.4427	13.5426	13.5363	13.4105	13.1476	13.577	13.6372	13.7851	13.7368	13.6738
Znrf1	13.0133	13.0447	12.9796	13.0238	12.9164	12.9114	13.3462	13.4599	13.5809	13.4827	13.4715	13.4385
Gm29508	8.62797	8.54693	8.73103	8.70068	8.90043	8.58083	9.37964	9.75195	9.77916	9.93903	9.95529	10.0396
Socs5	11.9744	12.0087	11.9831	12.0831	11.9875	12.0793	11.7285	12.2028	11.9379	12.4179	12.421	12.6733
Sfxn3	12.1036	11.8469	11.8307	11.7538	11.9815	11.6893	12.4501	12.0511	12.0467	11.8557	11.8516	11.8734
Caps2	8.71916	9.00526	9.07552	9.07692	9.0322	9.0161	9.17431	8.81632	8.98865	8.94307	9.0044	8.77447
Gsto1	11.4927	11.3529	11.3118	11.3232	11.3364	11.2628	11.3614	11.6251	11.6687	11.6755	11.5769	11.5632
Gart	12.5129	12.6654	12.7437	12.9785	12.9486	12.7425	12.3414	13.5722	13.476	13.8244	13.8231	13.542
Cend1	11.9312	11.5733	11.8316	11.6986	11.9198	11.0413	9.52292	9.43019	9.51102	9.7168	9.62359	9.20302
Gprin2	9.08269	9.03599	8.90113	8.70068	8.66409	8.58728	8.81873	8.53308	8.4467	8.43366	8.51778	8.58394
Hnrnpdl	13.5622	13.6606	13.576	13.9969	14.095	13.5037	14.2317	14.9152	14.8766	14.8476	14.8922	14.9831
Ptbp1	12.9504	13.1467	13.2493	13.4079	13.4316	13.3007	13.7087	15.1154	14.9721	15.3389	15.2906	15.2456
Hyi	10.5294	10.6329	10.5727	10.5359	10.4259	10.5412	10.6771	10.3215	10.4307	10.4238	10.3527	10.3747
2810049E08Rik	9.22568	9.32114	9.21037	9.32185	9.15247	9.21784	9.33425	8.98961	9.15076	8.80634	8.78411	8.98838
Golt1b	11.9431	12.1512	12.2093	12.3203	12.1865	12.3267	11.6706	12.7603	12.7002	12.9229	12.9422	12.8627
Got2	14.7992	14.5418	14.6761	14.8462	14.9686	14.4789	14.5244	14.7318	14.7189	14.7665	14.7686	14.8021
Tjp3	9.43036	9.22542	9.34628	9.05862	9.00599	8.99241	10.0811	9.31971	9.62742	9.27198	9.21521	9.05053
4632404H12Rik	9.87752	10.0233	10.0318	9.95886	10.0317	9.84105	9.93075	9.88639	9.89868	9.85865	9.88128	9.83736
Evi5	15.5111	15.8916	15.8492	15.8864	15.8126	16.2872	14.0744	13.8743	13.8396	13.7187	13.7964	13.7827
Thrb	12.5423	12.8303	12.7081	11.9153	11.9363	12.5026	11.5978	11.0401	10.9708	10.3805	10.3835	11.1535
Lrig2	11.1996	11.1285	11.185	11.1155	11.0671	11.1864	11.5468	11.103	10.9856	10.8909	11.0366	11.0404
Gsk3a	13.3842	13.4172	13.4427	13.4082	13.4684	13.4317	13.6146	13.6343	13.6693	13.6685	13.7107	13.6821
Gm32856	9.21935	9.38333	9.18284	9.45277	9.40549	9.20713	9.27785	10.0891	9.90926	10.1927	10.1617	10.1457
Slc16a14	9.21297	9.3334	9.32236	9.73168	9.64749	9.28718	8.91259	9.15937	8.99229	9.35937	9.29981	8.95917
Clip3	14.8521	14.4922	14.5022	13.9524	14.1359	14.3509	15.5567	13.7874	13.9509	13.3866	13.4478	13.4891
Rtl8a	12.7029	12.5667	12.5515	12.487	12.4869	12.4147	12.7476	12.1165	12.2875	12.0387	11.8985	11.9417
Rgs3	11.3341	11.7135	11.5566	11.8482	11.5035	12.013	11.5772	11.7694	11.7675	11.5878	11.5786	11.7676
Tpcn1	13.7292	13.7535	13.7359	13.5237	13.4587	13.9123	14.931	13.4271	13.4627	12.936	13.0143	13.1368
Tbc1d24	12.3847	12.3735	12.3558	12.2797	12.3538	12.3118	12.3477	12.0475	12.0241	11.8898	11.9793	11.8061
Nme4	10.0036	10.1261	10.0908	10.0097	10.0171	9.96962	10.8539	11.2554	11.2469	11.1599	11.1203	11.3046
Rpl41	15.5886	15.4358	15.4871	15.728	15.6904	15.2635	15.6468	15.9932	16.1191	16.2637	16.0955	16.0641
Slc45a1	8.9068	8.87717	8.93918	9.05862	8.94273	8.68091	8.80311	8.61857	8.62726	8.45226	8.541	8.23697
Pdzph1	9.06405	8.66165	8.78496	8.6105	8.71198	8.79806	9.77667	8.78471	8.83157	8.52648	8.541	8.72455
Fam155a	9.05648	9.03263	8.79068	8.92877	8.83687	8.56767	8.95543	8.71649	8.82707	8.06916	8.66086	8.27462
Ercc6l2	11.7606	12.016	12.021	11.9739	11.8205	12.0277	11.6475	12.2636	12.1181	12.2435	12.2975	12.2148
Ercc6l	9.42	9.63664	9.60704	9.45891	9.3173	9.12263	10.1289	11.8392	11.5792	12.1023	12.165	12.1133
Atp5g2	9.58172	9.3334	9.60704	9.72686	9.75427	9.65924	9.64176	9.6908	9.94194	9.96753	9.68754	9.82633
Rab35	13.5094	13.5043	13.5349	13.7866	13.779	13.5487	12.9783	13.4086	13.3341	13.5916	13.5556	13.526
Zfp786	9.61491	9.47018	9.36965	9.52998	9.56898	9.54679	9.71115	9.4995	9.46787	9.64539	9.5393	9.33176
Ano6	14.0959	13.9517	13.9858	13.9622	14.0666	13.5763	13.7199	14.228	14.1139	14.4042	14.3934	14.3278
Smim20	11.3874	11.2659	11.279	11.4194	11.4771	11.7558	10.8876	10.9826	11.1323	10.9893	10.9067	11.3556
Cacna2d2	11.5926	11.5314	11.6601	11.6423	11.7236	11.8759	10.76	9.87429	10.2104	9.70461	9.89367	9.59055
Gm42517	11.0746	10.9631	11.1079	11.3035	11.3775	11.4061	11.0656	10.6458	10.7677	10.8488	10.8923	10.7998
Barx2	8.32351	8.42274	8.25421	8.5438	8.40687	8.51097	9.95546	10.6847	10.8514	10.2751	10.2508	10.3992
Stx2	12.4279	12.1586	12.2385	12.0395	12.1414	12.0047	12.4632	11.8035	11.9676	11.6871	11.6472	11.8561
Alkbh6	11.24	11.4643	11.3487	11.3975	11.3387	11.5401	11.2377	11.0072	11.192	11.0652	10.9996	11.1383
Fam149a	12.1875	11.9969	12.1875	12.1638	12.2141	12.0112	11.56	12.107	12.1283	12.2004	12.1618	11.9722
Doc2a	10.0379	10.1074	10.1109	10.1388	10.139	10.1952	10.0291	10.1421	10.2245	10.2448	10.1109	10.2774
Dnajc4	11.032	10.9971	11.0983	10.9897	10.915	11.2141	10.9176	10.7206	10.7328	10.7101	10.6238	10.6377
Edem1	11.4245	11.6991	11.6244	11.6	11.5182	11.6613	11.9641	12.454	12.4878	12.6326	12.5756	12.3101
Sez6l2	8.9851	8.95132	9.13997	9.04932	8.90908	9.07413	9.28452	8.7793	8.97021	8.8109	8.84012	8.71406
Lrfn3	11.5882	11.4915	11.5044	11.4719	11.6516	11.4441	11.5327	11.1763	11.2988	11.1594	11.034	10.9623
Fitm2	11.0838	11.2411	11.308	11.5838	11.5578	11.4173	10.4902	10.9226	10.9469	11.0185	10.9657	10.9816
Impg2	9.26283	9.34068	9.34923	9.15901	9.03954	9.23106	9.31293	8.9731	8.68092	8.83321	8.85783	8.80726
C920006O11Rik	9.92548	9.87885	9.79918	9.69506	9.8421	9.86934	10.2732	9.63904	9.62932	9.53933	9.3607	9.5451
Cenpt	11.8562	11.8557	11.8595	11.6136	11.7538	11.6423	11.5986	12.0808	12.099	12.0318	12.0006	12.0423
Cep85	11.3982	11.5746	11.5011	11.4765	11.529	11.4331	11.3058	11.9357	11.8469	11.8709	11.8516	11.9554
Sugt1	12.8122	12.8401	12.7803	12.9757	13.018	12.6919	13.1639	13.0755	13.0347	13.2931	13.1942	13.149
Rpl36al	12.3661	12.3355	12.3851	12.6378	12.6187	12.3086	12.4408	13.3066	13.355	13.3872	13.2264	13.3141
Snx30	10.7892	10.8888	10.8743	10.9674	10.9484	10.7961	11.9916	11.3535	11.2842	11.3348	11.306	11.2341
Pikfyve	12.5268	12.423	12.412	12.2904	12.1874	12.3993	12.8363	12.4037	12.3717	12.3006	12.3378	12.3755
Camk2b	12.9232	12.311	12.4693	12.6892	12.8087	13.693	14.4718	15.4547	15.4325	15.6108	15.5899	15.9074
Zfp69	10.1747	10.1662	10.4517	10.1491	10.1066	10.1595	9.78654	9.90855	10.0297	9.89054	9.9331	9.91194
Rab26os	8.82964	9.08169	9.12149	9.24574	9.03588	9.04561	9.14911	9.45045	9.6959	9.70461	9.514	9.45695
Med7	12.1473	12.2535	12.2036	12.544	12.4697	12.2771	11.9175	12.1063	12.0928	12.1987	12.1691	12.2997
Lbr	10.151	10.3737	10.39	10.5256	10.4817	10.3605	12.0237	13.075	13.0454	13.3025	13.4033	13.2004
Camta1	11.1996	11.0486	11.1049	11.313	11.282	11.088	12.2984	11.8227	11.9773	11.7168	11.6765	11.6858
Kalrn	10.9309	11.0119	10.8176	11.0788	10.8831	11.0042	11.4852	11.2842	11.2453	11.072	11.0797	11.2802
Nr1h2	12.9125	12.9535	12.9677	12.8541	12.7793	13.0549	13.1243	12.6478	12.8101	12.6363	12.7106	12.7134
Lamtor3	12.2174	12.1543	12.2255	12.3135	12.2949	12.2865	11.8954	12.1942	12.1087	12.0984	12.0977	12.0612
Wnk2	13.2724	13.787	13.7084	13.5477	13.2324	14.3398	12.2479	12.1209	12.1247	11.8368	11.9021	12.1067
1810055G02Rik	11.5773	11.8469	11.813	12.1341	11.9843	11.9247	11.2652	12.0746	12.0056	12.1869	12.2591	12.1371
Zbed4	10.8431	10.8477	10.9271	10.9952	10.9037	10.9004	10.8332	11.4079	11.1657	11.5466	11.4263	11.2887
Man1c1	13.094	13.3575	13.3669	12.8999	12.552	14.0327	11.5001	11.0401	11.0555	10.7674	10.8675	10.4312
Zbtb37	9.78876	9.83448	9.94566	9.93266	9.8539	9.73402	10.044	9.84796	9.79083	9.93903	9.94646	9.61735
Ftl1	16.8894	16.5954	16.6945	16.3837	16.3879	16.3702	17.0113	16.3944	16.5233	16.1848	16.1102	16.06
Pde12	11.2113	11.3002	11.2408	11.6248	11.7019	11.3853	11.2977	11.9966	11.8267	12.1283	12.1806	12.1254
Sumo3	13.1785	13.272	13.2552	13.292	13.2761	13.3081	13.1771	13.6741	13.6825	13.6092	13.5838	13.7899
9430041J12Rik	9.26889	8.95132	9.06762	9.12536	8.86934	8.79806	10.1491	8.71046	8.985	8.29077	8.72291	8.57719
Azin2	11.1193	10.9309	10.956	10.9159	10.7819	11.3544	10.768	10.1808	10.3794	10.0519	10.0471	10.5547
Rnf219	11.1412	11.061	11.2186	11.1627	11.2792	11.1659	11.164	11.6656	11.5011	12.0173	12.0313	11.6439
Zmym1	10.7294	10.739	10.8076	10.7089	10.6076	10.8192	10.5318	10.89	10.8712	11.136	11.1067	10.8887
Nlgn3	13.3088	13.1933	13.1825	13.1806	13.3311	12.9763	13.5945	13.4736	13.4826	13.2522	13.364	13.2432
Rasal1	8.06916	8.06916	8.33069	8.39817	8.38365	8.23379	8.50056	9.10754	9.13552	8.87168	9.09025	9.39623
Ngef	9.4069	9.27056	9.30404	9.43101	9.33075	9.52724	9.72307	9.38846	9.41138	9.25619	9.37537	9.46349
Mki67	11.4449	12.2151	12.2411	11.1071	10.8816	10.5421	14.1563	15.4288	15.2866	15.3691	15.554	15.4236
Cfap298	10.8788	10.911	10.9271	11.2341	11.1621	10.9751	11.248	11.8809	11.9616	11.968	11.9877	12.0618
Lrrk1	9.18374	9.32606	9.31629	9.40879	9.62735	9.61813	9.61767	10.5534	10.4476	10.6653	10.6421	10.9118
2610318N02Rik	8.7008	8.82176	8.79068	8.58302	8.71198	8.47959	9.44801	10.1754	10.0949	10.1074	10.168	9.86682
Ppp1r15b	13.6725	13.6493	13.6984	14.0222	13.871	13.8258	13.5827	13.8975	13.7916	14.2197	14.1159	13.9638
Map3k9	9.31892	9.45076	9.35803	9.21121	9.24716	9.53314	9.29115	8.93028	8.95894	8.95435	8.88781	8.89726
Gm6570	8.70698	8.58812	8.83482	8.73745	8.71198	8.53307	8.83021	9.07124	8.95515	9.02231	8.90029	8.95544
Kcnh6	9.85637	9.45293	9.50756	9.4466	9.50059	9.07724	8.81096	8.9814	8.97764	9.10407	9.13487	9.02691
Cptp	11.1957	11.1455	11.1519	11.276	11.2599	11.2962	11.152	11.2454	11.1227	11.3455	11.3226	11.2091
Ppfibp2	13.499	13.1682	12.9056	12.0565	12.1552	12.184	14.347	12.1319	12.2875	10.8696	11.1054	11.5296
B4galt1	9.86875	10.2839	10.2392	9.97864	9.84717	10.281	10.0395	10.2011	10.0858	10.3702	10.283	9.94113
Alad	11.1083	11.2514	11.205	11.5264	11.3442	11.5818	10.7909	11.8297	11.8085	11.898	11.7821	11.8617
Dock8	9.28979	9.4243	9.52519	9.68759	9.53421	9.55452	8.74107	8.43786	8.45597	8.41404	8.46716	8.33426
Bcap29	11.6296	11.4376	11.5951	11.655	11.7371	11.5983	11.466	11.8264	11.8931	11.8107	11.7584	11.8479
Pcbp3	11.2305	11.2584	11.3143	11.3463	11.3786	11.2664	11.2891	11.6661	11.6407	11.8191	11.832	11.581
Zswim7	11.0393	11.0739	10.9892	11.2946	11.3202	11.1355	10.4788	10.7441	10.7591	10.8789	10.8018	10.7953
Rttn	10.3355	10.2696	10.2253	10.3404	10.3531	10.0421	10.8681	11.1099	10.9113	11.0608	11.2257	11.0187
Zfp429	9.60835	9.64764	9.61398	9.28271	9.3064	9.51534	9.78232	9.23669	9.31923	9.13777	9.21235	9.47859
Cnot2	12.8306	12.8898	12.9064	12.7809	12.7405	12.7979	13.2562	13.1112	13.1358	13.1122	13.1327	13.0684
Tmem229a	15.6725	15.3102	15.4921	15.6482	15.7836	14.9456	14.6989	14.2198	14.3255	14.3092	14.3244	13.3342
Ddx55	10.6419	10.7805	10.6216	10.7631	10.74	10.5978	10.9271	10.956	10.9448	11.1013	11.0841	10.9796
A630089N07Rik	9.25367	9.32114	9.25671	9.38937	9.3493	9.3213	8.78713	8.99774	8.99952	9.39001	9.3607	9.25763
St8sia5	11.6879	11.0641	11.3307	11.647	11.7563	11.3244	10.5621	10.0847	10.265	10.3057	10.2693	10.441
Duxbl2	8.06916	8.06916	8.06916	8.98119	8.44901	9.40854	9.85481	9.01376	8.23839	9.57515	8.72824	10.0409
Zfp407	11.3488	11.5296	11.3568	11.3675	11.3634	11.5168	11.6496	11.5972	11.3237	11.6002	11.6728	11.526
Mall	8.59887	8.76635	8.78496	8.79866	8.65782	9.11968	8.06916	8.06916	8.40704	8.38226	8.49324	8.3713
Mtus2	9.04113	9.11599	9.07158	8.89552	9.0322	8.64193	8.87077	8.67932	8.8751	8.69176	8.69552	8.27462
Mdm1	10.3464	10.4749	10.4363	10.3344	10.2759	10.3991	10.5223	11.201	10.9324	11.1812	11.2963	11.2451
Arhgef1	13.1638	13.0751	13.0684	12.7552	12.6514	13.2111	13.4362	12.9243	13.0214	12.981	13.0247	13.0612
Bahcc1	12.7101	12.9051	12.8538	12.9851	12.7855	13.1008	13.689	13.9622	13.8273	13.9196	13.8888	13.7564
Fut10	12.3664	12.3503	12.389	12.1444	12.1172	12.3034	12.4907	12.5671	12.4409	12.4208	12.3959	12.545
Cyc1	14.9981	14.8154	14.8853	15.3765	15.3017	15.0387	14.1426	14.7633	14.8655	14.9797	14.9159	15.0256
Nrd1	14.0068	14.0201	14.0229	14.14	14.1336	14.0283	14.1823	14.2977	14.2258	14.4172	14.421	14.3814
3110045C21Rik	9.11172	9.06241	8.87634	9.27177	9.19641	8.9501	8.95222	9.39112	9.33434	9.56926	9.40174	9.41686
Abhd2	12.7548	13.1717	13.0827	12.9896	12.8853	13.2545	13.4968	13.2525	12.8176	13.0204	13.0702	12.9538
Casc3	12.9979	12.961	12.9126	12.9221	13.0576	12.9382	13.4232	13.3342	13.3355	13.3324	13.3957	13.2876
Ankrd27	11.5562	11.6322	11.4565	11.8804	11.7608	11.6862	11.5161	11.9311	11.7987	12.002	11.9732	11.8346
Sike1	13.1325	13.0504	13.0565	13.0821	13.1411	13.052	12.7901	12.7057	12.5917	12.6351	12.61	12.5918
Mdfic	11.6358	11.3357	11.4039	11.4126	11.371	11.2788	11.8614	12.3414	12.3111	12.7486	12.7476	12.756
St3gal2	13.1722	13.3317	13.4766	13.1402	13.1173	13.3726	12.2799	12.5371	12.5633	12.5975	12.6091	12.5716
Slc35e1	12.8683	13.128	13.092	13.219	13.1737	13.1837	12.5229	13.134	13.0172	13.3114	13.304	13.1368
Ttc32	9.6806	9.62553	9.64584	9.66236	9.76515	9.76971	10.0093	10.0029	10.19	10.0104	10.0279	10.1481
Rhebl1	9.49295	9.3334	9.54007	9.42154	9.42764	9.34733	9.52469	9.09681	9.15378	9.08195	9.14722	9.154
A730035I17Rik	8.30712	8.27364	8.31384	8.06916	8.19272	8.3979	8.53378	8.63958	8.73	8.77359	8.75932	8.95917
Atmin	11.7994	12.0046	12.0164	12.0214	12.0298	12.4262	12.0278	11.8458	11.6637	11.8231	11.8753	11.7187
B630019K06Rik	10.8853	11.061	11.0998	10.7825	10.8877	10.8711	10.6259	10.9841	10.9856	10.9379	10.9553	10.7143
Tlr4	9.82212	10.0406	9.96646	10.2498	10.4324	10.6833	8.87077	9.36967	9.31923	9.65639	9.71825	9.66187
Lypd1	14.5618	14.5585	14.401	13.3545	13.4994	13.517	13.146	11.4102	11.3269	10.7069	10.8557	10.9042
Cyren	9.92548	9.94324	9.92805	9.96681	9.90806	9.90272	10.2442	10.33	10.4516	10.3347	10.3856	10.5556
Slc43a3	8.89294	8.99475	9.06762	8.96583	8.92187	9.12558	8.61038	9.06005	8.95894	9.39233	9.38504	9.38693
Slc16a4	9.74862	10.1445	9.87183	9.85708	9.7021	10.0472	9.0662	9.34499	9.39265	9.17605	9.13175	9.36569
Cdc7	9.96842	9.96865	10.0252	10.1713	10.139	9.71577	10.2334	12.0166	11.9806	11.7603	11.8799	12.1091
Rgl2	12.2085	12.229	12.209	11.9735	11.876	12.1131	13.0628	12.8996	12.954	12.8633	12.8661	12.8627
Adat3	9.36933	9.3334	9.40654	9.50972	9.31187	9.36355	9.5491	9.76533	9.72956	9.93903	9.92561	9.83579
Tmem176b	14.5599	14.4154	14.406	14.1463	14.2071	14.29	13.7686	13.7838	13.809	13.7327	13.6853	13.9122
Brinp1	9.47579	9.35031	9.42314	9.21121	9.47059	9.55066	9.25527	8.88024	8.56045	8.7391	8.67265	8.75
Cpne5	9.12236	9.34551	9.11399	8.91784	8.86479	9.30439	8.66728	8.2695	8.42743	8.06916	8.33795	8.46172
Ddit4l	13.1661	13.019	13.0865	12.6098	12.831	13.4765	11.4482	12.4623	12.3938	13.3259	13.2561	13.3421
Rpusd3	9.957	10.0085	10.017	10.2013	10.1991	10.0997	10.3636	10.1808	10.2056	10.0793	10.148	10.3005
Lars2	14.3353	14.9141	14.3239	14.2044	14.8618	15.1977	13.9682	14.5351	16.9509	14.683	14.7271	14.5077
P4ha2	8.33889	8.25585	8.06916	8.06916	8.47772	8.3979	8.55258	8.93467	9.27249	8.6751	8.32419	9.51443
Wdr5b	9.66609	9.67291	9.54499	9.56386	9.65545	9.73073	9.48702	9.21161	8.99952	9.22931	9.09025	9.28898
Sdc2	13.458	13.3075	13.419	13.4642	13.5514	13.7161	12.5018	12.5474	12.626	12.8399	12.785	12.8963
Slc35c1	11.3	11.2159	11.1974	11.2255	11.3558	11.2623	11.1133	11.414	11.3601	11.3389	11.4228	11.2722
Rab6a	16.0011	15.7395	15.6933	15.5585	15.7065	15.577	15.9275	15.752	15.7579	15.7278	15.716	15.7682
Cnot6l	12.4135	12.5903	12.4676	12.3322	12.425	12.6575	13.0214	13.1491	12.9897	13.0647	13.1019	13.1219
Ugt1a6a	10.0209	9.49136	9.46881	9.76018	9.98734	9.46431	10.9099	9.72473	9.61976	9.66366	9.60212	9.53293
Spata7	10.1594	10.086	9.99367	9.82638	9.90323	10.0018	10.7209	10.2395	10.208	10.0664	10.1225	10.1058
Samd10	10.7349	10.4228	10.5096	10.102	10.38	10.0849	10.8224	10.3361	10.4575	9.994	9.98713	10.182
Ttc34	8.75433	8.84787	8.78496	8.93417	8.90477	8.53307	8.8415	8.99368	9.18342	8.90822	9.04669	8.91321
Gm3636	9.02551	8.86476	8.85588	8.77216	8.85097	8.62434	8.93923	9.2996	9.17168	9.33271	9.14722	9.2142
Lrrc40	11.768	11.6648	11.7782	11.8457	11.8745	11.6057	12.0267	12.4371	12.3757	12.5337	12.4764	12.4413
Srsf10	13.39	13.5328	13.489	13.4833	13.4587	13.5829	13.13	13.9096	13.8144	14.0849	14.0886	13.9857
Zbtb44	10.9544	11.0436	11.0348	10.9514	10.8138	11.1229	11.4927	11.2609	11.4297	11.0873	11.116	11.2625
Kcnn1	10.4833	10.554	10.3713	10.6489	10.4703	10.4117	10.5482	9.79907	9.93311	9.92745	9.96696	9.92808
Hoxa1	8.95986	8.88937	8.87634	9.02081	9.32539	9.61813	8.58807	8.53308	8.54591	8.61569	8.59104	8.95917
Suds3	13.4536	13.5121	13.4967	13.375	13.3743	13.488	13.5172	13.3736	13.3767	13.429	13.4274	13.48
Trim41	12.9003	13.005	12.9442	12.9391	12.8619	13.0582	13.225	12.8347	12.8783	12.7901	12.7527	12.8501
Amt	13.382	13.2833	13.3244	13.1418	13.1934	13.0484	12.9025	12.259	12.28	12.1336	12.1415	12.133
Dmd	13.9811	13.7944	13.9218	13.7961	14.0266	13.4755	13.708	13.9015	13.7719	13.9548	14.003	13.707
Gm38560	9.03725	8.84787	8.97101	9.2073	9.08923	8.97855	8.77489	8.9605	9.02781	8.94685	8.92864	8.95544
Ankfy1	13.574	13.5464	13.5653	13.62	13.6999	13.6035	13.6939	13.6852	13.5416	13.7481	13.8014	13.7341
Crppa	9.99888	10.3757	10.2168	10.2905	10.1563	10.3685	10.2265	10.1449	10.0338	10.0845	10.2143	10.336
Dph2	10.3811	10.3828	10.4612	10.6191	10.4869	10.5741	10.3866	11.0307	10.9996	11.2334	11.2119	11.143
Pwwp2a	11.3441	11.5529	11.5773	11.4442	11.4096	11.5987	11.7121	11.7013	11.614	11.7462	11.8004	11.6269
Chgb	11.5369	12.2865	12.0375	12.0364	11.8714	13.6184	10.8557	9.19559	9.43206	9.05924	9.10323	9.04385
Tmem253	8.82964	8.9697	8.97988	8.83655	8.92609	9.04883	9.08286	8.89882	8.93591	8.87168	8.92864	8.99196
Znrf2	10.4963	10.6817	10.5942	10.6873	10.5451	10.7005	10.7487	12.5298	12.325	12.7125	12.6956	13.0566
A730020E08Rik	8.79305	8.83928	8.72474	8.86663	8.8416	8.87803	8.91259	8.91695	8.99952	8.99082	8.97869	8.99552
Haus1	10.8606	10.8993	10.9001	10.9149	11.0543	10.742	11.4474	11.7775	11.9501	11.8147	11.8651	11.9603
Gm15708	8.55997	8.60111	8.56533	8.45306	8.52966	8.55414	8.82257	8.75717	9.09143	8.78311	8.68988	8.67019
Kcna6	14.0256	14.0347	14.1367	13.4087	13.4825	13.8122	12.5615	10.9234	10.8828	10.1653	10.1642	10.2618
Prpf38a	11.96	11.9988	11.9437	12.1976	12.1549	12.0292	12.458	12.697	12.7046	12.8154	12.7615	12.7706
Zfp217	11.9439	11.8603	11.9388	11.7224	11.6224	11.7628	11.2791	11.5756	11.5549	11.5732	11.6996	11.4486
4933407L21Rik	10.8581	10.3737	10.3369	10.1847	10.2529	10.0549	10.7352	9.92199	9.92867	9.92162	9.97131	9.98506
Klri1	8.06916	8.06916	8.06916	8.24125	8.33099	8.06916	8.06916	8.61857	8.64573	9.08832	8.92864	8.85582
Lsmem2	9.45583	9.35271	9.46354	9.15487	9.02851	9.40192	8.53378	8.56594	8.45597	8.52648	8.51778	8.55636
Pter	11.0531	11.0473	11.0729	10.9561	10.9974	10.9244	10.3901	10.6128	10.7795	10.553	10.4055	10.6352
Il1r1	9.51224	9.48082	9.44487	9.03042	9.46355	9.55836	8.98068	8.9731	9.03473	9.41752	9.46827	9.33176
Exosc7	10.6525	10.879	10.848	11.1205	11.0002	10.9604	10.8595	11.661	11.6928	11.8205	11.7654	11.832
Tmc4	10.1397	9.91293	9.95089	9.64177	9.59436	9.97773	10.277	9.72865	9.96373	9.38536	9.60997	9.67814
Commd10	11.8574	11.8359	11.8517	12.0218	12.1389	11.6897	11.8269	12.3284	12.3684	12.4609	12.3289	12.2963
Metrnl	11.8814	12.0737	12.0016	12.1598	12.2648	11.95	10.9837	11.8904	11.8374	12.01	11.8999	12.0829
Mre11a	11.1378	11.228	11.2441	11.1422	11.314	11.1614	11.1535	12.1453	11.9518	12.2223	12.2503	12.0322
Pafah1b1	15.4138	15.3773	15.3697	15.3336	15.3532	15.3599	15.3011	15.0031	14.9413	15.0439	15.087	15.0115
Sdcbp	14.6486	14.6194	14.6524	14.6345	14.637	14.6796	14.4321	14.4298	14.3535	14.4684	14.477	14.5783
Hspa4	14.8965	15.0195	15.0029	15.0432	15.0738	15.0303	14.4498	15.4896	15.3479	15.7365	15.7113	15.5398
E030030I06Rik	9.92884	9.87282	10.0137	10.3984	10.2795	9.08958	9.62576	10.1808	10.3131	10.7347	10.5726	9.47645
Frmpd1	13.6285	13.3951	13.4123	13.149	13.2309	13.0683	12.6538	11.8277	11.8885	11.1454	11.1477	11.4072
Nudt21	11.453	11.3111	11.3263	11.7365	11.6578	11.2936	12.0396	12.4379	12.485	12.6452	12.4981	12.494
Acy3	10.4195	10.5242	10.4635	10.4796	10.2602	10.4618	10.3671	10.4148	10.2987	10.1737	10.2356	10.2918
Phospho2	11.446	11.5358	11.482	11.5452	11.4609	11.6742	11.0511	11.0473	10.9148	11.111	11.058	11.092
Tfb1m	9.82395	9.81405	9.87368	10.0585	10.069	10.07	9.77241	10.2198	10.2397	10.3876	10.2762	10.387
Dmxl2	12.0385	12.1411	12.0481	12.0478	12.1366	12.0151	12.1185	12.0687	11.6357	11.8557	11.9024	11.7168
Stx5a	12.8389	12.8349	12.8049	12.7321	12.7185	12.8213	13.1172	12.3437	12.5872	12.3635	12.3487	12.532
Sec24b	12.882	12.9393	12.9379	12.9105	12.9803	13.0576	12.8784	13.1265	13.0137	13.2949	13.3103	13.139
Ccdc85b	12.3801	12.4228	12.5189	12.7136	12.7081	12.7037	12.3344	13.1235	13.218	13.1925	13.0857	13.2285
Zfp820	9.06405	9.10985	8.84014	8.9761	9.00599	8.67551	9.62253	9.44542	9.53405	9.57515	9.59619	9.66732
Ormdl2	10.6793	10.82	10.8221	10.8564	10.8473	10.8544	10.9206	10.9991	11.092	11.0726	11.0898	11.0847
Slc39a9	13.0166	13.0762	13.1203	13.185	13.0633	13.2371	12.9722	13.0229	12.9017	13.1269	13.1539	13.0501
Ctnnb1	17.0091	17.1873	17.1127	17.0471	16.9652	17.2862	17.1689	17.0076	16.9319	16.9932	16.9735	17.0152
Camsap2	13.6742	13.7691	13.7963	13.6339	13.76	13.7247	13.8137	13.5156	13.2785	13.5345	13.6102	13.4552
Nsmce3	12.0356	12.0618	12.039	11.9229	11.9154	11.97	11.9649	12.1496	12.3995	12.335	12.2742	12.3122
Gabbr2	10.7248	10.6295	10.5995	10.939	10.9352	11.1108	13.6299	11.3136	11.1043	11.2698	11.2382	11.6758
Capn10	11.8327	12.0701	11.9656	12.2364	12.1191	12.0734	12.1297	12.0024	11.9826	12.149	12.1502	12.1159
Zfhx2os	9.68471	9.40174	9.32839	9.06323	9.29815	9.09263	11.0618	10.4441	10.4761	10.024	10.0458	10.294
Kat6b	12.5892	12.526	12.5	12.2842	12.3978	12.5059	13.1725	12.3461	12.295	12.0075	12.0671	12.1322
Mfap5	9.33882	9.14013	9.16522	9.06323	8.94683	9.35894	8.86356	8.5498	8.4467	8.30604	8.43919	8.38266
Ccdc22	11.8024	11.8919	11.8775	11.7452	11.6776	11.765	12.2386	12.0704	12.0521	11.9535	11.9996	12.068
Glod4	12.9542	12.865	12.8821	12.991	12.9919	12.9155	12.8944	12.8498	12.8608	12.8002	12.745	12.804
1810009A15Rik	11.4552	11.5078	11.5491	11.6953	11.76	11.4541	11.7124	12.2277	12.2776	12.4963	12.3122	12.3075
Rnf220	12.3384	12.4644	12.5203	12.388	12.3628	12.4538	12.6734	12.9008	12.8359	12.8245	12.8033	12.9006
Pcdhgb1	11.473	11.531	11.5836	11.4105	11.5785	11.9744	11.3735	10.7846	10.7748	10.8269	10.6866	10.5619
Magoh	11.2488	11.217	11.2321	11.5302	11.3775	11.2865	11.5686	12.0217	11.8977	12.1283	12.0687	12.0391
Mir682	12.3005	12.1477	12.2117	12.403	12.4659	12.1288	12.4507	12.6273	12.73	12.7327	12.6308	12.6801
Nomo1	13.8383	14.07	14.1117	14.2463	14.1966	14.0679	13.0585	14.5684	14.4744	14.8309	14.7873	14.5689
Fat4	12.4507	12.4733	12.1588	11.6568	11.7788	11.5246	11.663	12.2685	12.2757	12.3771	12.3165	11.6219
Pcdhgb8	9.40426	9.44201	9.43677	8.95541	9.20252	9.33084	9.47417	9.49469	9.22061	9.54739	9.14106	9.14507
Cul5	12.9729	12.9327	12.9145	13.062	13.1416	13.0372	12.9258	13.0418	12.9447	13.1546	13.1374	13.0262
Srrm3	8.82453	8.62616	8.70548	8.81786	8.64505	8.74222	9.14399	8.48825	8.60159	8.35912	8.38702	8.06916
Manea	13.5274	13.4529	13.4922	13.1887	13.3944	13.2979	13.5114	12.7377	12.7522	12.66	12.6888	12.7315
Mad2l1bp	10.8203	10.8303	10.8603	10.8462	10.7778	10.8676	10.4935	10.7288	10.7344	10.7379	10.6482	10.8817
Hilpda	9.79063	9.77377	9.81872	9.86786	9.65545	9.65219	10.2442	10.6903	10.5672	10.457	10.4602	10.5529
Top1	14.4679	14.3783	14.3605	14.2901	14.3043	14.254	14.6932	14.5947	14.6916	14.618	14.612	14.6291
1700012D01Rik	8.68823	8.55404	8.84014	8.85475	8.65147	8.63027	8.89545	9.00579	9.02432	9.12261	9.07042	9.09275
Dennd6b	11.0128	10.9504	10.8829	11.0134	10.8354	10.9507	11.4401	10.8358	10.9654	10.4781	10.6387	10.7015
Abca8b	11.4536	11.448	11.3956	11.5239	11.6128	11.982	10.6037	10.4837	10.4073	10.4876	10.4965	10.8717
St8sia4	8.94693	9.11293	9.15808	9.00124	9.08577	8.84545	9.55254	9.45296	9.67961	10.069	10.0539	10.1184
Sp3	13.3998	13.4556	13.4011	13.4062	13.4082	13.4786	13.5614	13.5269	13.5055	13.6048	13.6605	13.6479
Hnrnpd	14.1616	14.3416	14.3431	14.5506	14.66	14.1376	14.6234	15.6082	15.6362	15.7278	15.7418	15.6569
Ezh1	11.6406	11.4456	11.4787	11.2902	11.1232	11.7599	11.6066	10.3373	10.5977	10.2173	10.2368	10.444
Rab5if	13.8361	13.7007	13.7645	13.929	13.9875	13.9253	12.9644	13.7882	13.8387	14.0222	13.8831	14.0054
Rptor	13.217	13.3635	13.3443	13.6169	13.5892	13.6062	13.3547	13.6385	13.4694	13.7245	13.6999	13.6164
Spata48	8.98923	8.56796	8.97546	8.90116	8.88283	9.08034	8.7454	8.69197	8.49926	8.79715	8.77431	8.95917
Nans	12.4046	12.4048	12.3622	12.5578	12.5403	12.2619	12.0155	12.7692	12.8044	12.9661	12.8581	12.7896
Galnt11	12.2763	12.3565	12.4	12.3131	12.2317	12.4131	12.1322	11.9121	11.975	11.793	11.7271	12.046
Ybey	10.4545	10.4414	10.4303	10.374	10.3553	10.4469	10.3127	10.33	10.4506	10.5771	10.4382	10.3413
Ada	8.71916	9.10677	8.99299	8.92877	8.93445	8.68091	9.43851	9.60028	9.82032	9.79064	9.71109	9.38225
Scamp3	12.9881	12.9536	13.034	12.8946	12.922	12.9212	12.7059	12.6967	13.0967	12.9415	12.6274	12.8432
Pdzrn3	10.387	10.8944	11.1137	10.811	10.5223	11.781	11.707	9.99972	10.2524	10.0213	10.0042	10.0568
Gm20939	9.06781	9.18658	8.98427	9.12536	8.89607	8.80251	8.64216	8.60409	8.59496	8.79715	8.90441	8.78872
Gli3	11.0653	11.1663	11.2868	11.1504	11.1096	11.3293	10.7078	11.0793	11.0612	11.2	11.2382	10.9132
Cbl	12.3529	12.5109	12.3089	12.5797	12.5631	12.3606	12.1529	12.6307	11.8171	12.7829	12.8274	12.3976
Met	8.87881	8.88126	8.74951	8.64502	8.6703	8.90921	9.00817	8.44849	8.38531	8.39321	8.42937	8.38266
Smn1	10.8893	10.9958	11.1376	11.2571	11.2481	10.9694	11.3431	12.0447	11.9508	12.2225	12.2154	12.1272
Lsm4	13.219	13.1669	13.2139	13.5077	13.4685	13.1969	13.292	14.0625	14.2351	14.2089	14.1053	14.2193
Lrrc2	9.19358	9.24958	9.28851	8.79866	8.8321	9.01276	9.13625	8.45882	8.54591	8.49514	8.06916	8.40421
Bag3	13.6645	13.6603	13.6827	13.7158	13.5146	14.2974	12.4337	12.4617	12.4349	12.494	12.4621	12.4034
Cdc5l	12.6678	12.6711	12.6654	12.665	12.7376	12.6494	13.033	13.1591	13.0994	13.1525	13.1484	13.1005
Zfand5	13.8731	13.8727	13.8945	13.5366	13.5992	13.6049	13.9786	13.4716	13.5164	13.3469	13.352	13.306
Zzz3	13.0062	13.1095	13.1783	13.2626	13.2614	13.3195	12.679	13.063	12.8763	13.2162	13.2319	13.0681
Gan	9.81846	10.0247	9.92272	10.2225	10.0844	9.93103	9.96157	10.1463	9.77748	10.3886	10.1717	10.0248
Nr1d1	13.0578	12.8983	12.9226	12.7199	12.7746	13.0625	12.9101	11.856	11.9626	11.8393	11.8586	12.0808
Actr8	11.7789	11.8902	11.7964	11.9115	11.8607	12.0373	12.2482	12.2535	12.2918	12.2519	12.2	12.2547
Htd2	9.43293	10.5049	9.66587	10.0731	9.20556	9.17146	8.06916	9.38846	9.67961	9.07874	8.21653	8.92107
Ddias	10.1993	10.2062	10.3161	10.0077	9.9	10.0675	10.4322	11.8572	11.7269	12.1242	12.1451	12.0401
Lman2l	12.491	12.4572	12.4402	12.5014	12.5372	12.4128	12.1322	11.7967	11.7442	11.8037	11.7913	11.7258
Acad8	12.5211	12.5565	12.5003	12.5276	12.3805	12.7489	12.3609	12.1029	12.2324	12.1869	12.1125	12.3049
Tmem208	12.1712	12.2919	12.2712	12.5304	12.4767	12.2925	11.5593	11.7242	11.7729	11.9614	11.8756	11.8663
Trim67	9.42778	9.40402	9.25347	9.39263	9.23546	9.6272	10.6045	10.5909	10.5201	10.0585	9.99425	10.182
Gabra5	8.89759	8.84359	9.08724	9.08143	9.06474	9.0584	8.46448	8.06916	8.47386	8.58994	8.60445	8.63492
Ctdp1	11.2994	11.4281	11.5094	11.5594	11.5535	11.4312	11.8056	12.321	12.1765	12.3741	12.3868	12.3363
Tceanc	10.2781	10.4159	10.4541	10.4648	10.4651	10.4656	10.7016	10.4574	10.5068	10.188	10.2693	10.1939
Slc37a1	9.20655	9.17805	9.03938	8.99627	8.90908	9.22843	8.9425	8.46888	8.56045	8.60298	8.53339	8.69799
Fcsk	11.5557	11.5109	11.4576	11.3413	11.2913	11.5285	11.7999	11.3889	11.5346	11.0011	11.1928	11.2593
Trmt2a	12.0853	12.2066	12.0691	12.3707	12.2485	12.1621	12.1643	12.5836	12.5728	12.6992	12.7132	12.7055
Mlc1	17.4329	17.3551	17.4017	17.3179	17.2784	17.4589	16.6037	16.3006	16.3537	16.1868	16.1828	16.4556
Gm15612	9.25979	9.32114	9.24042	9.15487	9.0248	9.06157	10.4788	9.45795	9.80894	9.19884	9.43896	9.39623
Klhl42	12.6575	12.799	12.8173	12.9148	12.9462	12.9409	12.2692	12.5918	12.4964	12.7615	12.7808	12.6535
Rflna	9.44826	10.297	10.1109	10.6536	10.2042	9.66972	9.46862	11.7077	11.5828	11.7822	11.7619	11.6227
Mrpl18	12.2094	12.1657	12.1584	12.4598	12.4822	12.1777	12.0942	12.7932	12.906	12.92	12.9066	12.8953
Gng2	12.1705	11.9835	12.0684	11.6631	11.8603	11.6924	12.7124	13.1636	13.1139	12.9263	12.8724	12.9425
Wdr13	13.707	13.6763	13.6677	13.6722	13.6175	13.636	13.9882	13.4947	13.4693	13.3949	13.4206	13.6183
Cacna1d	10.0607	10.0273	10.0334	10.0858	9.92083	10.3147	9.80051	9.59589	9.57672	9.48758	9.5762	9.4259
Xrcc5	12.0024	11.7689	11.853	12.008	12.089	11.8289	12.034	12.4109	12.4009	12.2762	12.2597	12.4896
Pitpnm3	9.66609	9.39717	9.49736	8.65332	8.39547	9.00603	9.069	9.08229	8.98133	8.92777	8.96363	9.09591
Psma7	13.5733	13.4948	13.5117	13.9386	13.8184	13.5179	13.5523	13.9769	14.006	14.0822	14.0086	14.0853
Zfp212	11.7836	11.7256	11.7127	11.6018	11.605	11.8359	12.1882	11.7959	11.8089	11.6437	11.7069	11.7428
Akap8l	12.153	12.1078	11.9692	11.9456	11.8499	12.1103	12.9196	11.9676	12.1437	11.7385	11.8644	11.958
Lipg	8.78222	8.93249	8.74951	8.57351	8.79276	8.67551	10.2827	8.96472	9.17463	9.20725	9.23217	8.90128
Gmnn	9.45331	9.70981	9.7873	9.55268	9.50513	9.30195	10.4373	11.8765	11.8436	11.9988	11.9031	12.0294
Vps13d	13.1621	13.0505	12.9687	13.023	13.0079	13.3378	12.461	12.3213	12.1523	12.1551	12.2239	12.3171
Vps4a	13.5909	13.494	13.5506	13.7703	13.7265	13.5625	13.1816	13.0921	13.116	13.1395	13.0949	13.1968
Cgref1	9.18703	9.07531	9.12149	8.81786	8.90477	8.99241	9.07179	9.4728	9.53818	9.17893	9.20949	9.38225
Nav3	10.761	11.0074	10.8821	10.9915	10.9448	11.0833	10.4566	10.877	10.7384	11.3786	11.3189	11.0392
Eml1	12.5975	13.1493	13.0832	13.1874	12.9651	13.4092	11.9649	12.4454	12.373	12.5467	12.5352	12.5446
S1pr5	8.78222	8.76152	8.78496	8.98119	8.87836	8.61834	8.63177	8.40391	8.54591	8.57655	8.41927	8.3713
Rc3h1	12.4817	12.3537	12.3946	12.148	12.0575	12.4345	12.6974	12.2101	12.1181	12.2099	12.1829	12.0132
Cpsf2	12.7495	12.7816	12.8022	13.0025	13.0669	12.7776	12.682	13.5082	13.3619	13.6902	13.6929	13.5474
Hmgcs2	10.5741	10.0166	10.0318	9.40879	9.58385	10.2574	9.69911	8.50675	8.36194	8.23675	8.06916	8.49568
Gsto2	8.92041	9.03263	8.97546	9.24196	9.4325	9.17146	9.0492	8.73425	9.00311	8.7925	8.82195	8.93269
Lsm14b	12.6528	12.7177	12.721	12.639	12.7277	12.6334	13.2752	13.1506	13.2359	13.0867	13.1235	13.0915
Prpsap1	14.09	14.6805	14.661	14.5712	14.3533	14.7703	13.0427	12.9582	12.9869	12.9143	12.8905	12.8181
Cbln1	8.41705	8.45091	8.38925	8.57351	8.41789	8.5402	9.36131	9.72276	9.8364	9.64539	9.42977	9.70299
Rnasel	8.97258	8.77115	8.80199	8.55392	8.44901	8.61228	10.102	8.84159	9.03128	8.40379	8.63652	8.54921
Pfn1	15.193	15.1091	15.1158	15.3887	15.421	14.9737	14.8511	15.8674	16.0931	16.1355	16.0098	15.9208
Grin2d	9.37749	9.50595	9.38399	9.09927	8.95498	9.12852	9.14399	9.07862	9.08169	8.98366	9.00078	9.12695
Rabl6	13.6302	13.7991	13.74	13.99	13.8756	13.9037	13.559	13.9057	13.9153	13.8654	13.8657	13.9752
Suz12	12.2805	12.5778	12.5287	12.5216	12.452	12.4652	12.9334	13.56	13.4655	13.67	13.6546	13.6468
Rexo2	13.5364	13.7394	13.7233	13.5951	13.5422	13.5628	11.8828	12.7672	12.9358	12.9635	12.9468	12.9888
Ankrd49	11.2209	11.2707	11.3301	11.3577	11.3818	11.188	11.3901	11.8592	11.7505	11.8092	11.8279	11.7501
Itga9	9.8983	10.6304	10.5716	10.9523	10.4441	11.4178	9.25527	9.57816	9.6923	9.77095	9.65413	9.52063
Rgs10	9.957	10.2417	10.0954	9.95886	10.1889	9.94633	10.0372	10.4999	10.5762	10.9454	10.761	10.5903
Vwa5a	12.98	12.8608	12.8191	12.2967	12.3388	12.6661	13.2675	11.7198	11.7241	11.5501	11.58	11.8699
Wtap	12.3604	12.443	12.4032	12.4294	12.5128	12.4735	12.5794	12.7991	12.759	12.8761	12.8332	12.8117
Gpsm2	11.8397	12.0824	11.9859	12.0364	11.7978	11.888	12.8492	12.8206	12.8317	12.6531	12.6359	12.9569
Cep85l	11.4234	11.198	11.1933	11.1949	11.2687	11.1032	11.1585	10.6687	10.5489	10.3187	10.4412	10.4123
Ndel1	12.3483	12.3661	12.4772	12.2941	12.1962	12.3321	12.2363	12.0977	12.1593	11.9888	11.9546	12.138
Sfrp4	8.99334	8.95503	8.85588	8.67749	8.81761	8.98897	9.38768	9.08229	9.20648	8.85057	8.46716	8.89726
Ptges3l	10.2563	10.2406	10.3472	10.2514	10.3394	10.2388	10.3698	11.3231	11.3004	11.0458	11.007	11.2636
H2-Eb1	9.53355	9.7506	9.58594	9.73648	9.5539	9.2441	8.74969	8.60409	8.45597	8.78782	8.7121	8.43412
2410004P03Rik	8.68184	8.87305	8.94841	8.9761	9.00979	8.79806	8.67218	8.59669	8.48251	8.48692	8.47604	8.48745
Rps18	12.9387	12.7753	12.7984	13.2378	13.2991	12.6889	13.5534	14.0092	14.0496	14.1947	14.0667	14.0237
2610001J05Rik	12.7334	12.7708	12.7565	12.521	12.5722	12.4967	12.4875	12.3998	12.3813	12.2327	12.2332	12.3831
Ago4	11.5713	11.4987	11.5215	11.4166	11.3169	11.6916	11.5805	10.6659	10.706	10.3998	10.4946	10.5033
Zkscan6	10.4952	10.5114	10.5651	10.6263	10.4879	10.602	10.9188	10.463	10.5049	10.4178	10.3537	10.4123
Ccdc138	9.12236	9.06888	9.03527	8.91232	9.15247	9.14881	9.47602	9.50905	9.30389	9.54739	9.5762	9.47215
Senp5	12.6413	12.8249	12.7821	12.9016	12.8261	12.8044	12.5154	12.9639	12.7185	13.0743	13.0218	12.946
Gm3230	8.7984	9.17805	8.87127	9.09927	9.15247	9.19901	8.77489	8.75717	8.59496	8.71851	8.70662	8.81182
Arid4b	12.7216	12.6789	12.7007	12.6335	12.6474	12.6549	13.1074	12.6909	12.6296	12.5017	12.5607	12.6125
Galnt16	10.8556	10.7484	10.6546	11.161	11.0997	11.2216	14.1849	12.5484	12.5809	12.1599	12.0439	12.8473
Gm2026	11.2164	11.2405	11.6769	11.4469	11.4986	11.3564	10.9927	11.0666	10.6879	10.8031	10.9595	10.9125
Alox8	8.568	8.60111	8.67193	8.6105	8.64505	8.74706	8.36982	8.33777	8.06916	8.23675	8.06916	8.06916
Lpin1	13.8806	13.6534	13.821	13.356	13.3287	13.6218	14.4345	14.1599	14.1257	13.6666	13.7055	13.9224
Smyd5	11.1235	11.2632	11.366	11.3675	11.4826	11.2602	10.7085	11.9694	11.8721	12.2082	12.2134	12.1692
Nid1	11.2551	10.7858	10.9763	10.5074	10.6244	9.37725	11.1774	10.0993	10.4367	9.83849	9.88128	9.43263
Bola3	12.1603	11.9574	12.042	12.5932	12.6644	12.1827	10.8408	12.1871	12.2931	12.3687	12.2045	12.2848
Slc8a1	11.7487	11.5464	11.8316	11.6733	11.9079	11.6283	10.5675	10.2264	10.0621	9.93325	10.0362	9.83579
Cdc14b	10.0592	10.3195	10.1093	10.361	10.2602	10.2144	10.147	10.4706	10.4002	10.4647	10.5412	10.2242
Gabarapl2	12.8967	12.9531	12.9289	12.9415	12.8883	13.0217	12.7738	12.5369	12.3835	12.5295	12.518	12.6238
Scn11a	8.30712	8.23616	8.06916	8.06916	8.39547	8.32926	8.44906	8.87552	8.8493	9.14376	9.25706	8.88507
Cdh10	12.7211	12.5947	12.6513	12.7714	12.8579	12.6216	12.1534	11.8604	11.8596	11.9395	11.8346	11.9363
Gper1	8.06916	8.48546	8.37567	8.5438	8.41789	8.40797	10.1417	10.1998	10.0433	10.141	10.086	10.5089
Pde10a	12.0064	12.2639	12.251	12.1988	12.0229	12.4782	12.0554	12.2123	12.0628	12.1923	12.1271	12.0835
Rskr	8.7008	8.68411	8.65081	8.53346	8.57615	8.70205	8.7099	8.85633	8.96647	8.7026	8.75425	8.93269
Bcs1l	11.208	11.2324	11.2401	11.3145	11.4786	11.206	10.8858	11.2297	11.2194	11.2168	11.2925	11.3067
Tmem98	12.4596	12.5126	12.514	12.4149	12.4107	12.8594	13.1218	13.0046	13.1237	13.2092	13.1285	13.1882
Zfp362	12.9888	13.0063	13.0005	12.9941	12.8956	13.092	13.1204	13.2313	13.2666	13.2355	13.2513	13.2263
Slc22a15	9.66609	9.61994	9.65701	9.46501	9.50513	9.65042	9.73926	9.68063	9.5423	9.67089	9.77735	9.80717
Cidea	14.4917	14.9473	15.1352	13.8872	13.6379	15.4288	10.1606	9.82104	9.78584	8.5965	9.56199	9.07675
Grik4	10.6341	10.6637	10.7622	11.0857	11.0583	11.7831	10.309	9.65377	9.87415	9.36414	9.59817	9.8483
Mink1	13.9073	13.6797	13.7743	13.799	13.8818	13.9018	13.2372	12.8651	12.8499	12.807	12.9077	13.0187
Mtmr3	13.6319	13.6589	13.6824	13.7209	13.7112	13.7353	13.8107	13.3844	13.2527	13.2481	13.2611	13.3798
Aspa	10.9713	10.8185	10.9593	10.6489	10.7594	9.99779	10.0011	9.83726	9.94633	9.67269	9.70028	9.49771
Arsa	12.5299	12.4268	12.5176	12.1238	12.2526	12.5035	12.4455	11.5967	11.769	11.1181	11.2044	11.6567
Nol4	11.7588	11.6156	11.5951	11.6113	11.6959	11.6134	11.7511	11.4843	11.3253	11.2443	11.338	11.3965
Hotairm2	8.79305	8.8038	8.8186	9.36957	9.09267	9.33558	8.62119	8.58918	8.54591	8.46122	8.55584	8.82531
Tmem101	12.4333	12.5182	12.4814	12.447	12.401	12.5117	12.5299	12.224	12.3287	12.2148	12.1893	12.3021
Rnf13	14.3567	14.2692	14.2679	14.1719	14.2168	14.3555	14.2549	13.3581	13.41	13.1444	13.1972	13.3881
Atp6ap1	14.9201	14.9193	14.9322	14.885	14.9337	14.879	14.5491	14.3643	14.3334	14.2518	14.2295	14.2827
Gm14057	10.2327	10.2585	10.1911	9.9059	10.155	10.0737	9.95179	9.70888	9.79744	9.67448	9.51613	9.61166
A330041J22Rik	9.53589	9.47018	9.57166	9.72203	9.61919	9.47678	8.88848	8.97726	8.95134	9.00846	8.77923	8.95917
Idnk	11.1426	11.0745	11.1064	11.1172	10.9825	11.12	11.6368	10.7933	11.1031	10.7857	10.5318	10.8645
Mrpl39	11.9793	11.8995	11.9559	12.0899	12.0945	12.0188	12.4864	12.5078	12.6877	12.6125	12.622	12.6022
Pmepa1	9.97004	11.1321	10.8365	12.0133	10.8315	13.4865	10.9435	10.2652	10.5924	10.04	10.134	9.9237
Anapc4	13.0224	12.9257	12.9456	13.1032	13.1365	12.8935	13.1678	13.2539	13.0879	13.3438	13.3278	13.2976
Vmn2r1	8.8037	8.73171	8.73725	8.4777	8.68853	8.67551	9.11528	8.72839	8.73	8.71326	8.63026	8.70875
Tesk2	10.3306	10.1626	10.2281	10.1108	10.0662	10.1131	10.5443	10.1836	10.2943	10.1237	10.1264	10.1998
Ate1	12.1972	12.3123	12.1146	12.1885	12.1862	12.2038	12.2421	12.251	12.1378	12.2046	12.227	12.1707
Bace2	12.6019	12.5974	12.7302	12.0107	11.8316	12.3783	12.1594	11.6665	11.6912	11.4857	11.4528	11.349
Aspg	9.73493	9.76555	9.87923	10.361	10.39	9.88105	8.36982	8.4156	8.27636	8.29077	8.35103	8.25675
Dnase1l2	9.41739	9.34551	9.12893	9.06782	9.23251	9.39302	9.21088	9.06005	8.99591	8.89624	8.96742	9.10846
2810001G20Rik	10.6774	10.7607	10.7566	11.026	11.015	10.763	10.4886	10.3541	10.1091	10.285	10.1379	10.23
Lgi3	10.3633	10.2462	10.1093	9.68759	9.92242	9.92261	11.8119	10.2145	10.48	9.66185	9.78917	10.1748
Zmpste24	13.3239	13.3333	13.3794	13.4903	13.5312	13.4535	12.9325	13.2615	13.1702	13.4435	13.4115	13.348
Mms19	12.275	12.1927	12.1817	12.1159	12.1643	12.3176	12.8941	12.286	12.169	12.0782	12.1674	12.3475
Ogdhl	14.0205	13.4337	13.6008	13.8697	14.004	13.5656	14.1448	13.4872	13.5344	13.2089	13.2538	13.4687
Ganc	11.4184	11.4713	11.3926	11.3829	11.3963	11.5133	11.658	10.8948	10.82	10.8327	10.7894	10.9888
Ppp2r5e	12.9483	13.0565	13.1464	13.1302	13.1937	13.1008	13.239	13.3094	13.239	13.3867	13.3522	13.2107
Tdrkh	12.5072	12.3412	12.3524	12.5248	12.4921	12.1126	13.1004	13.4406	13.3192	13.4507	13.4972	13.3577
Adora2b	11.0817	10.6472	10.8812	10.387	10.3999	11.0123	9.50152	9.44037	9.75547	9.49603	9.28929	9.1745
Zfp455	9.46586	9.42653	9.36676	9.17132	9.09951	9.0094	9.3021	9.05629	9.0882	8.87583	8.84903	9.04049
Lamtor2	12.6455	12.6152	12.6657	12.8257	12.7599	12.6502	12.4919	12.4729	12.6984	12.4488	12.3433	12.4179
Nle1	10.2154	10.3152	10.3317	10.6769	10.4641	10.5767	10.41	11.1881	11.1586	11.5117	11.4547	11.3176
Noc2l	12.1872	12.4994	12.4585	12.9035	12.8247	12.736	12.5631	13.9729	13.9517	14.3065	14.2824	14.1672
Rnf6	11.9155	11.7745	11.8715	11.8411	11.7633	11.8473	11.5615	11.3713	11.4587	11.5853	11.5303	11.4698
Rassf1	10.5934	10.5979	10.5684	10.7324	10.6763	10.699	10.3145	10.6884	10.7304	10.9077	10.8557	10.7063
Pgm3	12.336	12.3602	12.4255	12.4582	12.4939	12.4049	12.0463	12.2836	12.2476	12.282	12.2884	12.3282
Stat5a	9.23822	9.16074	9.27274	9.41837	9.25585	9.64865	10.1709	9.48744	9.60235	9.42204	9.54553	9.48287
Mir5125	9.48808	9.56243	9.44756	9.35278	9.22361	9.55452	9.86407	9.57144	9.86326	9.23475	9.40647	9.60211
Gpm6a	16.2364	16.1204	16.0391	15.9458	16.0769	15.8696	16.6154	16.202	16.1628	16.0255	16.04	16.1064
Endod1	13.406	13.543	13.5253	13.2924	13.1672	13.1295	11.8241	11.7229	11.7261	11.8866	11.6832	11.45
Tmem67	10.1993	10.2751	10.1796	10.2306	10.2467	10.3095	10.8451	10.401	10.302	10.5807	10.5384	10.4624
Snrpn	12.9089	12.9556	11.389	11.5017	11.1753	12.7399	12.2297	11.5396	11.7881	12.0183	11.7406	11.7474
Gdf15	10.4995	10.57	10.8489	10.8554	10.5183	11.3298	9.50332	11.1432	11.3503	11.9118	11.8542	12.1052
Xkr4	9.35834	9.286	9.41487	8.97098	9.05043	9.36125	8.50742	8.50675	8.52321	8.44308	8.59104	8.64095
Kcng4	8.68184	8.50167	8.67193	8.73027	8.60482	8.52583	8.35966	8.83159	8.49097	8.97279	8.93655	8.75
Cdr2	9.71909	10.2806	10.1854	10.2306	10.2867	9.89698	9.49248	11.745	11.3916	11.9551	11.7712	11.5039
L1cam	10.5639	10.8916	11.0114	9.78802	9.8216	10.2671	8.71445	8.61138	8.53847	8.5965	8.5842	8.42444
Setd2	13.1113	13.2009	13.0751	13.0058	12.9764	13.1327	13.5523	13.4265	13.2426	13.3996	13.4399	13.3842
Cfap47	9.03725	8.95132	8.82945	8.83655	8.90043	8.62434	8.79117	8.67932	8.83605	8.74915	8.83562	8.53456
Exosc1	10.4478	10.5576	10.7095	10.7587	10.708	10.5604	10.609	11.7463	11.6666	11.9324	11.8276	11.6898
Phf21a	13.2316	13.2844	13.1305	13.1473	13.2395	13.214	13.6465	12.9584	12.9739	12.8008	12.7717	12.9808
Zfand6	13.0478	12.9915	13.0632	12.881	12.8008	12.8388	13.4958	12.9766	13.1136	12.8183	12.784	12.9304
Stk24	11.9339	12.0938	12.1219	12.1168	12.1303	12.0985	12.0212	12.4505	12.3106	12.6353	12.6276	12.5293
Cpne8	10.7654	10.8426	10.8726	11.4187	11.3824	11.5456	10.4739	12.637	12.4996	13.0811	13.079	13.0583
Abtb2	12.8731	12.9523	13.0281	13.1219	13.0388	13.2037	12.3959	12.7599	12.5889	12.8679	12.8046	12.8309
Ttl	12.6833	12.6169	12.585	12.6825	12.7748	12.4587	11.8427	12.2627	12.2054	12.2154	12.2165	12.1177
Pim1	9.83666	9.8698	9.75503	9.86571	9.62328	10.2432	10.1128	10.4419	10.3794	10.1086	10.0887	10.5051
Fam210b	10.2717	10.763	10.5164	10.6998	10.5734	11.3838	11.7205	10.2198	10.3142	10.0845	9.86562	10.1712
Med10	12.3349	12.2628	12.2815	12.4979	12.3789	12.276	12.4224	12.6283	12.7636	13.3599	13.2415	13.0115
Sgsm1	10.3669	10.0986	10.4729	10.4823	10.6019	10.2703	11.1906	11.3089	11.2419	11.4037	11.2968	11.48
Dnajb1	12.3097	12.3503	12.3463	12.5557	12.4921	12.3431	12.3318	12.7756	12.9102	12.9049	12.9213	12.8699
Elovl7	10.5924	10.2201	10.3523	10.2905	10.708	10.428	10.0689	9.81922	9.9507	9.78574	9.97131	10.3819
Lztr1	13.8907	13.8501	13.8396	13.6943	13.7109	13.7723	14.0732	13.7225	13.6617	13.5577	13.5934	13.6849
Rtl5	9.3528	9.32114	9.37541	9.72445	9.53421	9.704	10.4673	10.2118	10.0269	10.4208	10.475	10.7279
Smyd1	9.33034	9.42653	9.2437	9.33227	9.5539	9.2847	8.7582	8.75717	8.89592	8.76392	8.76435	8.71406
Qrich1	13.2152	13.2173	13.2455	13.1923	13.1703	13.1467	13.3877	13.5719	13.4367	13.6613	13.6617	13.4559
Mpzl1	13.5665	13.3888	13.448	13.4913	13.5043	13.1033	14.5819	14.567	14.5223	14.5978	14.5737	14.4339
Rab39b	11.2551	11.4522	11.3357	11.5201	11.5187	11.4905	11.0592	10.9682	10.8033	11.0664	11.0542	10.8088
Sec14l5	8.5759	8.63825	8.58198	8.33183	8.53774	8.58728	8.81486	8.72839	8.83157	8.88814	9.0116	8.65283
Anapc10	11.1898	11.1496	11.26	11.2835	11.3078	11.1592	11.1216	11.0659	11.2375	11.1686	11.3044	11.2164
Pmm2	11.5683	11.5494	11.5831	11.8259	11.8714	11.744	11.5048	11.5238	11.5373	11.7634	11.7206	11.5354
Rgp1	13.023	13.1153	13.0799	13.1026	13.0978	13.1664	13.0969	12.8383	12.8389	12.7112	12.7421	12.8174
Foxj1	12.4931	12.064	12.1981	11.955	11.8197	12.6292	12.4185	12.2633	12.2547	12.4088	12.4106	12.8367
Atxn7l3b	15.4028	15.4327	15.4566	15.3678	15.3841	15.3863	15.2985	15.0596	15.0485	15.1259	15.1093	15.0605
Carhsp1	13.4571	13.0992	13.1332	13.0579	13.1388	13.0832	14.9072	13.6409	13.842	13.8562	13.7612	13.6595
Slc25a20	13.0811	12.9553	13.0361	13.0534	13.2135	12.919	12.6966	12.2523	12.2832	12.1864	12.1511	12.1978
Fam174c	9.28386	9.31371	9.43406	9.32534	9.25296	10.1216	9.25299	9.30249	9.13552	9.27718	9.20084	9.62864
Yjefn3	9.74862	9.70113	9.62774	10.1055	10.0142	9.87228	9.54391	9.20203	9.50039	9.48333	9.33324	9.44596
Gm32687	9.75637	10.2451	10.194	10.2177	10.1011	10.2377	10.4516	10.2485	10.2547	10.3357	10.4672	10.0462
Junb	10.2832	10.5459	10.4705	10.9664	10.6281	10.8607	11.1404	11.3142	11.5722	11.1628	11.0753	11.6003
Pigv	11.7025	11.6445	11.7755	11.6863	11.7492	11.7198	11.379	10.8648	11.087	10.8625	10.7808	10.9829
Cdyl	11.0567	11.1714	11.1526	11.0143	11.1678	10.9636	11.3475	11.7737	11.6789	11.5943	11.6404	11.6008
Ptcd3	11.9759	11.9077	11.9413	12.1139	12.2426	12.0464	11.9773	12.7582	12.6222	12.9648	12.9756	12.9901
Pkig	12.3246	12.3794	12.4975	12.6976	12.6801	12.3233	12.3173	12.6214	12.7167	12.8121	12.7077	12.5666
Atg16l2	10.6074	10.7367	10.6184	10.5625	10.6253	10.839	11.1087	10.717	10.6215	10.5611	10.6087	10.7429
Gfod2	11.1977	11.3111	11.3363	11.342	11.3813	11.2323	10.8135	11.514	11.4791	11.7308	11.5531	11.687
Arhgef18	12.8541	12.8108	12.7934	12.5229	12.5169	12.7388	13.2865	12.5422	12.5139	12.4999	12.4277	12.4573
Cntrl	11.6998	11.6449	11.6131	11.2004	11.2279	11.4914	12.5538	12.392	12.2299	12.3353	12.4079	12.36
Atp5j2	14.1053	13.9838	14.0966	14.2032	14.1513	14.1207	13.4942	13.7378	13.7937	13.8141	13.6794	13.801
Blm	10.1857	10.4208	10.2544	10.2966	10.3371	10.0737	10.5544	12.0253	11.9882	12.3086	12.227	12.1866
Rhpn2	9.7171	9.6311	9.4948	8.95016	9.13297	9.02606	9.81294	9.07124	9.22341	8.86751	9.03979	8.79806
Ppp6r1	14.7477	14.7047	14.7509	14.7903	14.7426	14.6943	14.5715	14.5429	14.4523	14.5878	14.5595	14.5892
Fam181b	15.4303	15.167	15.2655	15.4642	15.4489	15.1141	14.7705	15.517	15.7226	15.6716	15.5829	15.7066
H4c12	9.13636	8.91319	8.90113	8.73745	8.64505	8.98897	9.12057	8.65314	9.02781	9.03254	8.95214	8.97755
Map3k13	10.3489	10.4844	10.4036	10.0305	10.2231	10.3188	10.0888	9.92533	9.8757	9.69053	9.69302	9.36807
Pot1b	10.4399	10.4179	10.4553	10.2111	10.208	10.2596	11.1774	10.8672	10.8551	10.8016	10.8616	10.6284
Daam1	13.6231	13.9129	13.8472	13.8794	13.8612	14.0087	12.9325	13.4512	13.2909	13.6677	13.7075	13.5822
Fyn	15.8294	15.8798	15.9054	16.0804	16.1014	16.0257	15.4764	16.0464	16.0441	16.2014	16.191	16.0939
Lhfpl4	12.9608	12.91	12.9739	13.2486	13.225	13.1797	13.2206	12.7414	12.7518	12.7236	12.7781	12.6827
Srm	11.9451	12.0682	12.0703	12.6565	12.7695	12.1799	11.0538	13.5816	13.6137	13.903	13.756	13.6362
Dync1li2	14.3054	14.3219	14.2658	14.2705	14.3243	14.2865	14.309	14.333	14.2898	14.3374	14.3805	14.2882
Cbs	12.5779	12.2867	12.361	12.7294	12.7849	12.0796	12.4824	12.0086	12.1262	11.0794	11.2584	10.8288
Xxylt1	12.1115	12.3126	12.2943	12.441	12.4191	12.3514	11.4327	12.4268	12.2646	12.5233	12.4525	12.3942
Tmem229b	12.7223	12.6717	12.7064	12.5758	12.6347	12.4956	12.4374	12.2343	12.1393	12.1751	12.1403	12.0838
Tmbim6	16.9332	16.9061	16.9445	16.9902	16.9538	17.0648	16.3601	16.15	16.2014	16.1785	16.1388	16.1745
2810408A11Rik	9.41216	9.42207	9.36095	9.17538	9.25585	9.18534	10.5333	10.1491	10.162	9.79389	9.7039	9.6564
Notch2	12.0001	12.1759	11.9747	12.0142	11.9533	12.1302	13.623	12.9701	12.7698	12.8981	13.0076	12.9204
Zfp994	10.6793	10.4778	10.5454	10.3755	10.5133	10.4812	10.7345	10.2198	9.99643	10.0374	10.2368	10.1652
Zfp280d	11.6567	11.7139	11.6366	11.6107	11.5677	11.6908	11.9979	11.7762	11.8066	11.9807	12.0193	11.9095
Tbx18	8.22504	8.49364	8.54808	8.06916	8.35853	8.41775	8.57065	8.84159	8.56755	8.43366	8.52565	8.8685
Nat10	11.3546	11.5694	11.5105	11.784	11.6283	11.6247	11.69	12.4235	12.2029	12.3766	12.4235	12.2845
Gtf2h5	12.9177	13.0377	12.9507	13.0013	12.9929	13.0472	12.6622	12.7644	12.8347	12.8969	12.8499	12.8396
Nedd8	13.5336	13.4973	13.5354	13.7247	13.6788	13.5633	13.3009	13.5476	13.6377	13.7622	13.6865	13.6378
Ak5	11.2241	11.122	11.2561	11.5569	11.6377	11.825	9.95913	10.4673	10.4216	10.2254	10.1717	10.4508
Eya1	12.444	12.6173	12.4382	11.7322	11.9031	11.5435	11.6343	11.6973	11.5232	10.6964	10.6815	11.0981
Diras1	9.41478	8.86892	9.16165	8.74454	8.82248	8.88987	10.0542	8.74582	9.08495	8.85909	9.15028	8.92496
Nphp3	11.2356	11.0849	11.3213	11.2616	11.1571	11.3564	11.1267	11.0947	11.2063	10.7535	10.8018	11.0655
Phactr4	11.9927	11.8501	11.9041	11.742	11.8638	11.8907	12.5349	12.4009	12.3552	12.2438	12.2875	12.3858
Chid1	13.2673	13.1467	13.1505	13.381	13.3805	13.2247	12.7257	12.9522	12.8451	12.8716	12.8207	12.9282
Vipr2	8.88355	8.92483	9.02698	8.86072	8.95902	9.14593	8.96816	8.7793	8.92808	8.91217	8.98612	8.63492
Ttll11	10.776	10.8951	10.7575	10.9032	11.1154	10.7793	10.2265	10.046	9.98657	9.88604	9.91203	9.86529
Wdr24	11.7112	11.6812	11.7099	11.6184	11.755	11.6808	12.0248	11.6785	11.7316	11.561	11.6331	11.7737
Colca2	8.99743	8.94384	8.97988	9.06323	9.07532	9.07724	8.8264	8.82145	8.96647	8.93163	8.96363	8.88916
Rnaseh2a	10.9858	11.1137	11.013	10.9466	10.9623	10.9745	11.2781	11.7432	11.7289	11.8187	11.6514	11.8446
Dapp1	9.82212	9.94181	9.93689	9.49502	9.42031	9.51534	9.14655	8.77384	8.70868	8.50319	8.66679	8.64095
Ppp1r3c	14.3507	14.1513	14.2991	14.5125	14.498	15.0749	13.7345	12.3578	12.5237	12.3123	12.165	12.5173
Hsph1	13.867	13.8361	13.8217	13.8043	13.7289	13.9699	13.2539	13.5519	13.3205	13.6881	13.6597	13.4103
Sox1ot	9.45331	9.0526	9.27908	9.12963	9.30914	8.70722	10.1853	9.16606	9.18634	8.79715	8.81269	8.78401
Slc66a2	10.9918	11.0879	10.965	11.1684	11.1284	10.9707	11.2768	11.3494	11.383	11.7859	11.6794	11.4116
Zfp189	10.7221	10.6695	10.6937	10.4849	10.551	10.5307	10.8532	10.5158	10.4145	10.5815	10.5477	10.6579
Ankrd52	13.5001	13.5932	13.6595	13.6034	13.6415	13.6434	13.2246	13.5479	13.2519	13.8008	13.8504	13.502
Gm2011	9.30737	9.34791	9.28538	9.35616	9.36751	9.30682	9.37356	9.03336	8.99591	8.90425	8.92466	9.04385
Tmem191c	11.0731	11.0272	11.0011	10.7803	10.6825	11.057	11.7235	11.1364	11.3769	10.7895	10.769	10.9947
Taf4b	10.4974	10.4424	10.4218	10.2079	10.3587	10.5307	10.3447	10.706	10.6482	10.6661	10.7132	10.8486
Gm11944	8.72516	8.72145	8.76748	8.70822	8.68853	8.68627	9.21565	8.85633	9.12626	8.86331	8.80801	8.88916
Dnajb4	12.8583	12.8591	12.8835	12.6962	12.7294	12.9166	12.3726	11.8277	12.0183	11.6209	11.6728	11.832
Faap24	10.3905	10.3322	10.4109	10.3827	10.3244	10.2476	10.4331	10.642	10.6345	10.6094	10.7033	10.7191
Rpl7a	13.0832	13.0315	13.0589	13.3303	13.3557	13.0595	13.6902	13.819	13.8773	14.0127	13.9862	13.877
Tmtc4	8.83472	8.79923	8.91082	8.73745	8.7062	8.72247	8.7582	9.18585	9.11689	9.06905	8.98981	8.93653
Zfp664	14.2795	14.2486	14.2211	14.2514	14.247	14.1978	14.673	14.6209	14.4783	14.6963	14.7011	14.6654
Pepd	11.9998	12.3108	12.3234	12.3218	12.1862	12.3932	11.7836	11.8793	11.7721	11.8748	11.838	11.6059
Strap	14.2418	14.2772	14.2972	14.8046	14.7972	14.5829	14.0288	14.6956	14.6517	15.1702	15.0893	15.0824
Anln	10.3645	10.9457	10.9642	10.1073	10.0215	9.85751	12.058	13.4264	13.1741	13.5771	13.5809	13.5456
Ackr4	9.65561	10.3163	10.1825	9.89335	9.47526	10.4	8.73671	9.60465	9.51735	9.31537	9.29719	9.46132
Nrp1	12.8448	12.817	12.8848	13.4382	13.4162	13.3424	12.4618	12.0988	11.9365	12.0496	12.0355	11.9023
Gm30731	9.46586	9.52034	9.48707	9.0904	9.32	9.20982	10.1595	9.17601	9.2262	8.83759	8.94048	9.15103
Zfp82	10.0005	9.94609	9.88842	9.70247	9.75244	9.76651	9.74944	9.58484	9.50678	9.70811	9.55585	9.60403
Pdss1	10.1829	10.2406	10.2392	10.6227	10.7501	10.3105	9.89272	11.1645	11.1	11.3042	11.2838	11.3093
Dhrs2	8.6063	8.73171	8.54808	8.51202	8.43894	8.60614	8.64727	8.98551	8.78515	9.05595	9.15028	9.06701
Mfsd8	11.0415	11.3054	11.1898	11.2715	11.3027	11.3348	11.0873	11.2297	11.1728	11.1122	11.0778	11.175
Slc25a44	13.1947	13.1272	13.1794	12.9946	13.0496	13.1315	13.2181	12.7093	12.6476	12.5423	12.4887	12.3695
Apba1	11.543	11.3524	11.5038	11.3598	11.2505	11.0296	11.3094	10.2563	10.4196	9.85712	9.83367	9.76292
Zfp618	8.39313	8.06916	8.27602	8.26783	8.06916	8.23379	8.93595	8.6464	8.8918	8.66372	8.67265	8.35949
Ifi44	8.83472	8.80833	8.97988	8.62804	8.60482	8.72247	8.35966	8.37917	8.36194	8.06916	8.06916	8.06916
Chic1	11.4151	11.4277	11.5367	11.2091	11.4362	11.4368	11.376	11.1222	11.082	11.0108	11.1662	10.8377
Smpdl3b	11.3406	11.1238	11.1469	11.1281	11.2273	11.051	10.7713	12.2884	12.3289	12.417	12.331	12.8101
Mapk3	13.4381	13.426	13.433	13.2342	13.1809	13.7363	13.7663	13.2396	13.4165	13.1793	13.1146	13.4755
2900026A02Rik	10.3158	10.3322	10.3485	10.1457	10.2831	10.3209	10.8464	11.0588	10.9551	11.4625	11.3401	11.303
Entpd1	11.0466	10.947	11.1049	11.0376	11.0303	11.003	11.3135	11.0153	11.0427	10.9932	10.9602	11.0385
Zswim5	12.7223	13.1748	13.1688	13.1427	12.9426	13.5843	12.2544	12.0912	12.1099	11.7758	11.7607	12.0476
Unc13d	9.08269	9.0526	9.10643	8.98625	8.99835	9.09263	8.85628	8.75717	8.83605	8.92777	8.54848	8.8429
Elac1	11.3394	11.2955	11.32	11.3647	11.3737	11.246	10.8913	10.8416	10.8928	10.762	10.8057	10.7382
Plekha6	10.8738	11.0677	10.9153	10.8215	10.4714	11.0117	10.6201	8.87552	8.83157	9.00145	9.06033	8.80268
Pde4d	11.6368	11.6404	11.6096	11.3857	11.4388	11.3303	11.358	11.2547	11.3211	10.7735	10.9732	10.7639
Heca	12.4292	12.5337	12.4856	12.1964	12.2141	12.5682	12.2024	11.638	11.598	11.5368	11.6016	11.6595
S1pr1	15.4594	14.9117	15.0077	14.5522	14.8348	14.3309	14.221	12.3446	12.5075	11.8547	11.8921	12.1809
Gm266	9.16035	9.17232	8.87127	8.86663	8.90908	9.40192	9.76385	8.95625	9.05517	8.64024	8.90029	8.9517
Gdpd3	8.72516	8.55404	8.64359	8.61935	8.57615	8.76137	8.97444	8.74006	8.79941	8.49514	8.67845	8.78872
Rnf123	12.8333	12.7643	12.7496	12.6727	12.6753	12.855	12.7439	12.4829	12.4484	12.222	12.2813	12.401
Ell2	11.4832	11.8019	11.6867	11.585	11.3894	11.7602	11.3193	10.9598	11.0239	10.9153	10.9024	10.7632
Miat	14.4782	14.3229	14.3454	13.9253	13.6732	14.8212	15.2574	10.7333	11.1275	9.30533	9.72181	9.86836
Rida	13.1409	13.0292	13.1024	12.9438	12.9915	13.3253	11.5649	10.7855	10.9184	10.7053	10.7466	10.7468
1700030K09Rik	10.5639	10.7515	10.7865	10.5612	10.5647	10.6722	10.9831	10.7803	10.7826	10.5894	10.5271	10.7793
Gys1	14.0948	13.7581	14.014	14.2253	14.3946	13.8771	12.5296	13.356	13.4883	13.2001	13.2273	13.5024
C1galt1c1	11.3359	11.4671	11.491	11.4375	11.399	11.4441	10.8508	11.0687	11.1196	11.2974	11.4547	11.2674
Larp4	13.2662	13.2415	13.2678	13.4043	13.3967	13.2484	12.8368	13.7911	13.5992	13.9956	13.9437	13.735
Rassf10	8.88826	8.73171	8.85588	8.46558	8.74007	8.76137	10.2056	8.63958	8.73	8.43366	8.06916	8.70875
Cnnm3	13.0645	13.0474	13.0893	12.9721	12.975	13.381	12.8469	12.3828	12.4719	12.3048	12.2913	12.4406
Tbl2	12.7164	12.7869	12.8913	12.8242	12.8898	12.7107	12.4222	12.7528	12.7052	12.5732	12.5549	12.8031
Nol10	10.7698	10.9644	10.9296	11.2341	11.305	11.1553	10.7426	11.9888	11.8505	12.281	12.2472	12.1028
Borcs5	11.0408	11.1309	11.1326	11.2372	11.2103	11.2109	10.6008	10.8164	10.6837	10.5166	10.6991	10.672
Ptgr2	14.8962	14.7054	14.741	15.0368	15.0574	15.2277	13.6896	13.2826	13.4214	13.303	13.3652	13.8402
Lmo3	10.7212	10.3184	10.1752	9.80848	10.1079	9.83046	12.6759	11.8268	12.0195	11.5017	11.4194	12.217
Hook2	10.5082	10.3839	10.4902	9.96681	10.0491	10.4748	10.9236	10.3178	10.4397	10.2161	10.2107	10.3286
Fbxw2	12.7968	12.8775	12.7894	12.7732	12.7269	12.883	12.9117	12.7958	12.8407	12.8609	12.7322	12.8046
Gopc	11.9435	12.3445	12.2335	12.3835	12.2849	12.3776	12.1256	12.2917	12.1754	12.304	12.2698	12.2062
Ptgr1	11.3066	11.1657	11.129	10.0966	10.2393	10.4146	11.4632	11.3431	11.4248	10.726	10.8233	11.092
Emp2	15.2608	15.1233	15.1823	15.0427	15.1028	15.6424	14.7482	12.9166	12.9915	12.053	12.1322	12.9933
Micu3	10.4931	10.4559	10.6143	10.6804	10.5627	10.5368	10.4066	10.4171	10.4887	10.2684	10.2022	10.1772
Rps10	11.2042	11.0933	11.1773	11.4778	11.4856	11.021	11.5772	12.0054	11.9964	12.1625	12.0016	11.994
Dsc2	8.52637	8.71626	8.48183	8.34991	8.38365	8.61228	8.72345	8.80595	8.71408	8.88814	8.59104	9.30429
Map3k4	12.5497	12.5983	12.6533	12.6335	12.6655	12.5065	12.675	12.9359	12.9409	12.8936	12.8764	12.9772
Nmral1	10.5577	10.3645	10.4482	10.5371	10.694	10.252	11.4974	11.7668	11.801	12.0256	11.9536	11.9269
Nudt13	11.4601	11.456	11.3806	11.3591	11.3835	11.4377	11.6268	10.7993	11.092	10.6086	10.662	10.9468
Pcdh20	9.49538	9.78519	9.85877	9.31485	9.43007	8.98551	8.73671	8.6982	8.84491	8.68626	8.66679	8.53456
Prn	8.39313	8.45091	8.37567	8.29124	8.06916	8.27074	8.95222	8.80595	8.92016	8.57655	8.3755	8.39362
Mettl14	12.088	12.002	12.0447	12.1602	12.1486	11.9678	12.357	12.2627	12.204	12.265	12.3183	12.2009
Atp5md	12.7378	12.6348	12.7283	12.9202	12.8828	12.7265	12.0754	12.5921	12.6621	12.8028	12.6915	12.7846
Rell2	8.86925	8.97333	9.04347	8.92332	8.86479	8.89378	9.11262	8.92142	8.89592	8.72889	8.76435	8.71406
1110002L01Rik	9.26889	9.72527	9.63909	9.69009	9.74695	9.73895	9.52821	9.4429	9.45011	9.67448	9.53512	9.62677
Fam168a	14.697	14.704	14.7541	14.7349	14.786	14.9882	14.3742	14.0238	13.9084	13.8485	13.8617	13.916
Exosc8	10.6203	10.717	10.592	10.9795	10.7753	10.677	10.9568	12.2569	12.2102	12.3197	12.3202	12.391
Tcaf1	13.9593	13.8457	13.8802	13.7284	13.8022	13.6954	14.4328	13.9335	13.8799	13.6819	13.7063	13.7573
Rbm11	9.30446	9.49136	9.27908	9.03042	9.05762	9.09568	9.00516	8.70436	8.65175	8.53398	8.53339	8.54921
Carnmt1	10.9151	11.1924	11.0864	11.1845	11.3225	11.0425	10.5191	11.1585	11.1891	11.2011	11.265	11.1721
Echdc1	13.1035	13.0407	13.0952	13.1341	13.2251	13.2488	12.0799	12.2359	12.3488	12.1765	12.0878	12.4472
Ube2d3	14.2539	14.2743	14.3038	14.4764	14.4393	14.3288	14.4887	14.8511	14.9005	14.9559	14.965	14.9055
Psmg2	11.4228	11.4104	11.4105	11.552	11.527	11.5913	11.2531	11.8604	11.9183	11.9512	11.9169	11.8396
Mkrn3	9.96842	10.026	10.0431	9.80396	9.92717	9.79813	10.5963	10.3964	10.4094	10.1653	10.1467	10.1184
Basp1	14.2878	14.1174	14.1813	14.115	14.2774	13.8256	14.7107	14.8694	14.9108	14.8725	14.8478	14.6078
Slc25a28	11.2349	11.5433	11.369	11.3598	11.501	11.5905	11.1615	11.3662	11.5053	11.3141	11.2684	11.4276
Bicc1	10.9325	11.2733	11.2932	11.3145	11.2907	11.3108	10.3996	11.7719	11.531	12.0084	11.9627	11.7547
Slc31a2	10.5772	10.4482	10.4565	9.90173	10.2282	10.4478	10.8129	9.81922	9.87879	9.72886	9.79419	9.66369
Cyp2j9	13.1288	13.1384	13.0801	12.7056	12.8292	13.0497	13.1866	11.1776	11.4428	10.9535	10.9657	11.1096
N4bp3	9.72108	9.80929	9.76925	9.52423	9.78663	9.46848	9.2507	10.5959	10.4673	10.8305	10.8088	10.4749
Kif9	8.84475	8.78064	9.00162	8.74454	8.61175	8.70205	9.81431	8.90794	8.99952	8.82437	8.72824	8.97755
Wdr66	9.00958	8.90534	9.11775	8.79213	8.59069	8.71743	9.4499	8.7793	8.91618	8.48692	8.59779	8.73485
Zfp57	9.57496	9.41983	9.24697	9.02081	8.70037	8.81131	10.6333	10.1037	10.0845	9.61176	9.62745	9.84206
Cfap100	9.86699	9.45944	9.46881	9.28271	9.4252	9.47884	10.8736	9.80827	9.89868	9.50858	9.84335	9.9075
Iars2	13.6929	13.5197	13.5642	13.7806	13.878	13.6409	13.4674	13.7729	13.6899	13.8138	13.8743	13.9157
Aldoa	17.0424	16.6583	16.9269	17.0425	17.2305	16.6846	15.9669	16.6707	16.9006	16.5599	16.5024	16.8007
Fhl3	11.0083	11.0074	11.0871	10.8298	10.918	10.64	10.2374	11.201	11.2	11.0751	11.0746	11.1418
Rec8	8.9068	8.72661	8.86105	8.06916	8.38365	8.06916	10.0932	9.14242	9.5423	8.97279	8.80801	8.90128
Naf1	12.3145	12.3038	12.3746	12.3658	12.4487	12.4065	11.8322	12.4527	12.415	12.4922	12.3803	12.4862
Pop5	11.0516	11.1113	11.129	11.4375	11.3514	11.1698	10.754	11.4196	11.4644	11.5797	11.4557	11.5589
Cog4	12.781	12.7594	12.762	12.6732	12.7195	12.8455	12.8271	12.5772	12.5911	12.7102	12.6806	12.7069
Spata5	10.5473	10.7091	10.9229	11.09	10.9359	10.9507	10.5056	11.6698	11.5513	11.9084	11.8476	11.7168
Gm15663	11.0246	10.9014	10.956	11.4389	11.4481	11.0461	11.2076	11.2622	11.1012	11.413	11.4144	11.2527
Shank3	12.6391	12.5066	12.6138	12.8456	12.8431	12.7787	12.0986	12.0083	11.9409	11.7758	11.7704	11.8079
Zfand4	9.87226	9.95601	10.0219	10.0192	10.1889	9.66274	10.873	10.5295	10.7191	10.7566	10.6369	10.6301
Gm36908	8.7486	8.71102	8.8186	8.48946	8.34511	8.66454	8.34913	8.06916	8.06916	8.29077	8.06916	8.06916
Max	13.2247	13.1613	13.1814	13.2616	13.2008	13.3076	13.386	13.0507	13.0812	13.1747	13.1431	13.113
Ccdc69	8.68184	8.63825	8.75556	8.42669	8.61858	8.51846	8.66728	9.10398	8.90002	8.96178	8.98981	9.14806
Jag1	12.2519	12.9282	12.7659	12.8526	12.4689	13.2437	11.5671	12.4663	12.313	12.4974	12.4721	11.9972
Tmem123	12.8204	12.5557	12.7405	12.4575	12.5249	12.1117	13.3888	13.8088	13.7339	13.9208	13.8999	13.7697
Gripap1	12.6865	12.6409	12.5373	12.6491	12.5783	12.6889	12.8582	12.3365	12.4943	12.4783	12.4669	12.4032
Npdc1	13.9407	13.9034	13.8986	13.8089	13.7037	14.0336	13.8108	13.0463	13.151	12.8575	12.7601	12.9941
Tmem200a	12.1653	12.3355	12.248	12.1774	12.159	12.3714	10.5721	10.7751	10.7787	11.4493	11.3703	11.0354
Mrps26	12.1386	12.1677	12.2181	12.3821	12.3698	12.1507	11.7006	12.1961	12.2958	12.3891	12.3312	12.3875
Abcg4	11.5698	11.4983	11.5625	11.6243	11.644	11.227	10.9563	10.7315	10.858	10.8076	10.8279	10.5005
Adgrv1	10.124	9.73547	9.85124	9.82193	9.80249	9.70062	11.2717	10.8689	10.8358	10.5824	10.5745	10.4653
Mdm2	12.8644	12.8906	12.7636	12.8032	12.7677	12.9978	12.8116	12.9895	12.9497	13.3227	13.3357	13.1302
Klhl23	13.5876	13.4239	13.4404	13.357	13.4058	13.1962	13.9637	13.8431	13.805	13.7519	13.7306	14.0422
Dmp1	9.0015	9.13715	9.15088	9.12106	9.1684	8.85374	8.5464	9.45795	9.39501	9.60796	9.65413	9.63611
Akap11	13.4537	13.596	13.4584	13.4547	13.5098	13.5902	13.2646	13.4824	13.1332	13.5629	13.6343	13.4583
Ggact	11.5567	11.5698	11.5635	11.64	11.6013	11.7857	10.3654	10.1616	10.257	10.1483	10.1864	10.0462
Cntn5	9.2779	9.26012	9.34628	9.01596	9.12968	8.66454	8.76242	8.6598	8.78033	8.74415	8.67265	8.54921
Car10	10.9451	10.7545	10.9094	10.7212	10.6673	10.9164	8.88848	8.77384	8.78033	8.56278	8.64882	8.51165
2900052N01Rik	8.9159	8.61379	8.71839	8.85475	9.10631	9.09263	10.0245	8.79009	8.77547	8.44308	8.5842	8.49568
U2af1	10.4833	10.5576	10.4529	10.7279	10.5734	10.6857	10.6742	11.2423	11.2464	11.3752	11.2319	11.1916
Chtf8	13.5962	13.6301	13.6268	13.663	13.6139	13.617	13.3345	13.9959	13.8648	14.1788	14.1109	14.0939
A230072C01Rik	10.1594	10.1359	10.2392	10.0418	10.0097	10.2746	10.0164	9.56015	9.7313	9.53121	9.65413	9.43486
Gm1673	11.3012	10.7813	10.9162	11.008	11.1393	10.6554	11.7016	11.616	11.7465	11.535	11.484	11.5448
Rab1b	14.5687	14.5162	14.5194	14.672	14.6422	14.5706	14.2944	14.58	14.5428	14.614	14.5481	14.5875
Lrrc58	15.2506	15.35	15.3109	15.1511	15.1625	15.6666	14.9548	14.9122	15.0271	14.8892	14.9539	14.9549
Wdr6	15.7842	15.5659	15.562	15.2164	15.3141	15.1163	15.6095	15.0026	14.9432	15.0516	15.0069	14.9232
Gpr17	9.52885	9.87734	9.76521	9.38937	9.05043	8.86192	12.4312	9.4728	9.60235	9.14972	8.82654	8.7599
6430548M08Rik	12.7639	12.7475	12.6901	12.6245	12.662	12.5449	13.0963	12.0521	12.1742	11.8918	11.993	11.8204
Srcap	13.8005	13.8161	13.7895	13.7435	13.7295	14.0216	14.1588	14.1574	14.0311	14.2124	14.27	13.993
Trappc9	13.4466	13.324	13.3917	13.376	13.4397	13.3694	13.0049	12.8797	12.8758	12.6831	12.7228	12.7493
Med13l	12.9074	13.1865	13.0435	13.2507	13.0103	13.5086	13.0044	12.7006	12.5826	12.7121	12.6911	12.3905
Rgl1	11.9676	12.1315	12.1436	12.169	12.0423	12.2445	12.7641	13.0773	12.882	13.5537	13.4368	13.1786
Nradd	9.66191	9.59155	9.60238	9.15071	9.16523	9.10475	10.2539	9.83726	9.84278	9.78083	9.7075	9.84986
Adamts6	10.5347	10.5647	10.2154	10.4675	10.4238	10.5156	11.9288	11.8235	11.7387	11.4003	11.5113	11.695
Nudt3	14.3816	14.3635	14.364	14.3421	14.33	14.4888	14.0346	14.3713	14.3995	14.5224	14.4319	14.4571
Mtmr4	11.813	12.0505	11.9969	12.2371	12.199	12.093	12.0702	12.303	12.2279	12.3625	12.4382	12.1091
Rad21	14.5782	14.7277	14.7732	14.5064	14.5506	14.625	15.2001	15.5123	15.4448	15.5646	15.5752	15.6691
Dffb	10.1411	10.0999	10.1078	10.1679	10.1283	10.193	10.6862	10.6611	10.5852	10.5221	10.6671	10.5646
Ufl1	12.3436	12.4142	12.4118	12.3938	12.4222	12.3533	12.5412	12.4259	12.4118	12.2506	12.2652	12.5444
St13	14.4005	14.3216	14.389	14.1897	14.3093	14.1438	14.5805	14.7242	14.7015	14.7197	14.6965	14.6671
Sgsm2	12.4607	12.1671	12.173	11.9999	12.0685	12.2717	12.1032	12.1138	12.0615	12.1429	12.0763	12.1204
Camta2	12.9776	12.9546	12.8997	12.8001	12.8502	13.0058	12.1672	11.9171	11.9491	11.7758	11.8186	11.8649
Ppih	9.21935	9.24692	9.25347	9.40558	9.08923	9.22843	9.35306	9.84262	10.0104	10.1086	10.1605	10.0502
Tmem251	10.7036	10.7027	10.8085	11.0034	10.8008	10.7734	10.6267	10.7846	10.6267	10.7323	10.6662	10.7562
Pms1	10.0757	10.1273	9.9903	10.2577	10.3255	10.0421	10.36	10.6809	10.5229	10.7941	10.7855	10.7191
Ppp1r12c	13.1587	13.2289	13.205	13.233	13.1896	13.187	13.2757	13.2142	13.2485	13.2418	13.2859	13.283
Aff4	14.915	14.9171	14.8936	14.794	14.8242	14.8425	15.2296	14.5501	14.3069	14.4984	14.5259	14.3667
Foxc1	11.0922	11.3589	11.2461	11.078	11.1245	10.929	10.5466	11.4806	11.6067	11.6987	11.5688	11.0549
Galnt1	14.3099	14.3517	14.4295	14.5472	14.4853	14.5774	13.926	14.2512	14.1716	14.3339	14.3155	14.3497
Ppp2r2b	13.7512	13.3447	13.4156	13.3898	13.6633	12.7785	13.8327	11.6863	11.6948	10.9042	10.94	11.2051
Mc4r	8.43939	8.57478	8.33069	8.723	8.50449	8.58728	9.36336	8.9731	9.15679	8.78782	9.00078	8.72455
Rph3a	8.7984	8.62001	8.66498	8.38292	8.46838	8.62434	9.14655	9.12863	9.18634	8.83321	8.84012	9.30175
Tia1	13.5422	13.4823	13.4203	13.3422	13.3719	13.2413	14.057	13.7887	13.7221	13.7014	13.7698	13.8336
Alg10b	11.9478	12.111	12.0401	12.0899	12.2601	11.964	12.8393	13.3438	12.8809	13.7225	13.6968	13.3869
Atp1a4	8.85955	10.4228	8.73725	8.83655	10.4141	10.6187	8.06916	8.06916	8.06916	8.06916	8.06916	8.06916
Wbp4	12.4063	12.5323	12.5041	12.6145	12.589	12.5794	12.2248	12.3437	12.4433	12.3739	12.4151	12.3507
Ndufb11	13.9665	13.9175	13.9998	14.1323	14.037	14.1348	13.7817	13.6182	13.7699	13.5775	13.4933	13.7147
Agps	12.8693	12.8957	12.9016	12.9459	12.9761	12.7987	12.7543	13.2197	13.0252	13.3985	13.3794	13.3047
Lipa	12.3038	12.3899	12.377	12.103	12.1803	12.2732	12.6541	12.1256	12.186	12.2148	12.1057	12.2212
Fgfr1op2	12.8316	12.9014	12.8802	13.1228	13.0811	13.0068	12.5763	13.0124	12.9654	13.1069	13.1293	13.1142
Txndc5	14.9404	15.0532	15.048	15.1833	15.1573	15.061	13.8808	14.642	14.6157	14.6884	14.6961	14.6976
Khsrp	13.9229	13.8486	13.8974	13.8645	13.9254	13.802	14.5072	14.8987	14.9482	14.7961	14.7731	14.7409
Mrpl54	11.208	11.1559	11.1843	11.4706	11.4522	11.1377	11.2541	11.6624	11.7915	11.7859	11.6434	11.6934
Usp4	14.1708	14.1193	14.1575	14.2192	14.2682	13.9754	13.8893	14.0927	14.0077	14.1651	14.1764	14.0919
B4galt5	11.3754	11.3017	11.3432	11.7782	11.6489	11.692	11.6265	12.2998	12.3037	12.4189	12.4161	12.3179
Wsb1	13.0806	13.0265	12.8846	12.4588	12.5512	12.728	14.6336	13.265	13.389	12.9256	12.9793	13.0266
Slc2a4	10.3489	10.0667	10.242	9.00124	9.28145	9.48706	9.06339	8.86117	8.95515	8.82437	8.84012	8.72972
Mafb	11.178	11.2712	11.2179	10.9294	10.9477	10.8242	11.4688	10.5095	10.6994	10.5156	10.5365	10.3286
Adprhl2	11.9226	12.009	12.042	12.2723	12.2379	12.2013	11.8157	12.331	12.4325	12.3174	12.245	12.3444
Lrrc45	11.7269	11.7542	11.6636	11.4268	11.2716	11.6585	12.143	11.7724	11.8617	11.6935	11.739	11.9177
Ikbkb	12.8695	12.8195	12.8042	12.7788	12.7546	12.9135	13.0158	12.6833	12.7243	12.7076	12.7216	12.643
6430562O15Rik	8.4284	8.34583	8.06916	8.31239	8.28304	8.40797	8.58233	9.24286	9.06854	9.32284	9.35823	9.49771
Eci1	12.8044	12.5962	12.6733	12.9016	12.9069	12.7128	12.5463	12.4766	12.6183	12.4187	12.3249	12.5074
Cdc37	13.5613	13.5575	13.5626	13.5971	13.5911	13.518	13.8387	14.1869	14.183	14.332	14.2569	14.1772
Ktn1	14.3836	14.3323	14.3209	14.3082	14.4077	14.3503	14.2455	14.1076	14.066	14.1152	14.1609	14.0982
Eppk1	8.67538	8.97694	8.96654	9.11241	8.86479	9.51134	8.47931	8.40391	8.37385	8.21432	8.39812	8.35949
Dusp18	12.0174	11.7459	11.6665	11.6885	11.8201	11.3303	12.3401	12.3601	12.229	12.4618	12.4849	12.4032
Fam184a	11.3897	11.3316	11.3475	11.1121	11.1219	11.2	11.7408	10.7942	10.841	10.8393	10.9032	11.0032
Esrrb	9.85992	9.77868	9.77127	9.79488	10.0619	10.0004	9.15928	9.91024	9.8187	9.97595	9.85771	9.94401
Ccdc149	11.081	11.0392	11.0631	10.7235	10.856	10.839	10.6354	11.0365	10.8791	10.8415	10.9067	11.0175
Spire2	9.05648	8.95503	8.77336	8.74454	8.86934	8.56767	9.80051	9.20843	9.03817	9.14077	9.13797	9.24963
Uhmk1	14.5373	14.6182	14.5855	14.4822	14.5011	14.6182	13.9397	14.1871	13.916	14.2526	14.3114	14.1728
Dip2c	13.3157	13.4394	13.3114	13.5375	13.5282	13.5048	12.6548	13.0799	12.9211	13.2631	13.2891	13.0859
Lmbrd1	14.0038	13.9652	13.9818	13.9433	14.003	14.156	13.7111	13.0663	12.99	13.0151	12.9671	13.1006
Trub2	11.7121	11.7516	11.7412	11.8562	11.9787	11.8541	12.3453	12.0464	11.9545	12.0882	12.0206	12.0624
Tmed9	14.0729	14.124	14.1398	14.3486	14.3316	14.1602	13.6917	14.0889	14.1964	14.2096	14.1435	14.2184
Rasgrp1	8.49	8.51728	8.55678	8.48946	8.61858	8.64193	9.62091	9.02165	8.98865	9.27718	9.06033	9.13907
Tab3	10.9774	10.9802	11.0752	10.9674	11.0461	10.9158	11.4074	11.2578	11.1698	11.1778	11.2449	11.2091
C030037D09Rik	10.4195	10.1322	10.3317	10.3551	10.308	10.3167	9.9444	9.55787	9.57273	9.59071	9.43896	9.52269
Fam173a	12.8262	12.9454	12.8981	12.945	12.7601	13.0545	12.4325	12.7775	12.973	12.7594	12.8204	12.849
Lmf2	13.1803	13.1765	13.2529	13.1172	13.1864	13.1075	13.0982	13.2221	13.3847	13.406	13.3474	13.4347
Wnt7a	11.4964	11.3939	11.1801	10.6287	10.9659	10.9441	12.1093	12.9745	13.0454	13.1281	12.9657	12.7535
Sgcb	14.511	14.5154	14.5615	14.3299	14.297	14.487	14.3668	13.5874	13.676	13.4101	13.4524	13.455
Tnfrsf12a	11.1607	11.4937	11.7017	12.1403	12.027	12.6034	10.0531	11.8701	11.7991	12.1245	11.9267	12.2236
Mcam	11.5016	11.9627	11.843	11.8218	11.4705	12.7553	11.1994	11.0087	11.1184	10.7956	10.8712	11.3202
Zfp423	13.9136	14.2279	14.3671	14.7879	14.4459	14.9541	12.0248	11.4668	11.6036	10.8618	11.0103	11.1904
Ppp2r1b	12.557	12.5429	12.5241	12.6522	12.6167	12.3747	12.3379	13.2028	13.0012	13.3326	13.3209	12.9772
Naaa	8.9159	8.96606	9.0144	8.91232	8.97893	9.14017	10.6252	9.30827	9.28831	9.28751	9.05354	9.3293
Slx4ip	10.5802	10.6438	10.4902	10.4167	10.5656	10.4516	10.8508	10.7279	10.8178	10.8283	10.8445	10.6604
Lrrk2	11.2292	11.1862	11.2461	11.2563	11.169	11.2602	10.2921	10.3505	10.173	10.5467	10.557	10.7342
N6amt1	10.9536	11.2902	11.2186	11.5655	11.5583	11.3578	10.8135	11.4958	11.4553	11.6891	11.6918	11.6842
Zfp672	11.81	11.7321	11.9125	11.8177	11.815	11.7864	11.4466	11.3355	11.2886	11.3011	11.1898	11.2593
Sox9	14.4919	13.7537	14.021	13.4109	13.7358	13.6304	14.4887	13.8321	14.1667	13.9374	13.9608	13.2611
Echdc2	10.7046	10.6287	10.5354	10.2498	10.1785	10.4203	10.954	9.995	10.2032	9.74925	9.73594	10.0646
Clgn	8.52637	8.52488	8.66498	8.44012	8.37136	8.28686	8.90235	9.38045	9.33434	9.53528	9.40647	9.45257
Necab1	9.29862	9.46804	9.32236	9.2607	9.34139	9.46431	8.64727	8.5157	8.51537	8.72889	8.67265	8.71933
Ftsj1	11.0371	11.0316	11.121	11.1941	11.129	11.1525	11.5044	11.5948	11.5971	11.6116	11.637	11.7673
Zfp768	12.3325	12.3223	12.3509	12.3842	12.3459	12.3531	12.2737	12.1396	12.2341	12.1642	12.0301	12.154
Pfkfb4	10.5135	10.5003	10.4845	10.3134	10.3889	10.2693	9.95669	9.94844	9.85542	9.94335	9.89982	9.9193
Ttll1	11.9702	11.8795	11.9125	11.713	11.8507	11.725	12.0657	11.5766	11.5967	11.427	11.5066	11.4753
Qrsl1	10.6506	10.6752	10.7883	11.0025	10.8544	10.8827	9.94563	11.0212	10.9448	10.9794	10.8719	11.1365
Tfpi	9.10455	9.08169	9.06762	8.71566	8.7062	9.03589	9.17182	9.28203	9.26982	8.87996	8.87937	9.154
Phb	12.0378	12.1048	12.059	12.5609	12.5878	12.1208	11.1525	12.0221	12.041	12.2696	12.2225	12.1623
Drg2	12.7194	12.7992	12.8395	12.9231	12.9686	12.8798	12.585	12.7344	12.5982	12.7304	12.6686	12.6339
Otub2	11.0646	11.1964	11.2314	11.3527	11.2303	11.3738	11.0392	10.8433	10.7591	10.9028	10.7682	10.5762
Ubl7	12.7009	12.606	12.6253	12.6556	12.651	12.6769	12.7064	12.0971	12.3261	12.0954	12.0494	12.1517
Abhd14a	11.5111	11.4987	11.4299	11.5594	11.5953	11.6383	11.0993	11.5365	11.7563	11.5676	11.622	11.6497
Sh2b3	10.4275	10.7576	10.7241	10.9188	10.715	10.9441	10.9701	11.6497	11.435	11.772	11.7089	11.7782
Eng	8.7008	8.56796	8.88136	8.73027	8.59069	8.58728	8.64727	9.18911	9.27779	9.43324	9.49246	9.08957
Klf11	11.8546	11.6144	11.5909	10.8131	11.1734	10.8383	12.3002	10.3215	10.5581	9.76929	9.72713	9.80233
Csgalnact2	11.0371	11.1443	11.3143	11.241	11.2704	11.1275	11.2148	11.1946	11.2098	11.2011	11.3216	11.2424
Zyg11b	13.7619	13.7095	13.7006	13.6996	13.8355	13.6486	13.5609	13.5404	13.3116	13.4672	13.4956	13.3245
Bicd1	11.0908	11.2438	11.1675	11.1297	11.1802	11.0473	11.1333	11.3148	11.1269	11.1582	11.1698	10.9967
Gtdc1	11.5743	11.701	11.6456	11.7554	11.7966	11.6379	11.351	11.3512	11.4534	11.1605	11.1319	11.2722
Gpld1	11.9942	12.0434	12.014	12.028	12.0084	11.8867	12.0291	12.2455	12.0128	12.1348	12.1125	12.1494
Cramp1l	11.8886	11.8705	11.7482	11.7393	11.6301	11.8579	12.585	11.9999	11.8348	11.8625	11.9873	11.8546
Hip1	14.6699	14.662	14.664	14.9169	14.921	14.8487	15.0294	17.2267	17.0173	17.5144	17.5134	17.189
0610009L18Rik	10.3585	10.3818	10.3561	10.2498	10.4259	10.0395	9.64017	9.47525	9.60625	9.46184	9.3408	9.64722
Msn	14.9694	14.6693	14.8591	14.7243	14.8969	14.5627	14.9405	15.8553	15.7465	15.784	15.7674	15.6651
Lrrc3	8.9159	8.84359	8.86618	8.39817	8.68251	9.0094	8.59935	8.71046	8.72474	8.83759	8.70662	8.64095
Rab32	10.711	10.7398	10.5465	10.3507	10.6896	10.2874	10.756	10.6497	10.6728	10.5239	10.5365	10.3211
Arf3	15.6184	15.5434	15.5748	15.7058	15.7434	15.6769	15.0866	15.3081	15.2537	15.4686	15.4333	15.2928
Ufsp1	9.55214	9.65673	9.61859	9.98647	9.86891	9.89985	9.20368	9.56693	9.64445	9.91869	9.89521	9.84986
Map2k1	14.6299	14.5473	14.6329	14.9773	14.9507	15.0721	13.7487	14.2873	14.3045	14.6006	14.5183	14.5462
Fdxacb1	9.7151	9.96865	9.89754	9.89335	9.87717	9.84556	10.0152	10.0307	9.96517	9.97174	9.90746	10.1234
Rnf167	12.6615	12.7792	12.6877	12.4992	12.4899	12.7839	12.9552	12.1319	12.2207	12.1739	12.1448	12.1351
Dhx15	13.4958	13.5487	13.5742	13.7047	13.8187	13.5603	13.7659	14.5771	14.4271	14.8263	14.8093	14.6746
1110020A21Rik	8.74282	8.79923	8.84014	8.91784	8.63198	8.70205	8.80311	8.89422	8.84491	8.74915	8.67265	8.97025
Fads2	16.7744	16.5783	16.6308	16.7784	16.8123	16.4348	16.9035	16.1302	16.142	16.131	16.0918	16.1818
Angptl6	9.82212	10.1793	10.0814	10.3344	10.2169	10.0097	9.86539	9.84084	10.0076	10.0023	10.0444	9.88658
Perp	9.38828	9.7965	9.52269	9.0904	9.26159	9.03914	9.16933	9.01376	9.27514	9.08514	9.12549	9.07352
Acaa2	13.5086	13.0909	13.225	13.2839	13.4205	13.1427	13.4238	12.3567	12.5518	12.5069	12.4693	12.7224
Zfp456	9.15697	9.34791	9.29164	8.94486	8.75096	9.34029	9.15166	8.90794	8.74039	8.7026	8.92065	8.8685
Selenof	15.4718	15.4888	15.494	15.4961	15.4966	15.5111	14.9673	14.9791	15.0076	15.2867	15.2805	15.1908
Pnpo	9.11172	8.99122	8.96205	8.58302	8.48684	8.58728	8.50056	8.43786	8.38531	8.45226	8.40886	8.06916
Polr2a	14.4349	14.4261	14.3813	14.1705	14.152	14.2833	15.0125	14.8969	14.845	14.9956	14.9721	14.7915
Eral1	11.0444	11.3167	11.1891	11.3341	11.1646	11.3417	11.4539	11.4609	11.4992	11.5496	11.4968	11.5071
A830011K09Rik	8.77673	8.77115	8.75556	8.5438	8.55348	8.68627	9.71265	9.52556	9.6236	9.28494	9.41585	9.7359
Pcdhb14	11.1173	10.9014	11.1159	11.1789	11.2687	11.2649	10.3645	9.92533	9.84753	9.99813	10.0307	10.0918
Pank2	12.4141	12.4658	12.4153	12.5046	12.5741	12.6258	12.4353	12.7405	12.6976	12.7918	12.8145	12.7363
Lbh	13.8079	14.0783	13.867	13.8226	13.6715	14.4237	14.6357	13.9543	13.944	13.5671	13.5492	13.9235
Acot8	10.6915	10.732	10.7046	10.7021	10.7552	10.6351	10.7291	10.4102	10.5387	10.4979	10.3222	10.3392
Ltbp2	8.48039	8.56796	8.72474	8.06916	8.47772	8.47135	8.28892	8.06916	8.06916	8.06916	8.06916	8.06916
Cryab	14.4493	14.2989	14.4217	14.0948	14.1438	14.3411	13.3884	12.9528	12.9625	12.7923	12.7613	13.2845
Mapkap1	13.9949	13.9469	13.9662	14.0349	14.0781	14.0087	13.4991	13.5307	13.4881	13.5242	13.5264	13.5314
Gm15501	14.0545	14.0172	14.0108	14.3018	14.3226	13.9736	14.8738	15.2733	15.3042	15.3626	15.2854	15.3233
Tpi1	16.0707	15.5999	15.9244	15.9213	16.1971	15.3889	14.9294	15.6342	15.9376	15.3053	15.3012	15.8454
Eif3a	15.0754	15.1329	15.1836	15.1398	15.1726	15.2458	15.0455	15.6078	15.4289	15.7401	15.7531	15.6067
Cchcr1	10.7988	10.7576	10.7641	10.4942	10.6401	10.7037	10.7386	11.2341	11.3436	11.3286	11.4958	11.2576
Mpnd	13.3026	13.1526	13.2134	13.2467	13.2666	13.0618	13.3655	13.2784	13.3602	13.2741	13.2445	13.2353
Map2	15.8486	15.6418	15.6715	15.5579	15.6917	15.7518	16.6701	16.4339	16.2553	16.5327	16.5183	16.6362
Kctd18	11.3024	11.4075	11.3872	11.3926	11.3387	11.3895	11.4124	10.9644	10.9889	10.8269	10.9435	10.9146
P2rx1	8.68184	8.93249	8.92513	8.91784	8.68251	8.88987	9.08011	8.5498	8.56755	8.47854	8.33795	8.06916
Cltc	15.8968	15.8029	15.8444	15.7293	15.7215	15.8143	15.5243	15.816	15.6533	15.8363	15.8585	15.7114
Srxn1	12.5873	12.4759	12.4583	12.7237	12.7229	12.3541	11.0386	11.4425	11.3611	11.75	11.5888	11.4655
Gtf2ird1	12.336	12.3779	12.3177	12.1866	12.0504	12.554	11.9607	12.0874	12.2354	12.0897	12.1397	12.0148
Ramp2	10.3306	10.4702	10.6371	10.3682	10.3325	11.3204	9.99164	9.76533	9.90474	9.45093	9.27331	9.537
Mkrn2	11.5163	11.5127	11.5951	11.5982	11.7143	11.4958	11.6347	11.6266	11.5642	11.5615	11.619	11.5448
Hyal2	12.2935	12.3475	12.2667	12.1557	12.1649	12.1954	12.372	12.4663	12.5734	12.6118	12.425	12.4505
Abcb6	11.4195	11.5647	11.4409	11.5655	11.4122	11.7831	11.8599	12.6781	12.7237	12.7162	12.7073	12.9876
Gm10874	12.7249	12.4343	12.5454	12.6716	12.86	12.3934	12.3786	12.6733	12.6122	12.6755	12.6355	12.5852
Bet1	12.6917	12.5662	12.5992	12.618	12.714	12.7156	12.4308	12.1826	12.3928	12.1622	12.2276	12.4109
Cspp1	11.3012	11.4987	11.453	11.4335	11.278	11.3367	11.8547	11.8277	11.826	11.6057	11.637	11.599
Krt28	8.71916	8.77115	8.83482	8.79213	8.94273	8.81567	8.97131	8.84159	8.85367	8.74915	8.87937	8.93269
Sfxn4	10.8022	10.8368	10.8647	10.6895	10.8049	10.832	10.5151	9.96631	9.97092	9.91723	9.87348	9.86682
Tor3a	11.4943	11.325	11.4363	11.5094	11.528	11.5503	11.3396	11.0602	10.993	11.1436	11.0477	11.1168
Scamp4	12.1803	12.3062	12.2566	12.5499	12.5565	12.3901	11.9387	12.6302	12.6304	12.7337	12.6524	12.6915
Zfp213	11.0552	11.234	11.2428	11.3732	11.264	11.4098	10.825	11.08	11.0427	11.3173	11.2979	11.1216
Lpo	10.5114	9.93178	9.99703	11.6248	11.7405	11.06	10.7284	11.994	11.9905	12.9322	12.8948	12.9782
Tjap1	12.7173	12.8329	12.8136	12.9405	12.7298	13.0946	12.748	12.4519	12.4987	12.4167	12.542	12.5222
Flnb	11.318	11.7077	11.4933	11.1364	10.8583	11.9854	13.1702	13.054	13.0326	13.2477	13.2165	13.4121
Tmem186	11.4746	11.486	11.5116	11.7484	11.5897	11.6383	11.4277	11.5527	11.6092	11.6309	11.6451	11.5999
Trp53rkb	10.4534	10.4277	10.5454	10.693	10.5412	10.5057	10.3927	10.4815	10.6215	10.9181	10.7025	10.6478
Aacs	13.0253	12.9984	12.9711	13.5662	13.5991	12.9671	12.639	13.5433	13.4248	13.5252	13.4375	13.4529
Cyb5r4	11.98	11.995	12.0237	11.9536	12.0074	12.0087	12.5463	12.3853	12.3957	12.3361	12.3884	12.4325
Apold1	8.62085	8.94384	8.95753	8.83038	8.87836	8.83707	9.15421	9.32821	9.31923	9.12566	9.08369	9.24695
Anapc5	14.1957	14.1483	14.203	14.3159	14.3434	14.0776	14.5736	14.8863	14.8938	15.1522	15.0781	14.9799
Rbm18	12.5724	12.6854	12.6806	12.7305	12.7138	12.6839	12.6658	12.6212	12.4486	12.6005	12.4847	12.4434
Nsun6	10.5326	10.4825	10.4351	10.3884	10.2331	10.4222	10.6405	10.4563	10.3847	10.1149	10.2807	10.2403
Scd4	9.40426	9.23354	9.30404	9.30069	9.34139	9.36584	9.08835	9.17601	8.99952	9.22931	9.13487	9.12083
Trim28	14.251	14.4778	14.4452	14.5212	14.6085	14.3521	14.6799	15.5994	15.5191	15.6882	15.6986	15.6137
Btla	8.79305	8.79	8.73725	8.723	8.53774	8.49558	8.63177	9.06005	9.15979	9.58296	9.31538	8.67019
Cops7a	13.4372	13.4626	13.4467	13.5847	13.5575	13.5997	12.9348	13.634	13.6819	13.8029	13.758	13.7762
Thrsp	13.6467	13.2728	13.1895	12.2406	12.3174	12.4265	13.5368	13.0526	13.0169	12.2977	12.2767	12.8358
Atp6v1a	14.9082	14.8713	14.9257	14.833	14.9164	14.8896	14.6448	14.6138	14.5268	14.5425	14.5458	14.5551
Tmem60	10.985	10.9537	11.0301	11.0358	11.0365	11.0117	10.8084	10.8964	11.0675	10.8364	10.9281	10.963
Wasf3	12.7648	12.6735	12.6625	12.7552	12.7386	12.9902	12.1969	12.191	11.9358	11.9862	12.0621	12.1189
Rhot2	13.0317	12.9053	12.9263	13.0351	12.9477	12.8788	12.7288	12.9881	13.0374	13.1039	13.1191	13.1994
Srpr	13.2166	13.4071	13.3974	13.5732	13.5486	13.5872	12.9206	13.526	13.4447	13.7212	13.7003	13.5915
Gm38414	8.47054	8.71102	8.52091	8.59235	8.61175	8.59365	9.01117	9.28792	9.32177	9.58101	9.63705	9.55113
Smarcad1	12.4923	12.5574	12.5203	12.3807	12.3467	12.4531	13.1787	12.9006	12.8374	13.1174	13.0485	12.9689
Siah1a	11.8248	11.8913	11.9902	11.6913	11.8066	11.8028	12.2675	12.109	12.1211	11.9525	11.9494	12.118
Tec	8.568	8.60749	8.54808	8.06916	8.52143	8.56767	9.23683	8.68568	8.87086	8.99082	8.99714	9.10221
Slirp	11.2048	11.1467	11.2448	11.3864	11.5251	11.2726	11.3286	11.6772	11.7296	11.7795	11.5959	11.6084
Atg4d	12.0677	12.048	12.2124	12.3311	12.208	12.1802	11.9366	12.0432	12.1408	12.1353	12.1875	12.0796
Adrm1	12.4862	12.581	12.5411	13.0196	12.8076	12.5965	12.6126	13.0288	13.0337	13.144	13.0381	13.0597
Mir703	8.89759	8.80833	8.93918	8.81152	8.85097	8.70205	9.04634	8.98551	9.0518	8.96547	8.87937	9.15696
Prpf8	14.3334	14.3279	14.2984	14.3782	14.3213	14.5141	14.8176	15.1131	14.9587	15.1151	15.1212	15.0706
Phc1	12.5682	12.4913	12.4693	12.6381	12.7144	12.5819	13.1226	12.9043	12.9459	12.8946	12.8974	12.8643
Vps37c	12.4815	12.4209	12.4316	12.3418	12.3087	12.4084	12.4321	11.7831	11.904	11.7269	11.6807	11.816
Trip6	11.2663	11.455	11.516	11.4489	11.3974	11.3431	10.5023	10.7206	10.8395	10.7512	10.6705	10.3685
St8sia1	11.2774	10.9186	10.9387	10.6406	10.8178	11.6758	11.1014	11.9866	11.9124	12.3151	12.2734	12.5588
Sdr42e1	10.322	10.3562	10.3725	10.523	10.5569	10.4441	10.1353	9.41473	9.52573	9.31036	9.32563	9.36569
Iqgap2	12.4491	12.111	12.1369	12.1582	12.3862	11.1032	12.4582	13.2305	12.992	13.408	13.4382	12.4037
Celrr	11.1918	10.9913	11.0223	10.9841	10.8591	11.2612	10.9464	11.0394	10.9462	10.8313	10.8415	10.9475
Msi2	14.4557	14.2976	14.307	14.2567	14.2822	14.5776	15.0443	14.577	14.7269	14.5632	14.6823	14.6509
Fbln1	11.1734	10.969	11.2125	10.9333	10.9882	10.3363	12.8368	12.8532	12.9972	13.1181	13.0869	12.8632
Arl16	11.0689	11.1391	11.0864	11.1772	11.2511	11.0431	10.9723	10.9682	10.9647	11.0287	10.9442	10.9495
Adam8	9.25367	9.21448	9.32236	8.92332	9.13952	9.31167	9.25527	9.18585	9.23729	9.04933	9.00801	8.94035
Pum2	14.1525	14.1827	14.189	14.0596	14.1258	14.1691	14.2937	14.5482	14.4017	14.6659	14.6968	14.6047
Syap1	12.7637	12.7856	12.7664	12.8275	12.8271	12.6614	12.6717	12.4414	12.4745	12.4737	12.5665	12.5483
Olfm1	13.7918	13.7049	13.7561	13.5754	13.5702	14.0967	12.688	12.3652	12.4603	12.7413	12.6093	12.5712
Zkscan5	12.138	12.0517	12.0291	11.9095	11.9751	12.1325	12.3546	11.5904	11.6114	11.391	11.5486	11.6248
Arf6	13.4313	13.5387	13.6188	13.4402	13.5293	13.3668	13.5414	14.1285	14.1686	14.1829	14.1628	14.258
Ptpn9	13.5633	13.5666	13.6189	13.8199	13.9579	13.7044	12.5629	13.4396	13.2929	13.5181	13.4141	13.3689
Ccdc9	11.8688	11.8586	11.886	11.5271	11.5668	11.8678	12.2257	12.3007	12.375	12.4327	12.4745	12.2512
Tmem141	9.66191	9.54459	9.45558	9.3078	9.46591	9.25697	9.44801	9.0638	9.20932	9.03254	8.93261	8.8643
Slc41a1	14.1495	14.0713	14.069	14.1523	14.1314	14.2628	13.6306	13.1904	13.1959	12.9924	13.0264	13.2709
Xpot	14.1953	14.204	14.2741	14.5313	14.4928	14.3618	13.4104	14.1814	13.9783	14.2927	14.3293	14.159
Rcl1	10.6223	10.6211	10.5738	10.7324	10.6601	10.5307	11.1409	11.6767	11.7375	11.8596	11.7897	11.7883
Ccdc184	10.6331	10.2281	10.4787	10.7814	10.74	11.0241	9.35513	10.2368	10.196	11.0464	10.8482	10.8544
Igsf10	11.2694	10.9551	10.9812	10.5936	10.6113	10.5732	11.7893	11.3747	11.3353	11.4298	11.4887	11.4851
Sec61b	11.887	11.7894	11.8569	11.9985	12.1608	11.801	11.8516	12.2615	12.3074	12.3667	12.2862	12.3258
Lysmd3	10.5431	10.6287	10.4553	10.4125	10.4281	10.4949	10.4975	10.5095	10.3616	10.5557	10.5579	10.4844
Ephb6	12.3181	12.1807	12.3209	12.0912	12.0592	12.1745	11.6703	10.7993	10.9943	10.6793	10.6255	10.4624
Cmbl	9.19358	9.12814	9.29164	9.03993	8.71198	9.40634	9.18666	8.84159	8.81338	8.68626	8.91257	8.69799
Rhbdd3	11.7296	11.7886	11.8013	11.9225	11.8292	11.9192	11.4103	11.5986	11.6916	11.4709	11.5621	11.6256
Aamp	14.5086	14.5538	14.5109	14.7506	14.6554	14.5347	14.1739	13.9554	14.0261	14.0885	13.9832	14.0083
Cxxc4	10.7953	10.8477	10.848	10.7223	10.7348	10.8524	11.2786	10.6865	10.8395	10.1385	10.0526	10.3424
Gemin2	9.89141	9.98116	9.94216	10.0381	10.023	9.98713	10.1107	10.5031	10.4829	10.5947	10.5384	10.5673
Adamts10	11.032	11.2159	11.1689	11.1281	11.0066	11.6546	11.9593	12.0535	12.0276	12.0999	12.1647	12.362
Mrpl40	11.6777	11.6931	11.7318	12.1126	12.0461	11.9057	11.3619	11.8849	11.8714	11.9162	11.9031	11.8546
Adgra2	9.44826	9.69414	9.54499	9.72927	9.59645	9.7141	9.30427	9.86207	9.88494	9.97874	9.97131	9.72733
Fam98c	11.1938	11.1697	11.2455	11.5246	11.4258	11.2565	10.3787	10.4804	10.677	10.8165	10.6611	10.6786
Lpar2	9.65561	9.46159	9.47406	9.03993	9.25585	9.03262	9.91315	9.91529	10.0145	9.73569	9.90441	10.0541
Sfpq	14.5655	14.7523	14.7862	14.7508	14.8031	14.6631	15.4308	15.8921	15.8489	15.936	15.9753	15.8442
Lingo3	9.61709	9.28855	9.1898	9.07238	9.21162	9.16585	9.07179	9.79536	9.97235	9.63429	9.49896	9.8405
Rab22a	12.5809	12.6682	12.7179	12.8076	12.7801	12.7158	12.5892	12.5124	12.4878	12.5796	12.532	12.5101
Thap7	11.2538	11.3074	11.2751	11.4281	11.418	11.5379	11.2694	11.217	11.3961	11.3322	11.2711	11.2749
Gramd3	13.2171	12.9546	12.9879	12.7746	12.9651	12.9958	12.8122	12.2848	12.3755	12.201	12.2267	12.3548
Dnajc14	13.3925	13.4442	13.4588	13.4894	13.4835	13.4155	13.2172	13.1944	13.1818	13.3142	13.2415	13.2565
Zfyve21	12.0053	11.9702	11.9315	12.0677	12.0708	11.9939	11.7951	11.8359	11.944	11.6217	11.5871	11.6834
Arl10	11.6434	11.8589	11.6788	12.0307	11.8026	11.7705	10.962	11.4393	11.4194	11.64	11.5243	11.2909
Mis12	11.5843	11.6081	11.6162	11.5813	11.5487	11.6057	11.3901	12.2869	12.0499	12.5633	12.5011	12.3535
1110065P20Rik	12.8842	12.952	12.8551	13.0601	12.9058	12.9446	12.4697	12.4062	12.6489	12.2933	12.2185	12.5249
0610030E20Rik	11.522	11.4782	11.5083	11.3491	11.5	11.5198	11.8122	11.8568	11.6234	11.6334	11.6263	11.7642
Hnrnpa2b1	15.958	15.9301	15.9861	16.0593	16.0714	15.9212	16.1563	16.9002	16.8484	16.9605	16.9461	16.9218
Dph1	10.9443	10.9227	11.0593	11.2083	11.179	11.057	10.8218	11.2479	11.0751	11.1852	11.2494	11.1893
2610316D01Rik	9.63437	9.57222	9.43677	9.57493	9.34667	9.34029	10.3043	10.3349	10.2127	9.98431	9.93757	10.1808
Uhrf1	10.3537	10.6939	10.726	10.7279	10.8154	10.2498	11.6062	14.316	14.2616	14.5413	14.5523	14.3675
Cep170b	10.979	10.5682	10.5498	9.92449	10.0274	10.5672	10.8773	10.6245	10.5834	10.63	10.5061	10.2929
Adap1	10.0592	10.5196	10.4517	10.5435	10.2565	11.1258	8.779	9.12863	9.05517	9.18751	9.16544	8.97391
Rbfox2	12.9868	13.0209	12.9501	12.7874	12.802	12.6392	12.8632	12.8904	12.9119	12.9975	12.9276	12.8047
Chaf1a	10.9419	11.0696	10.9707	10.9702	11.0023	11.0161	11.0554	13.1092	13.0671	13.3635	13.3746	13.2452
Dgcr8	12.3088	12.2244	12.2441	12.3091	12.3679	12.2852	12.2934	12.575	12.4994	12.7127	12.7458	12.6026
Srpk2	14.54	14.491	14.5114	14.2806	14.2929	14.4748	14.5109	14.0644	14.0642	13.8717	13.9005	13.9415
Cep55	9.3528	9.72868	9.68772	8.99627	9.05762	8.968	10.7968	11.9653	11.9303	12.0779	12.0468	12.0729
Slc4a4	16.8001	16.5871	16.6475	16.7822	16.8855	16.7136	15.5813	15.0859	14.9547	14.889	14.9277	14.8232
Rb1	13.2756	13.1999	13.2553	12.8176	12.9357	12.9251	12.9478	12.4446	12.3757	12.3791	12.368	12.421
Asb8	12.8145	12.7961	12.8543	12.9141	12.8856	13.0907	12.3777	12.0644	12.1895	12.142	12.0643	12.2009
Gstm1	16.2459	15.9623	16.0637	15.7627	15.7743	15.8675	14.9487	14.3521	14.4381	13.7754	13.7633	14.0119
Sdf2	13.2798	13.302	13.2701	13.3083	13.2241	13.4013	13.1248	12.6536	12.7619	12.5975	12.5943	12.8186
Cep131	11.5471	11.6131	11.6054	11.5771	11.4196	11.4555	11.9801	11.8527	11.9474	11.8625	11.9169	11.936
Tbce	11.6665	11.5694	11.5464	11.6545	11.6192	11.5107	11.9666	11.6836	11.8111	11.6943	11.6615	11.7957
Fbxl17	12.3457	12.686	12.5972	12.586	12.645	12.7731	12.0183	12.4067	12.2407	12.1881	12.2599	12.2871
Purg	11.8373	11.6884	11.7896	11.5283	11.6027	11.7646	11.8473	11.3518	11.5731	11.1932	11.2353	11.2749
BC024139	10.1368	10.6125	10.6058	11.1364	10.6843	11.3129	9.27113	8.9814	8.80876	8.88406	8.81269	8.68703
Ube2d-ps	10.6084	10.6809	10.7289	10.8152	10.6113	10.6722	10.2452	10.6583	10.5789	10.5593	10.6924	10.6579
Dnajc6	8.97677	8.97694	8.73725	8.62804	8.54568	8.76137	9.23217	8.83661	8.75566	8.75411	8.72291	8.67586
Gm10432	8.535	8.45984	8.56533	8.45306	8.39547	8.55414	9.1232	9.10398	8.92413	8.84627	9.00801	9.14208
Cluap1	10.635	10.7661	10.7537	10.8089	10.8638	10.9191	11.0011	11.0197	11.1539	11.0414	11.1716	11.1424
Kdm5b	13.5588	13.516	13.4729	13.3211	13.3411	13.4499	14.3885	13.3864	13.37	13.1566	13.2097	13.1867
Cavin1	12.0744	11.747	11.8642	11.7761	11.805	12.0322	12.3889	12.8154	12.9076	13.7064	13.5722	13.3674
Mtfmt	10.521	10.6074	10.6454	10.5886	10.6327	10.665	10.7009	10.4441	10.5516	10.4657	10.3645	10.5005
C1qtnf5	13.8735	13.6364	13.598	14.0298	13.8383	14.4444	12.0402	11.0336	11.3446	10.8824	10.8909	11.1288
Rap2b	13.862	13.7644	13.8334	13.738	13.8155	13.6831	13.6787	13.87	13.8491	13.8633	13.8591	13.8449
Fnta	13.5684	13.5745	13.5881	13.7391	13.6794	13.7212	13.0697	12.8963	12.9128	12.9162	12.883	12.883
D430041D05Rik	8.78765	8.64419	8.76154	8.73027	8.77219	8.67005	8.9425	8.90794	8.84049	9.11339	9.10644	8.51942
Ccdc159	10.1211	9.82038	9.83986	9.75548	9.78663	9.66449	10.091	9.57592	9.53612	9.39926	9.4881	9.50401
Idh1	14.788	14.5182	14.5127	14.7096	14.8768	14.2268	15.1253	14.793	14.7721	14.6135	14.5802	14.7306
E330033B04Rik	8.85955	8.8974	8.92984	8.83655	8.76166	9.06787	9.12582	8.79009	8.97021	8.93163	8.78411	8.83416
Vav2	11.735	11.7147	11.6774	11.7661	11.6151	11.7175	11.2282	11.8556	11.7379	11.9627	11.9491	11.5193
Tbc1d20	13.4434	13.4542	13.4686	13.3829	13.3491	13.372	13.4332	12.9164	12.9369	12.8032	12.8554	12.8793
Kmt2e	13.5206	13.4486	13.4328	13.3888	13.4311	13.5171	14.0609	13.4018	13.4375	13.2816	13.3345	13.2989
Cpvl	9.24752	9.28088	9.4121	9.77418	9.58596	9.72742	8.7279	8.63958	8.65771	8.58994	8.59779	8.63492
Sacs	12.3076	12.3395	12.0855	11.4281	11.5516	12.3441	12.1314	11.6313	11.5584	11.6217	11.6728	11.7913
Gabarap	15.0794	14.9131	14.993	14.7855	14.9034	14.82	15.2305	14.4737	14.5446	14.0757	14.068	14.1976
Wdr7	13.213	13.1214	13.166	12.9626	12.9743	13.0981	13.3218	12.7809	12.6714	12.5013	12.6115	12.5571
Pygo2	12.4521	12.4813	12.4474	12.5375	12.4963	12.4402	12.4903	12.9129	12.8485	13.1339	13.1546	12.9905
Fmnl2	14.1067	14.1519	14.1226	14.3719	14.4665	14.08	14.3445	14.9305	14.7178	14.9939	15.0897	14.7213
Cog8	11.7012	11.7466	11.7519	11.9172	11.7534	11.8345	11.8489	11.8252	11.8215	11.9637	11.9134	11.8801
Prune1	12.1105	12.1569	12.1479	12.0801	12.0712	11.9966	12.2389	11.7216	11.8152	11.6682	11.6975	11.8353
Wwc2	13.2963	13.8387	13.793	14.1365	13.8206	14.6368	12.4668	12.5484	12.4255	12.7352	12.7928	12.6368
Ano10	12.8616	12.7628	12.8084	12.7653	12.8604	12.8092	12.8805	12.5887	12.5111	12.3704	12.3979	12.4745
Nt5c	12.5227	12.2917	12.2835	12.4585	12.5025	12.1632	12.1205	12.4207	12.5359	12.4693	12.4731	12.402
Map1lc3a	13.4678	13.476	13.5164	13.4415	13.3602	13.4952	12.8552	12.2088	12.4484	12.0375	11.935	11.9869
Zfp428	13.0526	12.6298	12.7512	12.6608	12.7779	12.3056	12.4351	12.8188	12.9675	13.0252	12.8958	12.7491
Taok3	12.2612	12.1902	12.277	12.2923	12.2135	12.2427	12.4337	12.1029	12.0799	11.79	11.8413	11.7898
Tmpo	12.4486	12.8858	12.9631	12.6839	12.7078	12.5011	14.0713	15.2441	15.1775	15.448	15.4404	15.4733
Cntn1	15.0383	15.002	14.9261	14.1858	14.25	14.4279	13.4465	12.6099	12.5833	12.0365	12.0082	11.4938
Trex1	9.06781	9.08487	9.12149	9.83523	9.04319	9.56219	9.34683	9.14583	8.8493	8.78782	9.12549	8.89726
Lrrc73	10.3171	10.3227	10.3226	10.6275	10.6861	10.3515	10.1139	10.3976	10.2627	10.2527	10.3299	10.176
Dcaf10	12.68	12.7375	12.808	12.7262	12.6703	12.9025	12.4866	12.2383	12.1938	12.2121	12.2248	12.2151
Kcnk13	12.1067	12.9472	13.009	12.6381	12.0811	12.6565	10.5207	9.19559	9.52573	9.07552	9.03283	9.20021
Cfap46	8.94693	8.82618	8.84543	8.84267	8.88727	8.92807	9.29115	8.97726	9.02082	9.046	9.02933	8.95917
Kank4os	8.73699	8.62001	8.5901	8.95541	8.95092	8.67551	8.63699	8.84654	8.83157	9.00145	8.91257	8.72455
Rgs9bp	8.7712	8.84787	8.95298	9.08593	9.22955	8.86192	8.85993	8.92142	8.96272	8.98005	8.93655	8.68703
Rprm	12.8416	12.7449	12.7026	11.4389	11.571	11.2481	12.2372	12.5811	12.6736	12.3048	12.1671	12.2417
Snrpd2	13.036	12.9497	13.0194	13.2767	13.2515	13.0083	13.0242	13.5453	13.6167	13.5897	13.5326	13.5199
Dram2	12.3272	12.2575	12.249	12.2206	12.3647	12.2161	12.43	11.8984	11.9912	11.7269	11.8287	11.9966
Cpd	13.4579	13.4792	13.3655	13.067	13.0349	13.1296	14.85	14.5958	14.4617	14.5864	14.5691	14.3522
Smim27	9.46086	9.43981	9.36095	9.49798	9.71536	9.58115	9.38968	9.41991	9.4137	9.32779	9.28399	9.55514
Zkscan4	10.3034	10.3583	10.5039	10.4012	10.2418	10.4563	10.4057	9.48987	9.66862	9.5494	9.51613	9.54712
Ass1	9.12236	8.86476	8.97988	8.87832	8.97893	9.0584	9.0201	8.99774	8.932	8.74415	8.70662	8.71406
Tlk1	12.7589	12.8872	12.8744	12.7023	12.8125	12.7586	12.8717	13.0596	12.9925	13.0193	13.0335	13.1323
Zfp318	12.4254	12.5703	12.5317	12.556	12.523	12.9127	12.4204	12.3377	12.2379	12.0561	12.1762	12.1786
Larp1b	10.1802	10.393	10.295	10.3344	10.3845	10.2842	10.2578	10.9976	10.9035	10.8596	10.8164	10.9387
Lrrc57	12.2823	12.2551	12.2828	12.2101	12.2625	12.3257	12.0827	11.7784	11.8686	11.818	11.7097	11.8138
Slc12a4	15.1169	15.4187	15.4558	15.5281	15.461	15.1781	13.8227	14.3487	14.3804	14.3333	14.3485	14.4763
Rom1	10.6448	10.5664	10.7865	10.58	10.4546	10.7533	9.86143	9.02165	9.1805	9.08195	9.02228	8.96657
Hsp90b1	16.1559	16.0865	16.178	16.5211	16.6618	16.1865	15.3364	16.2097	16.1984	16.4158	16.3117	16.3206
1810030O07Rik	11.96	11.9773	12.0998	11.9172	11.9684	12.0072	12.0921	11.8825	11.8167	11.9535	11.9611	12.0652
Rnf121	12.1823	12.3149	12.2602	12.3189	12.2952	12.3441	11.6789	12.056	11.9753	12.2107	12.1697	12.0624
Zcchc9	10.734	10.8663	11.0011	11.1619	11.0872	11.1079	11.168	11.6964	11.6353	11.6843	11.7307	11.4348
Ppp4r3b	13.4664	13.3562	13.4364	13.4021	13.4908	13.4584	13.4092	13.0907	13.0246	13.1674	13.1856	13.141
Abca6	8.99743	9.36223	9.17584	9.3729	9.27299	9.33084	9.73779	8.93903	8.96272	8.77837	8.89615	9.12695
Klf7	10.6726	10.4881	10.4084	10.6227	10.5915	10.4289	11.015	10.7503	10.7918	10.5203	10.5908	10.4939
Col22a1	9.29862	9.11905	9.07158	9.08593	9.20252	9.06787	9.76098	9.68267	9.63122	9.78574	9.67836	9.61546
Nsa2	12.6724	12.6274	12.6303	12.7141	12.722	12.7216	13.518	13.4949	13.5071	13.3674	13.3181	13.4521
Rps19-ps3	9.79251	9.7506	9.68555	9.90382	9.78486	9.58303	10.1658	10.1944	10.1181	10.4473	10.3155	10.2415
Fkbp10	11.6553	12.1552	12.0183	10.8493	10.8762	12.0404	10.0383	10.4684	10.2752	9.81958	9.71825	10.3211
Zfp119b	9.65981	9.80131	9.59067	9.67757	9.63343	9.62539	9.81706	9.4043	9.42978	9.33025	9.28929	9.36807
Gnb2	15.8338	15.7385	15.778	15.9313	15.9519	15.7334	15.6374	15.7322	15.8951	15.7585	15.7134	15.7437
Hdac8	12.1846	12.0728	12.0055	12.144	12.3448	12.1223	12.0628	11.3793	11.462	11.0763	11.2427	11.5589
Polr2l	11.7737	11.6277	11.6828	11.9808	11.9648	11.773	10.6112	11.3407	11.3774	11.6225	11.4119	11.315
Rad51c	9.76407	9.86068	9.80704	9.80622	9.7884	9.61995	10.4862	11.1317	11.1533	11.2454	11.3723	11.1961
Foxo3	13.5215	13.4025	13.5428	13.3619	13.4037	13.6583	13.0733	12.6401	12.4162	12.5598	12.5208	12.5492
Rcan3	13.1175	13.0121	13.0053	13.0212	13.1527	12.9518	12.5932	12.0641	12.0215	12.2267	12.3072	12.1392
Nfkb2	11.6025	11.64	11.6259	11.5704	11.4766	11.7737	11.6573	11.9859	11.8707	12.1688	12.0706	12.1156
Tek	8.27034	8.06916	8.25421	8.34991	8.30014	8.35401	8.50056	9.12166	8.86232	9.21558	9.01517	9.05385
Osmr	9.045	8.65589	8.69229	8.7585	8.99064	8.97855	8.8415	8.45882	8.41739	8.58994	8.57727	8.65868
Abitram	11.5862	11.6912	11.8018	11.6671	11.7079	11.7012	11.5645	11.8568	11.7069	11.8321	11.9035	11.7741
Srl	11.2632	11.2546	11.1304	11.1586	11.1602	11.0714	11.5581	11.2824	11.2023	11.3209	11.4189	11.3712
Cct8	14.2589	14.317	14.2991	14.6727	14.7153	14.3376	14.2866	15.2	15.1624	15.548	15.4744	15.3027
5730408K05Rik	8.7486	8.56796	8.48183	8.51202	8.65147	8.45433	8.65737	9.16606	8.99952	9.08195	9.20662	8.98838
Gm4890	9.64292	9.62367	9.74682	10.0192	10.0332	9.8335	9.22512	9.21478	9.2178	9.23745	9.32307	9.20863
Notch3	14.6431	14.6924	14.631	14.8006	14.6807	15.1196	14.7459	14.0788	14.223	13.7675	13.8753	14.2389
Parp14	9.68676	9.44639	9.62774	9.16313	9.30914	9.55644	9.76956	8.97726	9.11689	8.90425	9.01874	9.24426
Atp11c	11.3459	11.3668	11.4287	11.0866	11.2303	11.1764	11.8486	12.0054	11.9172	12.131	12.1174	11.9663
Dpysl3	14.9204	15.1783	15.1476	14.9657	14.9664	14.779	14.7607	14.32	14.3766	13.7914	13.797	14.1333
Tes	9.28683	9.27831	9.25994	9.16313	9.0823	9.38178	8.84523	8.69197	8.73	8.78782	8.53339	8.82084
Abt1	10.8013	10.937	10.8427	10.8194	10.9143	10.931	11.1348	11.3059	11.4443	11.5198	11.522	11.4362
A330033J07Rik	8.94693	8.94759	9.03527	9.00124	8.97893	8.92433	9.0938	8.06916	8.50739	8.34681	8.25936	8.06916
Slc16a3	9.3802	9.02247	9.57166	9.07692	9.40549	9.10475	9.39566	11.1612	11.8874	9.99538	9.53512	11.6661
Gpcpd1	13.283	13.5465	13.3514	13.5152	13.4551	13.474	13.2932	12.714	12.6152	12.8257	12.774	12.5888
Slc41a2	11.2394	10.8082	10.906	11.1455	11.3067	10.6602	10.4845	11.1894	11.1117	11.3521	11.3563	11.492
Atp23	10.5608	10.5077	10.5846	10.7889	10.6861	10.7495	10.2442	10.6342	10.6482	10.8524	10.7948	10.6646
Cln8	12.4751	12.3614	12.4138	12.402	12.4732	12.4315	12.2714	11.9058	11.9862	12.1263	12.1204	12.0004
Uap1l1	12.9036	12.765	12.8748	12.1021	12.2651	12.2696	13.132	12.3859	12.4957	11.5619	11.7235	12.1783
Lnx1	11.0009	11.3639	11.2057	11.1829	11.0838	11.5211	12.873	11.7362	11.8355	11.4894	11.5271	11.0847
Tufm	12.9565	12.6912	12.8312	13.1032	13.1749	12.8071	12.5461	12.8749	12.9426	13.0496	13.0372	13.0458
C2cd3	12.8087	12.811	12.8566	12.5633	12.5326	12.7987	12.946	12.8669	12.7241	12.9412	12.9638	12.8618
Tube1	9.55675	9.74893	9.61629	9.59405	9.67512	9.72576	9.79773	10.2198	10.1433	10.4714	10.4158	10.3243
1700113A16Rik	9.31027	9.39487	9.2437	9.59405	9.43492	9.50733	9.25299	9.19882	9.24553	9.22931	9.27599	9.16577
Ccng2	12.4513	12.2279	12.192	11.3086	11.4594	11.6985	13.2065	12.1745	12.2673	11.6959	11.7821	12.0965
Grid2ip	9.39363	9.24159	9.34332	9.32534	9.29815	9.8335	9.2823	9.1004	9.2262	8.98366	9.15333	8.99552
Fkbp8	14.8214	14.7672	14.7468	14.883	14.8496	14.7951	14.538	14.4123	14.4905	14.4274	14.3726	14.4417
Nhej1	9.34723	9.27315	9.17231	9.23055	9.15567	9.15167	9.57804	9.27907	9.49181	9.38769	9.49028	9.41686
Ppa1	12.383	12.435	12.3694	12.9562	12.9513	12.3183	11.1251	12.8283	12.7652	13.0159	12.9103	12.8764
Usp27x	9.87402	9.97701	9.85501	9.87214	9.79723	10.0136	10.0576	10.0876	10.1471	10.2115	10.1083	9.97527
Suclg2	13.2143	12.886	13.0525	13.3006	13.3008	13.2562	12.8635	13.515	13.4354	13.4099	13.4649	13.7656
Camk1g	10.6341	11.0081	10.9852	10.5243	10.3394	11.1681	9.49972	10.7707	10.7763	10.916	10.9067	11.1698
Selenoh	11.5708	11.712	11.7982	11.4837	11.4956	11.2591	11.5559	12.1545	12.1834	13.8112	13.765	12.2942
Arhgap27	9.23822	9.29869	9.22718	9.50387	9.43974	9.59051	9.07734	9.1727	9.27779	9.046	9.13487	9.33668
Satb2	10.2248	9.98393	10.2448	9.72203	9.57538	9.72078	10.469	10.0685	10.2559	9.66908	9.5762	9.89259
Zfyve9	12.2348	12.1821	12.2281	12.4673	12.3519	12.3692	12.262	12.2161	12.0852	12.2804	12.2528	12.1424
Map4	15.5241	15.2421	15.2626	15.1099	15.2664	15.2231	15.4104	15.5091	15.4466	15.3801	15.3992	15.3939
Gpc2	12.4612	12.4458	12.3048	12.1055	12.0373	12.0636	13.3772	12.34	12.5168	12.2817	12.2586	12.2587
Nek8	11.7654	11.7497	11.7505	11.9143	11.9726	11.8074	11.8112	11.9709	12.0066	12.0154	12.1277	12.1772
Mtif3	11.6777	11.7321	11.7778	11.7746	11.745	11.8268	11.6992	11.3923	11.4871	11.3767	11.3821	11.4058
9030025P20Rik	10.54	10.393	10.5175	10.2371	10.3092	10.2682	10.6883	10.3589	10.3637	10.0611	10.0754	10.1109
Selenop	15.8086	15.4367	15.5871	15.4305	15.4767	15.3609	15.8093	14.4329	14.6166	14.1919	14.1847	14.2417
Trip12	14.3709	14.3963	14.3908	14.4422	14.4094	14.5341	14.7229	14.6564	14.4589	14.7871	14.7965	14.5778
Acot11	12.0178	11.7174	11.6101	11.9148	11.8464	13.0012	11.3679	11.7415	11.6327	11.7203	11.6902	12.5311
Ufm1	13.2415	13.2141	13.2214	13.3197	13.34	13.215	12.7308	12.9055	12.9022	13.038	12.9482	13.033
Glo1	14.2082	14.1252	14.1774	14.1582	14.1473	14.1773	13.5827	13.6253	13.7141	13.5221	13.5217	13.7227
Zfp800	10.7157	10.8127	10.9009	10.8645	10.947	10.7881	10.9377	10.946	10.8536	10.9814	11.1787	11.0058
Gins2	10.1269	10.159	10.3043	10.2419	10.0928	9.84706	10.3182	12.1012	12.1241	12.4119	12.3627	12.322
Armh1	8.91136	8.82618	8.72474	8.82415	8.72898	9.01943	8.80705	8.62567	8.46502	8.41404	8.5842	8.65868
Il18bp	9.98294	10.5104	10.3937	10.0437	9.58596	11.0327	9.09922	9.12166	9.15378	9.01541	9.04325	9.1599
Prmt1	13.1922	13.3528	13.3641	13.8721	13.8279	13.1921	13.3453	14.8141	14.7895	15.1685	15.0552	14.8606
Sf3a1	12.8891	12.9841	13.0204	13.0965	13.0663	12.9208	13.6581	13.926	13.9234	14.0552	14.0114	13.8676
Tgfbr1	11.4416	11.4162	11.449	11.3312	11.3612	11.051	12.3224	12.5567	12.2891	12.5348	12.6484	12.3693
Apoo	11.2663	11.1	11.2803	11.4502	11.4906	11.3184	10.7016	11.1783	11.2206	11.1977	11.0721	11.3161
Gm5089	11.0444	10.5486	10.9086	10.3682	10.4043	9.16866	9.77525	9.38045	9.61399	9.32532	9.31022	8.83416
Mdrl	8.73699	8.81732	8.70548	8.88983	8.75096	8.59993	8.82257	9.1727	8.858	9.12261	8.96363	9.06701
Cul4b	12.852	12.7845	12.7705	12.697	12.7926	12.7539	12.8609	12.7773	12.7646	12.8867	12.9633	12.8828
Me3	10.9294	10.7873	10.8804	10.275	10.552	11.5388	11.4519	9.87082	10.3142	9.34976	9.32051	10.283
Gprin3	8.97258	9.02926	9.2437	9.37621	9.06474	9.68699	8.45685	8.42691	8.51537	8.29077	8.44874	8.48745
Fbln5	9.18374	9.70634	9.35217	9.12536	9.45171	9.37498	9.08286	8.87077	8.79941	9.28494	9.19794	8.69799
Plcb3	13.7726	13.8887	13.8686	14.0474	13.9621	14.1462	13.4948	13.8042	13.898	13.6873	13.6869	13.8195
Rapgef5	11.4773	12.3967	12.021	10.9246	10.9277	11.3598	9.28452	10.0338	9.90776	9.91869	9.86088	9.31687
Fndc5	12.079	12.1882	12.1514	12.0115	11.9271	12.7005	10.2874	9.78232	9.9002	9.45312	9.57216	9.64722
Zswim4	12.157	12.1966	12.119	12.183	12.1695	12.3868	12.8608	12.2318	12.3003	12.1714	12.2134	12.3322
Gng7	12.942	12.847	12.885	12.707	12.7634	12.6547	12.4222	11.3917	11.3575	10.7379	10.765	10.8544
Ssu72	12.5632	12.4479	12.4648	12.4909	12.5675	12.2973	12.5769	12.7348	12.7555	12.7069	12.5427	12.6567
Adrb1	11.7336	12.4192	12.4531	12.967	12.6734	12.6902	11.3108	12.1121	12.0455	12.2359	12.3906	12.0811
Sesn2	13.868	13.6907	13.665	13.5757	13.5316	13.6788	13.609	13.5173	13.4608	13.9846	13.8758	13.4808
Trappc6b	11.6614	11.8809	11.8534	11.967	11.9709	11.7686	11.6157	11.6868	11.8668	11.7649	11.7178	11.8002
Fbxo34	11.8886	11.7827	11.8364	11.8696	11.8102	11.8521	11.6975	11.9521	11.9365	11.9765	11.9494	11.9898
Wdr45b	13.1771	13.2893	13.2865	13.3814	13.4128	13.3285	13.2147	13.1486	13.0941	13.194	13.1727	13.2586
Cenpu	8.99334	9.03599	9.14362	8.8725	9.07181	8.93178	9.5087	10.453	10.4526	10.7189	10.5989	10.8005
Sulf2	15.9883	15.9816	16.0572	16.0739	16.101	16.6085	15.2855	16.1588	16.0811	16.4598	16.3916	16.3292
Bub1b	10.5802	11.0504	11.0608	10.2258	10.0718	9.87521	12.6886	13.8251	13.6971	13.8583	13.8622	13.9228
Homer1	12.3053	12.5572	12.4724	12.5791	12.6044	12.3873	11.6193	12.5572	12.3918	12.6949	12.7583	12.526
Kdm8	9.90173	9.96585	9.91558	10.0548	10.0704	10.0459	10.0644	10.4352	10.396	10.4444	10.5195	10.3049
Usf1	12.9393	12.8312	12.8404	12.6823	12.7685	12.5973	13.6904	13.067	13.1757	13.1255	13.0089	13.1263
Spata1	9.54056	9.64764	9.69635	9.65725	9.56469	9.62177	9.52292	9.23048	9.2591	9.25884	9.25433	9.23887
Pced1b	9.74277	9.64764	9.64584	9.56386	9.37265	9.42818	9.93075	9.33102	9.34677	9.34976	9.20373	9.08957
Ergic3	14.2906	14.2687	14.2834	14.3724	14.3507	14.3779	14.2589	14.0428	14.1455	14.1001	13.9818	14.1316
Tbc1d13	13.1384	13.2181	13.1766	13.2986	13.2239	13.2377	12.8031	12.9088	12.804	12.8147	12.905	12.848
Sptbn2	9.20333	9.10985	9.05964	8.96064	8.90908	8.98204	10.5544	10.7486	10.6215	10.4989	10.3867	10.2185
Tmem117	10.54	10.2383	10.3523	10.5034	10.4195	10.3332	10.8224	9.95334	9.97663	9.69407	9.63705	9.84674
Gpr137	12.9277	13.0798	13.1052	13.0056	12.9145	13.0926	12.3211	12.3426	12.4086	12.3112	12.2978	12.3246
Rnf125	10.1354	10.1875	10.117	10.3551	10.2156	10.4976	9.8667	9.4995	9.84595	9.97034	9.88594	9.55913
Ehd3	12.949	13.1703	13.1174	12.8785	12.7494	12.864	12.1264	11.4948	11.4711	11.6536	11.6107	11.5745
Clcn3	14.3902	14.3812	14.3642	14.285	14.4002	14.3798	13.8831	13.671	13.5549	13.4812	13.436	13.5178
Homer3	13.1159	13.0901	13.1566	12.9059	12.8182	13.3379	13.1125	12.8186	12.838	12.8905	12.8457	12.8489
Gm6710	10.8639	10.9524	10.6708	10.7009	10.7535	10.8868	10.9242	10.6167	10.3164	10.6025	10.7863	10.6411
Rnf208	10.024	9.8698	10.1367	9.5859	9.67316	9.61813	9.62253	9.31686	9.69769	9.07552	9.02228	9.20021
Eif4g1	15.4557	15.5369	15.5539	15.8115	15.8004	15.6453	14.8595	16.1424	16.0087	16.4804	16.4542	16.2055
Armc2	9.17712	9.04267	8.95298	8.95016	8.98675	9.07724	9.4649	8.81115	8.98133	8.9161	8.95599	9.02691
Acap2	13.7416	13.6596	13.6234	13.6708	13.7678	13.7469	13.5787	13.3544	13.2291	13.3609	13.3663	13.5254
Cask	13.7588	13.8449	13.7817	13.9713	14.0239	13.8463	13.4566	13.7754	13.6346	13.8028	13.8383	13.5984
Tmem37	8.84475	9.03934	9.13997	8.94486	8.90908	9.15737	8.54013	9.20524	9.24279	9.41978	9.34331	9.39391
Faah	10.206	9.97423	9.89572	10.2371	10.1629	10.0084	10.9458	11.8384	11.754	12.0681	12.0346	12.5284
LOC105246506	8.68823	8.54693	8.74341	9.00617	8.63198	8.72247	9.0201	9.05251	8.72474	9.00145	8.68419	9.03373
Xpr1	14.4966	14.392	14.3987	14.3198	14.4263	14.0818	14.1012	13.3899	13.3581	13.2898	13.3882	13.2742
Ccdc71l	11.4596	11.8135	11.6823	11.6545	11.5939	12.0628	11.2372	11.2049	11.1798	11.1535	11.1857	11.1066
Sdc3	16.1065	16.0517	16.1603	16.4531	16.3806	17.7194	16.6615	16.6074	16.7109	16.2996	16.333	16.685
Mical1	11.1398	10.803	10.7461	10.3927	10.4141	10.5447	12.5987	11.6054	11.6483	11.1122	11.312	11.4357
Ctps	11.0422	11.5955	11.5302	11.9812	11.7546	11.8664	11.1774	13.1332	12.977	13.4021	13.356	13.2301
Parp6	10.9629	10.847	10.9187	10.6489	10.8402	10.807	11.472	10.8996	11.087	10.8165	10.753	10.8916
Cpne7	9.11528	9.11293	9.11775	8.84267	8.90908	8.77537	9.28894	10.2329	10.4286	9.88302	9.67281	9.88356
Oscp1	10.9835	10.7744	10.8427	10.7511	10.8024	10.9642	11.4575	11.1579	11.2335	11.2201	11.2217	11.3259
Tada2b	12.0392	12.1063	12.1294	12.5326	12.5288	12.257	11.5813	12.1025	12.0653	12.3406	12.3141	12.2275
1810013L24Rik	13.3454	13.286	13.2964	13.2215	13.3042	13.1928	12.8171	12.2572	12.2947	12.3492	12.4549	12.1106
1700094D03Rik	9.59067	9.56439	9.54989	9.48012	9.4325	9.55836	10.1459	9.4654	9.62551	9.26936	9.30503	9.57495
Tmem221	9.1671	8.88937	9.13997	8.7585	8.80778	8.72747	8.63699	8.63267	8.57455	8.62194	8.45806	8.52706
Rsbn1l	11.5763	11.7069	11.7261	11.5023	11.6467	11.682	12.1603	12.039	12.0147	11.9921	11.9211	12.0587
Vps39	13.0762	13.008	13.1041	13.0573	13.0955	13.1037	13.2421	12.8854	12.8834	12.8413	12.8441	12.8979
Zfp760	11.3072	11.1594	11.2823	10.9599	11.0698	11.256	11.5551	11.0212	11.0764	11.13	11.2038	11.1312
Gm12522	8.6063	8.52488	8.72474	8.70822	8.60482	8.53307	8.86718	8.93903	8.98133	8.90425	8.91662	8.8685
Slc37a3	13.074	13.107	13.1001	13.0657	13.0944	13.0454	13.1511	12.7384	12.7903	12.8105	12.8271	12.8853
Akr1c13	10.1966	10.131	10.0592	10.4223	10.1337	10.2757	9.56621	9.31114	9.39501	9.49392	9.4968	9.3633
Kcnh2	12.1856	13.3115	13.1505	13.1893	12.6747	14.1508	11.1847	11.7537	11.6973	11.5891	11.6586	11.6464
Clba1	11.1303	11.2324	11.3512	11.4496	11.3038	11.5396	10.727	10.3871	10.3794	10.6594	10.478	10.5135
Fam217a	8.33889	8.58149	8.73725	8.4777	8.61858	8.60614	8.75396	8.75717	8.95515	8.70795	8.65488	8.51165
Ptpn23	13.4639	13.4443	13.4245	13.229	13.2909	13.4099	13.8178	13.6383	13.5797	13.4311	13.4837	13.3582
1500015A07Rik	9.24752	9.16365	9.0516	9.16313	9.15567	9.07724	9.66224	9.46787	9.29613	9.41978	9.39223	9.36091
Mtx3	12.0287	11.994	11.938	11.8487	11.8725	11.9413	11.7395	11.9353	11.8447	11.7881	11.9141	11.9497
Rsbn1	11.7883	11.7124	11.7755	11.7229	11.7645	11.6511	12.2062	12.1558	12.0928	11.9882	12.1186	12.0578
Clk3	12.7919	12.7336	12.7662	12.8011	12.6892	12.8907	12.8711	12.7271	12.8868	12.7446	12.8426	12.8022
Psma4	13.4483	13.3841	13.4711	13.6335	13.7684	13.5056	13.18	13.5322	13.5728	13.6265	13.5387	13.6271
Rer1	13.1723	13.2595	13.2678	13.4996	13.4721	13.3103	12.9609	13.3659	13.4318	13.655	13.5679	13.5538
Ccna1	8.06916	8.27364	8.40226	8.06916	8.06916	8.06916	9.03768	9.05251	9.18924	8.84194	8.82195	8.94035
Polk	10.9926	11.0392	11.1383	10.8401	10.8024	11.188	10.9365	10.8574	10.8971	10.9541	10.926	11.0767
Zfp647	10.3764	10.2406	10.2448	10.1864	10.1011	10.2541	10.8736	10.303	10.2729	10.3733	10.3762	10.4123
Prkx	12.8339	12.8179	12.7625	12.6769	12.7457	12.7049	12.734	12.4406	12.3248	12.2749	12.3846	12.3021
Tyro3	13.0233	12.6959	12.6615	12.0733	12.0612	12.1085	15.632	13.8911	14.0827	13.3324	13.3859	13.5614
Nprl2	11.289	11.1771	11.2932	11.2193	11.2128	11.3008	11.2391	10.6734	10.8799	10.6569	10.6185	10.6301
Spata5l1	10.0772	10.2338	10.1367	10.4716	10.4693	10.3301	10.2245	11.0891	10.9524	11.0916	11.0136	11.0006
Comt	13.0827	12.9582	12.9464	12.9212	13.0007	13.0994	12.7815	12.7399	12.6777	12.6133	12.6186	12.8987
Cds1	9.85281	9.95601	10.035	9.31133	9.35974	9.27971	9.21327	9.26715	9.21498	9.14972	9.11602	8.91321
Mapkbp1	12.0467	12.1231	12.0635	12.1403	12.1379	12.1039	12.2526	12.1366	12.1072	12.201	12.2897	12.0935
Igfbpl1	8.4053	8.45984	8.06916	8.42669	8.54568	8.44553	9.26437	9.67654	9.7825	9.68698	9.64846	9.48713
Apopt1	11.8016	11.7916	11.8655	12.1881	12.1452	12.0719	11.9297	12.0864	12.1129	11.8811	11.8896	12.051
Hacd2	13.492	13.1013	13.1785	12.7348	12.733	13.0124	13.3044	11.9399	11.9753	11.535	11.6072	11.6029
Dnajc5	14.6245	14.5961	14.617	14.8004	14.8392	14.6698	14.3589	14.3965	14.23	14.3175	14.2651	14.1931
Unc13c	8.97677	8.79	8.90599	8.57351	8.56116	8.90538	9.4593	8.67289	8.61458	8.47854	8.46716	8.5906
Slc35a2	12.377	12.3159	12.349	12.5917	12.5268	12.4454	11.9242	11.8584	12.0186	11.855	11.7997	11.95
Tyms-ps	8.32351	8.34583	8.43851	8.50089	8.51304	8.21176	8.52734	8.98551	9.15076	9.0393	9.08369	8.99196
Ptp4a2	14.6843	14.7165	14.7016	14.9218	14.8535	14.8659	14.5521	14.8915	14.8876	14.9667	14.9663	14.983
Trmt112	9.78876	10.0273	9.96646	10.093	10.1243	10.107	10.3979	10.7432	10.7701	10.9077	10.7288	10.735
Rnf32	9.49781	9.21448	9.36095	9.12106	9.31187	8.99925	9.94193	10.061	9.95506	10.0598	9.91506	9.59827
Slc9a3r2	11.182	11.1185	11.2679	11.0314	10.9263	11.0582	10.6449	11.0926	10.9715	11.0886	11.2038	11.1921
Efr3a	13.7793	13.8706	13.8907	13.9279	13.9	13.9458	12.9523	13.3897	13.2571	13.6437	13.6474	13.5063
Utrn	13.3715	13.5487	13.4893	13.1866	13.0931	14.0233	12.7768	12.5602	12.375	12.3916	12.3485	12.5231
Poldip3	13.2533	13.1537	13.2333	13.2882	13.2529	13.2158	13.951	13.6807	13.6877	13.7372	13.7167	13.6121
Mfsd2b	8.81939	8.94007	9.0144	8.99128	8.78768	9.02275	8.98687	8.85145	8.97393	8.78311	8.68419	8.98118
Cast	10.8271	10.4872	10.7163	10.2781	10.5133	9.91696	10.3402	10.1519	10.0975	10.3036	10.3266	10.018
Osbpl7	11.4449	11.4657	11.5088	11.2917	11.1858	11.6644	11.5608	10.8122	10.8366	10.6189	10.5808	10.6679
Chchd6	11.4617	11.4456	11.572	11.6947	11.76	11.4206	10.8901	11.3541	11.4601	11.3687	11.3542	11.4524
Tead1	13.1959	13.2509	13.2261	13.4289	13.4299	13.6728	13.5159	14.2409	14.0152	14.3474	14.4065	14.3053
Ncdn	13.4518	13.5072	13.5395	13.6622	13.562	13.4199	12.8393	13.4414	13.3817	13.5349	13.4731	13.4126
Nthl1	10.158	10.1852	10.0954	10.2128	10.329	10.0395	10.4607	10.2588	10.3626	10.4733	10.2909	10.3264
Fam43a	10.8117	10.9551	11.0486	10.8543	10.7089	11.7065	9.88756	9.68877	9.93016	9.81639	9.73945	9.93679
4833418N02Rik	9.06405	9.15197	9.20356	9.04464	8.9386	9.17425	9.0662	9.14242	9.12315	8.85909	8.87511	9.03032
Prex1	15.5156	15.994	15.9847	16.428	16.1937	16.3086	14.8945	15.0807	14.978	15.2982	15.2456	15.023
Trim30d	9.55904	9.23623	9.45824	9.21899	9.29815	9.32847	8.78308	8.60409	8.79941	8.58994	8.68419	8.59717
Vamp5	9.98134	10.0589	10.0153	9.69257	9.77415	10.1536	9.28452	9.20524	9.29613	9.11955	9.08369	9.28382
Ppp1r14b	14.1264	14.1837	14.2379	14.2915	14.3047	14.0497	14.5448	15.1224	15.16	14.9775	14.9301	15.1542
2310022A10Rik	11.6117	11.4809	11.5694	11.4349	11.5544	11.563	11.5365	11.6596	11.5553	11.8183	11.6164	11.7034
Akt3	12.7354	12.8867	12.8573	12.9009	12.7434	13.245	13.4164	13.3613	13.2435	13.2857	13.3484	13.7289
Mbip	10.7439	10.8811	10.8821	10.8204	10.947	10.8704	11.4195	10.819	11.0745	10.7804	10.933	10.8674
Cdh4	13.6447	13.5666	13.6691	13.7311	13.8413	12.7375	14.1926	15.3514	15.2311	15.2985	15.3135	15.0738
Kcnn2	13.7388	12.7849	12.7243	11.3491	11.8343	10.9642	14.319	11.3337	11.6633	10.0896	10.1754	10.3307
1700056E22Rik	9.40953	9.58386	9.49736	9.79259	9.75244	9.51932	9.34683	9.29669	9.45235	9.06579	9.20949	9.24157
Gm10190	9.10094	9.16944	9.0144	9.08143	9.1684	9.13144	8.51416	8.79009	8.68658	8.77837	8.81269	8.80726
Nid2	10.0084	10.2189	10.1839	9.85708	9.91126	9.89266	11.6372	11.9657	11.7851	11.9287	11.9084	11.8815
Rchy1	13.0032	13.0023	13.0873	12.9837	12.9156	13.0893	12.745	12.7311	12.709	12.8152	12.8127	12.8241
Sphk1	11.6883	13.0374	12.9371	12.7251	12.0053	13.0601	9.61605	9.67859	9.82032	9.51065	9.54346	9.84986
Brd4	13.3457	13.26	13.2258	13.1665	13.1004	13.1752	13.9304	13.8176	13.9537	13.7435	13.7898	13.625
Smarcd1	13.2667	13.2042	13.0766	13.079	13.0683	12.8815	14.3133	14.16	14.1038	14.0732	14.1086	13.8584
1700008J07Rik	9.77743	9.78194	9.9245	9.87428	9.98433	9.83198	9.70515	9.57816	9.78917	9.75931	9.82066	9.485
Farp2	10.3823	10.5423	10.3369	10.3194	10.3856	10.4525	10.0633	10.0261	9.72606	10.2173	9.9857	9.88507
Ttc30b	11.4454	11.3468	11.3512	11.0684	11.1161	11.4418	11.5905	10.7924	10.814	10.7888	10.6378	10.9387
Erich1	10.1008	10.2861	10.1109	10.2828	10.1991	10.1873	10.428	10.4826	10.3658	10.4108	10.4086	10.3402
Stard13	11.2675	11.5389	11.3487	11.2122	10.9528	11.4564	11.5323	11.3136	11.2092	11.7573	11.784	11.5188
Thoc1	11.3697	11.4186	11.3944	11.5508	11.446	11.3781	11.7315	11.8165	11.8051	11.9551	11.9158	11.8178
Amot	13.8254	13.5987	13.67	13.1396	13.4079	13.3474	12.5521	12.804	12.613	12.3645	12.4149	12.8128
Tomm40l	12.6853	12.5304	12.4651	12.7356	12.8271	12.5002	11.9239	12.5762	12.5915	12.5045	12.5102	12.6656
Ppfia1	13.0645	13.1072	13.0725	13.0497	13.0782	13.1189	13.0259	13.2227	13.0823	13.2387	13.2348	13.1882
Taf6l	11.9021	11.7989	11.9274	11.6941	11.7542	11.7336	11.4863	11.726	11.8509	11.7105	11.7513	11.7463
Nup210	12.1084	12.4981	12.4437	12.5074	12.3856	12.4267	13.2349	14.5144	14.454	14.3621	14.3697	14.2215
Slain2	12.0086	12.1617	12.1136	12.2775	12.3135	12.0044	12.4017	12.8595	12.731	13.0319	12.993	12.7859
Pigs	14.7645	14.6713	14.7275	14.5047	14.49	14.6824	14.6411	14.023	14.1219	13.8585	13.7913	14.0408
Selenoi	12.163	12.2295	12.2201	12.2959	12.3787	12.2314	11.7944	12.6872	12.5763	12.7435	12.82	12.661
Proser3	9.88968	9.96445	9.9316	9.61551	9.81642	9.74713	10.5705	10.6554	10.7052	10.4979	10.4839	10.5619
Rad51	9.70506	9.99218	9.91558	9.71717	9.81815	9.60164	10.1995	12.238	12.2257	12.548	12.4967	12.4834
Extl1	10.0935	10.2247	10.2211	10.1797	10.2029	10.2344	8.89891	9.00579	9.11375	9.39696	9.17739	8.8685
Rab33a	8.96412	8.86892	8.95298	8.59235	8.75096	8.87403	9.26663	8.99774	9.22341	8.92777	8.83109	9.04385
Bbs12	9.20009	9.46375	9.32538	9.73408	9.67706	9.49318	9.47417	10.0091	10.0392	10.2092	10.225	10.1974
Sgpp1	13.0669	13.4905	13.441	13.3774	13.2725	13.6772	12.4965	12.8932	12.8738	13.0087	12.974	13.1217
Dixdc1	10.9325	10.9557	10.8365	10.6641	10.6583	10.6441	10.9592	9.99972	10.173	9.67628	9.86088	9.78115
Dscam	12.6814	12.8891	12.7774	12.4618	12.3566	13.2585	11.9464	12.641	12.3641	12.2179	12.2188	12.461
Topbp1	12.3172	12.4313	12.4159	12.2187	12.2534	12.2254	12.3098	14.1152	13.9176	14.2514	14.2876	14.1564
Zcchc14	13.136	13.2456	13.1332	13.3623	13.3477	13.2227	13.7137	13.693	13.6019	13.7913	13.7511	13.61
C1s2	8.68184	8.75665	8.67879	8.84267	8.7978	8.72747	8.96816	8.6464	8.71944	8.43366	8.541	8.64095
Hacd4	9.44826	9.35031	9.48965	8.98119	9.23251	9.04238	8.64727	8.4156	8.49926	8.47854	8.55584	8.46172
Nol3	10.9782	10.5068	10.7547	10.1055	10.4578	10.3864	10.9701	10.7495	10.7344	10.3702	10.3144	10.6737
Boc	11.9393	12.0695	12.1643	11.989	11.8997	12.0734	11.672	10.9374	11.0529	10.8031	10.9595	10.871
Cops8	12.6899	12.7154	12.7932	12.8741	12.8621	12.8995	12.7756	13.121	13.0959	13.1826	13.2084	13.1245
Tada2a	11.102	11.176	11.0782	11.3711	11.271	11.1847	11.081	11.6146	11.5575	11.5689	11.6059	11.3596
Tcf7	9.68881	9.86677	9.66587	9.92654	9.98584	10.22	9.60461	10.642	10.6065	11.3245	11.1986	10.6794
Golph3	14.4128	14.5797	14.6002	14.9906	15.0133	14.8694	13.9243	15.4908	15.2576	15.866	15.8104	15.746
Dhrs13os	9.28386	9.41533	9.30711	9.42786	9.398	9.19357	8.47931	9.10398	8.97764	9.08514	8.97495	8.91715
Pds5a	12.7033	12.8722	12.8417	12.9356	12.8718	12.9849	13.143	13.635	13.5652	13.8205	13.8787	13.752
Arpp19	13.4547	13.475	13.531	13.5108	13.5366	13.2933	13.4891	13.7303	13.6774	13.8918	13.8789	13.6473
Pafah1b2	13.4114	13.518	13.5194	13.6539	13.6488	13.4854	13.2736	13.7953	13.7043	14.0992	14.0093	13.7744
Maip1	12.5968	12.4005	12.3447	12.1284	12.2269	12.0398	12.1086	11.8085	11.837	11.8044	11.8219	11.955
Lmf1	12.1497	12.1078	12.1379	12.2011	12.2625	12.2611	12.2923	11.9988	12.239	11.8656	11.8279	12.1103
Pknox1	11.523	11.9104	11.7841	11.8381	11.7711	11.9474	12.0242	12.1306	11.9892	12.1504	12.1451	12.1806
Cep95	10.8918	10.9403	10.8941	10.9409	10.7314	10.9104	11.2545	10.9044	10.9976	10.942	10.965	10.9895
Dtwd1	9.50264	9.70634	9.56445	9.76953	9.85558	9.83198	9.72603	10.3707	10.3626	10.3937	10.4065	10.3005
Pwwp3a	11.3529	11.4928	11.5286	11.4009	11.3878	11.4201	11.464	12.035	12.034	12.086	12.0946	12.0971
Ube2k	13.3686	13.3373	13.3753	13.538	13.5815	13.4318	13.3983	13.9602	13.9875	14.0828	14.0893	13.9708
Slc39a13	12.2319	12.2241	12.2411	12.1464	12.1917	12.3409	11.7019	11.2975	11.4969	11.3152	11.3216	11.4305
Tmem30a	15.1078	15.3014	15.2355	15.2599	15.2349	15.3392	14.6525	14.7798	14.6803	14.8509	14.8468	14.8222
Pdzd11	12.1005	12.1411	12.106	12.2222	12.229	12.2479	12.1457	12.311	12.2023	12.2656	12.2846	12.2474
1110015O18Rik	9.26283	8.90534	9.05563	9.30425	9.50965	8.52583	9.30644	9.53024	9.49181	9.66003	9.74119	9.07675
Tiam2	12.1725	12.1927	12.1723	11.9994	11.8824	12.0109	11.2296	10.189	10.0871	9.8148	9.65224	9.64722
Abcg2	12.2206	12.6139	12.5465	12.868	12.8296	12.7102	10.966	11.8219	11.7001	12.0164	11.9433	12.1543
Rmnd5b	12.1527	12.1143	12.2184	12.3218	12.1828	12.2737	12.0572	11.8657	11.9862	11.9355	11.7477	11.8237
Bdh1	14.1091	13.7692	13.8872	13.9087	14.0666	13.6769	13.6126	12.8729	12.8811	12.3746	12.3614	12.5625
Stmn3	12.0528	11.6729	11.7768	12.0712	12.1813	11.4	12.2916	12.0286	11.9029	11.6454	11.534	11.5969
Gm4969	8.52637	8.4771	8.59809	8.38292	8.46838	8.53307	8.61581	9.01376	9.00311	9.01541	9.12549	8.99196
Elob	13.6268	13.5424	13.6697	13.8273	13.807	13.7245	13.0746	13.2782	13.4138	13.5046	13.4276	13.2732
Rgmb	11.5199	11.5844	11.5614	11.539	11.5874	11.44	11.46	11.3849	11.4725	11.3429	11.4367	11.1264
Card9	8.43939	8.40261	8.42685	8.36688	8.33099	8.54722	8.7099	9.32821	9.28307	8.73402	8.79377	8.62263
Abhd17a	13.4181	13.4497	13.4898	13.8159	13.7119	13.5481	13.2505	13.7111	13.7552	13.7518	13.6413	13.8527
Atpsckmt	10.637	10.6354	10.6788	10.8267	10.6057	10.713	10.3108	10.6516	10.6275	10.9091	10.8571	10.7601
Top3b	12.194	12.2519	12.2117	12.3018	12.2162	12.3528	12.2454	12.1446	12.0768	12.1895	12.1829	12.2142
Uvssa	11.1426	11.2632	11.1144	11.2004	11.2	11.1586	12.0848	11.4436	11.3243	11.072	11.2314	11.2914
Stat6	9.31605	9.36223	9.49992	9.39912	9.32808	9.37498	9.26663	9.24286	9.2262	9.52098	9.52882	9.60211
Ppp1r21	12.2363	12.2178	12.2265	12.2569	12.2844	12.2367	12.1188	11.9433	11.8461	11.9022	11.8702	11.9102
Pcdhb3	9.35834	9.56831	9.25671	9.23817	9.56683	9.80591	9.45367	8.9731	8.86232	8.78311	8.78411	9.31687
Stard5	11.4317	11.1674	11.2653	11.4817	11.5967	11.3078	10.5559	10.9092	10.9282	11.1547	10.9962	11.0309
Soga1	13.9234	14.1136	14.031	14.0789	13.9627	14.3162	14.5128	14.6958	14.3851	14.6637	14.6696	14.6168
Wiz	12.3934	12.3154	12.2592	12.0482	12.0781	12.2325	13.3737	13.0893	13.0989	13.1193	13.135	12.9704
Lypla2	13.1017	13.0063	12.9733	13.2068	13.297	13.0141	13.3157	13.3952	13.5232	13.4495	13.3051	13.3974
Csmd1	10.5802	10.9417	10.7114	10.6046	10.5685	10.822	10.3627	9.30249	9.1447	9.47264	9.3607	9.14208
Polr2k	9.05648	8.73678	8.56533	8.51202	8.81761	8.73242	8.74107	9.21794	9.17168	8.85484	8.78896	9.06046
Kctd5	14.696	14.3974	14.482	14.594	14.5324	14.811	14.4317	13.5454	13.5619	13.442	13.3982	13.4452
Pcx	14.6624	14.7428	14.7405	14.6824	14.6358	14.5226	14.4651	13.7624	13.695	13.5774	13.6048	13.6139
Srp9	12.5214	12.5066	12.5595	12.7751	12.805	12.6455	12.8699	12.8299	12.958	12.9467	12.833	12.8792
Nicn1	12.2689	12.1969	12.1961	12.1193	12.1959	12.0319	12.6568	11.7835	11.8363	11.5275	11.6366	11.7699
Rftn1	8.7984	8.86892	8.98427	8.97098	8.82731	9.01276	9.25756	9.04107	9.05853	9.13476	9.08039	9.36091
Mettl16	12.0863	12.1532	12.2147	12.2152	12.154	12.0693	11.2818	11.86	11.8308	12.2118	12.1647	11.9387
Cadm4	15.895	15.7247	15.7187	15.8636	15.9064	15.7482	15.7013	14.3107	14.5258	13.7708	13.7155	13.8931
Ncln	13.6677	13.6458	13.6645	13.9832	13.9745	13.5591	12.994	13.711	13.7015	13.9332	13.8949	13.7761
Nuak2	10.2717	9.89526	9.83796	9.01596	9.5074	8.71743	10.3238	10.443	10.6812	10.1785	10.3089	10.2277
Eif3k	12.8765	12.791	12.8266	12.8856	12.9119	12.8424	13.2565	13.3581	13.319	13.2641	13.3001	13.3548
Csmd3	9.14328	9.03934	9.3551	9.33915	9.15247	10.1572	8.83021	8.58918	8.60813	8.86331	8.79855	8.93269
Calm3	16.0972	16.0802	16.0991	16.194	16.1891	16.044	15.5865	15.9256	16.0286	16.0642	15.9858	16.0179
Msantd2	10.7769	10.8252	10.7883	10.6489	10.6538	10.8098	11.0206	11.1711	11.1774	11.0185	11.0412	11.1318
Slc30a7	12.4298	12.5213	12.4359	12.5388	12.5635	12.5466	12.557	12.4617	12.3715	12.46	12.4863	12.4087
Fads1	16.1356	15.9847	16.0209	16.2096	16.2622	15.8392	16.7892	16.175	16.1661	15.9942	16.0194	16.2307
Phtf2	11.2557	11.6297	11.5699	11.6591	11.5079	11.4238	11.104	12.191	11.9766	12.2087	12.2483	12.025
Rbm4	11.7354	11.6852	11.7099	11.9642	11.7409	11.7529	12.1561	11.7366	11.8461	12.1192	11.9766	11.8153
Smad3	11.9785	11.9303	11.9376	11.8172	11.7446	12.0367	12.0455	12.4713	12.3783	12.436	12.4833	12.8834
Rbm14	12.3234	12.4653	12.4112	12.8081	12.7323	12.5152	12.5879	13.4091	13.3592	13.6197	13.5293	13.4201
Ctf1	9.54752	9.6311	9.55719	9.00617	9.10631	9.33794	9.03768	8.52448	8.94751	8.63421	8.69552	8.74499
Nmnat3	10.1269	10.1236	10.0318	10.1491	10.2747	10.4213	9.5814	9.6348	9.83	9.35697	9.60212	10.1247
Kcna3	8.85465	9.01219	8.74341	8.91232	8.96304	9.23368	8.87435	9.53489	9.3566	9.85094	9.93459	10.2471
Drp2	10.7321	10.7507	10.7791	10.6524	10.8307	10.661	9.91441	9.99657	9.94047	9.5494	9.72889	9.84986
Nom1	11.542	11.587	11.4548	11.8431	11.7075	11.664	11.7285	12.1709	11.9572	12.3731	12.3167	12.1874
Cyb5r3	15.3332	14.9004	15.04	15.2294	15.4127	14.9657	14.512	14.4393	14.5557	14.3986	14.3467	14.3287
Hist1h2an	8.32351	8.30521	8.31384	8.24125	8.24384	8.3875	8.41613	8.87552	8.98133	8.91217	8.86652	8.70875
Zfp979	9.88275	9.84379	9.73648	9.28271	9.43974	9.3237	9.16432	9.45045	9.36148	9.04265	9.23776	9.18601
Rnf225	8.48039	8.62001	8.54808	8.45306	8.45882	8.64767	8.7279	9.31114	9.07842	9.1287	9.11602	9.12389
Lrp1	15.1927	15.6314	15.1695	15.1983	14.8639	15.9445	15.0749	14.2892	14.3288	13.7599	13.8438	13.4244
Ube2g1	13.0662	13.0888	13.1528	13.1665	13.2045	13.1558	13.2355	13.2694	13.277	13.1445	13.1436	13.1802
C330018D20Rik	11.1371	11.036	10.9908	11.084	11.1889	11.1055	11.0123	10.8656	10.7368	10.7804	10.7434	10.7755
Ifih1	9.53822	9.19504	9.29475	8.95016	9.12968	9.00603	9.60789	9.04871	9.07514	9.04933	9.0116	8.90528
Cxcr4	10.4623	10.1285	10.1664	9.50387	9.32808	9.88251	11.3009	10.058	10.1755	10.3187	10.3408	10.6068
Banf1	12.9804	13.0142	12.9905	13.4212	13.3782	12.8466	13.2403	14.3011	14.4707	14.5441	14.3877	14.374
Nsmce4a	11.8636	11.8809	11.8936	11.6319	11.6855	11.6383	12.3512	12.7084	12.5863	12.5648	12.6132	12.7953
Emx2	11.8443	11.6955	11.633	10.8543	11.0698	11.583	11.7118	11.4404	11.3348	11.049	10.8909	11.6546
Prss36	10.4343	10.6388	10.5597	10.4769	10.5293	10.6112	10.2235	10.1931	10.3316	10.2196	10.2739	10.3476
AI837181	12.7763	12.7179	12.7675	12.7456	12.6959	12.8197	12.4836	12.2581	12.4405	12.1816	12.1559	12.2384
Mier1	12.6849	12.6515	12.6235	12.5263	12.5957	12.7153	12.6559	12.3802	12.309	12.4993	12.5141	12.353
Mocs3	10.4568	10.5638	10.6402	10.7223	10.5627	10.5421	10.852	11.0227	10.9386	11.133	10.9855	11.1246
Rps4x	14.8973	14.7803	14.8308	15.0066	15.0688	14.7287	15.6223	15.8357	15.8444	15.9045	15.843	15.7707
Ergic2	12.5865	12.6872	12.6691	12.6976	12.6957	12.7421	12.4396	12.9014	12.8525	12.9473	12.9359	12.8837
Rftn2	14.4149	14.3942	14.3083	14.0513	14.0888	14.4943	14.1477	12.9336	13.0688	12.8252	12.754	12.9331
Mbd1	12.6747	12.6986	12.6384	12.6221	12.582	12.7386	13.0232	12.6795	12.6761	12.6225	12.6067	12.6761
Nubp1	11.1924	11.42	11.3932	11.6012	11.6045	11.4122	11.4792	12.3351	12.332	12.6208	12.5171	12.5621
Fbxl7	11.0098	10.911	10.9387	10.7609	10.9322	10.4637	10.5128	10.5503	10.4585	10.7109	10.656	10.5107
Sat1	14.1703	13.8835	14.0445	13.4718	13.3606	13.9274	12.8505	11.7852	11.9355	11.6851	11.6649	11.7444
Gm16364	8.92489	8.72145	8.77336	8.8725	8.87387	8.77537	9.11792	8.91246	9.01731	9.00145	9.21521	8.92107
Wnk4	9.2351	9.1809	9.23712	9.07238	9.01357	9.18809	9.49248	8.9605	9.30903	8.93927	8.8033	8.8685
Plod3	13.2828	13.3152	13.388	13.3144	13.3388	13.327	13.2276	13.4559	13.5656	13.442	13.4222	13.4829
Ppp3cb	12.8739	13.165	13.0503	13.153	13.1949	13.1262	12.9973	13.5567	13.5047	13.5088	13.5247	13.5279
Fa2h	8.06916	8.06916	8.25421	8.06916	8.06916	8.23379	9.42699	8.24837	8.55324	8.06916	8.06916	8.29106
Ccnd2	16.934	17.783	17.6467	17.5741	17.2479	17.6434	14.1098	16.9351	16.7652	16.7398	16.7524	16.6152
Tgfb1i1	10.5368	10.6613	10.7016	9.49502	9.65545	9.11968	11.0277	10.7716	10.7949	9.68698	9.66164	9.20021
Serpinb9	9.87051	9.61056	9.92983	9.47712	9.50513	9.78558	8.85993	8.73425	8.73	8.95435	8.78896	8.88096
Slc45a4	12.7891	12.9318	12.9491	12.904	12.7882	12.9038	12.4059	12.2794	12.21	12.4391	12.4245	12.3628
Pkdcc	11.0957	11.3895	11.2233	11.6178	11.4164	11.7198	10.8382	11.533	11.5076	11.5977	11.5367	11.3672
Anxa9	8.96836	8.93249	8.86618	9.04932	8.97893	8.89378	8.9425	8.98961	9.05517	9.02914	9.01874	8.92107
Zfp712	9.31892	9.26796	9.08724	9.12536	9.13297	9.03262	9.47233	9.20524	9.0882	9.32532	9.16844	9.18315
Ppp2r1a	15.7118	15.5692	15.6229	15.8391	15.853	15.5339	15.4479	15.6185	15.6812	15.7084	15.67	15.5843
Zfp97	9.79251	9.77541	9.67903	9.58862	9.68676	9.91412	9.56791	9.65168	9.42978	9.44433	9.5476	9.64538
Krt222	9.02551	9.49346	9.43406	8.95541	8.97498	9.25952	8.3984	8.42691	8.47386	8.35912	8.50976	8.42444
Trim3	12.5183	12.5429	12.5249	12.4125	12.3968	12.3509	12.2844	12.0595	12.091	11.9445	12.0128	11.9872
Ttc9c	11.9785	12.0573	12.0613	11.8386	11.9619	11.9722	12.1768	12.491	12.439	12.5837	12.5886	12.4684
Gm5512	10.4456	10.4482	10.4752	10.3477	10.2687	10.4289	10.4474	10.3337	10.2887	10.1385	10.1889	10.2449
Duxbl1	9.31892	9.13416	9.16877	9.18748	9.5775	9.79501	10.0058	9.24593	9.75205	9.58878	10.5214	10.0944
Tle2	11.2594	11.3012	11.2488	10.9294	10.8999	11.1183	11.8365	12.3081	12.4493	11.8807	12.0484	12.4798
Insig2	12.1748	12.1207	12.2117	12.0699	11.9987	12.3161	11.6814	11.7063	11.7344	11.6057	11.6577	11.6476
Cars	12.1019	12.1474	12.1489	12.6741	12.5386	12.3904	11.939	12.7788	12.6453	13.29	13.2375	13.0232
Map1lc3b	14.283	14.2394	14.1937	14.0888	14.0268	14.3962	14.4537	13.1882	13.2115	13.0267	12.9637	13.1137
Rhbdf1	12.0751	12.7924	12.7026	12.7365	12.4107	13.2649	12.4602	12.8109	12.6814	12.6458	12.709	12.703
Rfxap	12.1891	12.3634	12.3946	12.1354	12.1602	12.3962	11.8014	11.8677	12.0092	11.9165	11.9183	11.917
Vps33a	13.3286	13.3209	13.2654	13.1697	13.1777	13.2192	13.4243	12.8862	12.7102	12.8297	12.825	12.7212
Gm45871	9.67647	9.75227	9.70278	9.79715	9.73405	9.90701	9.94933	9.59589	9.68506	9.6417	9.67096	9.73419
Llgl1	14.7089	14.4948	14.597	14.5036	14.5538	14.3031	14.8943	15.049	15.0047	14.8334	14.8943	15.0392
Denn2b	11.9206	11.9627	11.9062	11.5862	11.4705	12.2261	12.8732	11.9334	11.8956	11.3419	11.3516	11.5483
Tgs1	12.4124	12.4381	12.4511	12.3311	12.3249	12.3478	12.3113	12.6843	12.525	12.767	12.7102	12.6198
Zfp120	11.0054	11.072	11.0011	10.6815	10.8839	10.9138	11.5354	10.8308	10.9633	10.8993	10.843	10.9339
Nanos1	9.46336	9.61807	9.68988	9.78342	9.42276	9.4891	9.98688	11.1671	11.077	11.6523	11.5871	11.3233
Ppp2r5c	14.2724	14.3162	14.2925	14.3918	14.3884	14.2703	14.406	14.6076	14.5258	14.5443	14.5473	14.5478
Dab2ip	12.9765	13.1655	13.0148	12.9543	12.8269	13.2546	12.9741	13.3635	13.2016	13.6242	13.5768	13.4799
Actr6	10.9513	10.9491	11.0494	11.0332	10.9492	11.0259	10.8237	11.0139	10.9386	10.8187	10.9609	11.0232
Nr2f2	10.6331	10.6546	10.8941	10.183	10.2131	10.3795	11.0462	10.5728	10.844	10.215	10.2682	10.1796
Usp16	12.0112	12.1491	12.1964	12.3811	12.2645	12.2991	12.1152	12.3063	12.261	12.4544	12.3921	12.389
H2bu2	10.1211	10.2473	9.90117	9.64437	9.79371	9.12263	10.8913	10.1323	10.1396	9.56136	9.63514	9.21697
Marchf8	13.7391	13.4095	13.4417	13.2804	13.3991	13.0705	15.0896	13.7945	13.7323	13.7287	13.6849	13.5886
Supt5	13.9892	14.007	13.9861	14.0939	14.0692	13.9983	14.4379	14.1121	14.1686	14.2041	14.154	14.1995
Abhd12	14.003	14.0813	14.0776	14.2972	14.1967	14.0624	13.8545	12.8067	12.8722	12.7469	12.7087	12.7535
Rnf11	13.499	13.5919	13.5978	13.5561	13.6286	13.5971	12.9776	12.9211	12.8445	12.9163	12.8983	12.9816
9230114K14Rik	10.521	10.5945	10.5974	10.1914	10.442	10.5801	9.57299	9.96469	9.84436	10.0947	10.195	9.92224
Spc25	10.2127	10.7865	10.725	9.70739	9.65743	9.52921	11.28	12.6497	12.6482	12.769	12.7126	12.7564
Mrpl48	12.4149	12.2652	12.3051	12.3174	12.3663	12.3492	12.2669	12.1575	12.1617	12.0419	12.1346	11.938
Slc11a2	12.4952	12.5068	12.5088	12.7824	12.7825	12.5485	12.062	12.4497	12.3357	12.6104	12.5858	12.4153
Gpr137c	10.7046	10.5477	10.564	10.3941	10.3417	10.241	10.8288	9.95659	10.0554	9.59649	9.80086	9.71174
Zcchc24	16.0707	15.9548	15.9343	15.7277	15.8046	15.7785	15.5428	15.4378	15.3533	15.3761	15.3936	15.4646
Ncoa1	13.9146	13.8073	13.8241	13.7239	13.7275	13.9865	13.8187	13.1456	13.168	12.7707	12.8695	12.9795
Sytl4	10.0905	10.2338	10.1457	9.59675	9.88046	9.81055	9.83473	9.87949	9.7875	9.60796	9.75683	9.93824
Chrdl1	10.4056	10.3067	10.3395	10.0566	10.2529	10.0523	10.7824	11.3923	11.488	10.7213	10.7658	10.814
Arl6ip1	15.4471	15.5659	15.5389	15.2363	15.1794	15.3532	15.9529	15.8535	15.8313	15.8626	15.8584	15.9064
Qpct	11.3874	11.1173	11.2777	11.416	11.5348	11.3529	11.706	11.5972	11.6238	11.2383	11.3258	11.6327
Tfdp1	12.9953	13.0248	13.0275	13.0758	13.0427	12.838	12.9417	14.267	14.152	14.4681	14.4879	14.3458
Apc2	14.1958	14.1031	14.0964	14.4233	14.2306	14.1009	13.0657	12.094	12.0609	11.6831	11.6811	11.2451
Cntf	9.71909	9.33096	9.46089	9.23817	9.1684	9.2125	9.02306	9.26715	9.31669	9.24553	8.78411	8.98479
Cyb5r1	11.0313	10.8295	10.8665	10.8152	10.986	11.0259	10.9033	10.8316	10.89	11.2095	11.2739	10.9215
Mturn	11.1754	11.1478	11.22	10.7995	10.7611	11.0222	11.6211	10.5718	10.5068	10.4942	10.4799	10.444
Pip4k2b	13.0985	13.3152	13.2661	13.3048	13.3167	13.4484	12.8863	13.5219	13.3577	13.5611	13.5751	13.508
Usp14	12.9168	12.9206	12.9108	12.9937	13.1377	12.7437	12.6838	13.6221	13.5169	13.8575	13.7764	13.7075
Pianp	9.10455	9.05588	9.0988	9.02563	9.06119	9.00265	8.96499	8.91695	8.80876	8.62811	8.78411	8.67586
Cyp4f14	10.8005	10.3163	10.4659	10.2997	10.361	9.99779	10.1689	9.43274	9.63691	9.36176	9.36316	9.67634
Nfkb1	11.8117	11.9669	11.8642	12.0364	11.9719	11.9643	11.9539	12.3057	12.1975	12.5282	12.5694	12.4663
Nell2	15.7214	16.4458	16.2539	15.0913	14.8427	14.7298	14.8762	14.4274	14.6061	13.636	13.7205	13.5855
Ube2l3	14.7971	14.7208	14.7668	14.7947	14.842	14.7683	14.3113	14.4816	14.4682	14.4566	14.4859	14.4615
S100a4	9.34163	9.12814	9.28538	9.42154	9.45647	9.89266	8.64727	8.58155	8.52321	8.51109	8.69552	8.93269
Ythdf2	12.4983	12.4877	12.5737	12.5449	12.6235	12.4269	12.9339	13.1461	13.0724	13.3212	13.1539	13.1011
Unc5b	10.2127	10.4404	10.5265	10.6653	10.4651	11.2376	9.81979	11.2603	11.2492	11.2493	10.9868	11.6778
Dnajc19	11.3575	11.2965	11.2421	11.56	11.5089	11.4131	11.0778	11.3413	11.381	11.4418	11.4089	11.5084
D330050I16Rik	9.15697	9.25486	9.20014	8.97098	9.24425	9.21784	9.16432	9.00579	9.08495	8.94685	9.02581	9.11157
Irf9	11.24	10.8178	10.9296	10.6489	10.9601	10.7704	10.5104	9.95822	9.99784	9.88754	10.0013	10.018
Col1a1	8.85955	8.60111	8.8186	9.40879	9.27015	9.09263	9.19399	8.96892	9.09466	9.13174	8.96742	9.12695
Agfg1	12.6904	12.8706	12.8736	12.9619	12.9565	12.8445	13.0901	13.3984	13.3263	13.3463	13.4484	13.3849
Btf3	12.8868	12.8608	12.8882	13.1291	13.0953	12.8479	13.3585	13.702	13.7555	13.8672	13.8307	13.7487
Yes1	13.1871	13.0973	13.1573	13.004	12.9913	12.8972	13.6368	13.1398	13.0651	12.9322	12.9783	12.9661
Colec12	8.90221	8.81284	8.89624	9.03042	8.8416	8.75187	9.19399	8.91695	9.01024	9.39233	9.24608	9.10221
Praf2	12.2256	12.1275	12.2434	12.123	12.2156	11.9829	12.2675	12.0553	12.1631	11.9165	11.8735	11.9745
Arfgef2	13.0971	12.8832	12.9401	12.9323	12.9688	12.9369	12.6164	12.8711	12.7078	12.9248	12.8974	12.8889
Ctps2	11.4964	11.5424	11.5966	11.3619	11.579	11.3933	11.5434	11.5078	11.3693	11.2921	11.2359	11.183
Cd151	14.2164	13.9762	14.1035	14.1069	14.2071	14.0066	13.2952	12.8969	13.0508	13.047	12.9706	13.1844
Spats1	9.25979	9.41533	9.29164	9.42786	9.46825	9.35431	9.41925	9.41213	9.48099	9.45967	9.60408	9.56311
Snrnp27	12.0617	12.0474	12.099	12.2256	12.2775	12.1296	12.1109	12.2887	12.3524	12.3022	12.3069	12.3184
Cep290	10.8918	10.8902	10.8743	10.9933	10.8908	10.9231	10.6052	10.7907	10.8343	11.15	11.1116	11.0071
Pqbp1	12.5421	12.5877	12.5457	12.7534	12.7176	12.6352	12.7496	12.6478	12.6883	12.7579	12.6607	12.6414
Tubgcp6	11.9304	11.9825	12.0039	11.8755	11.7869	11.879	12.0575	12.2411	12.1047	12.3115	12.3665	12.2247
Sik2	10.9458	11.1571	11.041	11.2379	11.1815	11.12	11.0972	11.2042	10.8587	11.426	11.445	11.0957
Dnajc7	13.823	13.7828	13.8417	13.9673	13.9367	13.9792	14.2004	14.1237	14.1365	14.2471	14.2644	14.2389
Pdgfb	8.06916	8.21381	8.06916	8.33183	8.06916	8.23379	8.22463	9.1004	8.73	9.14077	8.94827	8.95544
Ndufb4c	12.0116	11.9462	12.0474	12.2272	12.2284	12.0142	11.803	11.9494	12.0089	11.9237	11.8651	12.0285
Atxn1l	13.2906	13.3047	13.2959	13.2599	13.2181	13.3369	13.1994	13.1022	12.8521	13.0558	13.0648	13.0059
Enho	12.9584	12.8872	12.7707	12.8373	12.8287	13.1117	12.6394	11.7397	11.9676	11.6686	11.6374	11.7744
Cipc	13.0353	13.1423	13.0995	13.356	13.3128	13.4566	12.5628	12.6588	12.6441	12.8284	12.8177	12.7866
Fam221a	9.13288	9.03599	9.16522	9.11674	9.06119	8.80692	9.37356	9.19236	9.2262	9.10407	9.06707	9.31937
Ext2	13.5703	13.6638	13.6643	13.9091	13.9709	13.6087	13.8954	13.945	13.9962	14.023	13.9708	13.9835
Ndufs6	12.7258	12.6208	12.599	12.949	12.8703	12.6936	12.3703	12.5086	12.587	12.6083	12.5041	12.6789
Dennd1a	12.3325	12.4041	12.3722	12.4317	12.4889	12.7104	12.4406	12.2605	12.318	12.1622	12.3276	12.4272
Uprt	12.0592	12.0917	12.0492	12.167	12.2132	11.9464	11.6954	12.0332	11.88	12.1064	12.0494	11.9326
Nop10	12.0134	12.0244	12.0074	12.2937	12.215	12.0382	11.596	12.6406	12.7361	12.7035	12.5605	12.6399
Immp1l	11.0567	11.1279	11.0961	11.3892	11.3552	11.3554	10.8294	10.7864	10.9469	10.8768	10.7546	10.8391
Memo1	12.3163	12.3087	12.2905	12.4213	12.4415	12.3086	12.3042	12.5582	12.5852	12.7461	12.7314	12.6494
Pip4p2	13.4828	13.5413	13.443	13.4681	13.5213	13.5158	13.2521	13.3827	13.3062	13.3293	13.347	13.3661
Washc5	13.6598	13.5511	13.6022	13.5817	13.6492	13.4803	13.5294	13.4375	13.342	13.348	13.3809	13.3451
Rpl31	11.3863	11.3728	11.1988	11.4785	11.5377	11.3169	11.5671	11.8239	12.0082	12.2576	11.9214	11.8443
Il7	9.01359	8.94007	9.12149	9.35616	9.38794	8.34192	8.37965	8.35225	8.36194	8.39321	8.36352	8.06916
Ttc26	9.6236	9.64946	9.6436	9.52711	9.55173	9.58115	10.3062	10.1561	10.1681	10.4531	10.3353	10.1962
Map3k10	12.5575	12.6193	12.7145	12.7223	12.576	12.5957	12.3834	12.4503	12.6247	12.3479	12.2837	12.3653
Fastkd5	10.3021	10.4984	10.5276	10.5638	10.5588	10.6465	10.5667	10.8028	10.631	11.0004	10.9814	10.9387
Tgif1	10.3998	10.4169	10.3369	10.2387	10.2663	10.726	10.7713	10.5148	10.6745	10.4541	10.4916	10.6712
Fbxo44	14.0679	13.8429	13.9005	14.0356	14.0325	13.669	13.5394	12.3272	12.501	12.0356	12.0856	12.1508
Bicral	11.4311	11.6152	11.469	11.4601	11.4027	11.7	11.4974	11.4338	11.2234	11.4564	11.4238	11.4334
Trip11	11.9714	12.0773	11.927	12.0174	12.0628	12.1717	11.7553	11.847	11.4209	11.8066	11.8637	11.7782
Snapin	13.6085	13.5026	13.4848	13.4188	13.5259	13.5792	13.3751	12.6128	12.7247	12.3076	12.4267	12.5049
Zfp526	10.3716	10.3747	10.3763	10.6442	10.5877	10.484	10.6274	10.5839	10.3109	10.7728	10.8003	10.5014
Spon1	15.5787	15.5507	15.5824	15.4625	15.296	15.9827	15.8642	15.2195	15.2183	15.1941	15.1905	14.716
Kifc1	10.7036	10.947	10.9568	10.3536	10.3033	10.241	12.3336	13.443	13.385	13.5047	13.4916	13.5492
Flywch1	13.9282	13.8256	13.8961	13.9212	13.8682	13.9135	13.4843	13.5905	13.5648	13.5076	13.4803	13.5874
Zfp61	10.8151	10.7645	10.6132	10.5625	10.6501	10.5784	11.2153	10.9147	10.9681	10.8371	10.9082	10.9468
Arap1	13.2982	13.3805	13.3903	13.6233	13.5025	13.9296	12.9344	12.7818	12.7378	12.5373	12.586	12.6087
Gm20300	11.6463	11.6737	11.6167	11.6036	11.4766	11.8149	11.2791	10.6697	10.8072	10.5221	10.5836	10.5637
Men1	13.0326	13.051	13.0569	13.1066	13.2199	12.9515	13.2574	13.365	13.4071	13.4002	13.298	13.3552
Hbegf	11.7806	12.8074	12.6419	13.1954	12.5534	14.0537	10.3689	11.7577	11.6135	11.6803	11.485	11.936
Klhl18	11.2872	11.3708	11.4582	11.5271	11.5357	11.3952	11.0688	10.9826	10.917	11.1784	11.1129	10.9125
Frmd3	10.5731	10.7722	10.7395	10.6781	10.8731	10.6522	9.40555	10.9976	10.8719	10.9181	11.0036	11.1436
H2ac10	8.2895	8.41283	8.37567	8.06916	8.19272	8.27074	8.43298	8.98961	9.42978	9.10719	9.09025	9.70474
Bves	10.3645	10.244	10.4315	10.1947	10.2093	10.0899	10.0542	10.4056	10.5331	10.6444	10.5881	10.6504
Plekhb1	11.9581	11.7182	11.6695	12.3556	12.3946	12.2988	14.44	13.1359	13.2586	12.9526	13.0357	13.3172
Rorb	13.0005	12.7697	12.8033	12.7698	12.9796	12.8005	12.4852	11.7672	12.1649	11.3657	11.3826	12.0516
Isoc2b	9.55904	9.64582	9.54007	9.44969	9.40797	9.84406	9.8019	9.11109	9.38077	9.01887	9.00078	9.18315
Gnal	10.2154	10.0406	10.0104	10.2258	10.39	10.1466	10.253	9.73061	9.6388	9.62496	9.53302	9.31185
Ror2	11.376	11.5318	11.5688	11.6278	11.5814	11.6683	10.1812	11.4469	11.2977	11.5328	11.5972	11.2511
Sfmbt1	10.7716	10.8171	10.634	10.7167	10.8716	10.9111	11.221	11.4245	11.384	11.5771	11.533	11.5278
Fanca	9.43293	9.62553	9.6942	9.40558	9.32	9.06473	10.4203	11.9491	11.7473	12.0836	12.1942	12.1153
Tmem255a	12.2225	11.8684	11.8835	11.3591	11.469	11.1217	11.592	11.0072	11.0317	10.7085	10.7642	10.5637
1700086O06Rik	10.1538	10.038	10.1276	9.96681	10.0317	10.1216	9.8019	9.75961	9.79248	9.88453	9.8593	9.82949
Ddx39	11.2273	11.3634	11.264	11.8462	11.8312	11.2633	11.8056	13.1722	13.055	13.3737	13.3265	13.238
Mtdh	14.207	14.3722	14.4202	14.5874	14.5302	14.4856	13.9598	14.4026	14.4565	14.606	14.5776	14.5183
Stk32a	10.822	11.4782	11.4363	11.6997	11.468	12.0099	9.81979	8.99774	9.08495	9.18466	9.16844	8.98838
Zdhhc8	13.0629	13.1617	13.037	12.9851	12.9957	13.1073	12.8233	12.9301	12.9644	12.9722	12.955	12.8313
AI593442	9.84745	9.81247	9.68555	9.37621	9.42276	9.97638	9.51583	10.1294	10.1607	9.91282	9.89059	10.0581
Qars	12.8665	12.7511	12.8575	12.5997	12.6425	12.591	12.9782	12.6114	12.6484	12.3837	12.3798	12.5353
Slc7a2	13.5938	13.9994	14.0007	13.9071	13.9304	14.7414	11.6769	11.5119	11.3452	11.3445	11.4445	11.7718
Psmd9	12.162	12.1623	12.2228	12.434	12.3413	12.1208	12.5117	12.4095	12.5042	12.5485	12.4057	12.4107
Gm32200	8.65556	8.65007	8.64359	8.69305	8.86934	8.92433	8.5208	8.06916	8.47386	8.30604	8.06916	8.42444
Spag8	9.04113	8.68411	8.76154	8.48946	8.63198	8.74222	8.94899	8.58155	8.52321	8.60938	8.57023	8.50374
Vamp7	12.0467	12.2559	12.1981	12.0102	12.0883	12.1367	12.416	11.8984	11.943	11.9673	11.9753	11.8961
Cybc1	11.3587	11.4152	11.2633	11.2449	11.3135	11.3323	11.5265	11.1358	11.0876	11.0004	11.1751	11.1335
Armcx6	11.5788	11.7971	11.7459	11.4772	11.4588	11.4009	10.4022	10.4619	10.5608	10.5833	10.3166	10.3675
Tbc1d19	11.9747	11.8719	11.8508	11.9926	11.9733	11.7235	12.0843	11.8749	11.79	11.9657	11.9333	11.9514
Abcf1	13.893	13.862	13.9042	14.066	14.0082	13.84	14.127	14.379	14.3665	14.5353	14.5063	14.4076
Sema3b	10.0146	10.1745	10.2351	9.9142	9.97219	10.0383	9.20368	8.93903	8.985	8.69176	8.80801	8.80268
Pofut2	12.7883	12.9727	12.943	13.1814	13.0683	13.0619	12.6348	13.2354	13.3097	13.3415	13.2861	13.3519
Alg9	12.2753	12.3192	12.3187	12.3542	12.455	12.2935	12.0128	12.3368	12.4264	12.3494	12.3828	12.364
Pcmt1	13.4078	13.4012	13.4604	13.5181	13.4952	13.4771	13.0521	13.3784	13.3646	13.5185	13.3848	13.4347
Mgll	13.7133	13.2434	13.4339	12.7081	12.6697	12.5838	13.6893	10.9498	11.2553	10.2617	10.2796	10.8544
Eno1	16.5723	16.3284	16.5613	16.7915	16.9738	16.4373	15.4164	16.5181	16.8717	16.572	16.5107	16.4306
Gm10941	9.06027	9.14607	8.96654	8.96583	9.00979	9.19901	9.03186	8.74006	8.76067	8.71326	8.65488	8.54194
Zc3h12c	11.3114	11.3301	11.1519	11.1297	11.1128	11.257	11.4273	11.2055	11.2189	11.1835	11.237	11.0975
Ccdc71	12.2152	12.2503	12.2331	12.2726	12.18	12.2097	12.3109	12.3184	12.3855	12.4191	12.3914	12.3678
Mospd3	12.9536	12.8432	12.9104	12.9668	12.8612	12.9848	12.7738	12.4739	12.7636	12.541	12.4819	12.4619
Slc22a12	9.95536	9.8188	9.78131	9.88491	9.84041	9.83501	8.98068	8.66638	8.58145	8.6521	8.5842	8.78872
Brsk1	12.5514	12.6755	12.5611	12.827	12.6766	12.6667	12.4146	12.1781	12.2057	12.2541	12.149	12.1684
Dnah8	9.11883	8.99475	9.04754	9.23437	9.31187	9.20443	9.55597	10.2627	10.0365	10.5467	10.3867	10.2115
Egr2	8.62085	8.71626	8.58198	8.91784	8.71198	8.68091	11.1744	11.3035	11.6855	10.6223	10.6508	11.4334
Mrto4	11.3999	11.4828	11.4392	11.8651	11.7764	11.6542	11.2873	12.2315	12.3661	12.4588	12.4669	12.3555
C030034L19Rik	8.55997	8.63224	8.41478	8.5438	8.62532	8.73242	8.55258	9.57592	9.50678	9.67628	9.78749	9.9237
Ndufa12	12.7497	12.5602	12.6735	13.1701	13.1231	12.7467	11.9728	12.832	12.8447	12.849	12.6794	12.7196
Oacyl	8.49	8.54693	8.54808	8.83655	8.55348	8.57429	9.17927	9.11109	9.01024	8.8109	8.73353	8.96657
Tmem175	12.3704	12.2479	12.2005	12.1594	12.2361	12.1766	12.3268	11.7792	11.8878	11.6445	11.7886	11.7957
Utp3	11.9132	11.8186	11.8491	12.163	11.9319	11.8317	12.405	12.7606	12.6967	12.8889	12.8818	12.859
Fzd8	11.7229	11.8899	11.8915	11.5043	11.6498	11.7344	10.754	10.7575	10.8018	10.8796	11.0288	10.6436
Anapc2	14.1264	14.0143	14.0744	13.9362	13.9499	14.059	13.9376	13.7011	13.7521	13.6809	13.6649	13.7515
Hs3st1	9.70304	10.1162	9.94741	10.3711	10.2998	9.45802	8.92269	9.41473	9.47882	10.6034	10.6378	9.0026
Kcnj2	8.635	8.67299	8.68558	8.64502	8.59781	8.61228	9.25527	9.56693	9.58665	9.73399	9.66164	9.80717
Fam83h	9.56589	9.49972	9.29475	9.65211	9.7078	9.49927	9.57804	8.75717	8.8041	8.63421	8.83562	8.68703
Angptl1	9.69289	9.93752	9.69204	9.51555	9.45883	9.56028	8.90235	9.14583	9.45903	9.14972	9.19794	9.37045
Bach2	10.638	10.6048	10.6454	10.5524	10.3666	10.6244	11.4136	11.1113	11.0682	10.9035	11.0242	11.0207
Ccdc74a	10.8057	11.1845	11.1319	10.9265	10.8793	11.7759	9.35099	9.41991	9.46124	9.44874	9.29719	9.53293
Mpp1	12.08	11.9724	12.1092	11.8396	11.9472	11.8654	11.8516	11.8478	11.8059	12.0284	12.1228	12.0908
D030056L22Rik	11.0999	11.061	11.0886	11.118	11.1017	11.0086	10.9854	11.6422	11.5954	11.7034	11.7473	11.6518
Osbp	13.3279	13.3833	13.4222	13.4405	13.4624	13.5242	13.5069	13.4919	13.4164	13.4769	13.4824	13.4434
Nupl2	10.5751	10.5962	10.4729	10.7565	10.6474	10.6966	10.6607	10.5461	10.578	10.5771	10.5908	10.7087
Pcdhgc3	17.9702	18.1842	18.1233	18.2161	18.0946	18.3237	17.6241	17.6418	17.513	17.698	17.7217	17.5723
H2ac13	8.635	8.56106	8.70548	8.53346	8.59069	8.64193	8.57065	8.69197	9.04501	8.95807	8.79377	8.88096
Ubb-ps	15.499	15.4418	15.3915	15.348	15.3471	15.2427	15.5634	15.3985	15.5571	15.5966	15.5017	15.4911
Pacsin2	13.7206	13.8486	13.7429	13.9309	13.9225	13.8327	12.7984	13.4405	13.3543	13.6894	13.7168	13.5249
2810459M11Rik	14.1954	13.8946	13.8402	13.575	13.9663	12.3608	14.9741	13.4901	13.6728	13.4436	13.45	12.5369
Chm	12.8882	12.8538	12.8659	12.8643	12.9348	12.8249	12.9202	12.6813	12.5475	12.8378	12.8104	12.8351
Snrpg	10.3331	10.2585	10.3226	10.454	10.6141	10.3922	10.7587	11.361	11.3961	11.4322	11.2645	11.2152
Ascl1	15.0006	15.0743	15.1261	14.7533	15.0016	14.739	13.0681	13.634	13.863	13.448	13.454	13.5273
Has2os	8.35344	8.39207	8.37567	8.48946	8.40687	8.27074	9.04346	8.40391	8.48251	8.29077	8.30964	8.44355
Samd14	13.1456	13.0063	13.0533	12.8514	12.8684	12.8729	12.944	12.2104	12.2829	12.0558	12.118	11.9377
Dkc1	11.3329	11.6306	11.4685	11.8002	11.8316	11.6283	11.2758	13.035	12.9755	13.3638	13.3895	13.1611
Heg1	11.5037	11.2036	11.3194	11.2122	11.4675	10.9591	11.8605	11.994	11.7801	12.6659	12.5891	12.2512
Arv1	10.1153	10.2372	10.2856	10.404	10.4075	10.402	10.4566	10.807	10.788	10.9755	10.916	10.8638
Psph	12.4138	12.2005	12.2019	12.3654	12.3224	12.1465	12.7098	12.1958	12.2454	12.298	12.2436	12.1749
Mok	9.59733	9.45727	9.68988	9.64437	9.543	9.69383	10.1031	9.80827	9.78917	9.70811	9.80584	9.74101
Haspin	9.03336	9.3236	9.2437	8.96583	8.89607	8.80251	9.84012	11.256	11.1135	11.4008	11.2952	11.3403
Cmtr2	10.0667	10.0446	10.0845	10.264	10.2319	10.1119	10.1214	10.7733	10.6678	10.9393	10.9766	11.022
Kctd7	11.2394	11.3782	11.4473	11.6059	11.6055	11.4377	10.6593	10.9788	10.9863	10.9386	11.0036	11.0232
E130317F20Rik	10.1066	10.2166	10.2309	10.6021	10.5743	10.1095	10.1637	10.4182	10.3185	10.6628	10.5817	10.2951
Smad9	12.9508	12.8087	12.9497	12.1578	12.1309	12.8864	10.0474	9.71881	9.68869	9.29263	9.36316	9.61924
Ddx3x	15.0315	15.1014	15.0951	15.0522	15.0657	14.9415	15.1185	15.515	15.3719	15.6887	15.6836	15.5114
Cyp20a1	12.2799	12.166	12.1851	12.1051	12.2257	12.122	11.7182	11.9299	11.9623	12.1507	12.1712	11.9813
Rsl1d1	12.3523	12.4168	12.4073	12.6625	12.6554	12.4786	12.7488	13.8705	13.6635	14.0659	14.0166	13.9874
Txnip	14.2381	14.1294	14.1054	12.5344	12.7494	12.843	14.6647	11.9521	12.4128	10.2459	10.4055	11.2006
Pgp	13.1603	13.2763	13.3454	13.6268	13.5098	13.4308	12.9158	13.6248	13.6605	13.6838	13.67	13.8926
Tmsb15b1	9.17712	9.16655	9.03527	8.73745	8.79276	8.99583	8.7582	8.57381	8.68092	8.66372	8.68419	8.58394
Dscaml1	10.2958	9.93752	9.68772	9.27908	9.38794	9.54291	12.2177	9.45045	9.7825	8.88814	8.67265	9.08957
Bcl11a	9.52649	9.56439	9.47406	9.00124	9.1747	9.61449	10.5326	9.90855	10.0351	9.24553	9.23217	10.0828
Rasgrf1	9.11172	9.20897	9.22718	8.66149	8.63855	9.0161	8.55258	8.50675	8.51537	8.06916	8.30964	8.3713
Zfp266	13.2828	13.3102	13.2557	13.112	13.1018	13.1636	14.0855	13.4418	13.384	13.4632	13.4396	13.3772
Rpl11	12.0027	11.8008	12.0016	12.3116	12.2841	11.885	12.2986	12.5163	12.5493	12.6677	12.5679	12.6133
Pogz	12.6425	12.6597	12.6935	12.5353	12.4906	12.7787	13.1022	12.8416	12.8554	12.8261	12.8263	12.7859
Tnfrsf4	8.64194	8.83494	8.65081	8.64502	8.44901	8.65897	8.98068	8.8007	8.97393	8.64024	8.52565	8.72455
Epha5	14.6193	14.5659	14.5066	14.1082	14.2807	14.2658	13.659	13.4427	13.2449	13.3614	13.4657	13.1948
Psmd1	14.7022	14.6232	14.6558	14.9214	14.9528	14.4866	14.7196	14.9348	14.9775	14.9804	14.9579	14.9513
Cfap157	8.84475	9.03263	9.15088	9.21511	9.08577	9.0584	8.87077	8.82654	8.932	8.82881	8.75425	8.88096
Tmem265	9.56589	9.59729	9.44218	9.41519	9.59227	9.74713	9.91188	9.98392	10.1767	9.99676	9.94054	9.84519
Ciz1	12.4962	12.4056	12.456	12.316	12.3191	12.4715	12.9323	12.8289	12.8365	12.6766	12.8269	12.784
Zc3hc1	11.4985	11.4152	11.528	11.75	11.71	11.4192	12.1042	12.1634	12.1494	12.1499	12.0728	12.2084
Actl6a	11.9096	12.0618	12.1272	12.4754	12.4384	12.2019	12.4288	13.3239	13.2685	13.5494	13.5624	13.4773
Gng11	11.4911	11.3433	11.5269	12.2023	12.1914	12.2081	10.3636	10.8325	10.7654	11.2682	11.2285	11.561
Gna14	8.49	8.86476	8.5901	9.12106	8.7774	8.74706	8.33818	8.42691	8.41739	8.54135	8.47604	8.57719
Nuak1	10.9143	11.2416	11.4461	11.6423	11.2024	12.0704	10.332	9.7481	9.73305	9.47907	9.42977	9.52885
Osbpl9	12.6351	12.4063	12.543	12.4367	12.4629	12.3524	13.1821	11.9721	11.9955	11.8314	11.8604	11.9153
Agfg2	12.1856	12.1529	12.2301	12.264	12.3045	12.239	11.6432	12.3909	12.4873	12.3177	12.332	12.3678
Kcnj6	10.1608	10.9403	10.7006	10.5461	10.5042	11.1858	8.44111	8.30613	8.4467	8.06916	8.06916	8.06916
Mdm4	12.8168	12.888	12.7416	12.6262	12.5162	12.8707	13.3188	13.4415	13.3186	13.2775	13.4381	13.4614
Taf9b	12.4243	12.4756	12.412	12.3651	12.4505	12.3487	11.7674	11.4371	11.3926	11.6903	11.5941	11.6595
Ephx2	10.5146	9.96305	10.1926	9.71473	9.71536	10.3095	10.3465	9.0449	9.2564	8.81991	9.0044	9.27603
Hspa5	15.6993	16.0672	15.9796	16.4869	16.4666	16.1623	14.9206	15.955	15.9032	16.2256	16.1387	16.0468
Gnai1	12.305	12.516	12.5384	12.3996	12.4123	12.1965	11.7576	12.5791	12.6154	12.77	12.6342	12.5729
3110082J24Rik	10.8681	10.3716	10.5096	10.9342	11.1969	10.3844	11.2932	11.4582	11.5296	11.3105	11.2805	11.4009
A330093E20Rik	9.12588	9.00526	8.91082	8.42669	8.53774	8.59993	9.90042	8.82145	8.9398	8.34681	8.33795	8.33426
4922502B01Rik	10.2679	10.2696	10.2337	10.2339	10.3127	10.3685	10.4339	10.1166	10.2257	10.1187	9.99283	10.3157
Itga7	12.3032	11.4874	11.7621	10.7739	10.9389	10.6384	12.9375	11.2999	11.503	10.2357	10.2807	11.8723
Stk35os1	10.3084	10.3427	10.4194	10.3927	10.4086	10.4858	10.3108	10.1421	10.0923	10.096	10.1391	10.0764
Slc25a22	11.0999	11.0253	11.057	10.9457	10.9896	10.9383	10.6778	10.8811	10.9876	10.8283	10.8631	10.8163
Rfx1	11.2126	11.3301	11.2836	11.078	11.0206	11.1631	11.9224	11.8202	11.8289	11.8751	11.8582	11.8425
Cnot6	14.1699	14.2611	14.2394	14.1233	14.1743	14.0768	14.4963	14.9309	14.7661	15.0107	15.0595	14.8697
B3galt1	12.2313	12.3149	12.1985	12.2402	12.2212	12.4225	11.1828	11.3023	11.0682	11.1634	11.1092	11.1156
Tbc1d25	10.3645	10.4159	10.4868	10.3299	10.443	10.3485	9.93945	9.95984	9.93311	9.74079	9.81738	9.87446
Myof	10.1691	10.2372	10.2936	9.68509	9.65347	9.56028	9.30861	9.38045	9.37358	9.47907	9.3508	8.90528
Tead3	11.2675	11.2525	11.2015	11.0831	10.9572	11.2423	11.6033	10.717	10.8602	10.4415	10.6167	10.7263
1600020E01Rik	10.0891	10.1493	9.92272	9.74126	9.8821	10.1383	9.81979	9.53257	9.68869	9.37126	9.397	9.55714
Zfp280b	10.4309	10.6177	10.4339	10.5126	10.5705	10.5093	10.689	11.1057	11.0362	11.0683	11.1751	10.8493
Stxbp2	9.59733	9.62925	9.71764	9.14234	9.06474	9.56601	9.29335	8.63958	8.60813	8.65794	8.52565	8.5634
Odc1	15.0156	15.137	15.1463	15.8121	15.7226	15.5129	14.0536	14.9368	14.8555	15.1877	15.1494	15.0639
Arl4d	9.26889	9.52238	9.42039	9.38281	9.48915	9.32608	9.39367	9.78419	9.7875	9.62308	9.76542	9.93969
Cetn4	9.77362	9.61056	9.71764	9.76487	10.0802	9.67839	9.38968	9.0932	9.31923	9.13476	9.11919	8.97755
Itpka	8.7712	8.87305	8.8186	9.01596	8.86021	8.88987	9.54737	9.30827	9.32177	9.21834	9.14415	9.37754
Perm1	9.18703	9.33096	9.35803	9.32185	9.25296	9.38854	10.0778	9.08958	9.36876	8.56278	8.93655	8.94415
Cideb	9.54984	9.38565	9.3551	9.39912	9.38541	9.39078	8.64216	8.45882	8.47386	8.47854	8.42937	8.3713
Ndufaf5	11.3066	11.2186	11.2534	11.4043	11.4373	11.0702	10.6141	11.1645	11.2103	11.2805	11.2279	11.3424
Tbc1d2	9.22568	9.25486	9.37541	9.50387	9.65545	9.25697	9.81843	8.88493	9.03817	8.98366	8.85783	8.89322
Fbn2	10.0697	10.2817	10.2196	10.6191	10.5233	11.0048	11.0078	13.4266	13.213	13.7152	13.8094	14.0062
Elovl2	13.7503	14.0613	13.923	14.0853	13.9987	14.1078	11.93	12.6529	12.393	12.513	12.6722	12.4436
Arhgap39	11.8206	12.0357	11.9413	12.0026	11.809	12.028	11.9268	12.0697	12.0163	11.9442	12.0161	12.3322
Smim19	12.144	12.1263	12.1937	12.0111	12.0304	12.0069	11.5487	11.2348	11.2706	10.9338	11.0772	11.0693
4933421O10Rik	10.7018	10.7576	10.6576	10.7706	10.7228	10.5638	10.36	10.0862	10.1815	10.2196	10.0714	9.96258
Hnrnpk	15.2762	15.277	15.277	15.4391	15.4607	15.2849	15.7037	15.9969	15.9679	16.1038	16.0776	16.0291
Atp1b2	17.8172	17.6235	17.7159	17.663	17.7599	18.1244	16.7147	15.5551	15.6105	14.7721	14.9233	15.382
Stoml2	12.7957	12.7706	12.797	13.0644	13.0742	12.6975	12.8138	13.3318	13.3527	13.3214	13.3199	13.4062
Pkp4	13.5804	13.348	13.5589	12.731	12.6439	13.1665	12.4384	13.0644	13.0047	13.0687	13.0911	13.1177
Entpd2	8.47054	8.66165	8.85588	8.91784	8.66409	9.09568	9.78232	8.36602	8.39636	8.06916	8.32419	8.35949
Yju2	10.5358	10.5288	10.5824	10.7423	10.7736	10.6441	10.7667	11.1147	11.2453	11.1377	11.0471	11.1144
Ptpdc1	12.1908	12.4915	12.4431	12.5403	12.522	12.6856	12.2372	11.8693	11.9103	11.7596	11.8398	11.7474
Hprt	10.6679	10.9069	11.0231	11.1272	11.0905	10.9687	10.7413	12.3263	12.3377	12.6739	12.5893	12.471
Babam1	12.6169	12.6577	12.6625	12.7354	12.7025	12.5846	12.8472	12.8675	12.9838	12.8621	12.8415	12.9456
Vezf1	13.1579	13.045	13.0216	12.8509	12.9536	12.9809	14.1747	13.7315	13.7852	13.8027	13.7268	13.7061
Gtf2f1	12.6791	12.706	12.6528	12.9925	12.911	12.6733	12.8936	13.0486	13.1402	13.126	13.1165	13.1216
1810010H24Rik	10.3787	10.4404	10.4856	10.3998	10.4578	10.5218	10.6075	10.5274	10.5144	10.4951	10.2728	10.5302
6530402F18Rik	10.8237	10.6329	10.7414	10.9878	11.0631	11.2205	10.7392	10.6659	10.6379	11.1744	11.0676	11.3061
Dnajc30	11.2241	11.0423	11.1462	11.302	11.2734	11.3456	11.2587	10.8762	11.0082	10.916	10.8294	10.9902
Ssh2	11.2551	11.4461	11.3238	11.321	11.3596	11.3976	11.8489	12.2104	12.0737	12.1186	12.1162	12.1088
Hnrnpul1	14.5878	14.6471	14.6062	14.691	14.7785	14.5311	15.1562	15.1219	15.2648	15.1458	15.1933	15.0984
AW046200	8.98095	8.81732	8.94841	8.99128	8.75633	8.75664	8.53378	8.65314	8.51537	8.46997	8.59779	8.44355
Alg5	12.2926	12.4104	12.3515	12.4835	12.3808	12.4133	11.963	12.1525	12.157	12.1239	12.0753	12.2409
Fam184b	10.8606	11.3178	11.1857	10.0249	10.2093	10.1792	8.70069	8.83159	8.78033	8.53398	8.59104	8.68147
Efcab1	9.08269	9.35985	9.37253	9.40879	9.46825	9.66099	8.81096	8.53308	8.49097	8.56971	8.50976	8.61006
Dclk1	14.9192	14.6446	14.6799	14.5921	14.7315	14.4319	14.6043	14.6808	14.5997	14.4998	14.5751	14.6416
Ap3s1	11.7242	11.7997	11.7463	11.9239	11.937	11.8149	12.3149	12.0076	12.2037	11.9657	12.0407	11.8874
Cubn	8.79305	8.75174	8.74341	8.71566	8.86021	8.76607	9.08011	9.07494	8.932	8.85484	8.78411	8.97025
Ptdss1	14.1111	14.0474	14.0435	14.0169	14.0541	14.1221	13.4599	13.1898	13.1362	13.2932	13.2383	13.2449
Sgf29	10.1524	10.3131	10.1516	10.3755	10.2529	10.3032	10.2364	10.7942	10.9106	10.8951	10.8844	10.8616
Arhgef3	9.56817	9.81247	9.84935	9.74126	9.56683	10.1419	10.6834	10.2955	10.4104	9.9347	10.0674	9.98227
Ptma	14.439	14.4702	14.4487	14.4899	14.5394	14.3092	15.4378	15.901	15.8953	16.0323	15.9778	15.9993
Alx4	8.41705	8.68411	8.69892	8.93417	8.76166	8.80251	8.60489	8.61857	8.6636	8.76877	8.65488	8.68147
Shfl	9.22252	9.33583	9.27592	9.01596	8.94273	9.2995	9.76814	9.55103	9.82194	8.99438	9.26522	9.78934
Wapl	13.0054	13.1166	13.0893	13.1862	13.1436	13.1416	13.3615	13.4587	13.2881	13.586	13.5671	13.5487
Chml	12.0309	12.1784	12.1369	12.0133	12.0582	12.4404	11.1515	11.5938	11.4184	12.0284	11.8796	11.8902
Hipk2	12.2136	12.1178	12.0725	12.2569	12.1471	12.2461	12.2285	12.0967	11.6699	12.2305	12.2408	11.5465
Snx8	12.7816	12.6601	12.72	12.6349	12.5961	12.3937	12.761	12.9368	12.8758	12.7385	12.6812	12.8005
Tchp	11.158	11.1611	11.0631	10.912	11.0164	11.0327	11.3977	11.2164	11.3142	11.1582	11.2761	11.2374
Kirrel3	12.68	12.6154	12.6318	13.1304	13.0968	13.6178	11.1353	12.4111	12.2667	12.0481	12.1484	12.5703
Dpf3	11.0703	11.2427	11.1871	11.4288	11.2976	11.1715	10.7009	11.8952	11.7101	11.8249	11.8163	11.6778
Rwdd2a	9.75637	9.8251	9.75093	9.76253	9.82504	9.87228	9.92072	9.59809	9.60625	9.54739	9.44579	9.65274
Magef1	9.48072	9.56831	9.45824	9.50093	9.51191	9.55836	10.028	9.72669	9.74517	9.87698	9.59619	9.74271
Gck	8.62085	8.67858	8.56533	8.41274	8.39547	8.47135	8.61581	8.99368	9.12936	9.29263	9.18919	9.28898
Gin1	10.1774	10.0207	10.1781	10.0287	9.92875	10.1941	10.3338	10.2171	10.3381	10.4444	10.4442	10.3633
Zfp605	10.5525	10.5132	10.3725	10.5178	10.4755	10.597	11.0714	10.475	10.3971	10.4395	10.3505	10.4939
Ppp1cc	12.5887	12.6931	12.662	12.784	12.7481	12.7184	13.0288	13.4452	13.5015	13.5913	13.6378	13.636
Zmynd8	13.1437	13.1793	13.1396	12.9833	13.0369	13.1451	13.3737	13.2741	13.2644	13.2375	13.3198	13.2459
Gpx8	13.0661	13.1051	13.1158	12.9858	13.0208	13.1591	12.4751	12.1634	12.2212	12.1067	12.1057	12.4203
Ptk2b	9.06027	9.10057	8.77336	8.83038	8.88283	8.86598	8.79517	8.7793	8.69218	8.51886	8.63026	8.71406
Kiz	12.6246	12.6531	12.7048	12.8275	12.6974	12.5272	13.2726	13.1071	13.1068	13.1867	13.1607	12.7276
Fat3	11.27	11.1828	11.1661	10.7857	10.6772	12.1322	11.8278	11.5751	11.4696	11.5814	11.4218	11.7339
Ift172	12.377	12.4213	12.3061	12.0823	12.0922	12.3238	13.0791	12.4543	12.4716	12.3679	12.4494	12.4432
Dnajc25	10.5039	10.776	10.6132	10.8152	10.8505	10.6506	10.2156	10.7539	10.752	11.0017	10.8887	10.8616
Cnksr3	11.3459	11.3574	11.22	11.3094	11.3084	11.2885	11.4331	11.6384	11.6165	11.8433	11.8571	11.6126
Fanci	9.85815	10.3406	10.2295	9.80396	9.67316	9.67146	11.1724	12.5624	12.3757	12.6501	12.7208	12.703
Kif5a	11.0746	10.6882	10.6111	10.173	10.2771	10.6003	10.4092	9.28203	9.30389	9.01541	9.21521	9.19172
Inpp5e	11.6726	11.7546	11.7123	11.5477	11.6251	11.6823	11.6637	11.3968	11.3785	11.3702	11.3897	11.3434
Pias1	12.1653	12.0661	12.1394	12.1284	11.9038	12.161	12.6478	12.1673	12.2558	12.1559	12.1355	12.1371
Sdhaf4	11.5703	11.4162	11.4961	11.547	11.5587	11.3747	11.255	11.1618	11.3452	11.1892	10.9759	11.3259
Slc20a2	14.7548	14.5232	14.5501	14.0551	13.9805	13.8525	14.1218	13.7285	13.7331	13.5519	13.5288	13.5628
Trpm3	11.1621	11.2225	11.1348	11.2525	11.118	12.3835	9.74799	9.99026	9.82356	9.75764	9.67281	9.7579
Nupr1l	9.35834	9.43541	9.46881	9.3729	9.30091	9.2847	9.08835	8.84654	9.10426	8.73402	8.78896	8.71933
Fign	9.81663	9.72185	9.75911	9.87642	10.0746	9.50331	10.1353	10.4273	10.5553	10.364	10.4013	10.3706
Grip1	12.7689	12.597	12.7627	12.9285	12.9233	12.4841	11.8822	12.2742	12.2907	12.272	12.2411	12.2302
Nckap5l	12.4698	12.4556	12.3676	12.1905	12.226	12.1285	13.3171	13.0254	13.1056	13.0022	13.0428	12.9356
Slc7a8	9.41216	9.11293	9.26636	9.05399	9.08577	9.07413	9.08561	8.83661	8.95134	8.84627	8.83109	8.87268
Slbp	11.7116	11.6789	11.6441	11.9475	11.8862	11.6052	11.3871	12.8562	12.8266	13.1165	13.042	13.0552
Orai1	12.1985	12.4841	12.3658	12.6027	12.5154	12.7719	11.5964	12.1144	12.1141	12.4674	12.4375	12.5094
Cdk1	10.4811	11.1449	11.2468	10.2062	10.076	9.8121	12.1542	13.9291	13.8739	14.1698	14.0854	14.1287
Cenpn	9.50023	9.77704	9.84367	9.58043	9.43974	9.3237	10.6946	11.998	11.931	12.01	11.991	12.0811
Snx7	11.4974	11.7002	11.763	11.6325	11.5851	11.6777	10.0855	10.9218	10.882	11.205	11.1465	10.9461
1110008P14Rik	11.6166	11.1012	11.1995	11.231	11.4588	11.2221	11.0836	11.2366	11.4969	11.2853	11.1957	11.7246
Kndc1	8.7486	8.86057	8.81311	8.70068	8.93028	8.92433	9.35099	8.71046	8.71408	8.70795	8.75932	8.69799
Stard3	12.8258	12.86	12.8519	12.7643	12.7342	12.8621	13.0784	12.6309	12.7482	12.7702	12.7278	12.7303
Top2b	14.7161	14.7496	14.663	14.594	14.6739	14.6022	15.1589	15.2144	15.0297	15.4228	15.4023	15.224
Sgo2a	9.80741	10.2574	10.3291	9.65725	9.33342	9.23106	11.2703	12.4834	12.2627	12.5751	12.556	12.4889
Kdm6b	13.2656	13.1902	13.2065	13.051	13.077	13.0899	13.9741	13.3418	13.4269	13.2761	13.2273	13.0168
Grin2b	10.1705	9.94039	10.0528	9.30069	9.24425	9.41513	8.63177	9.21478	9.08495	8.7391	8.88781	8.92496
Eef2kmt	10.9805	10.965	11.0586	11.4615	11.2976	11.2254	10.5743	11.1215	11.2274	11.2948	11.2125	11.1553
Rpl30	12.246	12.0852	12.1748	12.6024	12.994	12.2195	13.0501	13.047	13.2206	13.1688	13.0057	13.4637
Nae1	11.7021	11.6983	11.7266	11.8567	11.9293	11.6287	11.8188	12.2174	12.0628	12.2541	12.2553	12.2819
Slc35f2	8.36726	8.45984	8.42685	8.41274	8.45882	8.37675	8.67218	8.88959	8.78994	8.95061	9.1	8.85582
Wdr81	12.9949	13.216	13.174	13.2477	13.0047	13.3056	13.1823	12.1826	12.1232	11.8263	11.8622	11.9255
Coro1b	14.0782	13.9592	13.9795	13.9134	13.8519	13.9179	14.2459	13.7303	13.8423	13.472	13.4879	13.6216
Eogt	10.3096	10.351	10.4315	10.2828	10.1404	10.3393	10.3848	10.061	9.91676	9.76763	9.7075	9.83422
Tango2	10.9388	10.9444	11.0035	10.8472	10.7786	10.9323	11.1226	10.6554	10.8661	10.6536	10.6255	10.8573
Mamld1	10.9888	11.0504	11.0448	10.8705	10.909	11.2038	10.8357	11.4029	11.1086	11.3737	11.4288	11.3176
Stam2	12.4537	12.6247	12.6323	12.6679	12.6205	12.7973	12.3425	12.5656	12.4093	12.6472	12.5685	12.6381
Ahctf1	11.9362	12.1512	12.0902	12.185	12.2117	12.1387	11.9793	12.8542	12.571	13.0267	13.0727	12.9092
Ubxn8	11.9546	12.0437	12.0721	12.1313	12.0467	12.2678	11.8278	11.7814	11.8322	11.907	11.8294	11.8105
Nab1	11.6642	11.5564	11.5055	11.2684	11.5226	11.1951	12.4044	12.9276	12.7802	13.025	13.0335	13.0109
Tyw5	11.4789	11.3121	11.2009	10.9887	11.0951	11.162	10.8458	10.2993	10.3774	10.1311	10.3666	10.3623
Susd1	9.17379	9.20897	8.82945	9.20337	9.37265	9.2441	9.56621	9.64958	9.68143	9.68698	9.56607	9.48713
Gab2	12.4423	12.4056	12.3252	12.3293	12.3357	12.6242	12.9803	12.6952	12.6447	12.5967	12.5479	12.753
St3gal4	10.401	10.3216	10.2434	9.91626	10.1052	10.143	10.2539	11.114	11.0963	11.1128	11.0784	11.1288
Prok1	8.33889	8.43238	8.55678	8.26783	8.37136	8.32926	8.72345	9.52322	9.51102	9.31036	9.26792	9.55714
Ssr4	13.0159	13.0195	13.0567	13.299	13.2383	13.0677	12.6056	12.7046	12.7961	12.86	12.6806	12.8439
Inka1	8.92935	9.07851	8.89131	8.89552	9.08923	8.73734	8.74107	9.07862	8.87931	9.19036	8.82195	8.85154
Ankrd42	10.1952	10.2074	10.2626	10.2339	10.3542	10.1513	10.3356	9.92366	9.99503	10.032	9.94202	9.91342
Pdgfra	10.0209	9.86525	9.81094	9.70247	9.67901	9.4891	12.5232	10.4463	10.4446	9.87394	9.89367	9.82316
Slc37a2	13.0579	13.0212	13.0503	13.0243	13.0339	13.4977	11.1734	11.3759	11.2977	11.4332	11.4897	11.5062
Gnb4	13.2127	13.5329	13.5145	13.079	13.0581	14.2747	12.3217	12.4199	12.348	12.3174	12.2748	12.9075
Zmiz1	14.3268	14.3053	14.2298	14.5049	14.2324	15.1008	15.0788	14.6462	14.5056	14.4725	14.4517	14.3367
4930523C07Rik	9.82577	10.1224	10.1752	9.91832	9.59436	10.4155	9.33846	9.34776	9.35904	9.27977	9.23497	9.51443
Etv3	11.6482	11.6449	11.6906	11.7893	11.6889	11.8397	11.8998	11.5986	11.6752	11.7081	11.7466	11.6147
Rbm15b	12.3216	12.6098	12.4483	12.5297	12.5869	12.4425	13.1749	12.9431	12.9268	12.9699	13.0275	12.8861
Zic4	10.2563	10.4258	10.4588	10.3653	10.208	8.50334	10.1833	9.71881	10.0062	9.49392	9.58823	8.40421
Cdkn1a	15.2962	15.0323	15.0832	14.8025	14.784	15.681	14.5394	15.2811	15.422	15.6599	15.5478	15.7007
Vcan	12.7281	12.8012	12.6635	12.5776	12.7548	12.1676	14.4732	13.6957	13.4707	13.4564	13.5602	12.9748
Fgf14	10.8134	10.4277	10.3888	9.79488	10.2565	9.93243	10.4665	10.5758	10.4084	10.4551	10.479	10.3788
Hsd17b11	13.5772	13.549	13.4834	12.8383	12.8839	13.4135	13.1912	11.8413	11.8896	11.2574	11.27	11.6814
Rab8b	12.807	12.6912	12.6677	12.6528	12.7218	12.5026	13.1682	13.3181	13.0962	13.0835	13.1783	13.0289
Glul	16.6111	16.1745	16.2947	15.4481	15.5624	15.7955	16.3584	15.1312	15.1159	14.81	14.776	14.848
Angpt2	10.7083	11.5336	11.4645	11.2169	10.7661	12.8202	10.0998	12.1926	11.8498	11.9985	11.8439	13.1106
Fam222b	12.6929	12.6006	12.6489	12.7141	12.7104	12.5409	12.9483	12.8837	12.9684	12.9948	12.9662	12.6853
E2f3	11.9485	12.0899	12.0832	11.978	11.9555	12.1515	12.0199	12.8071	12.6102	12.9741	12.9986	12.7594
Foxj2	12.4243	12.4868	12.3364	12.3	12.2215	12.3837	12.4189	12.0134	11.9806	11.888	12.0032	11.9353
Slco5a1	9.05648	8.95872	8.86105	8.55392	8.61858	8.96445	9.63058	9.70888	9.66678	9.74079	9.4881	9.75622
Nudt16	10.684	10.5012	10.5028	10.3812	10.5032	10.3785	10.8148	10.0184	10.2998	9.83379	9.77735	9.75454
Cwf19l2	11.0624	11.1845	11.1005	11.1113	11.1226	11.172	11.5883	11.5943	11.5273	11.5072	11.5071	11.6143
Nek6	13.0734	12.8179	12.7988	13.2068	13.3805	12.956	11.8319	12.7107	12.6891	12.7238	12.6115	12.7004
Maf1	13.5025	13.4508	13.492	13.336	13.3377	13.4206	14.0291	13.121	13.2924	12.9083	12.9099	13.1962
Idh2	13.9354	13.7705	13.9302	13.9494	13.9835	13.6716	14.0359	14.6292	14.6871	14.898	14.7856	14.7986
Smim13	13.4759	13.6951	13.6934	13.5744	13.4771	13.4434	12.7537	12.8177	12.6405	12.647	12.7278	12.6129
Faf2	13.3855	13.3153	13.3977	13.5796	13.502	13.4069	13.2728	13.3376	13.1696	13.442	13.4315	13.4156
Cdkn2c	12.1245	12.4514	12.58	12.2268	12.1156	12.1703	13.0346	13.8767	13.98	13.9864	13.9613	14.1434
Ppt2	12.6949	12.7955	12.7523	12.5166	12.4611	12.8016	12.5965	12.7573	12.7659	12.7342	12.6966	12.8179
Zscan21	12.4013	12.3676	12.3202	12.0996	12.0741	12.1607	12.9568	12.1624	12.2904	12.2206	12.1547	12.1531
Fam241b	9.48563	9.33826	9.49992	9.32881	9.53421	9.11968	9.61605	9.49228	9.45235	9.26412	9.32307	9.14208
Zwint	15.2495	15.1137	15.1598	15.3126	15.3157	14.8746	14.4961	14.7674	14.7182	14.7586	14.6915	14.7096
Rgs9	12.7218	13.1828	13.0171	12.3924	12.5081	12.6721	10.7593	10.0788	10.1483	9.81161	9.95088	9.89559
Creb3l4	8.35344	8.06916	8.27602	8.39817	8.06916	8.06916	9.01117	8.6464	8.75061	8.45226	8.36352	8.40421
Amz2	13.0783	13.0485	13.0796	13.2959	13.3024	13.2681	12.9177	12.9301	12.8894	12.9094	12.9503	12.8732
Pwp2	10.5379	10.9165	10.863	10.94	10.9462	11.0321	11.2153	11.7975	11.7189	12.0496	11.9631	11.8208
Ccng1	15.4114	15.2099	15.2863	15.0168	15.0624	15.2395	14.7107	15.2947	15.1706	15.6051	15.5861	15.413
Rab40b	10.1788	10.0233	9.98014	9.79031	9.81987	9.87081	10.1182	9.50667	9.80402	9.47907	9.67466	9.58473
Limd2	11.5173	11.4629	11.6925	11.4043	11.5663	11.0296	11.9547	12.2174	12.2536	12.3282	12.2753	11.94
Tfrc	14.2618	13.8073	14.0161	14.3059	14.5803	13.6222	12.6173	13.9736	13.7455	14.38	14.362	14.0897
Gar1	10.5231	10.7139	10.7716	11.0788	10.9462	10.9487	10.8212	12.4933	12.3715	12.7978	12.5794	12.5662
Gmds	11.5887	11.6047	11.534	11.8833	12.0164	11.4224	10.2076	10.7315	10.8484	10.8269	10.7964	10.6266
Chrm4	9.51463	9.68003	9.65479	9.53284	9.70019	9.72907	10.6037	8.90794	8.99591	8.87168	8.93261	8.87683
Gm37013	8.73699	8.06916	8.06916	8.06916	8.06916	8.71743	8.97757	8.06916	8.75566	8.06916	8.40886	8.06916
Kdm2a	13.5183	13.512	13.5483	13.5132	13.5193	13.4858	13.7821	13.7514	13.5634	13.823	13.8056	13.6148
Vldlr	13.5735	14.129	13.9882	13.5292	13.5979	13.8747	12.3392	12.9012	12.9029	13.1591	13.1645	13.18
Numbl	12.5188	12.4954	12.4056	11.9922	12.1521	12.0701	13.1054	11.8624	12.0212	11.2361	11.3136	11.5862
Gspt1	14.5855	14.7736	14.7725	15.0186	14.9829	14.9839	14.0718	15.1214	15.0056	15.2792	15.3008	15.1589
Gnpat	13.1477	13.0837	13.141	13.3008	13.2817	13.1832	13.4283	13.775	13.6422	13.8145	13.7815	13.6984
Erc1	13.1173	13.2404	13.2687	13.2622	13.2789	13.3158	12.3102	12.1433	11.823	12.2849	12.18	12.0911
Gatd3a	13.3432	12.9891	13.0452	13.3195	13.3174	13.1404	12.5461	12.2679	12.3313	12.062	12.0426	12.2587
Fyco1	13.0025	12.9456	12.9397	12.5688	12.606	12.8645	12.461	11.9391	11.8107	11.6871	11.7247	11.7748
Ager	9.3829	9.16944	9.21713	9.03993	8.99835	9.08958	9.75523	9.22109	9.40906	9.14376	8.99714	9.20021
Fbxo6	11.4709	11.3866	11.4461	11.2372	11.1063	11.3776	11.1071	10.9179	11.0291	10.8098	10.6781	10.9809
Ppm1m	11.8168	11.7827	11.764	11.7403	11.8553	11.7672	11.9066	11.9582	12.0394	12.2269	12.0831	11.944
Prr3	11.9607	11.8402	11.9388	12.0573	12.0143	11.9165	11.8738	11.9376	11.9862	12.0362	12.0519	11.9878
Nlgn2	14.1521	14.112	14.1029	13.9261	13.8699	13.8635	14.2502	13.7164	13.8911	13.4393	13.3864	13.2324
Naa38	11.3587	11.2589	11.2057	11.4693	11.3596	11.3544	11.3964	11.7672	11.8152	11.9611	11.7755	11.8009
Foxd2	8.4284	8.27364	8.22945	8.53346	8.56871	8.64193	8.50742	8.77384	8.70323	9.22109	9.17739	9.08638
Map2k7	13.006	13.0468	13.0246	12.9064	12.8413	13.0795	13.6797	13.2456	13.3039	13.2518	13.2922	13.2774
Mob3b	9.33034	9.19223	9.10263	8.66955	8.79276	8.85374	10.2568	10.1421	10.2056	10.1581	10.0647	9.90454
Gprasp2	11.3581	11.2855	11.2965	10.9832	11.0563	10.757	11.1485	10.9598	10.8726	10.7197	10.7956	10.5981
Nabp2	12.7471	12.7039	12.7269	13.0414	13.0669	12.834	13.0009	13.24	13.4317	13.3464	13.2942	13.3294
Zfp397	12.5759	12.5385	12.4749	12.4598	12.5069	12.3962	12.7539	12.2884	12.1854	12.277	12.379	12.3036
Ctdspl2	12.0119	12.045	11.972	11.9628	12.0932	11.9763	11.9799	12.4842	12.4563	12.5702	12.6199	12.4788
Spp1	8.81939	8.69502	8.69229	9.02081	9.04319	8.69158	8.7099	10.1449	9.92571	10.1323	10.1018	10.8237
1700017B05Rik	11.6093	11.6131	11.555	11.3711	11.572	11.4896	11.5068	12.3184	12.2495	12.4527	12.3891	12.2625
Camk2g	13.5317	13.5355	13.5861	14.0914	14.0221	14.1822	13.7976	13.0595	13.0977	12.8383	12.8825	13.0161
Tmem169	9.17379	9.24692	9.11775	9.2495	9.19026	9.07724	9.2345	8.85145	8.87931	8.57655	8.8033	8.76479
Cwc27	11.4432	11.2557	11.2541	11.3463	11.529	11.2555	11.6542	11.7775	11.8789	11.735	11.595	11.8197
Zfp862-ps	12.555	12.7955	12.5917	12.5758	12.6103	12.8706	12.4353	12.2899	12.2034	12.2359	12.1765	12.2228
Tom1l1	12.7842	12.6652	12.7912	13.0702	13.0598	13.2306	11.9084	11.9532	11.9498	12.0607	12.0468	12.1415
Otx2	11.4273	11.1766	11.2907	10.9943	11.2315	9.68527	11.865	11.1984	11.5513	11.2465	11.3739	9.87294
Relb	10.4343	10.3808	10.4327	10.4635	10.3092	10.7917	11.0645	10.6245	10.5163	10.5082	10.3011	10.6386
Rpl12	10.3464	10.3184	10.3265	10.5837	10.7098	10.2853	10.9063	11.4747	11.5797	11.8339	11.754	11.6431
Bmp15	8.43939	8.28999	8.55678	8.26783	8.35853	8.50334	8.33818	8.06916	8.38531	8.35912	8.06916	8.21451
Twf2	12.0905	11.8833	11.9652	12.1333	12.1655	11.9179	11.8483	11.8519	11.9406	12.0249	11.9573	11.9447
Gprin1	10.2895	10.0511	10.1708	10.0455	10.2795	10.1311	11.3219	11.6712	11.5071	11.9508	11.9515	11.9597
Heatr5a	12.8325	12.7594	12.8251	12.7845	12.8933	12.6232	11.9709	12.6061	12.4101	12.7215	12.7804	12.6186
Olfm3	9.73099	9.32851	9.31629	9.15901	9.10631	9.04883	9.23217	8.49761	8.62726	8.51886	8.40886	8.81635
Serpinh1	15.7991	15.7942	15.7885	16.0742	16.1165	15.6044	15.5935	16.092	16.1275	16.5059	16.4329	16.2101
Mark2	12.7052	12.7609	12.7103	12.7653	12.7952	12.7771	12.9911	12.9954	13.0431	13.0749	13.0393	12.9292
Btbd9	13.0027	12.9988	12.9416	12.9464	13.0818	13.1016	12.7728	12.5816	12.3833	12.5067	12.5338	12.5074
Srp19	11.9942	12.1477	12.172	12.2738	12.1717	12.2417	12.0169	12.263	12.3519	12.3515	12.2794	12.2683
Sephs2	11.9179	12.0864	12.0725	12.264	12.1297	12.0467	12.0843	13.0639	12.9211	12.4023	12.2177	13.0534
Mphosph10	11.2669	11.4414	11.5496	11.7064	11.5275	11.6858	11.2573	12.1161	11.9481	12.3197	12.3255	12.136
Faxc	11.5323	11.296	11.2881	11.157	11.2669	10.9104	12.4169	12.1005	11.87	11.9953	11.9638	11.8525
Mbtd1	12.9699	12.9854	12.9293	12.6834	12.7585	12.7117	13.6591	13.0959	12.9414	12.9993	13.0566	13.0133
Nadk	13.9337	13.8952	13.9378	14.0474	14.0468	13.7593	13.8489	14.2439	14.2381	14.3692	14.3834	14.3301
Tmco1	13.2058	13.1278	13.1907	13.2823	13.297	13.29	12.9836	12.9143	12.8053	12.9109	12.9367	12.9771
Rps15a-ps6	9.05267	9.11293	9.07158	9.27908	9.38287	9.17425	9.35306	9.48987	9.52364	9.79713	9.62166	9.537
Anxa11	9.50264	9.55255	9.47406	9.08593	9.05403	9.64688	9.36541	8.9731	9.11375	9.05595	9.0637	9.1599
Enox2	11.2203	10.9288	10.8992	10.9692	11.0711	10.8628	11.4511	11.5933	11.4904	11.6408	11.5608	11.5057
G630025P09Rik	9.36385	9.28855	9.10643	9.12536	9.19026	9.13436	8.67703	8.87077	8.78033	8.74915	8.68988	8.46172
Gm4285	9.81295	9.74222	9.52519	9.8462	9.50965	9.68527	9.68082	9.24899	9.52154	9.28751	9.18035	9.13
Auh	11.9871	11.994	12.1019	12.1395	12.04	12.274	11.7664	11.2348	11.238	11.1158	11.1416	11.1876
Zeb1	14.8035	14.815	14.7583	14.7537	14.7118	14.5162	15.5989	15.9608	15.7888	15.9585	15.985	15.7079
Kdm3a	13.6394	13.6195	13.6759	13.2367	13.333	13.4685	13.8372	13.329	13.4155	13.0459	13.1114	13.295
Agtpbp1	11.8218	11.7474	11.7175	11.6406	11.7825	11.5714	11.4744	11.8005	11.6441	11.6927	11.8691	11.6231
Ywhah	15.0986	15.7115	15.8463	15.2288	15.0337	14.4782	13.8242	14.9588	14.9343	15.1565	15.0698	15.1645
Tep1	9.46086	9.13416	9.32236	8.93417	8.94273	9.49318	9.37964	8.78471	8.86232	8.76392	8.74397	9.13606
Sqstm1	15.3782	15.2009	15.2284	15.215	15.2245	15.291	15.4973	14.4051	14.5211	14.3648	14.254	14.37
Bcas1	9.86875	9.6531	9.96129	10.4849	10.551	9.53901	12.2537	12.1803	12.3975	13.1455	13.1141	12.1572
Nwd1	14.2682	14.1266	14.0795	14.6335	14.6362	14.8963	13.4792	14.3796	13.9518	14.6253	14.6087	14.759
Kctd2	11.9497	11.9672	11.9835	11.9596	12.0115	11.8813	11.8529	11.8725	11.9234	11.7269	11.6064	11.737
Prrg1	11.3482	11.26	11.3908	11.1447	11.4043	11.0844	11.2032	11.4496	11.6123	11.2815	11.3548	11.3657
Bub3	12.8166	12.9038	12.9199	12.9803	12.95	12.8589	13.3164	14.0683	14.0812	14.2883	14.2219	14.1532
Krtcap2	12.4559	12.3889	12.5392	12.6665	12.7066	12.456	12.3406	12.9071	12.9704	13.175	13.0569	13.0666
Wrnip1	11.6906	11.9252	11.8758	12.2125	12.0518	11.8184	11.851	12.4721	12.416	12.6223	12.5847	12.5666
Ap3m2	14.0304	13.7138	13.8321	13.6991	13.7065	13.4365	14.4007	13.5842	13.5921	13.5812	13.5891	13.2812
Zbtb17	11.6745	11.755	11.7791	11.7819	11.7666	11.7466	12.4263	12.3774	12.4199	12.2272	12.3438	12.3578
Lrrc75b	12.538	12.8734	12.8644	12.7136	12.4214	14.018	11.6542	10.255	10.5599	9.72714	9.96405	9.79097
Trmo	9.52413	9.58386	9.66807	9.73887	9.72099	9.73731	9.4366	9.78606	9.81383	10.1224	9.90899	9.96541
Acsl1	10.9031	11.0579	10.9577	11.0754	11.0406	10.8827	10.3043	10.6206	10.3991	10.7028	10.8608	10.6835
Hnrnpl	14.8743	14.8038	14.8355	14.9683	15.052	14.5673	15.2688	15.8408	15.8993	15.9373	15.9112	15.8871
Fv1	9.86699	9.84379	9.78929	9.91213	9.78308	9.73567	9.94069	10.4463	10.3294	10.6511	10.7393	10.472
Prelp	8.48039	8.67858	8.86105	8.38292	8.38365	8.55414	10.7064	9.78979	9.84436	9.29007	9.23217	10.2056
Rbpj	12.1803	12.1324	12.0568	11.9153	12.0712	11.9757	12.9565	12.6578	12.6073	12.6851	12.7148	12.6379
Fuom	11.2749	11.0946	11.0961	11.3933	11.3437	11.3154	10.1699	10.4804	10.4387	10.6686	10.5514	10.7647
Shank2	10.5146	10.8727	10.6708	10.3855	10.2294	11.04	9.96278	9.91697	9.81057	9.70985	9.49246	9.80878
Myo1e	12.0953	12.098	12.1591	11.831	11.8166	11.9814	12.7879	12.0756	11.9968	12.1274	12.1219	11.9333
Ralbp1	13.3706	13.4257	13.5153	13.638	13.53	13.6702	13.4053	13.1606	13.3293	13.327	13.2799	13.1694
Nup98	12.3624	12.4329	12.3908	12.3439	12.4222	12.4128	12.3305	12.9845	12.8423	13.0495	13.1029	12.8645
Mafk	10.1719	10.3889	10.2168	10.2625	10.1563	10.252	10.5682	10.4079	10.302	10.1809	10.1555	10.2185
Mrps6	13.5579	13.1335	13.2326	13.326	13.5244	12.9285	12.8988	13.0565	13.0172	13.1908	13.1374	13.0873
Pdzk1	9.97651	9.89675	9.66145	9.86571	10.1066	9.99514	9.6762	9.75195	9.57073	9.77095	9.78917	9.64906
Swt1	10.3034	10.4297	10.2735	10.2177	10.3127	10.2155	10.7547	10.4227	10.4165	10.5073	10.4672	10.4252
Pnmal1	9.92716	10.0099	9.79127	10.0305	9.93191	9.86344	10.2403	11.1724	10.9585	11.3198	11.2015	11.1192
Fbln2	13.1098	12.9853	13.1491	12.8856	12.9706	12.6314	15.6473	16.767	16.723	16.1851	16.2193	17.1005
Hoxa5	8.65556	8.51728	8.62885	8.39817	8.39547	8.64193	8.66235	8.55794	8.51537	8.41404	8.54848	8.99552
Gbf1	13.7845	13.8623	13.7635	13.8083	13.6874	13.8768	13.712	13.8423	13.8279	13.9472	13.9634	13.8098
Klf8	9.44062	9.32114	9.31324	8.90116	8.98675	8.77537	9.17927	8.82654	8.90002	8.9161	8.92065	8.7599
Apobec3	10.8771	10.717	10.7173	10.5282	10.6709	10.5852	11.2941	10.6884	10.5861	10.7496	10.88	10.7023
Pde2a	10.2768	10.2372	9.67466	9.60483	9.68095	9.59794	13.4642	11.8396	11.8089	12.0487	12.0291	12.0793
Lin37	10.8556	10.8045	10.9162	10.6918	10.7019	10.7336	10.8193	10.6611	10.951	10.7666	10.7995	10.7263
Smim4	10.7663	10.5988	10.8012	10.7423	10.9543	10.7763	10.3979	10.3743	10.4496	10.2538	10.1096	10.3819
Morf4l1b	14.0547	14.0144	14.0287	14.1539	14.1513	14.026	14.2427	14.4348	14.4823	14.5582	14.5108	14.4637
Ppcdc	10.6669	10.6346	10.6556	10.6815	10.7211	10.528	10.9003	10.8672	10.8328	10.6486	10.7886	10.8866
Rhob	12.9559	13.5283	13.3371	14.0827	13.5426	15.2304	13.698	13.5328	13.6053	13.1958	13.1714	13.3562
Pcdhga9	11.9416	11.7267	12.062	10.8503	11.4553	12.1728	11.671	11.0961	11.1751	11.6903	11.305	11.4334
Tmem242	13.1501	13.0161	13.055	13.2986	13.2733	13.185	13.0156	13.0098	13.0265	12.961	12.8534	13.0385
Ing3	11.3926	11.5599	11.4438	11.4529	11.3888	11.5701	11.949	11.7463	11.7454	11.8386	11.7743	11.7998
Naa80	11.5693	11.5551	11.4345	11.4719	11.469	11.5975	11.6793	11.0891	11.2961	10.8415	10.9082	11.0556
4930578G10Rik	8.93378	8.88126	8.99299	8.77216	8.8321	8.74222	9.00516	8.83661	8.8918	8.88814	8.92065	8.85582
Zscan25	11.15	11.072	11.1181	11.102	11.0617	11.2323	11.2225	10.9382	10.8646	11.0281	11.0702	10.9021
E130201H02Rik	8.51756	8.49364	8.65794	8.51202	8.65782	8.63613	8.779	8.86599	8.8666	8.75904	8.80801	8.78872
H2ac7	8.61363	8.81732	8.73103	8.58302	8.64505	8.94283	8.88848	9.06005	9.31415	9.1287	9.16844	9.30429
Sv2a	13.622	13.7226	13.718	13.2535	13.2523	13.7736	11.9154	11.9487	11.8606	11.6346	11.6573	11.8204
Nsmaf	12.3454	12.3344	12.2437	12.1634	12.2526	12.1745	12.7709	12.4311	12.4911	12.3527	12.4771	12.5636
Gm5124	9.56589	9.35031	9.52269	9.46805	9.43733	9.07724	9.63858	9.52556	9.52573	9.52304	9.45484	9.55714
Pld2	12.5642	12.1958	12.4402	12.2827	12.3912	12.4212	13.0823	11.339	11.4904	10.6586	10.6739	11.0207
A930012L18Rik	9.16035	9.16655	9.20014	9.48611	9.24425	9.53706	8.69604	8.71649	8.70323	8.58994	8.63026	8.75497
Ppfia2	9.01758	9.12209	8.92984	8.81786	8.7774	8.74706	9.00214	8.85145	8.78033	8.94685	8.86652	8.41448
Itgb3	10.6621	11.3382	11.2084	10.7706	10.3127	12.0038	9.83743	9.18911	9.34429	9.10095	8.98612	8.86007
Mgat4a	13.0505	13.7033	13.7301	13.5796	13.1899	14.3925	11.073	11.3489	11.3663	11.0508	11.0664	11.1168
Nup155	11.4563	11.5023	11.449	11.4733	11.2832	11.3995	11.6102	12.6278	12.4572	12.7524	12.8407	12.5638
Tmem53	10.4206	10.1852	10.2963	9.9059	9.93033	10.1964	9.88368	9.60247	9.58467	9.63986	9.44579	9.73419
AU041133	9.76981	9.86525	9.77731	10.0418	9.81468	9.81978	9.64652	9.54184	9.46566	9.71853	9.71825	9.4956
Nsun5	10.1979	10.2959	10.3599	10.5899	10.5491	10.4867	10.4813	10.9123	10.9923	11.1524	11.2096	11.1459
Plekha4	9.92716	9.87734	9.79918	9.93266	9.93976	9.96554	10.6067	10.8656	10.9035	10.5851	10.7345	10.8738
Rpl23a	12.289	12.1666	12.2477	12.5033	12.6421	12.1865	12.8454	13.1878	13.2984	13.1486	13.1271	13.1171
Stard9	11.3394	11.3336	11.1675	10.8963	10.8528	10.9224	12.1911	11.7099	11.5593	11.4536	11.5599	11.5724
Rpl22	14.0278	13.9815	14.0067	14.2085	14.2659	14.1101	14.7865	14.8553	14.8887	14.8513	14.829	14.8477
Pcdhb22	11.651	11.5095	11.666	11.5296	11.5568	11.2227	11.2508	10.753	10.7949	10.641	10.6334	10.7199
Ramp1	14.1145	14.1386	14.1776	15.2042	15.0268	15.5592	13.1411	12.4692	12.6509	13.3621	13.3837	13.5088
Elp5	12.5585	12.4046	12.4548	12.6104	12.6591	12.5434	12.3822	12.5757	12.6332	12.7406	12.6321	12.5888
Cdca3	10.1857	10.8584	10.9617	9.9428	9.75609	9.64865	12.6319	13.5042	13.4872	13.3974	13.3306	13.6224
Acsm5	9.22568	9.07851	9.03527	8.95016	8.98285	8.91302	8.59374	8.35225	8.4372	8.06916	8.40886	8.06916
Airn	8.66885	9.06565	8.81311	8.93417	8.81271	8.87803	8.57065	9.11815	8.95515	8.99082	8.90441	9.0026
Ogfod1	12.3088	12.3767	12.3136	12.5375	12.4946	12.5592	11.8005	11.9676	11.8341	11.9956	12.0213	11.9225
Slc38a6	9.90515	9.80131	9.62318	9.57768	9.53861	9.69553	10.4665	9.6621	9.8348	9.51686	9.50972	9.73419
Gpatch2	11.8986	11.8705	11.8754	11.9985	12.0057	12.005	12.0029	12.0735	11.8885	11.9601	12.075	12.0269
Fmc1	12.0769	11.8466	11.9166	12.2764	12.323	11.9162	11.0255	11.5522	11.6238	11.4912	11.5127	11.5832
Rnf216	13.0457	13.1317	13.1519	13.2025	13.1283	13.1768	13.2443	13.1456	12.9966	13.1023	13.1006	13.133
Phlpp2	11.93	11.9019	11.781	11.9357	11.9544	11.9929	12.0356	11.9399	11.8141	11.9654	12.0134	11.7665
Actn1	12.0192	12.1146	12.2592	12.5241	12.3968	12.9288	12.0215	11.5088	11.6097	11.0658	11.0425	10.8681
Ubap2l	14.409	14.3905	14.3492	14.3334	14.3816	14.309	14.7268	14.8398	14.8293	14.8707	14.8392	14.7093
Adss	11.9374	11.9299	11.9397	12.6207	12.6556	12.6304	12.0166	12.4878	12.4513	13.1212	13.0832	13.1383
Rbpms	9.52176	9.41758	9.38684	9.22671	9.25872	9.01943	9.74218	10.128	10.2718	10.1061	10.1568	10.0828
Timm10	10.8355	10.9611	10.9796	11.1651	11.169	11.1194	10.5613	11.5612	11.5441	11.6074	11.5915	11.8309
Nsmf	14.257	14.3657	14.2829	14.248	14.1583	14.5415	13.7905	13.3095	13.371	13.1552	13.2515	13.4097
Ndufb7	13.1928	13.0733	13.0746	13.3651	13.3601	13.2393	12.6248	13.0009	13.0919	13.0633	12.9873	13.0215
Enpp4	11.1806	11.0291	11.0608	10.9702	11.0515	11.2434	11.0884	11.1317	10.8978	11.4981	11.4376	11.2467
Kansl1	13.3515	13.3442	13.3462	13.3057	13.2162	13.3178	13.6346	13.246	13.1496	13.2133	13.2196	13.1128
Chchd1	11.5981	11.5741	11.6229	11.7887	11.8456	11.6012	11.8322	12.458	12.4962	12.3396	12.2769	12.5078
Rab11fip4	9.40953	9.23623	9.18284	8.99627	9.24133	9.23629	11.1292	9.4654	9.38316	9.43324	9.3705	9.43709
Ric8a	12.9026	12.9004	12.9207	12.9603	12.8819	12.8136	12.7059	12.6494	12.6631	12.6807	12.6777	12.6853
Fntb	11.2507	11.2786	11.3818	11.2441	11.3381	11.2291	11.575	11.8857	11.7617	11.6835	11.7743	11.9006
Cyp51	14.9245	14.85	14.8587	15.929	15.9052	14.9116	14.2458	15.5459	15.404	15.8992	15.8011	15.6733
Bmpr1a	15.7589	15.754	15.8649	15.8595	15.9042	15.8908	14.3416	14.1042	14.0028	14.0622	14.0999	14.005
Bin3	10.7795	10.6125	10.6698	10.6335	10.708	10.807	11.2522	11.0849	11.196	10.9952	11.0123	11.1541
Cacul1	13.3917	13.4059	13.334	13.3574	13.4955	13.3459	13.4991	13.5005	13.4102	13.5166	13.5349	13.5339
Hmgb2	11.245	11.5451	11.7022	11.5458	11.5381	10.8649	13.3348	14.5375	14.5409	14.6233	14.6544	14.5826
Xlr3c	8.81939	8.45091	8.06916	9.88067	9.86393	8.47959	8.98995	8.42691	8.48251	9.6417	9.72713	8.3713
Ptcd1	11.8713	11.7894	11.7261	11.8234	11.8225	11.927	11.8768	11.5537	11.5629	11.4857	11.5711	11.4362
Ecm2	10.5944	10.6521	10.7173	10.4485	10.2819	10.6408	10.6593	10.5697	10.4135	11.3496	11.0412	10.8537
Tmco4	8.96412	9.00177	8.89131	9.18347	9.25585	9.17703	9.12582	8.86117	9.0518	9.30785	9.2209	9.24963
Gm42274	9.55445	9.30373	9.34332	9.42471	9.40051	9.49521	8.96499	8.91246	8.92808	8.6521	8.66086	8.8685
Tmem134	13.1598	13.1339	13.1073	13.1477	13.0636	13.0858	12.6805	12.5784	12.7175	12.5146	12.3383	12.5729
Cuta	12.3427	12.3592	12.3174	12.3354	12.3432	12.2827	12.1574	12.2327	12.3401	12.2592	12.17	12.1868
Fbxl15	11.2507	11.2765	11.2965	11.4146	11.3337	11.4441	10.9695	11.4963	11.4355	11.6723	11.5376	11.6406
Ddx51	10.4985	10.6874	10.5952	10.8765	10.6736	10.6465	11.0056	11.4163	11.3137	11.7754	11.7962	11.5381
Bclaf1	13.8742	13.7877	13.8116	13.9102	13.9876	13.6126	14.3274	14.3895	14.2424	14.4397	14.4779	14.37
Mpdu1	13.9007	13.881	13.9027	13.8292	13.7713	13.8199	14.0405	13.672	13.7264	13.7138	13.5826	13.7246
Tmem135	13.2505	13.2657	13.3286	13.2972	13.4102	13.3342	12.6717	12.6264	12.5839	12.5447	12.6265	12.6514
Sybu	12.9263	12.8294	12.8795	12.5821	12.7206	12.603	12.8901	12.2009	12.2741	12.0246	11.9412	12.1707
Pcp4	10.432	10.9227	10.5963	9.62871	9.68482	10.812	8.98378	8.77384	8.75566	8.64024	8.61751	8.75
AI597479	12.4043	12.31	12.2552	12.2245	12.3023	12.3275	12.0015	12.0553	11.9008	12.054	12.0349	12.0183
Pcdhga11	11.2756	11.3453	11.5904	10.6203	10.583	12.7504	11.2918	10.9028	11.1154	10.6784	10.4219	12.2081
Gm5577	10.4206	10.7429	10.8453	10.7511	10.3553	11.1798	10.0349	9.82466	9.68688	9.5148	9.67096	9.51443
Raet1d	9.22568	9.3334	9.37253	8.90676	9.21763	8.58728	8.91934	10.1808	10.2909	10.5467	10.4452	10.4976
Gpr165	8.89294	8.89339	8.88136	8.82415	9.08923	8.93178	8.97131	8.61857	8.88766	8.42399	8.62392	8.61638
Fdps	13.3235	13.3383	13.3198	14.8288	14.7901	13.2814	12.9722	14.5521	14.5331	14.8498	14.7519	14.6305
2310033P09Rik	11.3587	11.2454	11.2468	11.4555	11.4976	11.2476	11.4082	11.4447	11.5726	11.6499	11.5372	11.4381
Alkbh4	10.2679	10.3024	10.3226	10.5911	10.4032	10.6586	10.3645	10.049	10.054	10.1629	10.0926	10.1712
Pde4a	10.3669	10.6134	10.5942	10.3812	10.2455	10.4967	9.71115	9.15937	9.54436	8.96178	9.05694	9.08638
Cacfd1	11.9116	11.908	11.9339	11.8502	11.8106	11.7235	12.1938	12.1986	12.0882	12.0091	12.0744	11.9856
Fancf	9.40953	9.60867	9.55476	9.3729	9.50513	9.55836	9.7201	10.2051	10.1066	10.2773	10.1913	10.3392
D17H6S53E	11.4022	11.3841	11.4105	11.418	11.466	11.46	10.9218	10.9598	11.0561	11.1158	10.9636	11.1961
G6pc3	12.6339	12.36	12.4978	12.6701	12.7562	12.6123	11.6004	12.2037	12.2627	12.1748	12.1985	12.37
Chrna4	13.5108	13.2534	13.3227	12.8653	12.9176	13.455	12.7863	12.3652	12.5482	11.9895	11.9699	12.3515
Mks1	10.4712	10.403	10.3813	10.5638	10.4817	10.4553	11.0222	10.7133	10.8343	10.7117	10.7091	10.9928
Coro7	11.9698	11.7749	11.7654	11.7914	11.8241	11.86	12.0949	11.5692	11.6028	11.2826	11.329	11.3331
Pdzd8	13.1296	13.216	13.2678	13.392	13.3339	13.3568	13.0976	13.2219	13.0563	13.437	13.4222	13.1962
Mast3	11.7505	11.7949	11.7147	11.6284	11.713	11.6126	12.077	12.3595	12.3253	12.6489	12.5796	12.438
Ypel1	11.3616	11.253	11.1049	10.8401	10.8801	10.827	11.951	10.8053	11.0304	10.7903	10.7753	10.8296
Smarcc2	14.871	14.8024	14.787	14.6651	14.6962	14.8267	15.134	14.4736	14.5321	14.3772	14.4231	14.364
Aff3	9.29862	9.53857	9.48707	9.05399	9.11974	8.87803	9.54218	9.40692	9.38077	9.08832	9.13797	8.85154
Mtpap	11.2719	11.2568	11.2145	11.3732	11.2884	11.4136	11.6602	11.5667	11.617	11.7277	11.789	11.7335
Panx1	11.5486	11.8081	11.6705	11.588	11.5832	11.2413	12.194	12.2002	12.1369	12.3411	12.3414	12.1854
Zfp182	10.5284	10.5656	10.4339	10.3088	10.1107	10.3095	10.917	10.1876	10.1924	10.0267	10.0847	9.91046
Nln	12.9671	12.4717	12.5899	12.5257	12.7241	12.197	12.7494	12.8839	12.8124	12.7879	12.7626	12.8419
Tdrp	9.4355	9.18375	9.26636	9.07692	9.29539	8.76607	9.10996	8.82145	8.69218	8.88406	8.79855	8.92107
Rin3	8.7712	8.79463	8.73725	8.64502	8.81271	8.79358	9.74072	10.1589	10.1027	10.04	10.0112	9.56904
Lmtk3	12.9454	12.9554	12.8691	12.6656	12.5213	12.8336	13.1644	12.5547	12.672	12.311	12.4645	12.3437
Has3	8.71916	8.72661	8.42685	8.89552	8.81271	8.67005	8.73232	9.23669	9.08495	9.36652	9.34331	9.12083
Pcsk4	9.19031	9.29869	9.24697	9.22671	9.25296	9.34499	9.44042	9.20843	9.24005	8.98005	8.91662	9.26028
Rnd2	14.0352	14.252	14.1633	13.8661	13.7579	15.048	13.8138	12.0314	12.0615	11.5571	11.6408	11.7374
Ppdpf	12.4939	12.3251	12.4009	12.7903	12.7576	12.4786	12.6477	12.6675	12.7808	12.866	12.8442	12.8417
Kif19a	9.20009	9.11293	9.03938	9.22671	9.33075	9.43034	11.8906	9.28203	9.5089	9.21558	9.06033	9.3293
[truncated: 11,818 more rows]

## Sheet: 10B
	baseMean	log2FoldChange	lfcSE	stat	pvalue	padj
Hspb8	17878.5	-5.06759	0.150955	-33.5701	4.58218e-247	6.30691e-243
Lcat	17984.5	-4.45376	0.138209	-32.2248	7.93794e-228	5.46289e-224
Myo1b	4809.26	3.4927	0.110208	31.692	2.00048e-220	9.17819e-217
Serpinf1	9080.77	-5.75392	0.184369	-31.2087	8.11668e-214	2.79295e-210
Slc39a12	16033.3	-3.09453	0.100067	-30.9246	5.57213e-210	1.5339e-206
Aox1	3467.24	-2.24098	0.0753829	-29.7279	3.34664e-194	7.67719e-191
Mmp19	3563.71	-4.06374	0.139953	-29.0364	2.28763e-185	4.49814e-182
Entpd5	14872.2	-2.09661	0.0749348	-27.9792	2.91367e-172	5.01298e-169
Cdk4	38346.9	1.36335	0.0495241	27.5291	7.87101e-167	1.20374e-163
Csf1	10440.4	-2.23889	0.0848339	-26.3914	1.71921e-153	2.36631e-150
Nrxn2	84390.9	-1.47877	0.0613902	-24.088	3.33945e-128	4.17857e-125
Bcat1	1766.39	3.11245	0.130579	23.8358	1.42072e-125	1.62957e-122
Sv2a	8352.96	-1.92749	0.0814373	-23.6684	7.62693e-124	8.07516e-121
Id1	17471.2	-3.22322	0.139019	-23.1854	6.39533e-119	6.28752e-116
Hrc	2073.75	-2.4479	0.105847	-23.1269	2.48607e-118	2.28121e-115
Sh3pxd2b	15531.3	2.17968	0.0951874	22.8988	4.77082e-116	4.1041e-113
Tacc2	12343.3	1.86612	0.0816155	22.8647	1.04291e-115	8.4439e-113
Bag3	9161.58	-1.30644	0.0586198	-22.2867	4.96947e-110	3.79999e-107
Sall3	17162	1.98995	0.0905064	21.9868	3.84841e-107	2.78787e-104
Cidea	15757.3	-5.84707	0.267727	-21.8397	9.74975e-106	6.70978e-103
Coro1c	21378.5	1.95193	0.089712	21.7577	5.83486e-105	3.82434e-102
Prkag2	20039.9	-2.67519	0.123954	-21.5821	2.64724e-103	1.65621e-100
Egr3	673.882	6.42357	0.30147	21.3075	9.67352e-101	5.78897e-98
Ltbp4	3137.22	2.24468	0.105631	21.2502	3.28394e-100	1.88334e-97
Ildr2	2967.74	2.31002	0.109314	21.132	4.03765e-99	2.22297e-96
Endod1	7281.62	-1.89725	0.090661	-20.9269	3.04756e-97	1.61333e-94
Car10	756.727	-4.2148	0.204513	-20.609	2.27953e-94	1.16205e-91
Plekha2	5980.37	2.19122	0.107036	20.4718	3.84027e-93	1.88777e-90
Kcna4	914.294	-4.86806	0.242796	-20.05	2.01751e-89	9.57554e-87
Hdac9	4801.93	-1.79707	0.0898605	-19.9984	5.68172e-89	2.60677e-86
Zbtb16	2331.35	-2.0628	0.10318	-19.9922	6.43979e-89	2.85927e-86
St6galnac6	4558.79	-1.50162	0.0752671	-19.9506	1.48202e-88	6.37453e-86
Plxdc2	6836.32	-2.54959	0.129615	-19.6704	3.86544e-86	1.61224e-83
Egr1	28996.8	6.44539	0.33097	19.4742	1.81583e-84	7.19331e-82
Cend1	1722.01	-3.41755	0.175494	-19.4739	1.82916e-84	7.19331e-82
Egr2	1173.59	5.67248	0.297286	19.0809	3.64162e-81	1.39231e-78
Dio2	2742.31	-2.64697	0.139146	-19.023	1.10012e-80	4.09244e-78
Car8	3436.04	2.91148	0.153775	18.9333	6.059e-80	2.19463e-77
Selenom	52322.7	-5.22195	0.276091	-18.9139	8.76321e-80	3.09274e-77
Disp3	59050.6	-5.2194	0.277865	-18.7839	1.02221e-78	3.51742e-76
Phka1	16041	-1.8997	0.10234	-18.5627	6.44359e-77	2.16316e-74
B430212C06Rik	1115.99	-4.58636	0.247422	-18.5366	1.04645e-76	3.42937e-74
Pygm	21869.1	-2.53396	0.137517	-18.4266	8.03922e-76	2.5733e-73
Nemp2	998.319	2.02639	0.110705	18.3044	7.63981e-75	2.38987e-72
Smad9	3963.86	-3.9798	0.218594	-18.2063	4.59783e-74	1.40632e-71
Slc38a3	34200.9	-1.82551	0.100281	-18.204	4.79621e-74	1.43511e-71
App	115620	-1.60786	0.0884572	-18.1767	7.89085e-74	2.31084e-71
Rabep1	19187.4	-1.3742	0.0764794	-17.9682	3.45625e-72	9.91081e-70
Ccdc3	5735.59	-3.90524	0.217476	-17.9572	4.21879e-72	1.18505e-69
Rnd3	1751.36	3.06445	0.171151	17.905	1.07858e-71	2.96911e-69
Fam184b	943.785	-4.74348	0.265287	-17.8806	1.67105e-71	4.50988e-69
Pls3	26587.5	-1.70956	0.095816	-17.8422	3.32588e-71	8.80336e-69
Slc37a2	5170.22	-1.99207	0.111984	-17.789	8.6023e-71	2.234e-68
Cbx2	1352.4	1.73055	0.0977387	17.7059	3.77703e-70	9.62723e-68
Il1rap	4200.32	1.96595	0.111473	17.6361	1.30102e-69	3.25587e-67
Ncan	1.79925e+06	-4.05578	0.230967	-17.56	4.98809e-69	1.226e-66
Wnt5a	9680.09	1.6282	0.0934487	17.4235	5.4727e-68	1.32151e-65
Ctsh	3232.15	-1.93268	0.111431	-17.3442	2.18318e-67	5.18092e-65
Islr	1106.55	-5.07448	0.293146	-17.3104	3.92532e-67	9.1573e-65
Sntb1	1136.26	-3.12652	0.182645	-17.118	1.08868e-65	2.49744e-63
Susd4	2100.82	-1.49629	0.0875842	-17.084	1.954e-65	4.409e-63
Col4a1	7821.7	2.0714	0.121718	17.018	6.03484e-65	1.33973e-62
Cacna1c	5568.59	-2.50501	0.147614	-16.9701	1.3678e-64	2.98831e-62
Adam23	3958.03	-3.69171	0.21761	-16.9648	1.49645e-64	3.21829e-62
Aqp11	5729.8	-3.61762	0.213269	-16.9627	1.54993e-64	3.28204e-62
Hapln1	473.493	-4.86961	0.287762	-16.9224	3.07828e-64	6.41962e-62
Reep5	19331.9	-1.08245	0.0640231	-16.9072	3.98069e-64	8.17764e-62
Plppr5	1443.81	-1.86298	0.110756	-16.8206	1.72327e-63	3.48811e-61
Tmtc1	3352.52	-1.93068	0.11507	-16.7783	3.51781e-63	6.97786e-61
Epb41l1	9811.53	-3.03578	0.180941	-16.7778	3.54875e-63	6.97786e-61
Ncor2	26840.6	1.52291	0.0911389	16.7097	1.11303e-62	2.15772e-60
Traf4	28986.8	1.61555	0.0970058	16.6542	2.82251e-62	5.39571e-60
Bcas1	2564.19	3.29369	0.198424	16.5993	7.05611e-62	1.33041e-59
Tmem198b	13323.3	-1.25415	0.0761987	-16.459	7.23226e-61	1.3452e-58
Chka	10040.4	-1.02991	0.0627127	-16.4226	1.3175e-60	2.41787e-58
Pkhd1	384.698	-5.05019	0.309456	-16.3196	7.16233e-60	1.29714e-57
Ntrk3	9088.07	-1.98324	0.121586	-16.3114	8.19011e-60	1.46401e-57
Kcnab2	2654.64	2.31211	0.142342	16.2433	2.49123e-59	4.39606e-57
Il11ra1	4201.95	-1.50685	0.094018	-16.0273	8.24189e-58	1.43597e-55
Ank2	135764	-1.3768	0.0864071	-15.9339	3.68696e-57	6.34342e-55
Stum	7738.89	-5.02641	0.319374	-15.7383	8.2593e-56	1.40347e-53
Sult1a1	421.684	-3.30169	0.210468	-15.6874	1.84426e-55	3.09566e-53
Nsa2	8872.86	0.921333	0.058938	15.6322	4.39095e-55	7.28156e-53
L1cam	714.908	-5.02567	0.321917	-15.6117	6.06094e-55	9.93128e-53
Mmgt2	3178.74	-2.71329	0.174181	-15.5775	1.03599e-54	1.67758e-52
Adra1d	705.409	-3.63575	0.234713	-15.4902	4.04326e-54	6.40918e-52
Tmem150a	3920.97	-2.0882	0.134809	-15.49	4.05114e-54	6.40918e-52
Scara5	1625.15	-2.90857	0.187852	-15.4833	4.49541e-54	7.03123e-52
Mtfr1l	13889.2	-0.944008	0.06105	-15.4629	6.17829e-54	9.55483e-52
Susd2	549.956	-4.16718	0.269766	-15.4474	7.85194e-54	1.20082e-51
Gjc2	919.232	-2.23887	0.145168	-15.4227	1.15263e-53	1.74338e-51
Abhd5	8014.78	-1.27332	0.0825858	-15.4181	1.23669e-53	1.8502e-51
Chst2	204962	-2.80692	0.182117	-15.4127	1.34381e-53	1.98883e-51
Pabpc1	89616.6	1.29897	0.0849687	15.2876	9.2474e-53	1.35406e-50
Slc6a8	54717.9	-2.74593	0.180183	-15.2396	1.92921e-52	2.79512e-50
Epas1	23437.2	-2.40323	0.158006	-15.2098	3.04527e-52	4.36615e-50
Prag1	6740.65	2.32008	0.153425	15.1219	1.16131e-51	1.64786e-49
Cadps	6954.54	-3.425	0.226674	-15.1098	1.39561e-51	1.96012e-49
Stmn1	13569.1	2.22369	0.147879	15.0372	4.18729e-51	5.8216e-49
Sptbn2	658.13	2.87907	0.192802	14.9327	2.01795e-50	2.7775e-48
Gmpr	4790.83	-2.05702	0.137894	-14.9173	2.54186e-50	3.46397e-48
Pea15a	408498	-1.94229	0.13027	-14.9097	2.85134e-50	3.84763e-48
Pank1	5309.54	-1.57886	0.106201	-14.8667	5.41811e-50	7.24028e-48
Macroh2a2	3994.35	2.37239	0.161525	14.6874	7.76393e-49	1.02753e-46
Vsx1	912.067	-6.06373	0.413794	-14.654	1.27036e-48	1.66526e-46
Fbln1	4613.87	2.04465	0.140099	14.5943	3.05184e-48	3.96278e-46
Casq1	532.575	-2.2677	0.155632	-14.5709	4.29897e-48	5.53e-46
Nono	38380.6	0.963951	0.0663264	14.5334	7.43975e-48	9.48155e-46
Grin3a	34772.6	-3.09308	0.213282	-14.5023	1.17227e-47	1.48028e-45
Srgap1	7909.31	-1.5866	0.109494	-14.4903	1.39503e-47	1.74556e-45
Cd24a	7248.06	2.97584	0.205604	14.4736	1.77886e-47	2.20579e-45
Itprid2	19083	-1.68104	0.116394	-14.4426	2.78923e-47	3.42776e-45
Zdhhc2	4550.88	-1.10968	0.0769981	-14.4118	4.36297e-47	5.31433e-45
Tbc1d2b	6148.43	-1.48975	0.103453	-14.4003	5.15176e-47	6.22007e-45
Lyz2	684.801	-4.73147	0.330279	-14.3257	1.51254e-46	1.81031e-44
Agl	23360.9	-1.61607	0.112998	-14.3018	2.13303e-46	2.53095e-44
Ugp2	23424.3	-0.968001	0.067697	-14.299	2.21883e-46	2.61025e-44
Rtraf	8733.31	0.91879	0.0645553	14.2326	5.75044e-46	6.70755e-44
Inpp5j	16483.9	-5.53905	0.393506	-14.0761	5.32331e-45	6.15715e-43
Aspg	231.43	-5.31309	0.378239	-14.0469	8.0475e-45	9.23048e-43
Ggact	1704.53	-1.73973	0.124123	-14.0161	1.24243e-44	1.41329e-42
Aldh1l2	6420.35	-1.82166	0.130056	-14.0067	1.41802e-44	1.59981e-42
Rcn2	38535.6	-1.46769	0.105035	-13.9733	2.26754e-44	2.53743e-42
Srsf5	23996.8	0.982355	0.070396	13.9547	2.94537e-44	3.26936e-42
Osbpl1a	15709.3	-1.61187	0.115677	-13.9342	3.92389e-44	4.32067e-42
Hnrnpa1	19248.5	2.04662	0.147452	13.88	8.37801e-44	9.15198e-42
Myo9a	10955.3	-1.5467	0.112333	-13.7689	3.92097e-43	4.24946e-41
Astn2	10554.9	-1.82343	0.132595	-13.7519	4.96366e-43	5.33748e-41
Lrrc38	314.449	-7.51202	0.546651	-13.7419	5.6975e-43	6.0791e-41
Wif1	3304.69	-4.8595	0.354229	-13.7185	7.86343e-43	8.32555e-41
Ccar2	12520.9	0.856343	0.0624447	13.7136	8.41329e-43	8.83973e-41
2410006H16Rik	3188.33	1.64917	0.120349	13.7032	9.7132e-43	1.01282e-40
Slc7a2	8839.88	-2.58295	0.190322	-13.5714	5.91407e-42	6.12039e-40
Sgca	263.513	-3.88973	0.287652	-13.5224	1.1542e-41	1.18555e-39
Dock10	6261.99	2.11318	0.156532	13.5	1.56323e-41	1.5938e-39
A730036I17Rik	264.656	-5.12674	0.384447	-13.3354	1.44115e-40	1.45853e-38
Lta4h	11919.4	0.851149	0.0639911	13.301	2.28272e-40	2.29339e-38
Kcnj6	582.693	-6.22489	0.468141	-13.297	2.40845e-40	2.40216e-38
Osbpl3	3735.3	-2.14536	0.161845	-13.2556	4.18571e-40	4.14476e-38
Fgf1	27177.5	-3.00383	0.226661	-13.2525	4.36264e-40	4.2891e-38
Prkca	29315.5	-2.28307	0.172325	-13.2486	4.59654e-40	4.48701e-38
Timp4	53893.7	-2.58357	0.195664	-13.2041	8.31023e-40	8.05507e-38
Kank2	3194.65	-1.29229	0.0979332	-13.1956	9.2989e-40	8.95036e-38
Tmem200a	2891.36	-1.87753	0.143192	-13.112	2.81097e-39	2.68681e-37
Myl6	17734.4	-0.963974	0.0739251	-13.0399	7.2576e-39	6.88921e-37
Ccdc74a	975.163	-2.69357	0.206756	-13.0278	8.50737e-39	8.02023e-37
Akap7	4926.35	-1.38467	0.106365	-13.0181	9.64951e-39	9.03509e-37
Cyp1a1	141.764	-5.62084	0.431816	-13.0167	9.82894e-39	9.14091e-37
Crispld2	914.02	4.88883	0.375962	13.0035	1.16835e-38	1.07927e-36
Ndrg4	22313.8	-2.49211	0.191809	-12.9927	1.3465e-38	1.23555e-36
Spsb1	1600.88	-1.66914	0.129773	-12.8619	7.37149e-38	6.71929e-36
Dgki	12869.1	-2.26841	0.176805	-12.83	1.11336e-37	1.00817e-35
Bmpr1a	38636.6	-1.66486	0.13059	-12.7488	3.16771e-37	2.8497e-35
Rora	8084.69	-1.41506	0.111061	-12.7413	3.48407e-37	3.11395e-35
Asic1	5365.75	2.25611	0.177587	12.7042	5.60046e-37	4.97321e-35
Rnf165	1310.11	2.48012	0.19527	12.701	5.841e-37	5.15356e-35
Tbx2	1127.21	-2.56262	0.202612	-12.6479	1.14885e-36	1.00719e-34
Pde8a	549.215	-1.84149	0.14561	-12.6468	1.16586e-36	1.01563e-34
Gria4	28374.2	-2.24037	0.177853	-12.5968	2.19947e-36	1.90399e-34
Ccdc80	5824.2	-3.82347	0.304445	-12.5588	3.55607e-36	3.05911e-34
Phlda1	2549.08	2.69037	0.215793	12.4673	1.12518e-35	9.6192e-34
Id2	48434.1	-3.19735	0.256951	-12.4434	1.51867e-35	1.2903e-33
Mpzl1	17969.3	1.1261	0.0907515	12.4086	2.348e-35	1.98269e-33
Zfp36l2	13348.4	1.18002	0.0954199	12.3666	3.96421e-35	3.32704e-33
Clptm1	43611.7	-0.74424	0.0602404	-12.3545	4.60656e-35	3.84271e-33
Selenow	20606.1	-2.03049	0.16482	-12.3194	7.12039e-35	5.90391e-33
Myl4	423.42	-1.98394	0.161125	-12.313	7.70899e-35	6.35369e-33
Prex2	926.829	-3.45139	0.280398	-12.3089	8.11126e-35	6.64544e-33
Trim67	660.733	2.15743	0.175316	12.3059	8.41545e-35	6.84842e-33
B4galnt4	1209.28	2.68873	0.218497	12.3055	8.45852e-35	6.84842e-33
Gde1	14698.1	-0.931219	0.0757598	-12.2917	1.00341e-34	8.07656e-33
Hapln4	4770.22	-3.44097	0.280316	-12.2753	1.22917e-34	9.83619e-33
Lipo3	538.282	-2.13638	0.174301	-12.2569	1.54311e-34	1.22771e-32
Ahr	380.233	-3.0375	0.248227	-12.2368	1.97704e-34	1.56391e-32
Tead2	12499	1.23833	0.101218	12.2343	2.03843e-34	1.60325e-32
Kcnip3	9491.31	2.16408	0.17707	12.2216	2.38238e-34	1.86313e-32
Gucy1a1	3680.42	-3.65428	0.299248	-12.2115	2.69781e-34	2.09789e-32
Nog	9129.82	-4.7877	0.392497	-12.1981	3.18355e-34	2.46171e-32
Nid2	1939.86	2.22285	0.182451	12.1832	3.81814e-34	2.93591e-32
Pla2g4a	2434.47	-2.05523	0.168704	-12.1825	3.85497e-34	2.94776e-32
5730409E04Rik	889.12	-1.53674	0.126227	-12.1744	4.25709e-34	3.23727e-32
Fzd8	2294.14	-1.32529	0.108893	-12.1706	4.4603e-34	3.37316e-32
H2ac19	1880.34	-2.33855	0.192425	-12.1531	5.52608e-34	4.15634e-32
Ngfr	1425.45	-5.37629	0.44604	-12.0534	1.8612e-33	1.39226e-31
Acvr1c	175.07	-4.88796	0.406163	-12.0345	2.34159e-33	1.74214e-31
Fam122b	2040.5	1.84795	0.153698	12.0233	2.6819e-33	1.9846e-31
Tagln2	7904.76	4.41267	0.367153	12.0186	2.83742e-33	2.08846e-31
Dipk1a	3247.32	-1.53902	0.128573	-11.97	5.10278e-33	3.73589e-31
Gm5643	1315.2	2.10501	0.176176	11.9483	6.62448e-33	4.8243e-31
Igf2bp3	1200.65	2.06677	0.173495	11.9126	1.01777e-32	7.37294e-31
Mtch1	93130	-2.36505	0.198853	-11.8935	1.27936e-32	9.21946e-31
Hfe	1498.24	-1.57177	0.132481	-11.8641	1.81793e-32	1.30323e-30
Fndc3c1	832.885	3.11606	0.262708	11.8613	1.87962e-32	1.34047e-30
Srrm1	17043.4	0.939234	0.0792619	11.8498	2.15819e-32	1.5312e-30
Spryd3	3851.28	-1.29177	0.109049	-11.8458	2.26271e-32	1.59713e-30
Tmem108	3573.76	-2.50126	0.211472	-11.8278	2.80251e-32	1.96805e-30
Vat1l	1618.3	-4.43741	0.375614	-11.8138	3.31398e-32	2.31541e-30
Evi5	36592.1	-1.86171	0.157955	-11.7863	4.59132e-32	3.19167e-30
Mmp17	1216.22	1.35504	0.115075	11.7752	5.23685e-32	3.62211e-30
Lhfpl2	2654.44	-2.23693	0.190423	-11.7471	7.30582e-32	5.02786e-30
Rpl22	23406.3	0.861685	0.0734192	11.7365	8.28298e-32	5.67199e-30
Brd8	9670.55	0.858907	0.0733397	11.7113	1.11495e-31	7.5971e-30
Hsd17b4	38247.2	-0.86343	0.0739112	-11.682	1.57577e-31	1.06842e-29
Cdh6	6298.78	-1.59569	0.13664	-11.6781	1.64911e-31	1.11266e-29
Aldh1a7	722.868	-2.32787	0.200119	-11.6324	2.81921e-31	1.8865e-29
Barx2	534.069	6.68917	0.575051	11.6323	2.82344e-31	1.8865e-29
Zbtb7b	4400.41	-1.1404	0.0981004	-11.6248	3.08296e-31	2.04994e-29
Grid2	1317.41	-2.76	0.237482	-11.622	3.18735e-31	2.10917e-29
Rrad	960.304	-2.73289	0.235266	-11.6161	3.41199e-31	2.24702e-29
Mgat5b	1257.01	2.91764	0.251283	11.6109	3.62573e-31	2.37641e-29
Plekhb2	13246	-1.46825	0.126552	-11.6019	4.02802e-31	2.62757e-29
D830050J10Rik	372.149	-1.7939	0.155108	-11.5655	6.1614e-31	4.00026e-29
Smad6	1957.9	-4.60458	0.398524	-11.5541	7.03884e-31	4.54848e-29
Kif1c	47342.8	-1.27331	0.110519	-11.5212	1.03181e-30	6.63636e-29
Igf1r	6679.38	1.11023	0.0964924	11.5059	1.23195e-30	7.88679e-29
Rtn4rl1	3910.9	-2.36827	0.205969	-11.4982	1.34678e-30	8.58201e-29
Gfra2	2164.28	1.76577	0.15358	11.4974	1.35988e-30	8.62553e-29
Gm3693	1898.79	-2.54816	0.22168	-11.4947	1.40186e-30	8.85103e-29
Prune2	795.971	-1.60945	0.140077	-11.4898	1.48491e-30	9.33256e-29
Ppargc1a	16032.2	-1.6338	0.14278	-11.4428	2.55545e-30	1.59878e-28
Oxtr	1656.59	-4.9591	0.433633	-11.4362	2.75809e-30	1.71776e-28
Ccsap	488.809	1.90486	0.166867	11.4154	3.50113e-30	2.1707e-28
Gabra4	2543.95	-2.50953	0.220036	-11.4051	3.94383e-30	2.43421e-28
Trpm3	1186.98	-1.94379	0.170482	-11.4018	4.0959e-30	2.51678e-28
Armcx6	1970.71	-1.59353	0.13983	-11.3962	4.36762e-30	2.67182e-28
Dock6	2211.64	1.89726	0.166849	11.3711	5.82179e-30	3.54563e-28
Etaa1	1373.85	1.03446	0.0909823	11.3699	5.90717e-30	3.58178e-28
Ptpn21	2030.53	0.882051	0.0776372	11.3612	6.52541e-30	3.93929e-28
Wdr72	183.985	-2.62452	0.231393	-11.3423	8.10283e-30	4.87019e-28
Plekhg1	3596.34	-1.18122	0.104495	-11.304	1.25303e-29	7.49859e-28
Rps9	51588.5	0.832661	0.0737286	11.2936	1.41121e-29	8.40863e-28
Zfp423	10913.6	-2.66012	0.235649	-11.2885	1.49544e-29	8.87206e-28
Pcp4	632.344	-3.8238	0.339232	-11.2719	1.80555e-29	1.06659e-27
Unc5a	1548.86	2.35319	0.209717	11.2208	3.22412e-29	1.89645e-27
Tceal3	1208.92	-3.38283	0.301703	-11.2125	3.54245e-29	2.07482e-27
Drp2	917.823	-1.22814	0.109669	-11.1987	4.13926e-29	2.4141e-27
Wdr78	491.653	1.98285	0.177193	11.1903	4.54942e-29	2.64212e-27
Sema5b	9262.05	1.52776	0.13656	11.1874	4.69765e-29	2.71674e-27
Ptpn5	359.149	2.32482	0.20829	11.1615	6.29524e-29	3.62542e-27
9630001P10Rik	120.724	-5.24061	0.469719	-11.1569	6.6262e-29	3.80013e-27
F930015N05Rik	698.756	-3.44924	0.309586	-11.1415	7.88049e-29	4.50071e-27
Cep89	1661.9	1.53148	0.137703	11.1216	9.84525e-29	5.59959e-27
Adra2a	5432.56	-3.80535	0.34248	-11.1112	1.10709e-28	6.27077e-27
Tmem246	5732.58	-0.935402	0.0841902	-11.1106	1.11428e-28	6.28563e-27
Prkg2	289.787	3.44019	0.309947	11.0993	1.26431e-28	7.10284e-27
9530082P21Rik	259.877	-2.20125	0.198609	-11.0833	1.51157e-28	8.45744e-27
2900097C17Rik	49682.3	-0.8164	0.0736651	-11.0826	1.52383e-28	8.4915e-27
Elfn2	1231.31	4.58318	0.413571	11.082	1.53437e-28	8.51573e-27
Xkr4	132.215	-3.15222	0.284474	-11.0809	1.55355e-28	8.57979e-27
Gm12296	186.674	-4.38502	0.395739	-11.0806	1.55838e-28	8.57979e-27
Myof	498.803	-1.6749	0.151597	-11.0483	2.23283e-28	1.22441e-26
Trf	11300	2.80885	0.254298	11.0455	2.30443e-28	1.25866e-26
Tshr	948.695	-3.61654	0.327505	-11.0427	2.37769e-28	1.29354e-26
Epop	341.718	2.57447	0.23331	11.0346	2.60348e-28	1.4108e-26
Fndc5	2378.61	-2.82469	0.256901	-10.9953	4.02692e-28	2.17359e-26
Lrwd1	2830.64	0.926843	0.0843389	10.9895	4.29261e-28	2.30795e-26
Tm7sf2	14636.5	-2.05058	0.18665	-10.9862	4.45313e-28	2.38494e-26
Psat1	27674.6	1.40525	0.127973	10.9808	4.72968e-28	2.52323e-26
Rimbp3	308.076	2.15559	0.196742	10.9564	6.19094e-28	3.29004e-26
G2e3	4309.67	1.39717	0.127589	10.9506	6.60259e-28	3.49531e-26
Fip1l1	10995.5	1.04209	0.0953272	10.9317	8.12673e-28	4.28568e-26
Cmya5	1215.6	-2.19347	0.200776	-10.925	8.75601e-28	4.59991e-26
Frmd4b	1924.42	1.7151	0.157048	10.9209	9.15914e-28	4.7934e-26
Pla2g5	154.06	-4.27885	0.391914	-10.9178	9.47357e-28	4.93917e-26
Plekhh1	952.446	1.64482	0.150727	10.9126	1.00333e-27	5.21124e-26
Rpl7	53801.7	0.705492	0.0647048	10.9032	1.11228e-27	5.75542e-26
Nfasc	26542.8	-3.64275	0.334151	-10.9015	1.1335e-27	5.84325e-26
Adcy9	3284.08	-1.34157	0.123108	-10.8975	1.18425e-27	6.08207e-26
Slitrk6	476.79	-2.12775	0.195567	-10.8799	1.43731e-27	7.35433e-26
Cited2	6500.78	-2.54562	0.234097	-10.8742	1.52953e-27	7.79719e-26
Flnb	5531.17	1.76017	0.162078	10.8601	1.78627e-27	9.0724e-26
Amer2	15120.9	-1.45523	0.134048	-10.856	1.86721e-27	9.44864e-26
Tmem241	2064.28	-1.16472	0.107321	-10.8526	1.93762e-27	9.76899e-26
Man1c1	5886.52	-2.329	0.215033	-10.8309	2.45758e-27	1.23453e-25
Id3	52077.5	-1.94297	0.179466	-10.8264	2.58042e-27	1.29152e-25
Uba5	5923.86	-0.794764	0.0734824	-10.8157	2.90064e-27	1.44653e-25
Smpd3	1067.26	1.90051	0.175813	10.8099	3.09127e-27	1.53604e-25
Susd6	16456.4	-0.823053	0.07617	-10.8055	3.24291e-27	1.60559e-25
Rcor2	6595.25	3.24735	0.301731	10.7624	5.18187e-27	2.55639e-25
Entpd6	12581.9	-2.52645	0.235613	-10.7229	7.95073e-27	3.90835e-25
Slc6a11	44547.6	2.80768	0.26193	10.7192	8.27229e-27	4.05195e-25
Nkain3	2082.68	-1.42099	0.132671	-10.7106	9.0739e-27	4.42884e-25
Kazn	3004.93	-3.13861	0.293204	-10.7046	9.68957e-27	4.71262e-25
Fnbp1l	29433.5	-1.68896	0.158107	-10.6824	1.23038e-26	5.96299e-25
Trp53i11	22672.5	4.95955	0.464464	10.678	1.28998e-26	6.22993e-25
Mef2b	531.902	-2.58929	0.242511	-10.677	1.3043e-26	6.27708e-25
Uhrf2	5694.84	0.848161	0.0794437	10.6763	1.31474e-26	6.30526e-25
Skp1a	37869.9	-0.698852	0.065522	-10.6659	1.46938e-26	7.02242e-25
Tshz3	1027.11	-1.46055	0.137009	-10.6603	1.56114e-26	7.43513e-25
Cdc42bpg	4574.41	-0.900226	0.0844951	-10.6542	1.66709e-26	7.91237e-25
Fbln2	51283.4	3.46647	0.325544	10.6483	1.77665e-26	8.40335e-25
Cygb	2620.66	-4.00086	0.376099	-10.6378	1.98791e-26	9.37043e-25
Hnrnpc	32841.7	0.766871	0.0722248	10.6178	2.46224e-26	1.15667e-24
Tssc4	13875.6	-1.16169	0.109442	-10.6146	2.5482e-26	1.19297e-24
Dpysl5	2052.76	1.59058	0.150249	10.5863	3.44883e-26	1.60914e-24
Mapk10	6203.31	-1.52356	0.143975	-10.5822	3.60537e-26	1.6765e-24
Myoc	227.121	-5.07527	0.479688	-10.5803	3.67617e-26	1.70367e-24
Ctnnd2	45091.4	-0.810081	0.0766285	-10.5715	4.03829e-26	1.8652e-24
Fam20a	4000.14	-2.4215	0.229156	-10.567	4.23646e-26	1.95019e-24
Lrrc55	810.01	-5.26438	0.498765	-10.5548	4.82515e-26	2.21378e-24
Csrnp3	1242.9	0.989294	0.0939199	10.5334	6.06161e-26	2.77183e-24
Kcnj9	686.913	-3.14814	0.298958	-10.5304	6.25795e-26	2.85213e-24
Sfrp1	656.68	1.76559	0.167771	10.5238	6.71114e-26	3.04859e-24
Pkd2	11830	-0.940589	0.0893896	-10.5224	6.81464e-26	3.08542e-24
Efs	16579.2	1.68149	0.159863	10.5183	7.1128e-26	3.20985e-24
A830011K09Rik	212.698	2.41828	0.230119	10.5088	7.86742e-26	3.5388e-24
Rnf122	7772.27	2.11985	0.201959	10.4964	8.97104e-26	4.02207e-24
Lsmem2	147.173	-3.26567	0.311149	-10.4955	9.05787e-26	4.04781e-24
Pfkm	54864.6	-1.61418	0.153885	-10.4895	9.65059e-26	4.29873e-24
Arhgef9	16698.8	-0.757335	0.0722624	-10.4803	1.06358e-25	4.72228e-24
Retsat	4899.99	-1.16678	0.111355	-10.478	1.09074e-25	4.82731e-24
Prr16	184.959	-3.97491	0.38023	-10.454	1.40495e-25	6.198e-24
Dpy19l3	9871.3	-1.07453	0.10286	-10.4465	1.51997e-25	6.684e-24
Mertk	8958.62	-2.35876	0.225815	-10.4455	1.53568e-25	6.73156e-24
Ttyh3	133825	0.977423	0.0937231	10.4288	1.83118e-25	8.0014e-24
Omd	92.9537	-4.82933	0.463232	-10.4253	1.90105e-25	8.28039e-24
Ninj1	9402.12	-2.26914	0.217685	-10.424	1.92735e-25	8.36848e-24
Mex3a	6341.56	1.17575	0.112797	10.4236	1.93555e-25	8.37766e-24
Lrrk2	1378.31	-1.30638	0.125423	-10.4158	2.10071e-25	9.06402e-24
Polr3k	8202.06	1.54665	0.148604	10.4079	2.28232e-25	9.81683e-24
Adgre5	774.795	1.32406	0.12725	10.4052	2.34795e-25	1.00508e-23
Eif3f	26687.5	0.810409	0.0778861	10.4051	2.35131e-25	1.00508e-23
Mindy2	21712.4	-1.08195	0.103987	-10.4047	2.36115e-25	1.00616e-23
Col28a1	1337.65	4.02339	0.386772	10.4025	2.41558e-25	1.02617e-23
Ppp2r5a	12330.5	-0.607158	0.0584023	-10.3961	2.58224e-25	1.0936e-23
Pmm1	21088.4	-1.36615	0.131471	-10.3912	2.71844e-25	1.14775e-23
Tlr3	3000.88	-1.52857	0.147224	-10.3826	2.97453e-25	1.25203e-23
Fgd2	896.197	-5.13405	0.494993	-10.3719	3.32669e-25	1.39599e-23
Slc2a4	431.405	-2.74744	0.265241	-10.3583	3.83848e-25	1.60586e-23
Utp14a	2319.07	1.28454	0.124419	10.3243	5.4697e-25	2.28136e-23
Srd5a1	1701.53	1.45493	0.140959	10.3217	5.62327e-25	2.33658e-23
Cbln1	196.679	4.49088	0.435101	10.3215	5.63605e-25	2.33658e-23
Gas7	8460.61	2.28939	0.222071	10.3093	6.39795e-25	2.64448e-23
Farp1	14824.7	-0.809555	0.0785739	-10.3031	6.82218e-25	2.81139e-23
Prickle2	6926.42	-2.28315	0.221779	-10.2947	7.44498e-25	3.05286e-23
Josd2	5218.51	1.58474	0.153939	10.2946	7.4525e-25	3.05286e-23
Mpp7	2731.2	-1.6344	0.15879	-10.2929	7.58896e-25	3.09954e-23
Rin3	330.125	3.14081	0.305176	10.2918	7.67237e-25	3.11552e-23
Gpd1l	16274.9	-0.719587	0.0699185	-10.2918	7.67336e-25	3.11552e-23
Coro2b	4842.9	1.94535	0.189036	10.2909	7.74496e-25	3.13534e-23
Pcsk6	11168.7	-3.02366	0.294533	-10.2659	1.00334e-24	4.04984e-23
Lpgat1	829.705	4.03024	0.392607	10.2653	1.00979e-24	4.06397e-23
Tom1l1	5095.81	-0.898653	0.0877051	-10.2463	1.2296e-24	4.93415e-23
Oxct1	60906.7	-0.931065	0.0908718	-10.2459	1.23447e-24	4.93933e-23
Pdgfrl	1118.72	-2.93558	0.286728	-10.2382	1.33692e-24	5.33374e-23
Slc29a4	2778.28	1.96372	0.191813	10.2377	1.34432e-24	5.34775e-23
Gpx1	7773.52	-1.71843	0.167909	-10.2342	1.39271e-24	5.5243e-23
Pstpip1	450.52	-3.50155	0.342828	-10.2137	1.72119e-24	6.80762e-23
Lamb1	5736.25	2.6165	0.25642	10.2039	1.90392e-24	7.50876e-23
Prkg1	852.789	-1.69134	0.165904	-10.1947	2.0933e-24	8.23207e-23
Mt3	69391	-1.49781	0.146985	-10.1902	2.19227e-24	8.5967e-23
Sema4c	1925.24	1.6377	0.160732	10.189	2.22069e-24	8.68339e-23
Nr4a1	1724.66	0.960124	0.0942503	10.187	2.26747e-24	8.84122e-23
Kif26b	288.942	-3.44037	0.33783	-10.1837	2.34371e-24	9.11266e-23
Extl1	420.142	-2.53295	0.248937	-10.1751	2.56169e-24	9.93216e-23
Zfp422	7927.88	0.873783	0.0858902	10.1732	2.61052e-24	1.0093e-22
Wdr35	3948.79	0.76876	0.0757158	10.1532	3.20565e-24	1.23593e-22
Camk1d	1180.64	-1.16757	0.115215	-10.1339	3.909e-24	1.50289e-22
Sema3e	176.102	-2.28675	0.225665	-10.1334	3.92861e-24	1.50622e-22
Klhl8	2335.91	-0.826708	0.0815945	-10.1319	3.98788e-24	1.5247e-22
Scn7a	159.195	6.51614	0.643302	10.1292	4.09939e-24	1.56299e-22
Ecm1	1079.7	-2.34222	0.231365	-10.1235	4.34585e-24	1.65238e-22
Aspa	1017.04	-1.48306	0.14657	-10.1184	4.57798e-24	1.73583e-22
Olfm1	9697.8	-1.31845	0.130305	-10.1181	4.59054e-24	1.73583e-22
Ckb	1.41884e+06	-0.732195	0.0723818	-10.1157	4.70459e-24	1.77408e-22
Atp1a3	1879.09	1.69081	0.167215	10.1116	4.90663e-24	1.84521e-22
Pim3	11886.2	-2.69504	0.266584	-10.1095	5.01169e-24	1.87959e-22
Rnft2	3654.61	-1.05025	0.103985	-10.1001	5.51957e-24	2.06444e-22
Ghitm	47707.8	-0.948857	0.0939484	-10.0998	5.53755e-24	2.06555e-22
Abca8b	1678.79	-1.22668	0.121474	-10.0982	5.62428e-24	2.09223e-22
Trp53inp2	49243.3	-0.987947	0.0979452	-10.0867	6.32372e-24	2.34608e-22
Rbfox1	458.96	-3.25359	0.323271	-10.0646	7.92262e-24	2.93137e-22
Slc26a6	1818.78	-1.69013	0.168312	-10.0417	9.9963e-24	3.68872e-22
Erlin2	17387.9	-0.799146	0.0796141	-10.0377	1.04025e-23	3.82834e-22
Knstrn	7104.53	3.14855	0.313778	10.0343	1.07682e-23	3.95235e-22
Tet3	8690.97	1.09088	0.108773	10.0289	1.13725e-23	4.16307e-22
Ankrd34c	4791.64	-3.46448	0.345866	-10.0168	1.28559e-23	4.69359e-22
Aplnr	740.5	-6.69199	0.668761	-10.0065	1.4265e-23	5.19427e-22
Vamp5	399.231	-1.54728	0.15518	-9.97087	2.04438e-23	7.42451e-22
Sptb	867.718	1.98032	0.19875	9.96388	2.19329e-23	7.94432e-22
Cops9	6894.73	-0.668484	0.0671115	-9.9608	2.2624e-23	8.17314e-22
Plk3	655.909	2.12005	0.212954	9.95545	2.38734e-23	8.60192e-22
Pafah2	3584.21	-0.908236	0.0912496	-9.95332	2.43913e-23	8.76558e-22
Npr1	1164.43	1.35906	0.136585	9.95031	2.51396e-23	9.01097e-22
Mgat4a	6909.38	-2.5212	0.25343	-9.94833	2.5645e-23	9.16824e-22
Ptchd4	617.252	-5.03214	0.506434	-9.93642	2.89023e-23	1.0306e-21
Rgl2	6138.45	0.82951	0.0835171	9.93222	3.01479e-23	1.07224e-21
Upf3b	3629.28	0.792631	0.0799025	9.91997	3.40842e-23	1.20911e-21
Ier2	3164.26	2.47064	0.249697	9.89453	4.39682e-23	1.55573e-21
Ace	806.717	-2.71188	0.274669	-9.87323	5.43836e-23	1.91932e-21
Gstt1	909.649	2.04764	0.207493	9.86847	5.70268e-23	2.00746e-21
Taf13	5749.27	-0.83976	0.0851268	-9.86481	5.91467e-23	2.07677e-21
Rtkn2	4786.69	2.73216	0.277128	9.85883	6.27792e-23	2.19871e-21
Slit3	520.32	-4.62738	0.469381	-9.85847	6.30021e-23	2.20092e-21
Trmt9b	425.103	-1.88091	0.190841	-9.85588	6.46469e-23	2.25266e-21
B3galt1	3223.55	-1.24905	0.126762	-9.85347	6.62202e-23	2.30165e-21
Eif2ak2	4353.18	-1.0033	0.101835	-9.85217	6.70825e-23	2.32575e-21
Sparcl1	462611	-2.77298	0.281551	-9.84894	6.92723e-23	2.39564e-21
Atp2c1	25417.3	-0.866394	0.0880418	-9.84071	7.51785e-23	2.59337e-21
Tafa4	100.988	4.28662	0.435867	9.83469	7.9815e-23	2.74643e-21
Chchd10	1060.97	-2.03154	0.206667	-9.83002	8.36005e-23	2.86952e-21
Csrp2	679.547	2.9893	0.304434	9.81923	9.30477e-23	3.18584e-21
Kremen1	10175.9	1.48576	0.151443	9.81064	1.01329e-22	3.46076e-21
Gnb5	5965.75	-1.04582	0.106655	-9.8056	1.06517e-22	3.6244e-21
Col5a3	13211.4	-1.68213	0.17155	-9.80547	1.06647e-22	3.6244e-21
Muc15	778.507	-3.67365	0.374708	-9.80402	1.08195e-22	3.66797e-21
Cops2	12228.9	0.622373	0.0634998	9.80118	1.11275e-22	3.76313e-21
Rpl18a	24234.6	1.38637	0.141497	9.79789	1.14961e-22	3.87823e-21
Tnks1bp1	9006.49	-0.897209	0.0916285	-9.79182	1.22081e-22	4.10838e-21
Rgs6	343.483	-3.46333	0.354087	-9.78101	1.35849e-22	4.56055e-21
Rgs9	4396.89	-3.18069	0.325731	-9.76478	1.59452e-22	5.33991e-21
Cdipt	10580.9	-0.866544	0.0889665	-9.74012	2.03319e-22	6.79242e-21
Prkar1b	904.382	-1.92856	0.1983	-9.7255	2.34751e-22	7.82353e-21
Tmem135	7957.02	-0.698688	0.0718896	-9.7189	2.50462e-22	8.32694e-21
Zbtb17	4079.59	0.763192	0.0786568	9.70282	2.93279e-22	9.72697e-21
Slc35e4	4641.87	-0.63906	0.0658893	-9.699	3.04468e-22	1.00738e-20
Bcl2	2143.72	1.08836	0.112372	9.68532	3.48131e-22	1.14908e-20
Grhl1	811.573	-2.60238	0.268746	-9.68343	3.54611e-22	1.16767e-20
Rps5	36577.9	1.37064	0.141589	9.68043	3.65162e-22	1.19954e-20
Tgif2	4639.9	1.37816	0.14261	9.66381	4.29603e-22	1.40787e-20
Plpp1	4560.1	-2.24173	0.232144	-9.65664	4.60734e-22	1.50631e-20
Sphk1	3329.04	-3.95547	0.409731	-9.65381	4.7363e-22	1.5448e-20
Nptx2	3132.27	6.13248	0.636705	9.63159	5.88138e-22	1.91374e-20
Mpped2	2241	1.37151	0.142514	9.62364	6.35391e-22	2.06262e-20
Nvl	5846.59	0.641076	0.066638	9.62028	6.56553e-22	2.1263e-20
Rims1	804.304	-2.43031	0.252696	-9.61751	6.74413e-22	2.17902e-20
Nrarp	4345.98	4.29748	0.447027	9.61346	7.01532e-22	2.26133e-20
Diras2	14581.7	-4.20879	0.438051	-9.608	7.39706e-22	2.37881e-20
Pstpip2	412.221	3.95328	0.412211	9.59044	8.77068e-22	2.81398e-20
Fxr1	12627.8	0.778043	0.0811383	9.5891	8.88573e-22	2.84426e-20
Zhx3	11607.8	-1.46631	0.153036	-9.58147	9.56734e-22	3.05533e-20
Fam241a	2190.82	-1.79744	0.187616	-9.58045	9.66247e-22	3.07857e-20
Sema6b	3247.01	-2.04332	0.213361	-9.57684	1.00057e-21	3.18055e-20
Dner	61032.6	-2.35358	0.245907	-9.57102	1.05855e-21	3.3571e-20
Oaf	2369.4	-1.66247	0.174115	-9.5481	1.32091e-21	4.17955e-20
Lamtor1	15994.9	-0.72485	0.0759961	-9.53799	1.45634e-21	4.59749e-20
Enpp3	242.331	3.57789	0.375159	9.53698	1.47046e-21	4.63144e-20
Nrg2	1689.66	-1.7154	0.17989	-9.5358	1.48728e-21	4.67373e-20
Agmo	1122.37	-1.40803	0.147664	-9.53532	1.49423e-21	4.68488e-20
Snhg5	1348.62	1.5795	0.165699	9.53235	1.53766e-21	4.81007e-20
Adra1a	643.403	-1.37158	0.144574	-9.48707	2.37613e-21	7.41612e-20
Pgap1	5444.93	1.3903	0.146761	9.47326	2.71255e-21	8.44696e-20
Lin7a	1019.64	-1.48738	0.157105	-9.46741	2.8686e-21	8.91274e-20
Col4a2	2660.11	1.42577	0.150621	9.46595	2.90901e-21	9.01794e-20
Wscd1	22496.4	1.39036	0.146888	9.46539	2.9247e-21	9.04619e-20
Kcnh5	283.365	-3.99138	0.422554	-9.44585	3.52531e-21	1.08794e-19
Ptprn2	2412.3	-1.08507	0.114897	-9.4438	3.59487e-21	1.10693e-19
Gm11549	128.966	3.46227	0.366831	9.43833	3.7876e-21	1.16367e-19
Adamts7	4674.22	2.18556	0.231623	9.43584	3.8787e-21	1.18901e-19
Plekhg2	7736.05	0.750695	0.0795747	9.43384	3.95332e-21	1.20919e-19
Ier5	7312.97	-1.49114	0.158074	-9.43323	3.9767e-21	1.21364e-19
Atp6v0a2	18146.6	-0.774149	0.0822142	-9.41624	4.67539e-21	1.4218e-19
Sema3d	1118.57	-3.09819	0.329029	-9.41615	4.67944e-21	1.4218e-19
Pdlim4	378.258	1.62011	0.172277	9.40412	5.24681e-21	1.59069e-19
Gprin1	1610.05	1.81987	0.194423	9.36035	7.94755e-21	2.40418e-19
Rpl3	27178.6	1.32692	0.141793	9.35816	8.11393e-21	2.44913e-19
1110038B12Rik	1637.44	0.799821	0.085481	9.35671	8.22544e-21	2.47735e-19
Emb	1197.14	-2.95888	0.316367	-9.35268	8.54519e-21	2.56803e-19
Serf2	8409.93	-0.744532	0.0796947	-9.3423	9.42635e-21	2.82667e-19
Eif3h	23470.9	0.659105	0.0705757	9.33898	9.72663e-21	2.91038e-19
Agpat3	45544.4	-1.41234	0.151309	-9.33414	1.01814e-20	3.03984e-19
Car3	1818.3	4.44092	0.476069	9.32832	1.07563e-20	3.20454e-19
Pex5l	2516.73	-1.53682	0.164866	-9.32163	1.1457e-20	3.40592e-19
Herc3	5104.78	-0.898141	0.0964989	-9.30726	1.31174e-20	3.89111e-19
Egr4	344.624	4.01695	0.431774	9.30336	1.3607e-20	4.02769e-19
Ivns1abp	16820.6	0.979399	0.105291	9.30185	1.38024e-20	4.07675e-19
Kctd12	25256.5	-1.89506	0.203746	-9.3011	1.38999e-20	4.09675e-19
Gpr85	1289.47	-1.67541	0.180149	-9.30014	1.40264e-20	4.1252e-19
Schip1	12511.8	1.65744	0.178253	9.29824	1.42785e-20	4.1904e-19
Phc2	20003.4	0.907275	0.0976462	9.29145	1.52208e-20	4.45742e-19
Selenof	40333.5	-0.505363	0.0544123	-9.28766	1.57719e-20	4.609e-19
Clip2	33717.5	-1.52595	0.164338	-9.28543	1.61057e-20	4.69659e-19
Nmral1	1945.58	1.60521	0.172883	9.28495	1.61783e-20	4.70779e-19
Nes	51485.3	3.57992	0.386022	9.2739	1.79469e-20	5.21142e-19
Smarcd1	14107.9	1.05455	0.113721	9.27311	1.80801e-20	5.23904e-19
Tuba4a	3983.96	-3.39844	0.366558	-9.27123	1.84016e-20	5.32099e-19
1700034G24Rik	106.731	-5.96914	0.644281	-9.2648	1.9544e-20	5.63949e-19
Rps24	23226.5	0.98462	0.106369	9.25665	2.10945e-20	6.07416e-19
Dhrs11	1953.38	-1.07522	0.116303	-9.24507	2.35086e-20	6.75517e-19
Ly6e	687.726	2.25312	0.243806	9.24143	2.43214e-20	6.97416e-19
Armcx4	5269.42	1.27396	0.137896	9.23857	2.49802e-20	7.14818e-19
Amfr	33818	-0.585381	0.0633839	-9.23547	2.57145e-20	7.34304e-19
Plec	16219.2	-3.83084	0.415276	-9.22479	2.84104e-20	8.09609e-19
Ccdc122	499.599	-1.62934	0.176677	-9.22217	2.9114e-20	8.27945e-19
Fam189a1	2385.7	-0.848813	0.0921138	-9.21483	3.1177e-20	8.84783e-19
Aimp1	5202.59	0.888664	0.0965551	9.20369	3.45861e-20	9.79512e-19
Sema4d	559.229	-1.67748	0.182433	-9.19504	3.74866e-20	1.05948e-18
Elavl4	1147.55	1.63086	0.177433	9.19143	3.87666e-20	1.09341e-18
Adamts6	2111.06	1.78159	0.194079	9.1797	4.32283e-20	1.21676e-18
Phip	5654.61	0.803367	0.0876189	9.16888	4.7797e-20	1.34261e-18
Adamts10	2806.01	1.0463	0.114295	9.15437	5.46753e-20	1.53269e-18
Hdgfl3	3851.43	1.13052	0.123537	9.15127	5.62705e-20	1.5742e-18
Hnrnpa1l2-ps2	151.34	2.55907	0.280171	9.13398	6.60289e-20	1.84345e-18
Rack1	56191.3	1.24036	0.135877	9.12851	6.94502e-20	1.93505e-18
Snhg7	277.969	1.50801	0.165235	9.12643	7.07944e-20	1.96851e-18
Gnao1	12790.9	-1.38622	0.15191	-9.12528	7.15501e-20	1.98551e-18
Abhd6	3153.51	-0.637236	0.0698371	-9.12461	7.19974e-20	1.99391e-18
Tmc6	1815.54	1.02714	0.112614	9.12092	7.44901e-20	2.0588e-18
Apbb2	2155.61	0.960922	0.105383	9.11838	7.62554e-20	2.10336e-18
Pex7	3664.18	-0.744091	0.0816592	-9.11216	8.0758e-20	2.22311e-18
Mta3	2981	-1.02015	0.112078	-9.10215	8.85643e-20	2.43313e-18
Rcc2	28683.7	1.85462	0.204155	9.08434	1.04325e-19	2.86043e-18
Slc30a5	12785.1	-1.09697	0.120769	-9.08321	1.05416e-19	2.88459e-18
Sdc2	8233.26	-0.893534	0.0984059	-9.08008	1.08495e-19	2.96293e-18
Nfe2l1	43506.8	-0.721641	0.0795024	-9.07697	1.11639e-19	3.04277e-18
Zfp385a	12610.4	-0.881897	0.0971604	-9.07672	1.11898e-19	3.04381e-18
Ecrg4	5471.68	-1.98958	0.219342	-9.07066	1.18299e-19	3.21156e-18
Atp6v0c-ps2	14981.5	-0.740069	0.0816717	-9.06151	1.28656e-19	3.48587e-18
Zfp697	4719.39	-2.57982	0.285309	-9.04218	1.53571e-19	4.15276e-18
Rbm22	6516.23	0.634234	0.0701807	9.03715	1.60811e-19	4.34001e-18
0610009L18Rik	604.443	-1.38038	0.152769	-9.03574	1.62903e-19	4.38786e-18
Fcho1	2902.18	-0.987069	0.109262	-9.03393	1.6561e-19	4.45206e-18
Cenpe	5104.93	3.06706	0.339871	9.02421	1.80999e-19	4.85629e-18
Eef1a1	542148	0.796498	0.088268	9.02363	1.81965e-19	4.8727e-18
Gabrr1	138.537	-3.499	0.3886	-9.00412	2.174e-19	5.81028e-18
Col26a1	373.332	2.71142	0.301168	9.00302	2.1959e-19	5.85744e-18
Foxp4	4314.03	1.06117	0.117877	9.00236	2.2092e-19	5.88152e-18
Scube3	616.657	-3.68916	0.409835	-9.00157	2.22511e-19	5.91242e-18
Rpl4	74125.1	1.38789	0.154462	8.98532	2.57971e-19	6.84146e-18
Cd9	37051	-1.79214	0.199608	-8.97831	2.74966e-19	7.27813e-18
Bend6	2095.69	-2.45757	0.273749	-8.97745	2.77126e-19	7.31458e-18
Slc8a3	6567.72	-1.99221	0.221916	-8.97733	2.77406e-19	7.31458e-18
Mob3b	459.893	1.98234	0.220895	8.97415	2.85553e-19	7.51501e-18
Rnf181	7734.08	-0.69401	0.077351	-8.97222	2.90603e-19	7.63333e-18
Ahsa2	3951.7	1.11384	0.124157	8.97124	2.93202e-19	7.68692e-18
Adgrl1	28359.5	-1.17521	0.131164	-8.95986	3.25101e-19	8.50702e-18
Mtmr6	14751.8	-1.15255	0.128661	-8.95806	3.30453e-19	8.63064e-18
Cntnap5b	128.474	-6.61866	0.739205	-8.95374	3.43623e-19	8.95764e-18
Ccnb2	4057.15	3.3568	0.37502	8.95098	3.52328e-19	9.16719e-18
Reep1	11617.8	-0.791045	0.0883962	-8.94885	3.592e-19	9.32836e-18
Rpl30	6473.98	1.02414	0.114472	8.94669	3.66303e-19	9.4949e-18
Aass	229.691	-2.86557	0.320334	-8.94559	3.69966e-19	9.57184e-18
Serpinb9	265.129	-2.73524	0.306269	-8.93084	4.22775e-19	1.09176e-17
Pclo	1724.17	-1.79259	0.200878	-8.92377	4.50691e-19	1.16167e-17
Intu	810.206	1.38624	0.15539	8.92107	4.61822e-19	1.18813e-17
Fads6	191.985	-2.27139	0.254788	-8.91481	4.88647e-19	1.2548e-17
Selenot	35292	-0.8016	0.0899916	-8.90751	5.21933e-19	1.33778e-17
Zranb3	1467.67	1.14492	0.128606	8.90252	5.45925e-19	1.39668e-17
Kif5c	992.623	-2.12278	0.238757	-8.89098	6.05721e-19	1.54678e-17
Fbxo2	47768.1	-4.34152	0.488522	-8.88705	6.27514e-19	1.59946e-17
Syt9	2365.75	-1.27599	0.143621	-8.88441	6.42633e-19	1.63497e-17
Eif3e	14666.8	1.00681	0.113348	8.88247	6.5392e-19	1.66062e-17
Plagl1	621.311	1.28082	0.144241	8.87973	6.70256e-19	1.69897e-17
Sapcd1	156.478	2.83179	0.319291	8.869	7.38076e-19	1.86744e-17
Slc13a3	2441.57	-1.78104	0.200877	-8.86631	7.56065e-19	1.90945e-17
Ptprd	11094.1	-2.47284	0.279194	-8.85707	8.21447e-19	2.07077e-17
Cmtm6	17691.2	-0.898843	0.101663	-8.84144	9.4496e-19	2.37777e-17
H1f0	18695.5	0.789	0.0892561	8.83973	9.59482e-19	2.40991e-17
Gk	3156.44	-1.30759	0.147941	-8.83856	9.69641e-19	2.43099e-17
Rpl37rt	11264.5	1.17147	0.132607	8.83415	1.00865e-18	2.52419e-17
Cpd	18610.9	1.25128	0.141689	8.83117	1.03589e-18	2.58766e-17
Gpc6	7785.74	-1.41695	0.160501	-8.82833	1.06254e-18	2.64942e-17
Gabrb1	2023.23	-2.76278	0.312969	-8.82763	1.06918e-18	2.65909e-17
Rasl10b	5516.82	-1.53439	0.173819	-8.82751	1.07028e-18	2.65909e-17
Sympk	13530	0.520333	0.0589857	8.82134	1.131e-18	2.80489e-17
Snrpb2	4227.31	0.922628	0.104617	8.8191	1.15387e-18	2.85646e-17
Nrgn	1857.89	4.60404	0.5223	8.81492	1.19774e-18	2.95974e-17
Hs3st3a1	1111.97	-2.84211	0.322662	-8.80833	1.27028e-18	3.13335e-17
Man1a	2146.95	-2.02424	0.22989	-8.80527	1.3054e-18	3.21422e-17
Tceal5	108.294	-3.4139	0.387727	-8.80489	1.30977e-18	3.21536e-17
Adamts12	4772.66	2.21539	0.251611	8.80483	1.31053e-18	3.21536e-17
Cfl2	12096.1	0.519744	0.0590424	8.8029	1.33325e-18	3.26529e-17
Dvl2	6033.28	0.697359	0.0792695	8.79732	1.40121e-18	3.42563e-17
Gjc1	1031.4	3.06302	0.348517	8.78872	1.51268e-18	3.6916e-17
Smad7	1601.65	-3.05139	0.347327	-8.78536	1.55859e-18	3.79689e-17
Aebp1	3108.56	1.47063	0.167654	8.7718	1.75838e-18	4.27602e-17
Bicdl1	1639.02	-1.0025	0.114303	-8.77048	1.77902e-18	4.31859e-17
Proser3	847.004	1.11725	0.127497	8.76294	1.90231e-18	4.60974e-17
Fam43a	1005.03	-1.6764	0.191319	-8.76234	1.91246e-18	4.6262e-17
Klc2	3508.02	-0.702598	0.0801857	-8.76213	1.91589e-18	4.62637e-17
Lbr	3845.36	3.06012	0.349295	8.76084	1.93796e-18	4.67148e-17
Cacnb4	1358.26	-2.27615	0.259917	-8.75723	2.00101e-18	4.81502e-17
Rgs16	178.828	5.14782	0.588047	8.7541	2.05737e-18	4.94199e-17
Asphd2	3597.97	-1.80947	0.206791	-8.75024	2.12893e-18	5.10499e-17
Tfap4	575.721	1.56579	0.179088	8.74317	2.26659e-18	5.42562e-17
Sspn	12726.2	-0.784694	0.0897729	-8.74087	2.31314e-18	5.52745e-17
Rps6-ps4	39936.6	1.36432	0.156144	8.73756	2.38197e-18	5.68205e-17
Rph3al	234.948	-2.57051	0.29435	-8.73282	2.48392e-18	5.91501e-17
Aldh1a1	19162.7	-3.5537	0.407012	-8.73119	2.52003e-18	5.99062e-17
Cd38	440.041	-2.95445	0.339028	-8.71447	2.92118e-18	6.93227e-17
Btnl10	149.893	-7.93915	0.91122	-8.71265	2.96841e-18	7.03222e-17
Ubac1	8747.62	-0.81073	0.0930569	-8.7122	2.98042e-18	7.04853e-17
Thsd7a	8414.08	-1.92779	0.221681	-8.69623	3.43094e-18	8.10007e-17
Mfsd13a	2455.23	-0.887544	0.102111	-8.69199	3.56157e-18	8.39408e-17
Ankrd24	1326.68	-0.955002	0.109971	-8.68413	3.81658e-18	8.97972e-17
Bche	6100.63	0.650063	0.0748704	8.68251	3.87138e-18	9.09312e-17
Ptgr2	20112.6	-1.34928	0.155462	-8.6792	3.9857e-18	9.34569e-17
Nedd4	117574	0.828626	0.0955194	8.67494	4.13753e-18	9.68519e-17
Atoh8	4998.14	-4.22714	0.488186	-8.65888	4.76401e-18	1.11327e-16
Rasgrf1	102.12	-2.63069	0.304016	-8.65312	5.01113e-18	1.16904e-16
Eln	3607.41	1.54337	0.178563	8.64329	5.46173e-18	1.272e-16
Syna	249.962	-2.57079	0.297493	-8.64151	5.54766e-18	1.28983e-16
Tctn2	1432.65	1.05295	0.121874	8.63967	5.63775e-18	1.30857e-16
Tmem104	3088.49	-0.997234	0.115514	-8.63299	5.97695e-18	1.38496e-16
Zc3hc1	3311.43	0.767452	0.0889223	8.6306	6.1033e-18	1.41186e-16
Lactb	3578.24	-1.45722	0.168975	-8.62386	6.47366e-18	1.49503e-16
Mmp2	389.817	1.96815	0.22828	8.62166	6.59903e-18	1.52143e-16
Camta2	5731.34	-1.02096	0.118624	-8.60666	7.52227e-18	1.73138e-16
Akt1	25067.8	0.569062	0.0661328	8.60484	7.6426e-18	1.75614e-16
Dolk	5028.37	-0.656627	0.0763668	-8.59833	8.08862e-18	1.85553e-16
Mgrn1	22253	-0.611389	0.0711497	-8.59299	8.47363e-18	1.94062e-16
Vstm4	3295.17	-2.4655	0.287491	-8.5759	9.83173e-18	2.24791e-16
Lmbr1	4385.87	-1.29759	0.151363	-8.57271	1.01076e-17	2.30715e-16
BC037032	370.39	-1.7603	0.205562	-8.56334	1.09644e-17	2.49857e-16
Nsg1	8487.24	1.49046	0.174064	8.5627	1.10252e-17	2.50827e-16
Gpsm2	5368.26	0.954168	0.111489	8.55837	1.14475e-17	2.60007e-16
Ehmt1	7971.97	0.635397	0.0743424	8.54689	1.26446e-17	2.86721e-16
Cd36	972.637	-2.18521	0.25591	-8.53897	1.35423e-17	3.06572e-16
Eef2	291387	0.612313	0.0717494	8.53405	1.41307e-17	3.19367e-16
Lgr5	1190.79	2.65765	0.311635	8.52807	1.48808e-17	3.35769e-16
Ipo13	11644.4	-0.562592	0.0659838	-8.52621	1.51217e-17	3.40648e-16
Kcnf1	896.402	-1.54249	0.18117	-8.51405	1.67966e-17	3.77759e-16
Cald1	13215.8	1.31006	0.153877	8.51373	1.68432e-17	3.7799e-16
Nphp1	2764.28	0.712148	0.0836483	8.5136	1.68618e-17	3.7799e-16
Dnajb2	4845.89	-0.985062	0.115806	-8.50617	1.79772e-17	4.02339e-16
Bhlhe41	10309.1	-2.08838	0.245668	-8.50082	1.88262e-17	4.20656e-16
Arf2	7548.9	-0.502136	0.0590858	-8.49842	1.92183e-17	4.2872e-16
Tgfbr1	3720.78	1.10744	0.130317	8.49803	1.92832e-17	4.29472e-16
Hes6	27190.9	-1.0985	0.129353	-8.49226	2.02655e-17	4.50621e-16
Slc14a2	761.808	5.8828	0.692981	8.48912	2.08207e-17	4.6222e-16
Vps26c	7139.39	-0.701912	0.0826915	-8.48832	2.09645e-17	4.64662e-16
Rpl23	4772.35	1.09648	0.129517	8.46594	2.54104e-17	5.62297e-16
Cds1	370.388	-1.51042	0.178617	-8.45621	2.76197e-17	6.10204e-16
Hmg20a	6883.44	0.764856	0.0905616	8.44569	3.02243e-17	6.66678e-16
Gdf11	12334.2	-1.22292	0.144815	-8.44471	3.04813e-17	6.71272e-16
Tmsb10	21348.3	2.37076	0.280939	8.4387	3.20875e-17	7.05514e-16
Eya2	1886.34	3.46704	0.410888	8.43793	3.23019e-17	7.09096e-16
Spata24	1103.42	1.36857	0.16223	8.43598	3.28447e-17	7.19863e-16
Zbtb8b	135.651	-2.18195	0.258969	-8.42552	3.5914e-17	7.85882e-16
1500009L16Rik	1843.44	-1.10954	0.131874	-8.41364	3.97493e-17	8.68429e-16
Pdgfd	1560.29	-4.33737	0.515653	-8.41141	4.05108e-17	8.83662e-16
Ovgp1	202.718	2.20553	0.262219	8.41104	4.06379e-17	8.84256e-16
Wnk2	8361.54	-1.54991	0.184273	-8.41096	4.06665e-17	8.84256e-16
Lrrc8b	3737.59	1.6171	0.192392	8.40524	4.26977e-17	9.26957e-16
Rnft1	7302.82	-0.842819	0.100385	-8.39586	4.62499e-17	1.00249e-15
Il18bp	492.545	-2.39644	0.285477	-8.39452	4.67808e-17	1.01241e-15
Tnfrsf19	18783.5	-1.45872	0.173826	-8.39181	4.78699e-17	1.03435e-15
Miip	2546.23	1.29059	0.153864	8.38784	4.95169e-17	1.06826e-15
Rplp0	80001.2	1.04993	0.125483	8.36717	5.90209e-17	1.2713e-15
Csnk1e	11446.4	0.967292	0.11565	8.36395	6.06534e-17	1.30443e-15
Fkbp10	2202.58	-2.18773	0.261693	-8.35994	6.27527e-17	1.34747e-15
Cenpa	5512.94	3.03572	0.363193	8.35841	6.35714e-17	1.36292e-15
Hmgb3	8976.38	1.65692	0.198255	8.35751	6.40546e-17	1.37115e-15
Jdp2	2998.51	-0.969038	0.116037	-8.35113	6.76103e-17	1.44501e-15
Msl3l2	1267.62	-1.65603	0.19831	-8.35072	6.78474e-17	1.44783e-15
Caap1	1172.09	1.01309	0.121553	8.33453	7.78039e-17	1.65773e-15
Kctd8	87.2055	-3.54724	0.42596	-8.32764	8.24699e-17	1.75443e-15
Atrnl1	21074	-1.29127	0.155109	-8.32491	8.43933e-17	1.79258e-15
Fez2	6114.03	-0.799141	0.09602	-8.32265	8.60154e-17	1.82422e-15
1500011B03Rik	3273.65	-1.13358	0.136304	-8.31658	9.05375e-17	1.91717e-15
Bcas2	8582.76	0.513904	0.0618197	8.31296	9.33435e-17	1.97355e-15
Slc2a13	4516.41	-2.34641	0.282588	-8.30329	1.01264e-16	2.13772e-15
Gamt	4120.52	1.79721	0.216481	8.3019	1.02459e-16	2.15965e-15
Cd200	2030.59	-1.76285	0.212354	-8.30145	1.02845e-16	2.16446e-15
Eya1	4131.65	-1.00112	0.12068	-8.2956	1.08036e-16	2.27024e-15
Rps4x	43963.9	0.949143	0.114426	8.29483	1.08741e-16	2.28157e-15
Nckipsd	2136.36	-0.838316	0.101068	-8.29453	1.09013e-16	2.28379e-15
Cplx2	12476.2	1.47594	0.178026	8.29058	1.127e-16	2.35745e-15
Slc13a4	774.964	-4.03923	0.487264	-8.28962	1.13616e-16	2.373e-15
Tnfrsf21	66343.9	-1.20105	0.145019	-8.28199	1.21131e-16	2.52613e-15
Dars2	2906.31	0.721556	0.0871317	8.28121	1.21925e-16	2.53885e-15
Cotl1	30661.2	-1.011	0.122182	-8.27453	1.28963e-16	2.68135e-15
Sfrp2	661.897	2.21146	0.267434	8.26919	1.34872e-16	2.79997e-15
Cachd1	8176.22	-0.80222	0.0970789	-8.26359	1.41351e-16	2.93006e-15
Galt	1706.57	-1.69779	0.205591	-8.25811	1.48002e-16	3.06331e-15
Hs6st3	182.885	-3.21742	0.389762	-8.25484	1.5211e-16	3.14361e-15
B3gnt2	920.59	-2.09191	0.2535	-8.25211	1.55627e-16	3.21146e-15
Dnaja1	15602.7	0.529265	0.064146	8.25094	1.57149e-16	3.23803e-15
Scarf2	478.903	2.63013	0.318915	8.24712	1.6226e-16	3.33834e-15
Hc	66.26	-3.2846	0.398316	-8.24622	1.6348e-16	3.35841e-15
Col18a1	342.546	3.04414	0.369581	8.23674	1.76966e-16	3.63005e-15
Pcbp2	45874.2	0.753303	0.0914835	8.23431	1.80598e-16	3.69903e-15
H2az2	15291.2	1.06668	0.129679	8.22553	1.94337e-16	3.97452e-15
Akr1b10	8176.44	-0.762257	0.0926747	-8.22508	1.95065e-16	3.98349e-15
Eef1b2	24937.8	1.07486	0.130839	8.21512	2.1195e-16	4.3219e-15
Krcc1	7123.03	-0.739851	0.0900981	-8.21161	2.18237e-16	4.44351e-15
Ccdc136	6348.14	1.2025	0.146467	8.21005	2.21089e-16	4.49493e-15
Anxa6	13368.8	1.9916	0.242588	8.2098	2.2156e-16	4.49787e-15
Scml4	538.178	3.94509	0.480761	8.20593	2.28807e-16	4.63815e-15
Mlc1	135533	-0.974803	0.118958	-8.1945	2.51639e-16	5.09348e-15
Fam160a1	239.543	-2.79074	0.340834	-8.18796	2.65684e-16	5.36985e-15
Gnb4	7955.83	-1.14107	0.139398	-8.18569	2.70737e-16	5.46396e-15
Syne2	2539.29	1.5357	0.187798	8.17739	2.9005e-16	5.84517e-15
Cpsf7	9628.27	0.506149	0.0619644	8.16839	3.12527e-16	6.28891e-15
Il7	70.22	-3.43463	0.420715	-8.1638	3.24648e-16	6.52328e-15
Pqlc3	1824.99	-1.13669	0.13927	-8.16174	3.30224e-16	6.62566e-15
Ankrd40	23165.5	-0.534907	0.065589	-8.15544	3.47918e-16	6.97052e-15
Ryr3	1224.76	3.93644	0.482991	8.15014	3.63495e-16	7.27201e-15
Emc3	16088.9	-0.524102	0.0643133	-8.1492	3.66339e-16	7.31828e-15
Gm5148	31121.2	1.02002	0.125338	8.13816	4.01341e-16	8.00588e-15
BC004004	7178.63	-0.753984	0.0926546	-8.13758	4.03255e-16	8.03241e-15
Lonrf1	1784.62	0.961632	0.118321	8.12733	4.38845e-16	8.7287e-15
Rnf11	9805.83	-0.683894	0.0841642	-8.12572	4.44722e-16	8.83283e-15
Sf3b2	33750.3	0.551312	0.067879	8.12198	4.58625e-16	9.09585e-15
Rad51b	248.694	2.30115	0.283506	8.11675	4.78832e-16	9.48294e-15
Ebf1	1325.61	2.46213	0.303383	8.11561	4.83355e-16	9.55876e-15
Serf1	2111.35	-1.10903	0.136731	-8.11102	5.01977e-16	9.91278e-15
Rps3a1	32107.8	1.16113	0.143183	8.10939	5.08738e-16	1.00319e-14
Rps20	19236.4	1.22177	0.150882	8.09757	5.60692e-16	1.10406e-14
Abca5	3031.75	-2.07019	0.255713	-8.09575	5.69114e-16	1.11904e-14
Ngly1	4932.82	-0.640121	0.0790983	-8.09273	5.83442e-16	1.14558e-14
Eif4b	42793.3	1.29238	0.15984	8.08548	6.19182e-16	1.21402e-14
Lhfpl3	17281.5	-1.58563	0.196213	-8.08118	6.41423e-16	1.25584e-14
Gria2	35174.4	-1.21024	0.14978	-8.08012	6.47018e-16	1.26499e-14
Pkia	10373.5	-0.955846	0.118334	-8.07751	6.61005e-16	1.29051e-14
Sema3b	411.236	-2.34632	0.290573	-8.0748	6.75853e-16	1.31763e-14
Nkiras1	2640.94	-0.717399	0.0888583	-8.07352	6.83015e-16	1.32971e-14
Shank1	425.835	-1.98127	0.245969	-8.05496	7.95024e-16	1.54558e-14
Ucp2	1007.45	3.13561	0.389532	8.04968	8.30096e-16	1.61149e-14
Irak2	643.224	-2.58591	0.321321	-8.04774	8.43401e-16	1.63501e-14
Arhgef2	9916.13	1.38133	0.171968	8.03252	9.54926e-16	1.84861e-14
Necab1	137.698	-2.85419	0.355409	-8.03073	9.68973e-16	1.87317e-14
Ssc5d	1999.12	-2.22894	0.277921	-8.02006	1.05696e-15	2.04039e-14
Necab2	676.984	3.18858	0.397759	8.01636	1.08924e-15	2.09976e-14
Tmem98	7004.59	0.637242	0.0795194	8.01367	1.11333e-15	2.14319e-14
Tbpl1	2883.18	0.750139	0.093689	8.0067	1.17828e-15	2.26507e-14
Rpl7a	11344.3	0.779083	0.0974004	7.99876	1.25676e-15	2.4105e-14
Lrrc75a	2631.33	-2.04625	0.255823	-7.9987	1.25744e-15	2.4105e-14
Mtarc2	8888.96	-0.724184	0.0905405	-7.99845	1.25996e-15	2.41197e-14
Lmnb1	22400.7	2.96559	0.371167	7.98992	1.35022e-15	2.58117e-14
Klhl32	5294.46	-0.872172	0.109163	-7.98963	1.35349e-15	2.58383e-14
Gm20743	386.605	-2.6103	0.326901	-7.98499	1.40533e-15	2.67907e-14
Fth1	145896	-0.906499	0.113542	-7.98384	1.41849e-15	2.70043e-14
Lancl1	9011.31	-0.889803	0.111455	-7.98354	1.4219e-15	2.70317e-14
Ryr2	1231.75	-2.79336	0.349908	-7.98313	1.42671e-15	2.70858e-14
Kcnk4	143.538	-1.71615	0.215405	-7.96711	1.62433e-15	3.07952e-14
Bahcc1	10854.3	1.06263	0.133399	7.96582	1.64134e-15	3.10748e-14
Amot	9787.16	-1.10214	0.138599	-7.95197	1.83561e-15	3.47052e-14
Camk2b	22191.6	2.70568	0.340377	7.94909	1.87888e-15	3.54746e-14
AW209491	1372.95	-0.853388	0.107422	-7.94424	1.95377e-15	3.6838e-14
Zfp703	9853.79	-1.36566	0.172085	-7.93596	2.08869e-15	3.9328e-14
Gpc5	726.083	-2.46305	0.310461	-7.93353	2.12998e-15	4.00506e-14
Galr2	145.798	-2.05801	0.259695	-7.92472	2.28659e-15	4.29366e-14
Ccdc18	547.874	1.88044	0.237314	7.92386	2.30245e-15	4.31757e-14
Scly	2518.71	-1.08461	0.136892	-7.92312	2.3163e-15	4.33762e-14
Pcsk1n	19207.9	-2.43554	0.307422	-7.92247	2.32839e-15	4.35434e-14
Ss18l2	3667.29	-0.609535	0.0769554	-7.92062	2.36328e-15	4.41359e-14
Frmpd4	239.704	-2.84521	0.359281	-7.91918	2.39085e-15	4.45904e-14
Kif22	5159.18	3.17846	0.401404	7.91835	2.40674e-15	4.4826e-14
Hadh	20421.9	-0.82132	0.103777	-7.91431	2.4863e-15	4.62453e-14
Ankrd13c	12221.3	-0.560856	0.0708792	-7.91284	2.51574e-15	4.67296e-14
Slc9a6	6311.15	-0.877619	0.110952	-7.90993	2.57537e-15	4.77728e-14
Tpst2	3404.6	-0.768036	0.0971194	-7.90816	2.61215e-15	4.83897e-14
Hmgb2	11093.2	2.97088	0.375939	7.90258	2.73199e-15	5.05418e-14
Arnt	4900.02	0.769305	0.0974137	7.89729	2.8503e-15	5.26598e-14
Cd81	148472	-0.798184	0.101101	-7.89494	2.9046e-15	5.3591e-14
Tmco3	22062.7	-2.01274	0.25497	-7.89402	2.92606e-15	5.39147e-14
Tmem176b	18618.8	-0.694006	0.087934	-7.89235	2.9654e-15	5.45666e-14
Tagln	675.783	-2.16189	0.273929	-7.89218	2.96955e-15	5.45699e-14
Nop53	15724.4	0.914157	0.115868	7.88963	3.03094e-15	5.56238e-14
Rnf152	625.682	1.60113	0.202995	7.88753	3.08215e-15	5.64883e-14
Pde11a	671.409	-2.17618	0.276099	-7.88186	3.22536e-15	5.90344e-14
Bub1b	6473.87	2.93914	0.372969	7.88038	3.26375e-15	5.96577e-14
Gas5	5933.89	0.923355	0.11723	7.87645	3.3682e-15	6.14853e-14
Mapkap1	13901.4	-0.480329	0.0609966	-7.87469	3.41578e-15	6.22712e-14
Pcdh20	238.516	-2.63296	0.334506	-7.87117	3.51335e-15	6.39653e-14
Fam181a	1293.01	3.57914	0.454774	7.87014	3.54244e-15	6.44096e-14
Gja3	1406.67	-4.4961	0.571355	-7.86918	3.56967e-15	6.48191e-14
Polr3h	4830.62	0.740837	0.0941501	7.86868	3.58403e-15	6.49941e-14
Dennd4b	2287.76	0.734695	0.0934028	7.86587	3.66535e-15	6.63815e-14
Dnttip1	4143.6	0.65134	0.0828483	7.86184	3.78526e-15	6.84629e-14
Tpd52l1	720.653	-2.08228	0.265073	-7.8555	3.98187e-15	7.19245e-14
Pfkfb4	766.232	-0.920646	0.117246	-7.8523	4.08492e-15	7.36891e-14
Dst	16005	-1.31888	0.167978	-7.85152	4.11019e-15	7.40481e-14
Cep170	11491.9	0.663096	0.0845235	7.84511	4.32586e-15	7.78316e-14
Nipa1	3696.49	-0.997807	0.127196	-7.84463	4.34221e-15	7.80238e-14
Rpl24	15139.7	0.95643	0.1221	7.83314	4.75837e-15	8.53901e-14
BC029722	4225.26	-1.13369	0.144865	-7.82581	5.04404e-15	9.03986e-14
Rnaseh2b	3343.22	1.79473	0.22938	7.82425	5.10694e-15	9.14069e-14
Tpd52	5131.07	1.21016	0.154751	7.82004	5.28076e-15	9.42809e-14
Cenpf	7276.6	2.50412	0.320219	7.82003	5.28121e-15	9.42809e-14
Crb1	146.422	3.58944	0.459411	7.81313	5.57869e-15	9.94625e-14
Kif2c	3778.45	3.0675	0.392784	7.80964	5.73534e-15	1.02123e-13
Fmod	1327.24	-4.99384	0.639637	-7.8073	5.8427e-15	1.039e-13
Sfxn2	711.961	1.34356	0.172147	7.80477	5.96112e-15	1.0587e-13
Nfxl1	2415.49	1.1934	0.15303	7.7985	6.26464e-15	1.11117e-13
Sox3	17777	2.33127	0.299625	7.78064	7.21612e-15	1.27828e-13
Il20rb	269.109	1.77503	0.228148	7.78016	7.24313e-15	1.28142e-13
S100a13	1275.34	-1.55809	0.200439	-7.77341	7.64033e-15	1.34996e-13
Aspm	6179.3	2.62148	0.337376	7.7702	7.83629e-15	1.3828e-13
Adam22	5635.05	-1.30262	0.167731	-7.76611	8.09319e-15	1.42631e-13
As3mt	378.989	-1.27133	0.163954	-7.75416	8.89272e-15	1.56521e-13
Sinhcaf	1276.97	2.7664	0.357062	7.74769	9.3581e-15	1.64502e-13
Raver2	5501.51	-1.16818	0.150804	-7.7464	9.45363e-15	1.65969e-13
Katnal2	1054.99	1.55877	0.201437	7.73826	1.00788e-14	1.76719e-13
Gabarapl1	27265.1	-1.51437	0.195744	-7.73648	1.02203e-14	1.78973e-13
Zswim6	4685.05	0.964803	0.124737	7.73469	1.03656e-14	1.81286e-13
Mki67	19471.3	3.22276	0.416762	7.73285	1.05167e-14	1.83694e-13
Il11ra2	1000.26	-1.35851	0.175748	-7.72992	1.07614e-14	1.87539e-13
Lama2	1698.4	-2.70978	0.350561	-7.72986	1.07668e-14	1.87539e-13
Rps23rg1	5245.25	1.0606	0.13721	7.72973	1.07776e-14	1.87539e-13
Slc27a6	635.664	1.36027	0.176111	7.72395	1.12783e-14	1.96003e-13
Tmem189	5630.2	-0.638552	0.0826938	-7.72189	1.14622e-14	1.98948e-13
Prpsap1	15827.2	-1.56653	0.202903	-7.72055	1.15833e-14	2.00796e-13
Flnc	358.957	2.97635	0.385606	7.71863	1.17586e-14	2.03579e-13
Epha5	17978.3	-1.14237	0.148042	-7.71653	1.19539e-14	2.067e-13
Mest	27968.6	3.18673	0.413335	7.70979	1.26024e-14	2.1764e-13
Odf2l	1311.18	0.918791	0.119181	7.70921	1.26599e-14	2.1836e-13
Lima1	7935.69	1.13448	0.147195	7.7073	1.28508e-14	2.21375e-13
C1s1	78.2993	-2.38693	0.309762	-7.70569	1.30134e-14	2.23896e-13
Kif14	1748.83	3.13125	0.406414	7.70459	1.31259e-14	2.2555e-13
Plekha4	919.706	1.4361	0.186448	7.70246	1.33475e-14	2.29071e-13
Cct4	16807.9	0.849284	0.110269	7.70193	1.34026e-14	2.2973e-13
Rida	5189.39	-2.23688	0.290603	-7.69739	1.38875e-14	2.37745e-13
Adora2b	891.678	-2.11516	0.274871	-7.69512	1.41361e-14	2.41701e-13
Pdlim1	405.859	2.17757	0.283144	7.69068	1.46354e-14	2.49928e-13
Srxn1	3813.14	-1.40539	0.182783	-7.68887	1.48446e-14	2.53186e-13
Tspan3	78959.8	-0.772071	0.100447	-7.68637	1.51374e-14	2.5786e-13
Rpusd2	1240.27	1.08108	0.140682	7.68458	1.53504e-14	2.61166e-13
Hadhb	5201.56	-0.714288	0.0929644	-7.68346	1.54854e-14	2.63137e-13
Fmnl3	3119.16	1.42	0.184874	7.68089	1.5799e-14	2.68135e-13
Mfn2	19893.7	-0.995861	0.129675	-7.67967	1.59499e-14	2.70362e-13
Smim13	9617.26	-0.937654	0.122142	-7.67674	1.63184e-14	2.76268e-13
Pimreg	5965.98	3.47978	0.453606	7.67137	1.70175e-14	2.87751e-13
Gbp7	865.201	1.56426	0.204035	7.66661	1.76597e-14	2.98242e-13
Cspg4	8366.29	1.16854	0.152469	7.66412	1.80068e-14	3.03733e-13
Cryab	15302.6	-1.32725	0.173193	-7.66344	1.81012e-14	3.04951e-13
Stard8	382.78	-1.83752	0.239813	-7.66232	1.826e-14	3.07251e-13
Itgb3bp	708.906	1.28274	0.167456	7.66013	1.85744e-14	3.12158e-13
Nudt12	1995.9	-1.10945	0.144844	-7.65962	1.86486e-14	3.13024e-13
Lratd1	34683.7	-2.66183	0.347556	-7.65872	1.87797e-14	3.14841e-13
Ptma	40188.6	1.33146	0.173869	7.65784	1.89088e-14	3.1662e-13
Nacc2	34216.3	-1.63635	0.213826	-7.65272	1.96772e-14	3.29085e-13
Inafm1	2205.15	-0.798009	0.104317	-7.64985	2.01213e-14	3.36105e-13
Ccdc163	782.22	1.37357	0.179667	7.64509	2.08806e-14	3.48365e-13
Rp9	2776.68	0.639916	0.0838044	7.63583	2.24366e-14	3.73871e-13
Tmbim6	104986	-0.690526	0.0905071	-7.62952	2.35623e-14	3.92155e-13
Hdac2	15844.6	1.09088	0.143047	7.62601	2.42135e-14	4.02505e-13
Unc5c	723.936	-2.51096	0.329461	-7.62142	2.50899e-14	4.16571e-13
Btbd6	2037.57	-1.11964	0.146919	-7.62077	2.5216e-14	4.1816e-13
Pard6g	3182.86	1.26966	0.166814	7.61125	2.71457e-14	4.49618e-13
4933412E12Rik	255.899	-1.8271	0.240173	-7.60743	2.79608e-14	4.62564e-13
Neurl1a	1561.51	4.27926	0.562611	7.60608	2.82533e-14	4.66841e-13
Cspg5	81259.6	-0.554073	0.0728763	-7.60293	2.89493e-14	4.77768e-13
Cdca3	5478.34	2.98036	0.392184	7.59938	2.97547e-14	4.90471e-13
Tmem178	540.977	2.93301	0.385999	7.59849	2.99615e-14	4.93289e-13
Cideb	149.677	-3.19701	0.42081	-7.59728	3.02427e-14	4.97324e-13
Sox13	1444.2	1.4247	0.187763	7.58777	3.25459e-14	5.34561e-13
Itprip	940.91	1.36692	0.180263	7.5829	3.37908e-14	5.54347e-13
Gpd2	19287.7	-1.0448	0.137798	-7.58213	3.39929e-14	5.56998e-13
Reep2	4816.1	-0.968079	0.127722	-7.57959	3.4665e-14	5.67335e-13
Inhbb	2849.11	1.90973	0.25227	7.57019	3.72669e-14	6.09194e-13
Prkd1	6397.26	-1.16403	0.153831	-7.56693	3.82161e-14	6.23969e-13
Dlgap5	3561.64	3.15766	0.417379	7.56546	3.86506e-14	6.30315e-13
Cdc25c	1508.28	3.07003	0.405945	7.56267	3.94868e-14	6.43191e-13
Cd93	1898.07	6.19391	0.819172	7.56118	3.99416e-14	6.4983e-13
Slc4a8	4248.18	-1.36616	0.180697	-7.5605	4.01536e-14	6.52508e-13
Epdr1	22179.3	-0.618546	0.0819761	-7.54545	4.50727e-14	7.31581e-13
Nfat5	8947.87	-1.15124	0.152584	-7.54498	4.52369e-14	7.33381e-13
Rab20	72.0071	3.1973	0.424048	7.53994	4.70172e-14	7.61347e-13
Kif20a	5510.88	2.88517	0.382812	7.53677	4.81751e-14	7.7918e-13
Cpxm1	9982.33	-2.07098	0.27541	-7.51962	5.49373e-14	8.87508e-13
Rps3	60544.7	0.943399	0.125477	7.51848	5.54182e-14	8.94227e-13
Nkap	2885.82	0.648876	0.0863268	7.51651	5.62593e-14	9.06736e-13
Rnaset2b	10981	-1.23661	0.164666	-7.50979	5.9223e-14	9.53387e-13
B4galt4	2838.76	-0.731254	0.0974027	-7.50753	6.02546e-14	9.6886e-13
Slc26a7	146.459	-2.48029	0.330496	-7.50474	6.15506e-14	9.88545e-13
Reep6	1861.77	-1.38692	0.184846	-7.50311	6.23236e-14	9.99792e-13
Tbc1d32	1905.17	-0.945677	0.126142	-7.49693	6.53288e-14	1.04678e-12
Echdc1	6476.78	-0.927727	0.123848	-7.49087	6.84201e-14	1.09504e-12
Kifc1	5155.61	2.62436	0.350893	7.4791	7.48333e-14	1.19629e-12
Rbmx	10151.7	0.612235	0.0818658	7.47852	7.5163e-14	1.20017e-12
Rimkla	471.542	2.03773	0.272786	7.47005	8.01642e-14	1.27854e-12
Insyn2b	541.572	-4.58507	0.614685	-7.45922	8.70377e-14	1.38656e-12
Rfx1	2698.99	0.697238	0.0934807	7.45863	8.74269e-14	1.38999e-12
Trp53	7119.59	1.3094	0.175556	7.45859	8.74553e-14	1.38999e-12
Tmem65	10443.2	-0.627096	0.0841178	-7.45498	8.9884e-14	1.42695e-12
Gas1	14846.8	2.1013	0.281882	7.45455	9.01763e-14	1.42994e-12
Lmo1	1947.53	2.48475	0.333535	7.44973	9.35325e-14	1.48145e-12
Krt222	124.741	-3.67994	0.494039	-7.44868	9.42808e-14	1.49159e-12
Abracl	1094.95	1.1763	0.158058	7.4422	9.90244e-14	1.56484e-12
Pgm2l1	720.236	1.23364	0.165775	7.4417	9.93994e-14	1.56896e-12
Cpvl	136.633	-2.13669	0.287154	-7.44093	9.99822e-14	1.57635e-12
Msx2	85.9441	-2.89599	0.389217	-7.44055	1.00265e-13	1.579e-12
Akap17b	2757.51	-0.849849	0.114256	-7.4381	1.02141e-13	1.60671e-12
Dtna	16501	-1.10708	0.148921	-7.43403	1.05342e-13	1.65516e-12
Dffb	912.707	0.799859	0.107624	7.43197	1.0699e-13	1.67914e-12
Prdm9	432.702	1.26991	0.171021	7.42548	1.1237e-13	1.76032e-12
Jph2	75.0658	-3.32811	0.448205	-7.42543	1.12418e-13	1.76032e-12
Kcnj2	169.754	2.58338	0.347952	7.42451	1.132e-13	1.77055e-12
Zeb1	43899.3	1.01423	0.136627	7.42333	1.14208e-13	1.78429e-12
Ilf3	17634.5	0.885652	0.1194	7.41754	1.19314e-13	1.86195e-12
Them4	1860.37	-1.15402	0.155606	-7.41631	1.20426e-13	1.87717e-12
Tmtc2	6849.54	1.103	0.148786	7.41331	1.23183e-13	1.91798e-12
Itpripl2	1442.1	-0.874664	0.118118	-7.405	1.31152e-13	2.03974e-12
Art3	457.49	-3.77251	0.509486	-7.40454	1.3161e-13	2.04455e-12
Slc8a1	1893.34	-1.86019	0.251292	-7.4025	1.3364e-13	2.07376e-12
Pspc1	6085.33	1.10899	0.149835	7.4014	1.34751e-13	2.08864e-12
Gm29508	208.917	3.07066	0.414967	7.39978	1.36412e-13	2.112e-12
Cdkn3	868.212	2.90758	0.39304	7.39767	1.38597e-13	2.14343e-12
Cntn1	20527.3	-2.12811	0.287686	-7.39735	1.38927e-13	2.14612e-12
Slc18b1	5928.93	-1.61316	0.218129	-7.39543	1.40955e-13	2.175e-12
Rps6	9317.54	1.25103	0.169351	7.38722	1.49932e-13	2.31094e-12
Fnta	9995.96	-0.648501	0.0878066	-7.38556	1.51815e-13	2.33734e-12
Unk	7840.21	0.425468	0.0576097	7.38535	1.52051e-13	2.33835e-12
A330041J22Rik	208.467	-1.56519	0.212199	-7.37605	1.6305e-13	2.50471e-12
Capzb	41092.8	-0.564618	0.0765953	-7.37144	1.68791e-13	2.59001e-12
Smpd1	14154.1	-1.29068	0.175098	-7.37119	1.69107e-13	2.59197e-12
Gpr137	6590.68	-0.737833	0.100148	-7.3674	1.73985e-13	2.66377e-12
Dmac2l	1627.23	-0.898023	0.122059	-7.35727	1.87715e-13	2.87079e-12
Tfeb	2363.19	-0.809117	0.109979	-7.357	1.88095e-13	2.87341e-12
Rnf217	1749.97	0.639123	0.086881	7.3563	1.89081e-13	2.88527e-12
Adi1	4369.96	-0.751071	0.10221	-7.34832	2.00713e-13	3.05937e-12
Puf60	27490.6	0.703264	0.0957338	7.34604	2.04166e-13	3.10856e-12
Tpbg	4336.76	-1.44082	0.196441	-7.33466	2.22291e-13	3.38079e-12
Plk5	107.213	-3.24445	0.442694	-7.32888	2.32078e-13	3.52575e-12
Sdc3	90437.6	0.558971	0.0763318	7.32291	2.42645e-13	3.68222e-12
Ckap2	9811.8	2.38484	0.325796	7.32003	2.47908e-13	3.75794e-12
Dzank1	2250.05	-1.65053	0.225571	-7.31711	2.53374e-13	3.83657e-12
Troap	1643.52	2.93308	0.400887	7.31648	2.54568e-13	3.85041e-12
Ndufa3	9511.56	-0.664583	0.0909255	-7.30909	2.68953e-13	4.06352e-12
Dlg1	9251.5	-0.509835	0.0697668	-7.30771	2.71743e-13	4.10118e-12
Brd4	12631.6	0.653334	0.0894508	7.30384	2.79674e-13	4.21624e-12
Myl6b	1236.06	-1.61624	0.221357	-7.30151	2.8455e-13	4.28505e-12
Pld1	10365.9	1.0317	0.141302	7.30136	2.84875e-13	4.28527e-12
Htr3a	278.786	4.76822	0.653334	7.29828	2.91462e-13	4.37956e-12
Angpt1	4826.36	-3.30644	0.453162	-7.29638	2.95607e-13	4.43353e-12
Smarce1	8107	0.643269	0.0881632	7.29634	2.95697e-13	4.43353e-12
Rpl37	5672.56	1.16712	0.159995	7.29474	2.99243e-13	4.48181e-12
Sobp	5881.01	-0.625607	0.0857823	-7.29296	3.03215e-13	4.53636e-12
Wscd2	260.587	-4.06938	0.558161	-7.29069	3.08378e-13	4.6086e-12
Setd3	9401.58	-0.492605	0.0675685	-7.29045	3.08931e-13	4.61184e-12
Kcnmb4	12391.3	-1.10813	0.152019	-7.28942	3.11288e-13	4.642e-12
Myadm	4677.66	1.32608	0.182143	7.28043	3.32762e-13	4.95686e-12
Mis18bp1	2430.39	3.05945	0.420565	7.27462	3.47397e-13	5.16927e-12
Csde1	33773.1	0.672584	0.0924676	7.27373	3.49689e-13	5.19775e-12
Lsm14b	7908.44	0.562454	0.0776107	7.24712	4.25725e-13	6.32112e-12
Nr4a3	208.295	1.67311	0.230917	7.24553	4.30747e-13	6.38879e-12
Ccdc77	1565.73	1.16237	0.160433	7.24524	4.31686e-13	6.39418e-12
Enc1	10574.9	0.955959	0.131945	7.24513	4.32039e-13	6.39418e-12
Emc7	10321.3	-0.632166	0.0872622	-7.24444	4.34219e-13	6.41954e-12
Zic2	4032.4	-0.877968	0.121207	-7.24355	4.37096e-13	6.45513e-12
Efcab15	84.5201	-2.5815	0.356619	-7.23882	4.52601e-13	6.67696e-12
Kif15	2982.28	3.22027	0.444892	7.23832	4.54292e-13	6.69472e-12
Slc5a9	87.3522	9.80801	1.35565	7.2349	4.6586e-13	6.85786e-12
Racgap1	12918.8	2.96028	0.409311	7.23235	4.74701e-13	6.98053e-12
Nme4	1226.51	1.5173	0.2099	7.22868	4.87697e-13	7.16256e-12
A930003O13Rik	453.342	-2.56402	0.354713	-7.22844	4.88582e-13	7.16256e-12
Fnbp4	6991.68	0.640484	0.0886064	7.22842	4.8864e-13	7.16256e-12
Kat7	9846.03	0.64211	0.0888975	7.22304	5.08394e-13	7.44419e-12
Fam49a	11385.1	-1.09364	0.151443	-7.22148	5.14261e-13	7.52209e-12
Gpr158	1073.76	-2.98651	0.413627	-7.22029	5.18768e-13	7.57995e-12
Btbd3	7004.04	-1.02255	0.141659	-7.2184	5.26042e-13	7.6781e-12
Arid1a	15346.6	0.522508	0.0723959	7.21737	5.3001e-13	7.72087e-12
2610316D01Rik	563.006	1.31444	0.182123	7.21735	5.30094e-13	7.72087e-12
Agpat5	18535.1	-1.32272	0.183302	-7.21605	5.35181e-13	7.78671e-12
Kif4	4305.03	2.83593	0.393019	7.21576	5.36351e-13	7.7955e-12
Tpx2	11711.8	2.83722	0.393285	7.21416	5.42696e-13	7.87939e-12
Alpl	2892.4	0.893251	0.123838	7.21305	5.47106e-13	7.93506e-12
Ntn3	2098.1	-0.794898	0.110243	-7.21043	5.5776e-13	8.08107e-12
Kank1	18632	-2.81889	0.390961	-7.21015	5.58915e-13	8.08928e-12
Ubxn2a	4124.56	-1.04599	0.145092	-7.20916	5.63e-13	8.13985e-12
Adgrb3	12047.3	-0.859362	0.119242	-7.20686	5.72561e-13	8.26939e-12
Ttc26	553.886	1.01946	0.141569	7.20118	5.96926e-13	8.61225e-12
Adamts19	181.651	4.14556	0.576324	7.19311	6.33329e-13	9.1279e-12
Hacd4	148.992	-3.20004	0.445013	-7.19089	6.43702e-13	9.26769e-12
Dnah9	439.547	-3.44487	0.479194	-7.18888	6.53241e-13	9.3952e-12
Grm3	1466.07	1.05273	0.146596	7.18118	6.91124e-13	9.92968e-12
Cdca8	5926.53	3.22096	0.448958	7.17432	7.267e-13	1.04299e-11
Ankib1	16600.5	-0.688195	0.0959789	-7.17028	7.48455e-13	1.0731e-11
Arhgef10	6952.65	-0.925838	0.129155	-7.1684	7.58807e-13	1.08681e-11
Lrp2bp	361.51	-1.27736	0.178221	-7.16729	7.64996e-13	1.09453e-11
Capza2	30156.8	-0.652367	0.0910711	-7.16328	7.87717e-13	1.12587e-11
C1qtnf5	7991.54	-2.38672	0.333304	-7.1608	8.02063e-13	1.14519e-11
Hnrnpul1	31968.7	0.580335	0.0810453	7.16062	8.03102e-13	1.14548e-11
Gatm	33143.2	-0.688635	0.096186	-7.15941	8.10279e-13	1.15452e-11
Gorasp1	3665.58	-0.590687	0.0825397	-7.1564	8.28219e-13	1.17886e-11
Gstm1	49008.4	-1.51105	0.211294	-7.15144	8.58733e-13	1.22002e-11
Kif23	3217.58	3.12569	0.437073	7.15141	8.58908e-13	1.22002e-11
Qtrt1	930.686	1.1232	0.157097	7.14969	8.69745e-13	1.23414e-11
Tnfaip6	1709.03	1.95825	0.273929	7.14877	8.75613e-13	1.24119e-11
Wiz	7021.04	0.94212	0.131823	7.14686	8.87836e-13	1.25722e-11
Rev3l	20891.5	1.09274	0.15293	7.14535	8.97647e-13	1.26981e-11
Wdr62	1843.85	1.6535	0.231478	7.14324	9.11549e-13	1.28815e-11
Shld3	148.245	1.81002	0.253686	7.13488	9.68698e-13	1.3675e-11
Hdhd2	12784.4	-0.58635	0.0822457	-7.12925	1.0092e-12	1.42322e-11
Adap1	494.418	-2.83834	0.398429	-7.12381	1.04983e-12	1.479e-11
Adamtsl3	2989.94	-3.54326	0.497444	-7.12293	1.05657e-12	1.48698e-11
Ncapd2	18134	2.05573	0.288646	7.12199	1.06382e-12	1.49566e-11
Cds2	30920.5	-1.27644	0.17925	-7.12097	1.07173e-12	1.50523e-11
Phf6	5859.76	0.899888	0.12638	7.1205	1.07537e-12	1.5088e-11
Gm15501	27358.6	1.16406	0.163502	7.11953	1.08296e-12	1.51791e-11
Prrx2	343.162	2.7362	0.384647	7.11352	1.1312e-12	1.58391e-11
Ubl3	22559.4	-0.874663	0.123014	-7.11028	1.15807e-12	1.61854e-11
Rexo1	7905.14	0.801828	0.112771	7.11026	1.15828e-12	1.61854e-11
Chst3	2044.08	2.26965	0.319253	7.10926	1.16663e-12	1.62854e-11
Slc44a5	2954.26	-2.25996	0.317977	-7.10731	1.1833e-12	1.65015e-11
Tmem44	17482.5	-0.800261	0.112639	-7.10464	1.20636e-12	1.6806e-11
Gal3st4	1229.25	-1.67489	0.235812	-7.10263	1.224e-12	1.70346e-11
Nusap1	5287.33	2.65546	0.374054	7.09912	1.25551e-12	1.74554e-11
Slco5a1	246.723	1.7816	0.250967	7.09893	1.25724e-12	1.74618e-11
Syndig1	50.2617	-5.70832	0.804493	-7.09555	1.28838e-12	1.78763e-11
Slc36a2	214.189	-5.96888	0.841599	-7.0923	1.31898e-12	1.82825e-11
Peli1	11689.3	0.665235	0.0939959	7.07728	1.4701e-12	2.03567e-11
Arc	1313.25	5.90462	0.835086	7.07067	1.5419e-12	2.13293e-11
Grid1	6525.22	-1.17859	0.166691	-7.0705	1.54378e-12	2.13339e-11
Khdrbs1	25057.3	0.879906	0.124487	7.06823	1.56921e-12	2.16636e-11
Bora	2042.2	2.27705	0.3222	7.06719	1.58101e-12	2.1803e-11
Stil	1746.52	3.28311	0.464566	7.06706	1.58248e-12	2.1803e-11
Ccnb1	5127.22	3.03257	0.429215	7.06538	1.60177e-12	2.20467e-11
Abcg4	1996.33	-0.871376	0.123335	-7.06513	1.60463e-12	2.2064e-11
Rab15	171.569	2.01869	0.285756	7.0644	1.61312e-12	2.2143e-11
Rdm1	1377.54	0.949842	0.134455	7.06436	1.61359e-12	2.2143e-11
Rab6b	10018.8	-1.32571	0.187668	-7.06412	1.61634e-12	2.21514e-11
Csrnp1	1266.75	-1.92232	0.272129	-7.06403	1.61742e-12	2.21514e-11
Hist1h2ao	7015.86	3.88692	0.550722	7.05786	1.69085e-12	2.31341e-11
Acer3	2166.18	0.808744	0.114621	7.05582	1.71583e-12	2.34525e-11
Arpc5	13235.5	0.647909	0.091879	7.05176	1.76663e-12	2.41229e-11
Ccna2	10976.5	3.01422	0.427459	7.05149	1.77013e-12	2.41468e-11
Egfr	23431	1.56724	0.222341	7.04881	1.8046e-12	2.45926e-11
Chek2	1493.25	2.14862	0.304961	7.04555	1.84728e-12	2.51493e-11
Nptxr	2292.89	1.18374	0.168221	7.03684	1.96652e-12	2.67462e-11
Fads2b	61.0406	-9.44829	1.34409	-7.02952	2.07241e-12	2.81586e-11
Map4k2	2350.88	-1.04052	0.148066	-7.0274	2.10412e-12	2.85613e-11
Gsx1	118.535	3.72637	0.530298	7.02694	2.11106e-12	2.86273e-11
Elac1	1788.91	-0.565372	0.080491	-7.02404	2.15541e-12	2.91999e-11
Slc4a4	74418.3	-1.46034	0.207929	-7.02325	2.16771e-12	2.93376e-11
Erlec1	7701.42	-0.630341	0.0897554	-7.02288	2.17342e-12	2.9386e-11
Slc1a3	246080	-0.923981	0.131813	-7.00981	2.38645e-12	3.22346e-11
Col6a1	323.927	-3.75558	0.53595	-7.00734	2.42895e-12	3.27765e-11
Rps7	11345.6	1.00344	0.143201	7.00718	2.43165e-12	3.27808e-11
Eef1a2	213.55	-4.29481	0.612992	-7.0063	2.44704e-12	3.2956e-11
Rtl5	503.48	1.70926	0.244013	7.00479	2.47353e-12	3.32802e-11
Poln	133.941	1.89927	0.271333	6.9998	2.56336e-12	3.44551e-11
Eldr	736.051	2.61243	0.373289	6.9984	2.58896e-12	3.47653e-11
Azin1	36688.6	-0.906028	0.129532	-6.99461	2.65999e-12	3.56842e-11
E2f8	2226.24	3.28748	0.470063	6.9937	2.67727e-12	3.58811e-11
Sf3a1	11298.1	0.923348	0.132064	6.99165	2.71667e-12	3.63738e-11
Tle6	2036.06	3.22358	0.461126	6.99067	2.73571e-12	3.65931e-11
2810408A11Rik	532.768	1.66493	0.238261	6.98784	2.79149e-12	3.72835e-11
Golga7b	688.608	6.07603	0.869522	6.98778	2.79274e-12	3.72835e-11
Lrp2	365.467	1.60633	0.229892	6.98733	2.8017e-12	3.73669e-11
Ccdc85a	4992.99	-1.86048	0.266322	-6.98582	2.83203e-12	3.77348e-11
Gpr61	265.685	-2.86072	0.409598	-6.98422	2.86435e-12	3.81285e-11
Nupr1	101.625	2.35499	0.337257	6.98277	2.89406e-12	3.84869e-11
Tafa5	21442.4	-0.954937	0.137085	-6.96599	3.26093e-12	4.33237e-11
Pgm5	1192.53	-2.76339	0.396861	-6.9631	3.32869e-12	4.41813e-11
Wfs1	3382.88	-0.788475	0.113306	-6.95882	3.43133e-12	4.54998e-11
Arhgef33	260.039	-2.8782	0.413699	-6.95724	3.47002e-12	4.59686e-11
Ilvbl	4671.4	-1.23015	0.176857	-6.95561	3.5104e-12	4.64588e-11
Parm1	393.361	-2.45572	0.353147	-6.95382	3.55534e-12	4.70083e-11
Ezh2	9131.16	1.87599	0.269893	6.95085	3.63098e-12	4.79624e-11
Ldhd	352.08	-2.26688	0.326321	-6.94678	3.73716e-12	4.93177e-11
Sdk1	5254.07	-1.76983	0.254808	-6.94574	3.76475e-12	4.96342e-11
Oacyl	89.5547	2.38654	0.343785	6.94195	3.86717e-12	5.09356e-11
Srek1	7055.78	0.49	0.0705931	6.9412	3.88789e-12	5.11596e-11
Rfxank	11856.9	-1.71974	0.247782	-6.94053	3.90628e-12	5.13525e-11
Syt11	127361	-0.999171	0.144014	-6.93802	3.97646e-12	5.22252e-11
P2ry1	5305.97	-1.61328	0.232809	-6.92963	4.21951e-12	5.53228e-11
Gm10052	3545.81	2.74234	0.395743	6.9296	4.22035e-12	5.53228e-11
Melk	2689.25	3.3818	0.488363	6.92477	4.36679e-12	5.71879e-11
C530008M17Rik	12278.7	1.14509	0.165401	6.9231	4.41878e-12	5.78138e-11
C1qtnf1	115.826	-3.44449	0.4977	-6.92082	4.49045e-12	5.86957e-11
Cnpy4	3354.7	0.781238	0.112938	6.91743	4.59924e-12	6.00606e-11
Naa60	10027.8	-0.549493	0.0794443	-6.91671	4.62237e-12	6.03055e-11
T	88.8142	9.83224	1.42166	6.91602	4.6452e-12	6.04946e-11
Acox2	122.769	-5.93563	0.858246	-6.916	4.64565e-12	6.04946e-11
Dcaf12l1	286.277	-2.0129	0.291199	-6.91247	4.76271e-12	6.19603e-11
Ppp4r4	875.229	-1.44889	0.209663	-6.91055	4.82775e-12	6.27471e-11
Ski	34779.6	-1.35468	0.196073	-6.90906	4.87889e-12	6.33519e-11
Rab5a	18177.6	-0.631352	0.0913856	-6.90866	4.89267e-12	6.3471e-11
Plch1	693.824	0.913576	0.132253	6.90778	4.92281e-12	6.38018e-11
A930012L18Rik	114.384	-1.64425	0.23817	-6.90369	5.06692e-12	6.56078e-11
S100a4	118.602	-2.4537	0.355559	-6.90097	5.16482e-12	6.68126e-11
Minar2	382.581	-1.79962	0.260825	-6.89971	5.21104e-12	6.73471e-11
Mn1	5235.19	-1.91538	0.277627	-6.89911	5.23294e-12	6.75668e-11
Gad2	108.021	-2.60329	0.377649	-6.89342	5.44661e-12	7.02597e-11
Cdc20	11053.5	3.00744	0.436383	6.89173	5.51192e-12	7.10357e-11
Cep70	975.874	1.40618	0.204341	6.88152	5.9219e-12	7.61972e-11
Dbf4	3039.05	2.74239	0.398518	6.88148	5.92349e-12	7.61972e-11
Snap47	6659.82	-0.501128	0.0728383	-6.88001	5.98484e-12	7.69145e-11
Spc24	1809.97	3.20283	0.466019	6.87275	6.29772e-12	8.08599e-11
Nek7	15789.2	-1.01777	0.14816	-6.86939	6.44753e-12	8.27063e-11
Fancd2	1701.7	3.06042	0.445624	6.86772	6.52355e-12	8.36035e-11
Tigd3	206.084	1.30745	0.190683	6.85667	7.04823e-12	9.02436e-11
Adamts15	185.19	-2.78539	0.406374	-6.85425	7.16891e-12	9.17034e-11
Hmgb1	13786.2	1.30664	0.190638	6.85404	7.17919e-12	9.17497e-11
Ckap2l	6069.57	2.66243	0.388691	6.84972	7.39953e-12	9.44779e-11
Rfx2	1264.56	-1.38802	0.202672	-6.84864	7.45541e-12	9.51031e-11
Kif11	9008.05	2.92887	0.427801	6.84635	7.57581e-12	9.65494e-11
Ldb2	1821.85	-2.44442	0.357092	-6.84533	7.6298e-12	9.71476e-11
Mpv17l2	7214.94	-1.04652	0.152917	-6.84375	7.71476e-12	9.81386e-11
Net1	1662.7	1.57867	0.230685	6.8434	7.73356e-12	9.82869e-11
Plekhg3	298.447	2.07932	0.303889	6.84238	7.7888e-12	9.88976e-11
Slc6a6	4543.46	-2.18648	0.319621	-6.84085	7.87237e-12	9.98666e-11
Folh1	1267.12	-3.77532	0.552282	-6.83586	8.15169e-12	1.03315e-10
Dusp10	1479.41	1.14103	0.167118	6.82771	8.62814e-12	1.09253e-10
Rgs4	300.178	-3.03923	0.44519	-6.82682	8.68189e-12	1.09832e-10
Cenpm	2135.82	2.96426	0.434319	6.82507	8.78798e-12	1.11072e-10
Cep57	2227.71	1.34742	0.197443	6.82434	8.83329e-12	1.11543e-10
Jmjd7	1127.2	0.982191	0.143934	6.8239	8.86039e-12	1.11782e-10
Pml	2349.64	0.601487	0.0881527	6.82324	8.90082e-12	1.12189e-10
Fbxo36	604.453	1.99876	0.292949	6.8229	8.92234e-12	1.12358e-10
Frmd4a	6390.92	1.00711	0.147648	6.821	9.04114e-12	1.1375e-10
Sfrp5	44.6318	8.83958	1.29611	6.82009	9.09818e-12	1.14363e-10
Depdc1a	1319.53	3.16403	0.464068	6.81803	9.22969e-12	1.1591e-10
Marchf1	300.315	-1.34006	0.196648	-6.81453	9.4573e-12	1.1866e-10
Osgin2	2966.16	-1.36713	0.201204	-6.79473	1.08519e-11	1.36035e-10
Col11a2	1045.87	-3.48725	0.5134	-6.79246	1.10235e-11	1.38059e-10
Abhd8	8760.19	-0.778569	0.114723	-6.78652	1.1487e-11	1.43733e-10
Cep55	1596.23	3.03341	0.447275	6.78198	1.1854e-11	1.48191e-10
Hivep1	6659.99	-0.786415	0.116124	-6.77218	1.26855e-11	1.58442e-10
Hmox1	8054.4	-0.788546	0.116553	-6.76557	1.32788e-11	1.65702e-10
Spsb3	5144.53	-0.538459	0.0795984	-6.76469	1.33595e-11	1.66558e-10
Lrrc10b	135.875	2.75932	0.407958	6.76373	1.34484e-11	1.67515e-10
Rpl10a	13296.2	1.18013	0.17453	6.76178	1.36304e-11	1.69629e-10
Parp10	308.949	-2.00977	0.297378	-6.75829	1.39629e-11	1.73609e-10
Cdca2	2547.95	2.93443	0.434216	6.75799	1.3992e-11	1.73814e-10
2700099C18Rik	597.447	3.00116	0.444755	6.74788	1.50019e-11	1.86191e-10
Plrg1	5333.27	0.489029	0.0724883	6.74632	1.51641e-11	1.88035e-10
Tnfaip8	2911.63	-0.54523	0.0809128	-6.73849	1.6004e-11	1.98271e-10
Cdr2l	7341.03	2.10365	0.312277	6.73649	1.62263e-11	2.00844e-10
Tcea3	660.737	-1.41315	0.209817	-6.73512	1.63792e-11	2.02554e-10
Ankrd34a	221.28	-2.98283	0.442967	-6.73376	1.65336e-11	2.04281e-10
Mief2	2709.09	-0.648537	0.0963403	-6.73173	1.67662e-11	2.06969e-10
H2-Eb1	200.485	-3.13114	0.46546	-6.72697	1.73228e-11	2.13648e-10
Fcgrt	3059.31	-2.45784	0.365681	-6.72127	1.80148e-11	2.21984e-10
Mmp14	15402.7	-0.825403	0.122849	-6.71885	1.83161e-11	2.25494e-10
Ofd1	1122.04	0.833039	0.124069	6.71429	1.88979e-11	2.32265e-10
Snai2	165.363	-3.49178	0.520053	-6.71428	1.88998e-11	2.32265e-10
Hsbp1	31433.4	-0.605064	0.0901248	-6.71363	1.89846e-11	2.33099e-10
Rab23	4196.54	-0.525292	0.0782656	-6.71166	1.9242e-11	2.36049e-10
D930020B18Rik	190.704	-2.56337	0.382059	-6.70936	1.95484e-11	2.39594e-10
Pttg1	3363.48	-0.718206	0.107083	-6.70699	1.98684e-11	2.433e-10
Tmbim4	7278.28	-0.497168	0.0741937	-6.70094	2.07076e-11	2.53351e-10
Top2a	25571.4	3.07103	0.458317	6.70066	2.07476e-11	2.53614e-10
Fbf1	11464.8	0.61061	0.0911542	6.69864	2.10365e-11	2.56918e-10
Mtss1	9204.62	1.28878	0.192519	6.69427	2.16755e-11	2.64487e-10
Zbtb2	2174.12	0.889635	0.132996	6.68919	2.24408e-11	2.73583e-10
2610318N02Rik	307.943	3.00647	0.449478	6.68881	2.24993e-11	2.74053e-10
Dok5	1595.22	-1.48417	0.221912	-6.68813	2.26045e-11	2.75092e-10
Nrcam	35549.8	-1.42958	0.213762	-6.68769	2.26718e-11	2.75667e-10
Caln1	293.284	-6.32138	0.945285	-6.68727	2.27367e-11	2.76212e-10
Smad5	18720.1	1.20552	0.180353	6.68423	2.32135e-11	2.81755e-10
Sod1	21236.8	-0.536946	0.0803919	-6.6791	2.40418e-11	2.91552e-10
Slc7a6	2522.81	1.29939	0.194716	6.67324	2.50214e-11	3.03165e-10
Tent2	3585.67	0.73204	0.109736	6.67093	2.5418e-11	3.07699e-10
Cntd1	221.234	1.28687	0.19292	6.67047	2.54985e-11	3.08402e-10
Gpx8	6643.32	-0.870351	0.13051	-6.66885	2.57809e-11	3.11544e-10
Il1r1	205.116	-1.27277	0.190908	-6.66696	2.61149e-11	3.15303e-10
Dap3	10240.5	0.525536	0.0788332	6.66643	2.62105e-11	3.1618e-10
Pif1	1848.05	2.95713	0.44369	6.66486	2.6492e-11	3.19296e-10
Msx1	711.321	-1.60708	0.241134	-6.66468	2.65242e-11	3.19404e-10
Trpc3	2384	-1.56521	0.234918	-6.66278	2.68698e-11	3.23284e-10
Litaf	3433.78	2.08828	0.313607	6.65891	2.75869e-11	3.31621e-10
Dnajb9	6241.77	-1.34808	0.202481	-6.65783	2.77908e-11	3.33781e-10
Cntn5	138.118	-1.80985	0.271843	-6.65768	2.78184e-11	3.33821e-10
Gper1	344.617	5.8012	0.871486	6.65667	2.80093e-11	3.35818e-10
Rapgef5	2110.24	-3.07747	0.46245	-6.65471	2.83853e-11	3.40031e-10
5430431A17Rik	267.237	5.23375	0.786604	6.6536	2.86e-11	3.42305e-10
Fscn1	46735.9	1.21476	0.182626	6.65164	2.89846e-11	3.46606e-10
Erc1	6702.7	-1.20139	0.180677	-6.64938	2.94326e-11	3.51658e-10
Mir17hg	208.632	2.81799	0.42391	6.64763	2.97853e-11	3.55563e-10
Cytip	276.727	-3.86623	0.581856	-6.64465	3.03945e-11	3.62522e-10
Cd151	13183	-1.05669	0.159037	-6.64427	3.04721e-11	3.63133e-10
Rpl32	28755	1.08848	0.16384	6.64358	3.06145e-11	3.64514e-10
Acap3	23241.2	0.633086	0.095321	6.64163	3.10241e-11	3.69072e-10
Insig2	3611.86	-0.528376	0.0795969	-6.63815	3.17647e-11	3.77556e-10
Herpud2	10060.4	-0.575138	0.0866681	-6.6361	3.22092e-11	3.82509e-10
Epb41l4aos	622.042	1.38389	0.208635	6.63305	3.28824e-11	3.90167e-10
Mpc2	6028.92	-0.683951	0.103118	-6.63272	3.29556e-11	3.90698e-10
Slc16a2	15448.3	-1.14651	0.17296	-6.62875	3.38547e-11	4.01012e-10
Elovl2	10267	-1.65921	0.250321	-6.62833	3.395e-11	4.01796e-10
Daxx	3350.72	0.515365	0.0777557	6.628	3.40272e-11	4.02363e-10
Map1b	3062.39	1.80872	0.272901	6.62775	3.40843e-11	4.02693e-10
2900026A02Rik	1198.9	0.880646	0.132901	6.62635	3.44088e-11	4.06178e-10
Rps26	15439.6	1.1476	0.173238	6.6244	3.48663e-11	4.11226e-10
Mxd3	1631.66	3.23267	0.488078	6.62326	3.51357e-11	4.14047e-10
Armc10	3037.61	0.941172	0.142142	6.62134	3.55963e-11	4.19116e-10
Gm20753	46.5883	-2.76586	0.417779	-6.62039	3.58256e-11	4.21456e-10
Pde3a	964.327	-1.38827	0.209815	-6.61662	3.67512e-11	4.31976e-10
Rpl6	28078.8	1.03152	0.155942	6.61478	3.72096e-11	4.36713e-10
Lzts3	1868.3	-0.904338	0.136715	-6.61475	3.72177e-11	4.36713e-10
Nbea	6901.26	-0.749196	0.113344	-6.60996	3.84429e-11	4.50705e-10
Ppp2ca	62878.4	-0.46973	0.0710779	-6.60866	3.87815e-11	4.54288e-10
Arhgap11a	8857.73	2.28138	0.345242	6.60805	3.8941e-11	4.55769e-10
Nrxn3	2184.27	-2.19246	0.331846	-6.60685	3.92581e-11	4.59089e-10
Steap2	1046.55	-1.01417	0.153507	-6.60666	3.93092e-11	4.59297e-10
Tacc3	8190.17	2.09567	0.317233	6.60608	3.94633e-11	4.60706e-10
Cep164	2600.65	0.689373	0.104373	6.60487	3.97876e-11	4.64099e-10
Arhgef39	769.853	3.11088	0.471179	6.60232	4.04778e-11	4.7175e-10
Igip	1517.18	-0.880594	0.133404	-6.60096	4.08498e-11	4.75683e-10
Rab21	9758.83	-0.614413	0.0931322	-6.59721	4.18961e-11	4.87454e-10
Slitrk2	5332.66	-0.688877	0.104437	-6.59608	4.22173e-11	4.90776e-10
S100a6	108.193	-2.5375	0.384732	-6.5955	4.23835e-11	4.92292e-10
Gpsm1	5687.81	0.606652	0.0919853	6.5951	4.24982e-11	4.93208e-10
Asap1	9687	-0.393628	0.0597084	-6.59251	4.32456e-11	5.01459e-10
Acp6	2296.73	0.796892	0.120898	6.59144	4.35584e-11	5.04661e-10
Ppp1r35	3560.16	0.967513	0.146826	6.58953	4.41223e-11	5.10765e-10
Pla2g3	4847.01	-3.26425	0.495398	-6.58914	4.42387e-11	5.11682e-10
Tmem100	2945.02	-2.35747	0.357793	-6.58894	4.42983e-11	5.11941e-10
Fech	14106.9	-1.0593	0.160773	-6.58881	4.4336e-11	5.11947e-10
Knl1	2468.03	3.07393	0.466629	6.58752	4.47244e-11	5.15998e-10
Birc5	3030.88	2.96821	0.450864	6.58337	4.59902e-11	5.29918e-10
Brpf3	3377.2	0.716371	0.108818	6.58323	4.60344e-11	5.29918e-10
Smarca2	18309.8	-0.996323	0.151344	-6.58319	4.60464e-11	5.29918e-10
Plcb1	2272.3	-1.17187	0.178069	-6.58102	4.67235e-11	5.37262e-10
Repin1	9804.6	0.882884	0.134181	6.57978	4.71149e-11	5.4131e-10
Gm5089	876.921	-2.01658	0.306563	-6.57802	4.76743e-11	5.47281e-10
Nab1	4582.88	1.29483	0.196947	6.57449	4.88216e-11	5.59922e-10
Iqgap3	2530.82	2.45837	0.373932	6.57438	4.88569e-11	5.59922e-10
Riok1	1887.81	0.653717	0.0994974	6.57019	5.02509e-11	5.75419e-10
Calr3	718.513	-1.20817	0.183962	-6.5675	5.11678e-11	5.85431e-10
Plaat3	5895.68	-1.54562	0.235485	-6.56356	5.25369e-11	6.00596e-10
Clec16a	6475.74	-0.689592	0.105085	-6.56221	5.30154e-11	6.05564e-10
Cfap54	161.327	2.87793	0.439126	6.55377	5.61016e-11	6.40284e-10
BC024139	552.474	-2.87476	0.438727	-6.5525	5.65824e-11	6.45236e-10
Rps14	36937.1	0.607403	0.092761	6.54805	5.82947e-11	6.64212e-10
Thrb	4185.86	-1.68882	0.257969	-6.54658	5.88684e-11	6.70194e-10
A130010J15Rik	1422.75	-0.630567	0.096326	-6.54618	5.9028e-11	6.71456e-10
Ramp1	12575.6	-1.43021	0.218635	-6.54155	6.0884e-11	6.91996e-10
Usp53	2420.29	-1.88339	0.287951	-6.54066	6.12488e-11	6.95568e-10
Mrps9	3429.21	0.567349	0.0867575	6.53948	6.17327e-11	7.00486e-10
Nfkbia	6976.82	-1.80374	0.275914	-6.53732	6.26291e-11	7.10071e-10
Hykk	824.462	-1.31924	0.20189	-6.53446	6.38377e-11	7.23179e-10
Prmt2	12281	-1.00835	0.154332	-6.53366	6.41809e-11	7.26469e-10
Ano2	49.5006	-9.14783	1.40073	-6.53076	6.54357e-11	7.40063e-10
Timm44	6115.17	0.618499	0.094715	6.53011	6.57201e-11	7.42669e-10
Bcor	2324.71	1.90663	0.292105	6.52721	6.70055e-11	7.56574e-10
Slc22a5	2483.11	-1.17841	0.180613	-6.52454	6.82118e-11	7.6894e-10
Tcf12	41267.1	1.06161	0.16271	6.52454	6.82124e-11	7.6894e-10
Kifc5b	1861.8	2.63916	0.404594	6.52298	6.89258e-11	7.76346e-10
Rab10	51861.2	-0.414425	0.063564	-6.51981	7.0397e-11	7.92268e-10
Pnpo	73.2671	-2.73125	0.419073	-6.51735	7.15605e-11	8.04705e-10
D630045J12Rik	7332.48	-1.18935	0.182583	-6.51405	7.31534e-11	8.21946e-10
Lmo3	2685.48	2.2556	0.346401	6.51152	7.43927e-11	8.35188e-10
Pcdhga6	5930.58	-1.27094	0.195464	-6.50219	7.91592e-11	8.87976e-10
Haus2	4791.8	0.526708	0.081033	6.49992	8.03621e-11	9.00736e-10
Vps16	6270.3	0.673911	0.103713	6.49783	8.14877e-11	9.12609e-10
Rbm10	7236.2	0.567529	0.0873487	6.49727	8.1789e-11	9.15239e-10
Ahrr	123.199	-1.56767	0.241343	-6.49563	8.26884e-11	9.24552e-10
Srp72	13386.6	0.502147	0.0773385	6.49285	8.42264e-11	9.40983e-10
Dcbld1	3664.93	0.786879	0.121246	6.48993	8.5874e-11	9.58613e-10
Pbx4	629.442	1.07684	0.165988	6.48743	8.731e-11	9.73853e-10
Pbrm1	12368.2	0.454821	0.0701306	6.48534	8.85318e-11	9.86681e-10
Dancr	334.106	1.14534	0.176733	6.48062	9.13484e-11	1.01725e-09
Alkbh7	1521.43	-1.03969	0.160516	-6.47717	9.34574e-11	1.03989e-09
Wwc2	9206.87	-1.25789	0.194311	-6.47357	9.57134e-11	1.06414e-09
Tbc1d25	736.392	-0.767875	0.118651	-6.47169	9.69102e-11	1.07657e-09
Snta1	3907.39	-2.65439	0.410227	-6.47053	9.76604e-11	1.08403e-09
Scrib	14000.2	0.85659	0.132392	6.47013	9.79179e-11	1.08601e-09
Pipox	6513.86	1.04667	0.16198	6.46171	1.03527e-10	1.1473e-09
Ccdc85c	7556.04	-0.654016	0.101245	-6.45974	1.04882e-10	1.16138e-09
Neurl1b	2471.82	1.95296	0.302423	6.4577	1.06305e-10	1.17619e-09
Septin6	3395.16	1.03149	0.15988	6.45166	1.10634e-10	1.2231e-09
Casp2	3391.93	0.559867	0.0868014	6.44997	1.11869e-10	1.23576e-09
Plcl2	1380.78	2.15836	0.334833	6.44609	1.1477e-10	1.2668e-09
Nrn1l	289.109	-3.32424	0.516505	-6.43603	1.22639e-10	1.35257e-09
Hacd3	24925.7	-0.758284	0.117825	-6.43571	1.22899e-10	1.35435e-09
2700049A03Rik	1594.94	0.729781	0.113411	6.43486	1.23587e-10	1.36084e-09
Hydin	146.075	7.45232	1.15842	6.43317	1.24968e-10	1.37494e-09
Glo1	15754.6	-0.545919	0.0848685	-6.43253	1.25496e-10	1.37857e-09
Ttll11	1001.94	-1.06743	0.165943	-6.43253	1.25498e-10	1.37857e-09
Zfp706	33290.1	-0.936288	0.145629	-6.42926	1.28224e-10	1.40739e-09
Ahi1	9617.93	-0.591793	0.0920715	-6.42753	1.29692e-10	1.42137e-09
Gga2	4946.5	0.612323	0.0952658	6.42752	1.29704e-10	1.42137e-09
Adamts17	241.087	2.99202	0.465745	6.42417	1.3259e-10	1.45073e-09
Arx	1141.59	0.95976	0.149398	6.42417	1.32594e-10	1.45073e-09
Slc1a2	51767.4	-2.23627	0.348139	-6.42349	1.33182e-10	1.45601e-09
Magee1	6424.81	-0.685953	0.106816	-6.42182	1.34657e-10	1.47097e-09
Tdrkh	7527.39	0.962253	0.150027	6.41386	1.41881e-10	1.54865e-09
Sostdc1	363.306	4.66125	0.727013	6.4115	1.44091e-10	1.57062e-09
Adam19	5146.16	3.49517	0.545143	6.41147	1.44122e-10	1.57062e-09
4631405J19Rik	433.479	-4.77476	0.744908	-6.40986	1.45649e-10	1.58601e-09
Tmem63b	32710.5	-0.487066	0.0760284	-6.40637	1.49024e-10	1.62148e-09
Iscu	5272.08	-0.594197	0.0927783	-6.40448	1.50883e-10	1.64041e-09
Tbc1d5	7012.29	-0.564234	0.0882013	-6.39712	1.58336e-10	1.72008e-09
Casp3	7446.61	0.773872	0.121016	6.39477	1.60785e-10	1.7453e-09
Lifr	16927.2	-0.858614	0.134341	-6.39132	1.64461e-10	1.7838e-09
Adgrb1	16612.1	-0.728455	0.114039	-6.38775	1.6834e-10	1.82443e-09
Ube2c	6543.51	2.97892	0.466403	6.38701	1.69158e-10	1.83185e-09
Spice1	1448.24	1.14104	0.178696	6.38535	1.71001e-10	1.84908e-09
Parpbp	825.515	2.60933	0.408644	6.38534	1.71017e-10	1.84908e-09
Depdc1b	782.082	3.21739	0.503883	6.38519	1.71187e-10	1.84947e-09
Gas2l3	2350.34	2.66409	0.417262	6.3847	1.71732e-10	1.8539e-09
Urgcp	6675.35	-0.449783	0.0704496	-6.38447	1.71996e-10	1.85529e-09
Ptdss1	13567.4	-0.831686	0.130289	-6.3834	1.73194e-10	1.86676e-09
2810025M15Rik	5671.1	2.39209	0.374824	6.38191	1.74889e-10	1.88355e-09
Snhg6	1648.07	1.19917	0.18794	6.38061	1.76385e-10	1.89817e-09
Acot6	423.755	-1.37293	0.215235	-6.37875	1.78541e-10	1.91987e-09
Myl12b	9198.55	0.459009	0.0719622	6.37846	1.78873e-10	1.92194e-09
Gsta4	7474.58	-2.0476	0.32109	-6.37704	1.80547e-10	1.93842e-09
Dock2	141.135	-5.12585	0.804039	-6.37513	1.82803e-10	1.9608e-09
Ifi44	51.2735	-2.91558	0.457344	-6.37504	1.82917e-10	1.9608e-09
Psmc6	9461.89	0.554144	0.0869389	6.37394	1.84228e-10	1.97332e-09
Gprin3	83.9363	-2.75597	0.432588	-6.3709	1.87927e-10	2.01137e-09
Prr11	3428.16	2.60399	0.408742	6.37074	1.88116e-10	2.01184e-09
Cnih3	111.562	2.84497	0.446712	6.36869	1.90653e-10	2.03739e-09
Ice2	1574	0.518412	0.0814102	6.3679	1.91634e-10	2.04627e-09
Lrp10	18823.4	-0.852402	0.133941	-6.364	1.96562e-10	2.09727e-09
Gsdme	911.195	-1.00743	0.158327	-6.36298	1.9788e-10	2.10969e-09
Cep78	1985.38	1.03867	0.163242	6.36273	1.982e-10	2.11148e-09
Gfpt1	12956.3	-0.582908	0.0916157	-6.36253	1.98458e-10	2.11259e-09
Tmx4	9149.07	-0.490235	0.0770746	-6.36053	2.01056e-10	2.13859e-09
Cfap300	606.732	1.08162	0.170103	6.35862	2.03578e-10	2.16375e-09
Triqk	862.9	-0.77861	0.122488	-6.35661	2.06252e-10	2.19048e-09
Cdkn2b	3640.79	-1.08881	0.17136	-6.35395	2.09861e-10	2.22635e-09
Dgkd	9166.58	1.16396	0.183189	6.35388	2.09953e-10	2.22635e-09
Sh3gl3	332.46	1.49813	0.235978	6.34862	2.17256e-10	2.3015e-09
Tbc1d12	6815.03	-1.02775	0.161889	-6.3485	2.17419e-10	2.3015e-09
E030003E18Rik	97.2034	-2.84407	0.447996	-6.34842	2.17542e-10	2.3015e-09
Pcdhga8	1615.5	-1.26093	0.198699	-6.34594	2.21066e-10	2.33653e-09
Sgsm1	1423.65	1.27049	0.200209	6.34578	2.21297e-10	2.33653e-09
Nek2	3143.54	2.97832	0.469342	6.34574	2.21363e-10	2.33653e-09
Rttn	1182.84	0.979123	0.154322	6.34465	2.22928e-10	2.35125e-09
Slc12a9	14111.9	-1.50779	0.237746	-6.34204	2.26736e-10	2.38958e-09
Naca	14181.2	0.928725	0.14647	6.3407	2.28723e-10	2.40839e-09
Pnpla8	15296.4	-0.959608	0.151343	-6.3406	2.2887e-10	2.40839e-09
Tapt1	11923.3	-1.17496	0.185345	-6.3393	2.30807e-10	2.42691e-09
Prdm8	448.503	2.24959	0.354892	6.33881	2.31549e-10	2.43285e-09
Cenpv	1976.54	1.57849	0.249044	6.33818	2.325e-10	2.44098e-09
Tnfrsf13c	323.819	-3.2185	0.507849	-6.3375	2.33519e-10	2.44982e-09
Cntrl	3959.11	0.850092	0.134161	6.33633	2.353e-10	2.46662e-09
Smim19	3214.16	-0.931356	0.147017	-6.33502	2.37304e-10	2.48573e-09
S100b	19766.5	-2.64857	0.418174	-6.33366	2.39409e-10	2.50587e-09
Rdh10	2438.43	-1.53026	0.241703	-6.33118	2.43293e-10	2.54459e-09
Etv1	8409.93	0.562601	0.0888884	6.3293	2.46275e-10	2.57382e-09
Baiap2	2947.49	1.1448	0.180933	6.32719	2.49667e-10	2.6073e-09
Nckap5l	7098.89	0.781592	0.12354	6.32662	2.50585e-10	2.61486e-09
Polr2a	27040.9	0.517602	0.0818147	6.32651	2.50771e-10	2.61486e-09
Grik5	20375.3	-0.882339	0.139511	-6.32451	2.54037e-10	2.64691e-09
Nell2	51384.8	-1.54192	0.24387	-6.32274	2.56972e-10	2.67546e-09
Map4k1	345.767	0.99975	0.158162	6.32103	2.59822e-10	2.7031e-09
Zc3h11a	12354.1	0.491077	0.0777114	6.31924	2.62849e-10	2.73251e-09
Mblac2	1351.39	-0.683026	0.10816	-6.31498	2.702e-10	2.80682e-09
R74862	1919.2	-1.64123	0.260041	-6.31141	2.76499e-10	2.87008e-09
Plk1	7518.8	3.11151	0.493015	6.31118	2.76908e-10	2.87217e-09
Oxsr1	5147.69	0.528463	0.0837556	6.30959	2.79783e-10	2.8998e-09
Ascl1	23690.1	-1.54796	0.245346	-6.30928	2.80338e-10	2.90276e-09
Npas3	20244.4	-0.527776	0.0836519	-6.3092	2.8049e-10	2.90276e-09
Ficd	1754.47	-1.19431	0.189331	-6.30804	2.82592e-10	2.92232e-09
Taf9b	3912.66	-1.02318	0.16225	-6.30617	2.86021e-10	2.95555e-09
Fam177a	2684.79	-1.85741	0.294588	-6.3051	2.8801e-10	2.97387e-09
Ftsj1	2171.72	0.623511	0.098906	6.30407	2.89922e-10	2.99137e-09
Tns2	2487.16	1.55455	0.246642	6.30284	2.92242e-10	3.01305e-09
Podn	709.886	-1.97981	0.314236	-6.30038	2.96926e-10	3.05905e-09
Ehhadh	428.102	-1.48984	0.236507	-6.29935	2.98905e-10	3.07713e-09
Shank3	4834.6	-0.633151	0.100538	-6.29764	3.02202e-10	3.10875e-09
Extl3	33070.2	-0.450643	0.0715687	-6.29664	3.04159e-10	3.12655e-09
Lrp1b	1350.42	-2.4515	0.389846	-6.28839	3.20776e-10	3.29489e-09
Dlk1	334.315	-2.28299	0.363058	-6.28822	3.21137e-10	3.29614e-09
Kctd1	5124.45	-0.684655	0.109015	-6.2804	3.37696e-10	3.46352e-09
Rps18-ps4	9725.57	1.06396	0.169636	6.27205	3.56319e-10	3.6518e-09
Fam92a	3956.8	0.445886	0.0711207	6.26943	3.62379e-10	3.71115e-09
Clcn1	70.6415	3.08358	0.491932	6.2683	3.65001e-10	3.73522e-09
Nr4a2	630.132	-1.02643	0.163869	-6.26376	3.75813e-10	3.843e-09
Rimbp2	1307.35	-1.51474	0.241836	-6.26351	3.76398e-10	3.84614e-09
Oip5	704.073	2.85028	0.455121	6.26268	3.78409e-10	3.86382e-09
Gtf3c1	16006.3	0.54956	0.0877621	6.26193	3.80242e-10	3.87965e-09
Efcab7	464.507	0.927852	0.148259	6.25834	3.89104e-10	3.96713e-09
Cux1	24613.1	-1.03066	0.164727	-6.25678	3.9301e-10	4.00399e-09
Ubtd1	2841.24	-1.01338	0.162053	-6.2534	4.01615e-10	4.08863e-09
Eif3k	8570.62	0.513045	0.0820484	6.25296	4.02754e-10	4.0972e-09
Pcdh17	12350.2	-1.31608	0.210632	-6.24827	4.15013e-10	4.21879e-09
Shank2	864.585	-1.23708	0.198007	-6.24766	4.16637e-10	4.23217e-09
Actr5	1103	0.747399	0.119649	6.24659	4.19506e-10	4.25817e-09
Aurka	3582.03	2.91869	0.467254	6.24647	4.1982e-10	4.25822e-09
Msantd4	8482.67	-0.441811	0.0707322	-6.24624	4.20439e-10	4.26135e-09
Neto1	5658.56	1.84564	0.295534	6.24512	4.23483e-10	4.28905e-09
3010003L21Rik	132.316	2.3186	0.371475	6.24162	4.33058e-10	4.3828e-09
Smc4	11115.8	2.09887	0.336326	6.24058	4.35955e-10	4.40888e-09
Atp11c	2888.34	0.646035	0.103614	6.23503	4.51699e-10	4.56306e-09
Zfp143	1879.89	0.930077	0.149171	6.23497	4.51863e-10	4.56306e-09
Zfand4	894.044	1.1748	0.188538	6.23107	4.63266e-10	4.67161e-09
Miga2	11072.1	-1.59183	0.25547	-6.23096	4.63574e-10	4.67161e-09
Lama1	249.632	2.88529	0.463058	6.23094	4.63631e-10	4.67161e-09
Sap18	3160.2	-0.67403	0.108182	-6.2305	4.64963e-10	4.6816e-09
C1qtnf6	12632.9	-0.621506	0.0997802	-6.22876	4.70152e-10	4.73039e-09
Rgl1	5752.94	0.915087	0.146919	6.2285	4.70919e-10	4.73465e-09
Pigg	1961.59	-0.549706	0.0882748	-6.22721	4.748e-10	4.77018e-09
Wdsub1	2421.19	-0.544221	0.0874025	-6.2266	4.76666e-10	4.78543e-09
Scrn1	12095.5	-1.12317	0.180437	-6.22473	4.82394e-10	4.83941e-09
Rps8	8130.46	1.17051	0.188071	6.22377	4.85345e-10	4.86547e-09
Bmp7	5226.72	2.9163	0.468695	6.22217	4.90329e-10	4.91185e-09
Cep112	495.641	0.965853	0.155304	6.21912	4.99953e-10	5.00462e-09
Cenpw	851.181	2.79817	0.450155	6.216	5.09977e-10	5.10126e-09
Lrrc20	2909.27	-1.04641	0.168403	-6.21372	5.17449e-10	5.17224e-09
Fam135b	55.5557	-3.49244	0.562156	-6.21259	5.21192e-10	5.20586e-09
Clstn2	418.148	-1.36515	0.219747	-6.21238	5.21876e-10	5.20892e-09
Rilp	241.236	-2.43083	0.39161	-6.20728	5.39101e-10	5.37695e-09
Fbxl16	4773.68	-1.14045	0.183763	-6.20611	5.4311e-10	5.41301e-09
Lynx1	4592.6	-1.28722	0.207546	-6.20209	5.57193e-10	5.54936e-09
Rbm6	5935.28	0.488112	0.0787061	6.20171	5.58543e-10	5.55877e-09
Mrpl39	4678.31	0.692808	0.111789	6.19746	5.73798e-10	5.70647e-09
Taf1a	865.808	0.830268	0.133995	6.19625	5.78258e-10	5.74667e-09
Ube2f	7636.86	-1.45161	0.234336	-6.19457	5.84451e-10	5.80403e-09
Serinc5	29563.5	1.34544	0.217231	6.19359	5.88074e-10	5.83579e-09
Kdm4d	78.4151	-2.62067	0.423293	-6.19116	5.97233e-10	5.92242e-09
Stx7	13832.7	-0.514047	0.0830402	-6.19033	6.00367e-10	5.94921e-09
Tmem134	7524.64	-0.506878	0.081918	-6.18762	6.10787e-10	6.04811e-09
Mtfr2	386.024	2.84163	0.459365	6.18599	6.1714e-10	6.10662e-09
Aspdh	567.429	2.92722	0.47328	6.18496	6.21178e-10	6.14217e-09
Arntl	3439.45	-0.579186	0.0936627	-6.18374	6.26012e-10	6.18552e-09
Map3k11	6735.12	0.465001	0.075205	6.18312	6.28472e-10	6.20537e-09
Nab2	6134.17	2.37376	0.383941	6.18263	6.30424e-10	6.22018e-09
Ginm1	5176.98	-0.99772	0.161417	-6.18101	6.36936e-10	6.27994e-09
Ndc80	2161.41	3.04973	0.493698	6.17731	6.52036e-10	6.42422e-09
Cnst	3053.69	-0.580529	0.0940037	-6.1756	6.59133e-10	6.48551e-09
Ppp2r5b	6228.48	-0.532462	0.0862206	-6.17558	6.592e-10	6.48551e-09
Yipf6	10404.2	-0.644624	0.104397	-6.17475	6.62678e-10	6.51507e-09
Kif18b	2767.6	3.02206	0.489445	6.17446	6.63907e-10	6.5225e-09
Rpl14-ps1	22739.1	1.10848	0.179674	6.16937	6.85605e-10	6.73086e-09
Clu	11680.4	-3.06009	0.49644	-6.16408	7.08946e-10	6.95505e-09
Pros1	9857.15	0.720949	0.116973	6.16337	7.12125e-10	6.98125e-09
Ccnd1	65865.9	4.95227	0.803721	6.16167	7.19799e-10	7.05108e-09
Pcdhga1	6169.12	-1.39733	0.226781	-6.16157	7.20271e-10	7.05108e-09
Tmpo	19373.8	2.22993	0.361998	6.16006	7.27169e-10	7.11355e-09
Zcchc14	11080.6	0.524468	0.0852047	6.15539	7.48915e-10	7.32107e-09
Cnot3	7477.04	0.768036	0.124787	6.15479	7.51757e-10	7.34363e-09
Espl1	3200.29	3.0193	0.491152	6.14738	7.8775e-10	7.68581e-09
Rbm38	3373.63	1.0031	0.163176	6.14735	7.87902e-10	7.68581e-09
Agtrap	4907.69	-0.764794	0.124436	-6.14608	7.94199e-10	7.74175e-09
Chst10	4499.67	-1.15886	0.18877	-6.13898	8.30555e-10	8.09042e-09
Kif20b	2517.69	2.38161	0.388432	6.13134	8.71416e-10	8.48244e-09
Parp2	2549.47	0.851539	0.138889	6.13107	8.72919e-10	8.49107e-09
Ifi35	224.746	-1.88369	0.307367	-6.12849	8.87188e-10	8.62377e-09
H2-Aa	41.8852	-8.90626	1.45331	-6.12827	8.88387e-10	8.62933e-09
Pcca	8119.45	-0.555634	0.0906722	-6.12794	8.90243e-10	8.64126e-09
Zfp488	586.964	4.29236	0.70135	6.12015	9.3488e-10	9.06814e-09
Hhat	106.19	1.88803	0.308628	6.1175	9.50553e-10	9.21367e-09
Afap1l2	847.504	2.34598	0.383775	6.11289	9.78417e-10	9.47708e-09
Utrn	8578.15	-0.950852	0.155576	-6.1118	9.85121e-10	9.53531e-09
Itfg1	27620.8	-0.726523	0.11891	-6.10986	9.97183e-10	9.64528e-09
Ect2	4696.09	2.56202	0.419421	6.10848	1.00588e-09	9.71856e-09
Shroom3	1401.87	2.3376	0.382684	6.10843	1.00617e-09	9.71856e-09
Ticrr	1278.84	3.02175	0.494826	6.10671	1.01708e-09	9.81702e-09
Rpl27a	2862.97	0.968716	0.158675	6.10504	1.02778e-09	9.91334e-09
Gtf3c5	3598.75	0.832979	0.136466	6.10392	1.035e-09	9.976e-09
Helq	820.067	0.758737	0.124357	6.10128	1.05225e-09	1.01352e-08
Bub1	3018.28	3.07388	0.503837	6.10095	1.0544e-09	1.01487e-08
Slc43a1	479.211	2.6198	0.429597	6.09826	1.07231e-09	1.03139e-08
Nuf2	4635.37	2.66386	0.436879	6.09746	1.07764e-09	1.0358e-08
Npm1	30842.6	1.33477	0.219018	6.09433	1.09896e-09	1.05555e-08
Limch1	14254.6	-1.01643	0.166843	-6.09211	1.11434e-09	1.06958e-08
Slc30a9	12656.6	-0.417905	0.0686116	-6.09088	1.12292e-09	1.07707e-08
Snx25	10415.8	-0.946486	0.155399	-6.09068	1.12434e-09	1.07767e-08
Cpsf1	11202.9	0.784544	0.12882	6.09024	1.12745e-09	1.0799e-08
Inpp5a	3996.64	-0.545365	0.0895783	-6.08814	1.14228e-09	1.09335e-08
Gtf3c2	12122.2	0.531252	0.0872655	6.08777	1.14491e-09	1.09511e-08
Akr1e1	4938.84	-0.788618	0.129614	-6.08435	1.16964e-09	1.11798e-08
Sars2	1603.66	1.09358	0.179769	6.08328	1.17751e-09	1.12473e-08
Gm20517	118.024	4.68583	0.770582	6.0809	1.19511e-09	1.14074e-08
BC052040	1323.45	0.646283	0.106336	6.07776	1.21874e-09	1.16249e-08
B4gat1	9348.5	-0.485083	0.0798537	-6.07465	1.2426e-09	1.18443e-08
Gucy1a2	1187.31	-0.794911	0.130892	-6.07302	1.25529e-09	1.1957e-08
Frk	1357	-1.27564	0.210064	-6.07264	1.25828e-09	1.19772e-08
Cd59a	635.665	-3.11444	0.513084	-6.07004	1.27875e-09	1.21636e-08
Galnt16	5706.73	2.97521	0.490233	6.06898	1.28728e-09	1.22363e-08
Rbm20	2770.61	-0.966992	0.159391	-6.06678	1.305e-09	1.23961e-08
Maf	7309.02	-1.12586	0.185585	-6.06653	1.30703e-09	1.24069e-08
Cep128	1121.93	1.23425	0.203492	6.06536	1.31658e-09	1.24865e-08
4930509G22Rik	99.6927	-2.4837	0.409495	-6.06528	1.31724e-09	1.24865e-08
Faah	1620.85	2.12471	0.350334	6.0648	1.32117e-09	1.25152e-08
Eif3m	8077.98	0.769322	0.12688	6.06339	1.33283e-09	1.2617e-08
Akr1c13	472.497	-1.33103	0.219593	-6.06132	1.35006e-09	1.27713e-08
Tbca	5807.4	0.610022	0.10068	6.05904	1.3694e-09	1.29453e-08
Midn	26517.4	0.926714	0.152994	6.05719	1.38518e-09	1.30855e-08
Prelp	385.863	3.75052	0.619445	6.05464	1.40732e-09	1.32856e-08
Isg20l2	4448.22	0.757929	0.125234	6.05211	1.42962e-09	1.34868e-08
Lrrc8c	1108.07	1.17569	0.19427	6.05185	1.43189e-09	1.3499e-08
Cib1	4758.53	-0.757673	0.125204	-6.05152	1.43485e-09	1.35176e-08
Cenpn	1621.79	2.80125	0.462928	6.05117	1.43796e-09	1.35377e-08
Actr8	3920.26	0.503838	0.0832928	6.049	1.45751e-09	1.37124e-08
BC031181	12056.6	-0.649029	0.107305	-6.04846	1.46238e-09	1.37487e-08
Dennd1b	2145.8	0.533176	0.0881685	6.04724	1.4735e-09	1.38438e-08
2510009E07Rik	27069.4	-0.737466	0.121954	-6.0471	1.47474e-09	1.38461e-08
Add3	20010	-0.920779	0.152299	-6.04587	1.48608e-09	1.3943e-08
Bcl2l2	6287.63	-0.548597	0.0908115	-6.04105	1.53116e-09	1.43562e-08
Cabyr	268.641	-1.3953	0.231047	-6.03902	1.55054e-09	1.4528e-08
Pitpnm1	650.911	-0.734312	0.121607	-6.03839	1.55656e-09	1.45745e-08
Cdc42bpa	12263.9	-0.610715	0.101159	-6.03716	1.56847e-09	1.4676e-08
Akna	1220.54	1.61039	0.266799	6.03597	1.58006e-09	1.47744e-08
Cdkn1c	1048.21	3.59387	0.595522	6.03483	1.59129e-09	1.48693e-08
Crmp1	4044.15	1.77405	0.294092	6.03228	1.61667e-09	1.50962e-08
Fgd6	5348.23	-1.1761	0.195033	-6.03025	1.63704e-09	1.52761e-08
Trim35	32298.9	-0.650625	0.107924	-6.02855	1.65437e-09	1.54274e-08
Alpk1	861.898	-1.63394	0.271079	-6.02753	1.66484e-09	1.55145e-08
Fancl	761.42	1.75693	0.291572	6.02571	1.68371e-09	1.56797e-08
Sntb2	1648	-1.17542	0.195108	-6.02449	1.69641e-09	1.57873e-08
4930594M22Rik	81.7026	-1.89715	0.314958	-6.02351	1.70675e-09	1.58728e-08
Prc1	9925.7	2.56027	0.425098	6.02277	1.71455e-09	1.59345e-08
Rd3	205.757	2.84067	0.471799	6.02094	1.73406e-09	1.6105e-08
Slain1	7874.06	-0.757321	0.125864	-6.01696	1.77722e-09	1.64947e-08
Tubb2b	126741	0.703715	0.117087	6.01019	1.85301e-09	1.71866e-08
Fkbp7	886.537	1.16615	0.194051	6.00951	1.86089e-09	1.72469e-08
Dusp5	975.557	1.992	0.331482	6.00937	1.86245e-09	1.72469e-08
Pcolce2	226.791	2.66133	0.442869	6.0093	1.86328e-09	1.72469e-08
Hmmr	4768.64	2.9608	0.492955	6.00623	1.89891e-09	1.75649e-08
Mitf	1455.41	-1.2375	0.206095	-6.00452	1.91903e-09	1.77353e-08
Nrk	266.691	2.22362	0.37033	6.00444	1.9199e-09	1.77353e-08
Myo5b	66.8258	2.45757	0.409304	6.00427	1.92195e-09	1.77423e-08
Rac3	868.507	-1.00041	0.166691	-6.00158	1.95401e-09	1.80261e-08
Abcd3	31899.4	-0.566414	0.0943794	-6.00145	1.9556e-09	1.80288e-08
Cd1d1	2596.24	1.87744	0.312895	6.00024	1.97029e-09	1.81462e-08
Gm4890	285.779	-1.0266	0.171095	-6.00018	1.97098e-09	1.81462e-08
Vat1	14336.4	-0.998428	0.166613	-5.99251	2.06629e-09	1.9011e-08
Ccdc126	762.866	-1.03368	0.172506	-5.99214	2.07103e-09	1.90419e-08
Hnrnpm	37618	0.687953	0.114843	5.99037	2.09359e-09	1.92364e-08
Phyhipl	37933.9	-2.15466	0.359838	-5.98787	2.12612e-09	1.95223e-08
Lama5	13078.2	1.47747	0.246832	5.98573	2.15425e-09	1.97674e-08
Cp	4544.86	0.774373	0.129396	5.98453	2.17021e-09	1.99006e-08
Rpl35a	1755.38	0.977998	0.163445	5.98364	2.18202e-09	1.99922e-08
Pclaf	6274.52	3.63011	0.606681	5.98356	2.18311e-09	1.99922e-08
Syndig1l	214.729	2.06946	0.346395	5.97426	2.31131e-09	2.11521e-08
Slc25a30	747.939	0.945865	0.158356	5.97302	2.32901e-09	2.12948e-08
Fat1	38912.3	-0.867736	0.145278	-5.97295	2.32999e-09	2.12948e-08
Ncapg	2691.4	3.16383	0.529737	5.97246	2.3371e-09	2.13456e-08
Shc4	7590.5	1.54699	0.259035	5.97214	2.34167e-09	2.13732e-08
Nudt21	3538.9	1.12788	0.188863	5.97195	2.34441e-09	2.1384e-08
Cip2a	3715.94	2.24845	0.376517	5.97169	2.34805e-09	2.14031e-08
Camta1	2835.79	1.11041	0.185963	5.97113	2.35614e-09	2.14626e-08
Baz1a	2473.56	1.89012	0.316566	5.97072	2.36216e-09	2.15031e-08
Bclaf1	17719.8	0.513679	0.0860648	5.96851	2.39429e-09	2.17812e-08
4930523C07Rik	426.424	-1.38936	0.232822	-5.96746	2.4097e-09	2.19069e-08
Myo1a	65.9148	2.06155	0.345582	5.96543	2.43985e-09	2.21664e-08
Myt1	3461.43	3.84382	0.644577	5.96332	2.4717e-09	2.24409e-08
Rps15a	15753.8	0.769384	0.129078	5.96061	2.51294e-09	2.28003e-08
Nphp4	1739.42	1.70599	0.286222	5.96036	2.51677e-09	2.28201e-08
Pdcd2	1465.9	0.838125	0.140642	5.9593	2.5332e-09	2.29539e-08
H2-DMa	782.832	-1.14451	0.192169	-5.95575	2.58877e-09	2.3442e-08
Anln	4667.16	2.59706	0.436133	5.95475	2.60469e-09	2.35706e-08
1700029J07Rik	443.886	-1.20377	0.202305	-5.9503	2.67653e-09	2.42048e-08
Plaat1	155.008	-2.69607	0.45316	-5.94949	2.68978e-09	2.43087e-08
Aldh9a1	8717.85	-1.16865	0.196473	-5.94814	2.71207e-09	2.44941e-08
Loxl1	376.559	-2.44122	0.41043	-5.94794	2.71536e-09	2.45077e-08
Smpdl3a	4545.55	-1.04222	0.175231	-5.94771	2.71918e-09	2.45261e-08
Pmf1	3105.75	2.34141	0.393952	5.94339	2.79193e-09	2.51658e-08
Sgo1	1491.41	2.97446	0.500532	5.94259	2.80555e-09	2.5272e-08
Nnt	11974.8	-0.577508	0.0971839	-5.94243	2.8083e-09	2.52802e-08
Ptgs1	205.802	-4.11925	0.693664	-5.93839	2.87842e-09	2.58945e-08
Nedd9	4676.06	-1.93387	0.325788	-5.93597	2.92112e-09	2.62615e-08
Gnas	220687	-0.496864	0.08376	-5.93199	2.99276e-09	2.6888e-08
Gria3	11976.9	-0.840616	0.141744	-5.93054	3.01938e-09	2.71094e-08
Tasor	4312.07	-0.640649	0.108045	-5.92944	3.03962e-09	2.72733e-08
Arhgap12	12612.5	-0.521103	0.087904	-5.92809	3.06482e-09	2.74816e-08
Pou3f1	3652.56	4.16108	0.70205	5.92705	3.08434e-09	2.76385e-08
Cnot1	16943.3	0.592234	0.099927	5.92666	3.09153e-09	2.7685e-08
Ints4	9653.57	0.478304	0.0807106	5.92616	3.10093e-09	2.77511e-08
Sgo2a	2364.05	2.54235	0.429169	5.9239	3.14403e-09	2.81185e-08
Cwf19l2	2217.06	0.560017	0.094553	5.92278	3.16547e-09	2.82919e-08
Rpl18	17536.9	1.08197	0.182746	5.92064	3.20691e-09	2.86437e-08
F3	5783.12	-1.83551	0.310259	-5.91604	3.2979e-09	2.94373e-08
Prrx1	5130.69	-0.962141	0.162697	-5.91371	3.34495e-09	2.98379e-08
Hspb1	248.101	-2.70418	0.457284	-5.91357	3.34775e-09	2.98435e-08
Dll3	4147.98	3.14076	0.531412	5.91022	3.41655e-09	3.0429e-08
Lmo2	303.49	-1.43598	0.242967	-5.91016	3.41785e-09	3.0429e-08
Bag6	41464.7	0.403029	0.0682098	5.90867	3.44879e-09	3.06847e-08
4931428F04Rik	2706.97	1.3648	0.231012	5.90792	3.4645e-09	3.08045e-08
Fam129b	3167.43	-1.7627	0.298477	-5.90566	3.51239e-09	3.12102e-08
Ctdsp1	12411.3	-0.376381	0.0637432	-5.90465	3.534e-09	3.13641e-08
Spata6	6641.06	0.701627	0.118827	5.90464	3.53427e-09	3.13641e-08
Map3k5	640.488	-1.2424	0.210509	-5.90189	3.59352e-09	3.18693e-08
Cipc	7307.76	-0.504189	0.0855049	-5.89661	3.71054e-09	3.28859e-08
Mdm4	8714.57	0.58077	0.0985117	5.89544	3.73679e-09	3.30973e-08
Kcnk13	3552.97	-3.71201	0.629823	-5.89374	3.7756e-09	3.34196e-08
Spdya	203.438	1.51996	0.2579	5.8936	3.77869e-09	3.34253e-08
Prn	55.0638	2.59688	0.440775	5.89163	3.82407e-09	3.38051e-08
Hhip	252.566	1.77673	0.30173	5.88848	3.89774e-09	3.44342e-08
Mchr1	160.234	3.61598	0.614172	5.88758	3.919e-09	3.45998e-08
Rpl14	15318.7	1.09756	0.18644	5.88695	3.93394e-09	3.47095e-08
Cox20	707.196	-0.976903	0.166027	-5.88399	4.00504e-09	3.53141e-08
Tinf2	2249.77	1.25601	0.213503	5.88287	4.03205e-09	3.55296e-08
Cpt1c	13207	-0.954651	0.162342	-5.88049	4.0906e-09	3.60224e-08
Zcchc18	4331.04	-1.66396	0.283056	-5.87857	4.13833e-09	3.64194e-08
Vps4a	10376.4	-0.435783	0.0741325	-5.87844	4.14159e-09	3.64248e-08
Mcm7	10063.3	2.30838	0.392731	5.87776	4.15858e-09	3.65509e-08
Reln	4013.44	-3.28467	0.558982	-5.87617	4.19877e-09	3.68806e-08
Trp53rka	3526.09	-0.518322	0.0882328	-5.87449	4.24151e-09	3.72323e-08
Ehd3	5755.88	-1.49755	0.254933	-5.87431	4.24616e-09	3.72493e-08
Casc3	9114.39	0.433609	0.0738228	5.87365	4.26315e-09	3.73745e-08
Lyz1	78.1364	-5.07386	0.864165	-5.8714	4.32118e-09	3.78592e-08
Tes	136.499	-1.65986	0.282889	-5.86752	4.4235e-09	3.8731e-08
Mfrp	1774.43	-14.3106	2.44017	-5.8646	4.50212e-09	3.93943e-08
Fam185a	969.947	0.836365	0.142652	5.86297	4.54659e-09	3.97581e-08
Fnip2	2554.97	0.607657	0.103734	5.85783	4.68947e-09	4.09815e-08
Rad51c	1008.53	1.75429	0.299637	5.8547	4.77871e-09	4.17349e-08
Phyh	2454.14	-1.75253	0.299411	-5.85326	4.8203e-09	4.20714e-08
Macroh2a1	17751.1	0.82613	0.141152	5.85278	4.83419e-09	4.21659e-08
Ppp1r16a	4121.69	-0.488935	0.0835504	-5.85197	4.85771e-09	4.23442e-08
Adgrv1	1074.69	1.63026	0.278637	5.85083	4.89134e-09	4.25846e-08
Enpp1	276.182	1.80229	0.30804	5.85082	4.89148e-09	4.25846e-08
Rbm12	5266.45	1.0437	0.1784	5.85033	4.90595e-09	4.26836e-08
Txlng	1394.23	0.55963	0.0956761	5.84921	4.93909e-09	4.29152e-08
Pbk	5096.44	2.83634	0.484914	5.84916	4.94054e-09	4.29152e-08
Slc22a12	276.807	-2.86372	0.489599	-5.84912	4.94192e-09	4.29152e-08
Usp2	7111.23	-0.723916	0.123777	-5.84853	4.95934e-09	4.30393e-08
Mfsd12	3860.16	-0.530974	0.090844	-5.8449	5.0686e-09	4.39598e-08
Gins1	847.545	2.9924	0.512042	5.84404	5.09494e-09	4.41604e-08
Capns1	34464.9	-0.583183	0.0997935	-5.8439	5.09934e-09	4.41707e-08
Klf10	9476.49	2.86724	0.490771	5.84231	5.14811e-09	4.45652e-08
Gemin8	1673.49	0.683834	0.117075	5.84097	5.1898e-09	4.48978e-08
Shcbp1	1983.55	2.80657	0.480637	5.83926	5.24324e-09	4.53316e-08
Garem2	23140.5	1.20074	0.205698	5.83742	5.30157e-09	4.58071e-08
Gps2	3308.71	0.564931	0.0967939	5.83643	5.3331e-09	4.60507e-08
Atp13a4	2747.75	-3.30224	0.566237	-5.8319	5.47995e-09	4.72891e-08
Rgs2	2502.74	-1.03212	0.177027	-5.83029	5.53307e-09	4.77175e-08
Peg12	3835.12	2.54305	0.436582	5.82492	5.71407e-09	4.92476e-08
Rps18	11202.2	1.10737	0.19012	5.8246	5.72501e-09	4.93111e-08
Sfpq	41980.2	1.05183	0.18059	5.82444	5.73041e-09	4.93267e-08
Stat2	3357.05	-0.853797	0.146591	-5.82433	5.73411e-09	4.93277e-08
Dtx1	9433.71	-1.47469	0.253205	-5.82408	5.74296e-09	4.9373e-08
Prpf38a	4847.33	0.733687	0.125984	5.82364	5.7579e-09	4.94705e-08
Ndst1	18033.5	-0.691191	0.118699	-5.82305	5.77826e-09	4.96144e-08
Arhgap33	4673.1	0.977468	0.167874	5.82262	5.79305e-09	4.97105e-08
Rab11fip5	4378.88	-1.16879	0.200794	-5.82083	5.85576e-09	5.02172e-08
Dnaaf3	232.198	1.89847	0.326188	5.82016	5.87928e-09	5.03875e-08
Rpl32l	1837.53	0.998973	0.171655	5.81966	5.89689e-09	5.04988e-08
Glrx2	5502.73	-0.503811	0.0865729	-5.8195	5.90254e-09	5.04988e-08
Gucy1b1	4493.46	-1.56286	0.268556	-5.81948	5.90327e-09	5.04988e-08
Cenph	983.222	3.21674	0.55278	5.81921	5.91265e-09	5.05476e-08
Kiz	7627.95	0.541136	0.093011	5.81798	5.95613e-09	5.08878e-08
Crispld1	97.1916	-2.74699	0.472177	-5.81772	5.96543e-09	5.09286e-08
Bend5	969.744	0.857847	0.147458	5.81757	5.97091e-09	5.09286e-08
Uqcr11	11864.8	-0.54603	0.0938593	-5.81754	5.97201e-09	5.09286e-08
Rab29	1291.93	-0.76373	0.131316	-5.81599	6.02777e-09	5.13723e-08
Klhdc8b	4131.1	-2.34959	0.404163	-5.81348	6.11891e-09	5.21167e-08
4933400C23Rik	72.3326	-4.62336	0.795382	-5.81275	6.1454e-09	5.22982e-08
Mras	18934.2	-1.89157	0.325421	-5.81269	6.14782e-09	5.22982e-08
Vps13d	6584.14	-0.808342	0.139104	-5.81105	6.20837e-09	5.27808e-08
Rnmt	4096.43	0.633117	0.108964	5.8103	6.23597e-09	5.29827e-08
Ica1	531.136	1.30217	0.224131	5.80988	6.25158e-09	5.30825e-08
Tmod2	22062	-0.908758	0.156444	-5.80886	6.29008e-09	5.33765e-08
Mnat1	2626.94	0.772622	0.13306	5.80654	6.37755e-09	5.40854e-08
Grin2a	290.125	4.12354	0.710205	5.80612	6.39357e-09	5.41879e-08
9630028I04Rik	287.548	2.01626	0.347568	5.80107	6.58944e-09	5.58035e-08
Serpinb1a	930.102	-1.99587	0.344057	-5.80099	6.59231e-09	5.58035e-08
Ewsr1	25979.6	0.833692	0.143737	5.80014	6.62609e-09	5.6055e-08
Itgb3	1029.44	-2.57464	0.444545	-5.79163	6.97065e-09	5.89336e-08
Frg2f1	461.825	-1.04397	0.180334	-5.78907	7.07776e-09	5.98025e-08
Slc23a2	8244.11	-0.765761	0.132295	-5.78828	7.11104e-09	6.00469e-08
St3gal2	7791.35	-0.928163	0.160358	-5.78808	7.11946e-09	6.00811e-08
T2	139.773	2.97821	0.514845	5.78467	7.26554e-09	6.12763e-08
Nek3	843.955	0.978839	0.169232	5.784	7.29441e-09	6.14821e-08
Fbxl7	1280.36	-0.6131	0.106033	-5.78215	7.3752e-09	6.2125e-08
Neil3	911.445	2.88481	0.49912	5.77979	7.47931e-09	6.29556e-08
Sgcz	47.0815	-2.50604	0.433593	-5.77971	7.48296e-09	6.29556e-08
Slc45a4	6055.59	-0.643529	0.111388	-5.77737	7.58757e-09	6.37967e-08
Wdr1	22386.5	-0.589152	0.101991	-5.77653	7.62572e-09	6.40784e-08
Naa16	1118.84	0.888525	0.153849	5.77531	7.68108e-09	6.45042e-08
Zfhx2os	751.126	2.05473	0.35582	5.77463	7.71221e-09	6.47261e-08
Zfp518b	3129.73	0.720786	0.124837	5.77384	7.74854e-09	6.49914e-08
Ccdc34	4727.19	1.33547	0.231425	5.77063	7.89755e-09	6.62009e-08
Impdh1	3014.82	1.86468	0.323404	5.76579	8.12782e-09	6.80896e-08
Nmnat2	5484.83	-1.55853	0.270418	-5.76342	8.24272e-09	6.8995e-08
Septin10	4378.26	0.735776	0.127665	5.76335	8.24592e-09	6.8995e-08
Arap1	8705.12	-0.569294	0.0988101	-5.7615	8.33718e-09	6.97162e-08
Kcnip1	398.536	2.17914	0.378238	5.7613	8.34689e-09	6.97551e-08
Mapk9	8228.52	-0.562347	0.0976955	-5.75611	8.60724e-09	7.18872e-08
Cdkl3	1726.05	-0.814263	0.141507	-5.75423	8.70369e-09	7.26486e-08
Sdc4	13636.8	-0.835141	0.145151	-5.75362	8.73547e-09	7.28697e-08
Maml1	3605.07	0.768663	0.133614	5.75285	8.77526e-09	7.31573e-08
Hnrnph3	4817.5	0.65553	0.113962	5.75218	8.81019e-09	7.3404e-08
Itpka	166.772	1.70817	0.297214	5.74729	9.06838e-09	7.55095e-08
Ylpm1	10073.3	0.532523	0.0926678	5.74658	9.10691e-09	7.57845e-08
Zcchc12	1506.18	2.93058	0.510171	5.74431	9.22946e-09	7.67579e-08
Cpeb3	2209.12	-1.45679	0.253694	-5.74232	9.33875e-09	7.76199e-08
Marcksl1	54645.1	0.96197	0.167657	5.73772	9.59576e-09	7.97079e-08
Ank	18874	-1.4384	0.250811	-5.73501	9.75054e-09	8.09448e-08
Rara	2631.31	-0.934241	0.162917	-5.73448	9.78147e-09	8.11526e-08
Foxq1	166.012	-4.82802	0.842061	-5.73357	9.83382e-09	8.15377e-08
Adcy1	15699.3	-2.08522	0.363737	-5.73277	9.88023e-09	8.18733e-08
Dnajb14	1450.43	-0.742257	0.129493	-5.73204	9.92302e-09	8.21783e-08
Serpind1	93.9421	-3.71961	0.648991	-5.73137	9.96212e-09	8.24525e-08
Pik3cb	1174.19	0.815353	0.142266	5.73118	9.97352e-09	8.24973e-08
Ghr	1390.63	-0.774416	0.135181	-5.72873	1.01188e-08	8.36483e-08
Aurkb	4091.06	3.27185	0.571292	5.72711	1.02156e-08	8.43984e-08
LOC114841036	1697.02	0.620308	0.10832	5.72661	1.02456e-08	8.45957e-08
Suv39h1	5078.92	1.25648	0.21943	5.7261	1.02764e-08	8.47986e-08
Basp1	24510.7	0.652675	0.113986	5.7259	1.02886e-08	8.48488e-08
Rap1gap2	2259.56	-1.16019	0.202703	-5.72358	1.043e-08	8.59629e-08
Cox6c	19073.9	-0.401378	0.0701334	-5.72306	1.04624e-08	8.61448e-08
Smtnl2	212.285	1.09388	0.191137	5.72302	1.04646e-08	8.61448e-08
Fanca	1436.06	2.89015	0.505036	5.72267	1.04863e-08	8.62722e-08
Anxa7	3267.55	-1.78352	0.311705	-5.72181	1.05392e-08	8.6656e-08
Capn7	7974.03	-0.42129	0.0736326	-5.72151	1.05581e-08	8.67592e-08
Megf9	8380.94	-1.07664	0.188208	-5.72049	1.06214e-08	8.72277e-08
Pigq	18231.4	-0.470864	0.0823244	-5.71961	1.06768e-08	8.75827e-08
Cdc5l	7431.6	0.463727	0.0810768	5.7196	1.06774e-08	8.75827e-08
Phospho2	2045.11	-0.601734	0.105254	-5.71697	1.08441e-08	8.88972e-08
Galnt4	5567.99	-0.69483	0.121543	-5.71673	1.08591e-08	8.89671e-08
Vwa8	12065.8	-1.14272	0.19996	-5.71475	1.09864e-08	8.98902e-08
Gm17484	292.377	-2.16266	0.378435	-5.71474	1.09872e-08	8.98902e-08
Ncald	27647.1	2.10622	0.368564	5.71468	1.09914e-08	8.98902e-08
Rpl10	1787.28	1.24666	0.218207	5.71319	1.10878e-08	9.06253e-08
Sf3b1	31189.4	0.47893	0.0838341	5.71283	1.11113e-08	9.07631e-08
Arl13b	1913.03	0.555458	0.0972561	5.71129	1.12124e-08	9.15346e-08
Slc2a9	1595.31	1.61443	0.282732	5.71011	1.12901e-08	9.21144e-08
Ccnf	4430.55	2.75115	0.481955	5.7083	1.14109e-08	9.30448e-08
Trit1	1159.2	0.835468	0.146382	5.70744	1.14689e-08	9.34621e-08
Prr18	12616.3	1.80392	0.3163	5.70319	1.17588e-08	9.57678e-08
Rps28	6928.23	0.839463	0.147222	5.70201	1.18402e-08	9.63741e-08
Junb	1572.89	1.22669	0.215216	5.6998	1.19948e-08	9.75747e-08
Chaf1b	2002.69	3.61331	0.634044	5.69883	1.2063e-08	9.80712e-08
Gcfc2	1034.29	0.585277	0.10272	5.69777	1.21383e-08	9.86258e-08
Isca1	9147.05	-0.666253	0.116948	-5.69699	1.21938e-08	9.90177e-08
Il6st	21332.1	-1.43652	0.25218	-5.69641	1.22356e-08	9.92985e-08
Plcxd1	221.532	1.18512	0.208073	5.69571	1.22861e-08	9.96501e-08
Rnls	560.353	-1.44544	0.253783	-5.69556	1.22967e-08	9.96773e-08
Fzd2	4458.3	0.5449	0.0956785	5.69511	1.23292e-08	9.98814e-08
Aars2	2560.79	0.718757	0.126282	5.69166	1.25811e-08	1.01862e-07
Cenpp	526.381	2.03805	0.358117	5.69101	1.2629e-08	1.0219e-07
Gcnt4	5441.47	-1.66417	0.292437	-5.69072	1.26506e-08	1.02305e-07
Tmem229a	35151.2	-1.08757	0.191192	-5.68836	1.28266e-08	1.03668e-07
Morc4	594.442	1.86104	0.327193	5.68789	1.28621e-08	1.03893e-07
Fanci	2465.47	2.59891	0.456935	5.68769	1.28771e-08	1.03953e-07
Synpo	229.899	3.56142	0.626184	5.6875	1.28914e-08	1.04008e-07
Armc7	677.549	-1.0368	0.182595	-5.67813	1.36176e-08	1.09802e-07
Gm10432	82.0813	2.29535	0.40429	5.67748	1.36692e-08	1.10154e-07
Cdhr1	402.135	3.57327	0.629423	5.67706	1.37028e-08	1.1036e-07
Slc9a5	1190.61	1.58435	0.279105	5.67653	1.37458e-08	1.10641e-07
Pcdh7	15599.2	-1.0357	0.182575	-5.67277	1.40506e-08	1.13029e-07
Ly6g5b	248.71	0.943144	0.166409	5.66763	1.44784e-08	1.16402e-07
Taf1b	1318.96	0.606113	0.106973	5.66604	1.46132e-08	1.17417e-07
Pde2a	3273.19	3.1878	0.562639	5.66581	1.46336e-08	1.17513e-07
Cx3cl1	15234.5	-1.41411	0.249739	-5.66234	1.49327e-08	1.19845e-07
Best3	136.952	-3.74417	0.661338	-5.6615	1.50054e-08	1.20358e-07
Slc25a14	954.981	0.609167	0.107639	5.65933	1.51963e-08	1.21818e-07
Uhrf1	7822.95	3.7115	0.655992	5.65784	1.53292e-08	1.22812e-07
Rnf144b	630.134	-1.49251	0.263809	-5.65752	1.53572e-08	1.22965e-07
Cebpzos	1730.44	-0.677607	0.119788	-5.65674	1.54272e-08	1.23454e-07
Akap12	6242.86	3.9831	0.704346	5.65504	1.5581e-08	1.24612e-07
Ciz1	6281.81	0.451276	0.0798417	5.65213	1.58468e-08	1.26664e-07
Ganab	38248.4	0.332702	0.0588736	5.65113	1.59401e-08	1.27336e-07
Esco1	2694.24	-0.706316	0.124997	-5.65069	1.59807e-08	1.27586e-07
F2r	27349.5	0.545029	0.0964579	5.65044	1.6004e-08	1.27698e-07
Fuca1	12470	-0.367069	0.0649668	-5.6501	1.60353e-08	1.27874e-07
Mllt3	2322.67	0.975536	0.172741	5.64738	1.62911e-08	1.29838e-07
Rpgr	813.268	0.973106	0.172333	5.64665	1.63606e-08	1.30317e-07
Gal3st1	85.1596	4.54379	0.804874	5.64534	1.64854e-08	1.31235e-07
Cdc42se1	32714.5	0.504974	0.0894539	5.64508	1.65109e-08	1.31362e-07
Bmerb1	1747.44	-1.24621	0.220778	-5.64464	1.65524e-08	1.31616e-07
A930004D18Rik	512.521	-0.816779	0.144752	-5.6426	1.67502e-08	1.33112e-07
Rab40c	4059.35	-0.509784	0.0903729	-5.6409	1.69167e-08	1.34328e-07
2410022M11Rik	544.376	-0.999257	0.177147	-5.64083	1.69228e-08	1.34328e-07
Acin1	22444.4	0.519775	0.0921525	5.64037	1.69682e-08	1.34612e-07
Khsrp	22268.1	0.934737	0.165737	5.63988	1.70169e-08	1.34919e-07
Gabrb2	136.589	-2.64512	0.469066	-5.63913	1.70911e-08	1.3543e-07
Neo1	27829.9	-1.13809	0.201921	-5.63632	1.73718e-08	1.37575e-07
Cep44	1015.49	0.659737	0.117076	5.63509	1.74963e-08	1.38482e-07
Vamp8	163.945	-1.73614	0.308196	-5.63322	1.76876e-08	1.39915e-07
Plekho1	2823.21	0.623421	0.110702	5.63152	1.78624e-08	1.41216e-07
Rnf180	10057.1	-1.06006	0.188245	-5.63129	1.78865e-08	1.41326e-07
Ptprn	1220.63	-2.3659	0.42022	-5.63015	1.80052e-08	1.42182e-07
Tmem205	2720.87	-0.917927	0.163064	-5.62926	1.80986e-08	1.42838e-07
Caskin1	9959.35	-1.15982	0.2061	-5.62748	1.8286e-08	1.44234e-07
Rps16	15070.2	1.03443	0.183846	5.62664	1.83751e-08	1.44854e-07
Fiz1	4533.31	0.676712	0.120275	5.62636	1.84057e-08	1.45012e-07
LOC100862268	523.07	-1.75429	0.311824	-5.62591	1.84531e-08	1.45302e-07
Fam107a	1709.53	-3.1677	0.56327	-5.62378	1.86828e-08	1.47027e-07
Mfn1	29991.7	-0.708869	0.126059	-5.6233	1.87343e-08	1.47348e-07
Sez6l	53100.3	-1.99895	0.355596	-5.62141	1.89408e-08	1.48887e-07
Ikbip	5105.71	-0.723434	0.1287	-5.6211	1.8974e-08	1.49063e-07
Lamb2	22509.4	-0.911159	0.162111	-5.62057	1.90323e-08	1.49436e-07
Pcdhgb5	2608.24	-1.09512	0.194855	-5.62021	1.90725e-08	1.49666e-07
Med4	2874.94	0.728511	0.129634	5.61974	1.91243e-08	1.49987e-07
Ube2e3	11219.2	0.3332	0.0592926	5.6196	1.91405e-08	1.50028e-07
Chadl	2191.74	-1.77235	0.315496	-5.61768	1.93535e-08	1.51547e-07
Uevld	1799.38	0.555673	0.0989155	5.61766	1.93563e-08	1.51547e-07
Ndufa1	5372.49	-0.704805	0.125489	-5.61647	1.949e-08	1.52508e-07
Zbed3	5203.54	0.412751	0.0735577	5.61126	2.00857e-08	1.57079e-07
Tmem255b	272.794	3.72006	0.663041	5.6106	2.01628e-08	1.57593e-07
Brd7	11113.1	0.640044	0.114165	5.60629	2.06704e-08	1.61469e-07
Utp3	4709.93	0.861867	0.153761	5.60525	2.0796e-08	1.62357e-07
Aff1	7640.72	-0.526435	0.0939272	-5.60471	2.08602e-08	1.62766e-07
Clcn3	17563.1	-0.689801	0.123152	-5.60122	2.12842e-08	1.65981e-07
Pttg1ip	19913.6	-0.606536	0.108325	-5.59925	2.15283e-08	1.67789e-07
Tmem123	9693.38	1.00542	0.17961	5.5978	2.17095e-08	1.69105e-07
Bok	1698.77	2.93024	0.523721	5.59505	2.20564e-08	1.71711e-07
Akt2	20214.4	-0.681978	0.122007	-5.58965	2.27527e-08	1.77031e-07
Sgk3	6484.78	-1.12176	0.200798	-5.58649	2.3171e-08	1.80184e-07
Tmem231	1045.66	0.890638	0.159436	5.5862	2.32093e-08	1.8038e-07
Prdx5	16415.3	-0.634281	0.113625	-5.58221	2.37483e-08	1.84465e-07
Tmem200c	276.236	-4.54159	0.813891	-5.5801	2.4038e-08	1.8659e-07
Rpl23a	6635.27	0.967671	0.173417	5.58002	2.4049e-08	1.8659e-07
Ppp1r14c	10479.6	-0.779259	0.139664	-5.57953	2.41166e-08	1.87009e-07
Atox1	5098.76	-0.651092	0.116741	-5.57724	2.44361e-08	1.89336e-07
Lpcat3	12196.3	-0.401881	0.072058	-5.57718	2.44442e-08	1.89336e-07
Tob1	8834.6	-0.632528	0.113429	-5.57641	2.4553e-08	1.90072e-07
Rps17	15338.2	0.826291	0.148221	5.57473	2.47913e-08	1.91808e-07
Ephb1	2907.96	1.8924	0.339585	5.57269	2.50838e-08	1.93963e-07
Zcchc24	56711.6	-0.545227	0.0978894	-5.56983	2.54985e-08	1.97058e-07
Ttk	2077.76	2.74145	0.492657	5.56462	2.62726e-08	2.02927e-07
Igsf8	12605.7	-0.613357	0.110243	-5.56369	2.64128e-08	2.03896e-07
A730020M07Rik	129.547	-1.64518	0.295728	-5.56315	2.64945e-08	2.04412e-07
Pogk	16141.5	-0.706623	0.127021	-5.56305	2.65098e-08	2.04415e-07
Dnajc7	16501.2	0.350964	0.0630922	5.56271	2.65614e-08	2.04639e-07
Cks2	1134.82	2.586	0.464885	5.56267	2.65685e-08	2.04639e-07
Fam204a	3866.2	0.738353	0.132798	5.55999	2.69793e-08	2.07686e-07
Atxn2l	22573.4	0.670677	0.120634	5.55961	2.7038e-08	2.08022e-07
Zc3hav1l	847.513	1.00721	0.181214	5.55809	2.72742e-08	2.09722e-07
Fam98c	1478.2	-0.918435	0.165289	-5.55655	2.75156e-08	2.1146e-07
Lurap1	1123.04	-1.23812	0.222913	-5.55428	2.78755e-08	2.14008e-07
Gng2	6023.16	1.02679	0.184865	5.55426	2.78782e-08	2.14008e-07
Prkcb	28552.5	1.97881	0.356324	5.5534	2.80172e-08	2.14955e-07
Naaladl1	166.259	2.92046	0.525899	5.55327	2.8037e-08	2.14987e-07
Dusp3	8919.64	-0.968487	0.174433	-5.55221	2.82079e-08	2.16177e-07
Pde4dip	8176.37	-0.728717	0.131258	-5.55181	2.8273e-08	2.16555e-07
Duxbl3	107.653	10.1109	1.82211	5.54903	2.87262e-08	2.19904e-07
Taf15	10239.9	1.03261	0.186253	5.54414	2.95406e-08	2.26013e-07
Nfib	36251.7	0.77451	0.139702	5.54403	2.95588e-08	2.26026e-07
Snapc3	1662.97	0.763832	0.13783	5.54185	2.99291e-08	2.28731e-07
Ppifos	278.863	-0.840349	0.151649	-5.54142	3.00029e-08	2.29168e-07
Csmd2	3374.06	-1.27967	0.230993	-5.53987	3.0269e-08	2.31072e-07
Aldh3b1	2620.45	-0.639328	0.115433	-5.53852	3.05043e-08	2.32739e-07
Vamp4	7042.19	-0.517213	0.0933914	-5.53812	3.05738e-08	2.3314e-07
Dock11	1850.42	0.927169	0.167422	5.53792	3.0608e-08	2.33272e-07
Dagla	5369.67	-1.91904	0.346719	-5.53487	3.11462e-08	2.37242e-07
Eml3	5171.2	-1.54546	0.279263	-5.53407	3.12877e-08	2.38188e-07
Nr3c2	1580.27	-2.12094	0.383298	-5.53339	3.14108e-08	2.38993e-07
Alg10b	6048.47	1.10572	0.199834	5.5332	3.14434e-08	2.39109e-07
Scaper	3594.57	-0.778774	0.140805	-5.53085	3.18676e-08	2.42201e-07
Myc	5357.01	3.20543	0.579694	5.52953	3.21084e-08	2.43896e-07
Rdh14	3135.75	-0.814012	0.147248	-5.52817	3.2358e-08	2.45657e-07
H2ax	14925.3	1.9834	0.358962	5.52537	3.28799e-08	2.49482e-07
Thoc1	2713.65	0.46695	0.084516	5.52499	3.29508e-08	2.49881e-07
Ica1l	111.271	2.04456	0.370297	5.5214	3.36318e-08	2.54905e-07
Tubd1	1377.22	0.7906	0.143204	5.52078	3.37501e-08	2.55661e-07
Mboat7	12586.1	-0.535148	0.0969379	-5.52052	3.37989e-08	2.5589e-07
Prim1	1744.49	2.65219	0.480443	5.52029	3.38432e-08	2.56084e-07
Hmgn5	4752.87	0.945207	0.171243	5.51969	3.39597e-08	2.56746e-07
Acacb	238.29	-1.7694	0.320564	-5.51965	3.3968e-08	2.56746e-07
Fbn1	3399.4	1.67757	0.303978	5.51871	3.41497e-08	2.57979e-07
Hirip3	3713.58	2.59908	0.471024	5.51793	3.43016e-08	2.58984e-07
Cited4	153.02	-1.8829	0.341262	-5.51748	3.43901e-08	2.5951e-07
Trappc9	9099.64	-0.493819	0.0895387	-5.51514	3.48496e-08	2.62833e-07
1600014C10Rik	807.14	-1.97191	0.357748	-5.51201	3.54749e-08	2.67402e-07
Elmo1	4951.1	0.820145	0.148823	5.51088	3.57038e-08	2.6898e-07
Epm2a	549.732	-0.85838	0.1558	-5.50949	3.59865e-08	2.70962e-07
Prpf8	26883.8	0.664474	0.12067	5.50654	3.65953e-08	2.7529e-07
Brsk2	2367.44	1.59425	0.289521	5.50651	3.66013e-08	2.7529e-07
Fuom	1368.8	-1.0795	0.196075	-5.50552	3.68074e-08	2.76689e-07
Gm20939	92.4795	-1.83277	0.332907	-5.50535	3.68431e-08	2.76806e-07
Tprgl	19343.6	-1.03297	0.187681	-5.50384	3.71602e-08	2.79036e-07
Rpl15	11722.8	0.807404	0.14678	5.50077	3.78127e-08	2.83781e-07
Galm	533.138	-0.900253	0.163672	-5.50033	3.79077e-08	2.84339e-07
Nt5c2	6450.26	-0.678982	0.123446	-5.50022	3.7931e-08	2.84358e-07
Cnot6l	6907.65	0.609765	0.110914	5.49763	3.84936e-08	2.88419e-07
Fbxo22	4398	0.339124	0.0617364	5.4931	3.9495e-08	2.95665e-07
Mtpap	2375.6	0.448301	0.0816122	5.49306	3.95036e-08	2.95665e-07
Zwilch	2530.34	2.32792	0.423833	5.49256	3.96154e-08	2.96341e-07
Cyb5r4	4505.38	0.499491	0.091147	5.48006	4.25188e-08	3.17887e-07
Insyn2a	606.426	-1.67121	0.305086	-5.47781	4.30615e-08	3.21769e-07
Clcn5	1960.6	1.22037	0.222822	5.47688	4.32897e-08	3.23298e-07
Efna5	548.388	-2.03009	0.370685	-5.4766	4.33584e-08	3.23636e-07
Glrx	5082.17	-0.69893	0.127673	-5.47436	4.39108e-08	3.27581e-07
Stk32a	1150.53	-3.07952	0.563005	-5.46979	4.5058e-08	3.35958e-07
Prdx6	71558	-1.45181	0.265511	-5.468	4.55137e-08	3.39172e-07
Phf2	11943.2	0.459183	0.0840009	5.46641	4.59247e-08	3.4205e-07
Fam76b	3866.22	0.54087	0.0989472	5.46625	4.5965e-08	3.42165e-07
Fau	27821.4	0.72941	0.133519	5.46297	4.68223e-08	3.48358e-07
Cacng4	5276.32	1.01292	0.185423	5.46274	4.68842e-08	3.4863e-07
Castor2	7224.6	-1.6193	0.29645	-5.4623	4.70008e-08	3.49308e-07
Sat1	10809	-1.88174	0.344553	-5.4614	4.72389e-08	3.50888e-07
Pou3f4	5915.15	0.5185	0.0949416	5.46125	4.72797e-08	3.51002e-07
Dtx2	1613.6	0.508588	0.0931399	5.46047	4.74883e-08	3.52361e-07
Mthfd1l	5032.05	2.56845	0.470387	5.46029	4.75345e-08	3.52514e-07
Polr2i	2197.44	0.636868	0.116725	5.45615	4.86558e-08	3.60635e-07
9330162012Rik	86.19	-1.44405	0.264696	-5.45548	4.88397e-08	3.61803e-07
Fzd5	3529.74	-1.44228	0.264424	-5.45444	4.91266e-08	3.63732e-07
Hcfc1r1	3833.05	-1.40758	0.258165	-5.45227	4.97321e-08	3.68018e-07
Dpp8	30672	-0.917916	0.168586	-5.4448	5.18632e-08	3.83581e-07
Fam83d	5225.03	1.1576	0.21263	5.4442	5.20389e-08	3.84674e-07
Gmnn	1463.63	2.76097	0.507236	5.44316	5.23446e-08	3.86727e-07
Hmgn2	20052.8	1.22928	0.225892	5.44188	5.27223e-08	3.89308e-07
Gadd45b	2886.21	-2.94931	0.542092	-5.4406	5.31017e-08	3.91899e-07
Atxn10	38218.7	-0.373593	0.0686848	-5.43923	5.35104e-08	3.94704e-07
Pnn	13649.7	0.572194	0.105213	5.43846	5.37442e-08	3.96216e-07
Rnaseh2c	4078.07	1.21129	0.222747	5.43795	5.38984e-08	3.9714e-07
Tmem131l	6275.05	1.1105	0.204224	5.43767	5.39832e-08	3.97552e-07
Ncbp3	3732.52	0.663675	0.122058	5.43737	5.40733e-08	3.98002e-07
Rps25	14483.8	1.00397	0.184783	5.43323	5.53428e-08	4.07129e-07
Tmem163	563.403	-3.85567	0.709969	-5.43076	5.61143e-08	4.12414e-07
Scrg1	6033.35	-2.56257	0.471864	-5.43074	5.61212e-08	4.12414e-07
Ube2t	801.936	2.93455	0.540389	5.43045	5.62135e-08	4.12872e-07
E2f7	1181.63	3.38365	0.62317	5.42974	5.64347e-08	4.14275e-07
Cdh10	4913.57	-0.769028	0.141643	-5.42933	5.65646e-08	4.15008e-07
Ssr3	52142.7	0.362851	0.0668955	5.42415	5.82325e-08	4.27018e-07
Cdk1	6671.65	2.86633	0.528628	5.42222	5.88637e-08	4.31416e-07
Fbn2	4034.74	3.33834	0.615783	5.42129	5.91709e-08	4.33437e-07
Hus1	5813.2	-0.552787	0.10197	-5.42106	5.92456e-08	4.33753e-07
Foxm1	5965.88	2.39542	0.442151	5.41766	6.03853e-08	4.41862e-07
Lockd	931.765	2.29473	0.423849	5.41403	6.16207e-08	4.50663e-07
Ebpl	2116.18	-1.00516	0.185737	-5.41172	6.24212e-08	4.56093e-07
Srpk3	602.438	3.31485	0.612533	5.4117	6.24295e-08	4.56093e-07
Impact	9647.17	-0.868244	0.160533	-5.40853	6.35457e-08	4.64001e-07
Tut4	4557.1	0.664239	0.122846	5.40708	6.40602e-08	4.67511e-07
Chac1	227.623	1.01914	0.188514	5.40617	6.4387e-08	4.69647e-07
Pcsk7	5675.92	-0.756507	0.139985	-5.40418	6.51038e-08	4.74623e-07
Jam2	65183.9	-0.465764	0.0862239	-5.40179	6.59781e-08	4.80743e-07
Prelid3a	1038.15	-0.620334	0.114846	-5.40145	6.61031e-08	4.81398e-07
Parp3	2711.66	-2.01018	0.372206	-5.40072	6.63733e-08	4.83111e-07
Cd320	2317.72	-0.876619	0.162327	-5.40034	6.65161e-08	4.83894e-07
Bgn	568.905	-3.66846	0.679435	-5.39928	6.6908e-08	4.86488e-07
Atp6ap1	27115.6	-0.51432	0.0952842	-5.39775	6.74829e-08	4.90409e-07
Phactr4	4362.82	0.581058	0.107651	5.39759	6.75425e-08	4.90583e-07
Incenp	7733.13	2.35544	0.436402	5.3974	6.76126e-08	4.90833e-07
Oser1	1991.77	-0.524617	0.0972144	-5.39649	6.79573e-08	4.93076e-07
Dop1a	3152.29	-0.897247	0.166295	-5.39552	6.83246e-08	4.9548e-07
Zadh2	11683.8	-0.634631	0.117638	-5.39479	6.86044e-08	4.97247e-07
Rps19-ps3	561.278	0.72932	0.135215	5.39378	6.89901e-08	4.99779e-07
Cnpy1	572.95	2.62509	0.486873	5.39173	6.97807e-08	5.0524e-07
Slc27a3	1532.46	1.31755	0.24442	5.39051	7.02599e-08	5.08233e-07
Rnf182	4998.32	-2.44057	0.452755	-5.39048	7.0268e-08	5.08233e-07
Hpn	61.5464	3.76721	0.69888	5.39035	7.03193e-08	5.08337e-07
Dhx9	25454	0.717426	0.133127	5.38905	7.08314e-08	5.11771e-07
Ppcs	852.306	-0.827033	0.153566	-5.38552	7.22345e-08	5.21635e-07
Ift80	2530.5	0.699337	0.129866	5.38506	7.24206e-08	5.22705e-07
Ankrd11	17246.6	0.570479	0.105965	5.38366	7.29878e-08	5.26522e-07
Plekhb1	8429.49	2.12045	0.393904	5.38317	7.31853e-08	5.2767e-07
Itga6	42113.6	-0.571748	0.106217	-5.38284	7.33205e-08	5.28339e-07
Rsbn1	3647.04	0.452389	0.0840441	5.38275	7.33548e-08	5.28339e-07
Pm20d2	3678.02	-1.15244	0.214279	-5.37822	7.52262e-08	5.41534e-07
Gen1	1063.34	2.44522	0.454838	5.37603	7.61449e-08	5.47861e-07
Bcar3	1397.86	1.67149	0.310932	5.37573	7.62724e-08	5.48491e-07
Trim30d	163.968	-2.12885	0.396047	-5.37525	7.64762e-08	5.4967e-07
Blcap	9275.42	-0.747816	0.13913	-5.37494	7.66095e-08	5.50341e-07
Chd1l	2799.85	0.703533	0.130949	5.37256	7.76274e-08	5.57362e-07
Akt3	8671.2	0.548819	0.10217	5.3716	7.80419e-08	5.60046e-07
Ankrd13b	6546.41	0.774599	0.144258	5.36956	7.89308e-08	5.6613e-07
Rpl13a	74259.3	0.856504	0.159577	5.36733	7.99124e-08	5.72872e-07
Ska1	642.315	3.03201	0.56497	5.36667	8.02032e-08	5.74657e-07
Thrap3	23381.7	0.530646	0.0989204	5.36438	8.12278e-08	5.81696e-07
Vegfb	9029.34	-0.414983	0.077366	-5.36389	8.14468e-08	5.82961e-07
Rnf149	7442.72	-0.697773	0.130102	-5.36326	8.17332e-08	5.84706e-07
Kif18a	2092.31	2.34024	0.436443	5.36208	8.22708e-08	5.88247e-07
Smc1a	17291.7	1.11784	0.208495	5.36149	8.25392e-08	5.89859e-07
Eme1	616.639	2.9001	0.541	5.36063	8.29334e-08	5.92369e-07
Haus1	2247.5	1.06135	0.198008	5.36014	8.31591e-08	5.93542e-07
2210406O10Rik	131.566	-1.37401	0.256342	-5.36008	8.31838e-08	5.93542e-07
Sirt5	1045.59	-0.80406	0.150085	-5.35737	8.44412e-08	6.02201e-07
Hmcn2	107.717	1.83532	0.342975	5.35118	8.73807e-08	6.22842e-07
Sfmbt1	1731.2	0.781951	0.146146	5.35046	8.77297e-08	6.25006e-07
Ubap2l	25508	0.427615	0.0799338	5.34961	8.81445e-08	6.27637e-07
Calcrl	3190.27	0.683541	0.127852	5.34633	8.97543e-08	6.38769e-07
Ankhd1	7672.2	0.504697	0.0944201	5.34523	9.03042e-08	6.4235e-07
Gdpd5	4529.98	-0.732224	0.137006	-5.34445	9.06937e-08	6.44788e-07
Commd7	3875.35	-0.378262	0.0707779	-5.34435	9.0744e-08	6.44811e-07
Mlycd	3752.37	-0.520236	0.0973564	-5.34362	9.11068e-08	6.47056e-07
Gclm	8504.62	-0.938002	0.175633	-5.3407	9.25879e-08	6.57217e-07
Gabra2	7875.08	-1.72643	0.323265	-5.34061	9.2633e-08	6.57217e-07
Myh9	37657.3	1.23134	0.230624	5.33918	9.33701e-08	6.62105e-07
Habp4	4980.58	-0.619371	0.116012	-5.33886	9.35324e-08	6.62914e-07
Rab7	47253.8	-0.330302	0.0618924	-5.33672	9.46453e-08	6.70457e-07
Ncaph	5387.05	2.64769	0.496153	5.33643	9.47925e-08	6.70878e-07
Rarres1	312.624	-2.16789	0.406244	-5.33642	9.48023e-08	6.70878e-07
Ccdc9	4051.94	0.489452	0.0917446	5.33494	9.5574e-08	6.75992e-07
Mrps30	4007.85	0.892583	0.167393	5.33227	9.69923e-08	6.85671e-07
Jpt1	12631.7	1.14428	0.214603	5.3321	9.70842e-08	6.85969e-07
Plekha7	2502.58	1.23908	0.232511	5.32914	9.86784e-08	6.96875e-07
Thbs1	559.122	-1.47669	0.277106	-5.32897	9.87728e-08	6.97184e-07
Ap5s1	2824.34	-0.562639	0.105603	-5.32786	9.93793e-08	7.01105e-07
Kcnj16	7949.59	1.31389	0.246699	5.32587	1.0047e-07	7.08438e-07
Atp1a2	256165	-2.61909	0.491954	-5.32386	1.01586e-07	7.15938e-07
Ifit1	110.506	-3.05307	0.573567	-5.32296	1.02095e-07	7.19157e-07
Smyd1	152.829	-1.62087	0.304608	-5.32119	1.03091e-07	7.25801e-07
Slc26a8	142.672	-1.99059	0.374231	-5.31914	1.04258e-07	7.33647e-07
Kcnt1	4336.4	-2.60881	0.490481	-5.31887	1.04413e-07	7.34361e-07
Pfkp	2442.25	-1.66248	0.312595	-5.31832	1.04727e-07	7.36193e-07
B430319G15Rik	318.605	-1.56934	0.295098	-5.31803	1.04899e-07	7.37026e-07
Haspin	809.652	2.96309	0.557196	5.31787	1.04992e-07	7.37298e-07
Sdsl	614.411	-3.06595	0.576702	-5.31635	1.05867e-07	7.43066e-07
Lrch2	4112.25	0.507916	0.0955804	5.31402	1.07234e-07	7.5228e-07
Epb41l3	708.996	1.73281	0.326092	5.31385	1.07331e-07	7.52575e-07
Gpr141	22.6917	-8.02078	1.50949	-5.31356	1.07503e-07	7.53397e-07
Ndufa13	14463.9	-0.473376	0.0891054	-5.31254	1.08106e-07	7.57236e-07
Ppara	1122.28	-1.24461	0.234294	-5.31218	1.08321e-07	7.58358e-07
Extl2	6309.33	-0.48037	0.0904544	-5.31063	1.09246e-07	7.64443e-07
2610507I01Rik	3070.21	-0.793586	0.149441	-5.31038	1.09396e-07	7.65105e-07
Matn2	2544.67	1.76664	0.332683	5.31027	1.09465e-07	7.65196e-07
Rgs17	922.151	-1.07145	0.201891	-5.30709	1.11392e-07	7.78273e-07
Zfp512b	8202.87	-0.736764	0.138832	-5.30687	1.11526e-07	7.78814e-07
Ints9	2814.88	0.561783	0.105878	5.30593	1.12097e-07	7.82405e-07
Otud1	1215.73	-0.700741	0.132087	-5.30514	1.12585e-07	7.85415e-07
Ankle1	1188.17	2.73657	0.515896	5.30451	1.12977e-07	7.87749e-07
Tmem115	5744.76	-0.573036	0.108112	-5.30039	1.15558e-07	8.05337e-07
Tex2	4914.52	-0.812181	0.153244	-5.29991	1.15858e-07	8.07016e-07
Etfa	18688.3	-0.550873	0.104007	-5.2965	1.18042e-07	8.21814e-07
Slc25a53	2030.83	-0.643482	0.121512	-5.29565	1.18597e-07	8.2526e-07
Zswim5	6220.24	-0.963249	0.18195	-5.29405	1.1964e-07	8.32098e-07
Polr1c	4133.44	0.809521	0.152932	5.29336	1.2009e-07	8.34809e-07
Dock1	15839.4	0.756813	0.143102	5.28861	1.23246e-07	8.55981e-07
Kntc1	2156.45	3.06615	0.579767	5.28859	1.2326e-07	8.55981e-07
Fam20c	5047.54	-0.975417	0.18446	-5.28796	1.23686e-07	8.58504e-07
Eif2a	6839.03	0.808184	0.152841	5.28773	1.23845e-07	8.59174e-07
Stk33	54.5537	2.42804	0.459686	5.28195	1.27816e-07	8.8628e-07
Spag5	5195.94	1.15058	0.217857	5.28136	1.28226e-07	8.88675e-07
Rnf145	13837	0.474973	0.089998	5.27759	1.30891e-07	9.06683e-07
Chsy1	5632.57	1.57568	0.298628	5.27639	1.31757e-07	9.12224e-07
Mfsd9	983.787	-1.34277	0.254497	-5.27618	1.31906e-07	9.12799e-07
Cmtm3	11415.5	-0.73383	0.13912	-5.27481	1.32894e-07	9.19169e-07
Mad2l1	3700.86	2.52178	0.478127	5.2743	1.33263e-07	9.21265e-07
Fance	2600.19	0.809647	0.153526	5.27369	1.33704e-07	9.23848e-07
Zcchc8	5138.55	0.831966	0.157782	5.27287	1.34306e-07	9.27542e-07
Plxnb3	7770.75	2.84712	0.540217	5.27032	1.36184e-07	9.40037e-07
Cdca5	1539.56	2.94162	0.558467	5.26731	1.3844e-07	9.55131e-07
Antxr1	18655.1	-1.19986	0.227806	-5.26704	1.38639e-07	9.56024e-07
Oaz2	13916.2	-0.71944	0.136702	-5.26283	1.41856e-07	9.77719e-07
Cacna1a	2239.88	-0.577573	0.109772	-5.26156	1.42836e-07	9.83985e-07
Ythdf2	6962.7	0.577673	0.109843	5.25907	1.44785e-07	9.96911e-07
[truncated: 4,942 more rows]

## Sheet: 10C
	baseMean	log2FoldChange	lfcSE	stat	pvalue	padj
Pla2g7	21559.7	-1.77596	0.104847	-16.9386	2.33797e-64	3.2278e-60
Wdfy1	4987.19	-2.71791	0.16172	-16.8062	2.19639e-63	1.51617e-59
Kcna4	944.383	-2.83897	0.1702	-16.6802	1.82633e-62	8.40475e-59
Myh8	1613.58	-3.02587	0.186718	-16.2055	4.60822e-59	1.59053e-55
Tmem254c	3746.6	2.22476	0.1493	14.9013	3.23221e-50	8.92478e-47
Txnip	11716.7	-1.52337	0.109866	-13.8658	1.02109e-43	2.34952e-40
Adss	4512.66	0.776347	0.0568403	13.6584	1.79921e-42	3.54856e-39
Pcdhgc5	2302.05	1.14634	0.0853196	13.4358	3.73126e-41	6.43922e-38
Patj	1228.99	-1.36162	0.104936	-12.9757	1.68159e-38	2.57956e-35
Efhd1	5698.14	-1.25835	0.0986772	-12.7522	3.03136e-37	4.1851e-34
Lypd1	16387.8	-1.09078	0.0884092	-12.3379	5.66208e-35	7.10643e-32
Eef2k	10185.2	-0.740246	0.0601005	-12.3168	7.35501e-35	8.46194e-32
Rprm	4240.98	-1.52639	0.125112	-12.2001	3.10315e-34	3.29554e-31
Wnt7b	10136.4	0.847646	0.0699688	12.1146	8.83544e-34	8.71301e-31
Sorbs3	930.771	-2.00865	0.170239	-11.799	3.94878e-32	3.63445e-29
Cftr	401.713	-2.66632	0.229203	-11.633	2.8007e-31	2.41665e-28
Nnt	10417.3	-0.8636	0.0754486	-11.4462	2.45683e-30	1.99524e-27
Rps6ka2	6097.82	-0.91596	0.0833894	-10.9841	4.55611e-28	3.49454e-25
Slc7a5	37665.9	0.990216	0.0905517	10.9354	7.80919e-28	5.6744e-25
Syt11	196569	0.555539	0.0521882	10.6449	1.84176e-26	1.27137e-23
Otx1	1602.37	-1.5335	0.144418	-10.6185	2.44565e-26	1.60784e-23
Lrp4	10114.7	-0.872833	0.0824904	-10.581	3.64941e-26	2.29017e-23
1700071M16Rik	312.169	-2.48422	0.235948	-10.5287	6.3717e-26	3.82468e-23
Cyp39a1	589.054	-1.46832	0.139978	-10.4896	9.63902e-26	5.54484e-23
Klhdc8b	4613.35	-1.23515	0.118037	-10.4641	1.26255e-25	6.97233e-23
Angpt1	5006.62	-2.19512	0.210054	-10.4503	1.46125e-25	7.75922e-23
Reep1	10960.3	-0.767264	0.0749497	-10.237	1.35308e-24	6.91877e-22
Fbxo32	6373.27	-2.42202	0.237559	-10.1955	2.0776e-24	1.02441e-21
Pgm5	1110.65	-2.84213	0.281356	-10.1015	5.43813e-24	2.58892e-21
Tmem181b-ps	4060.96	-0.950433	0.0967228	-9.82635	8.67008e-23	3.98997e-20
Lin7a	946.241	-1.54522	0.158747	-9.73388	2.1618e-22	9.62767e-20
Pde4b	6864.79	0.539649	0.0557347	9.68247	3.57974e-22	1.54443e-19
Ppif	5886.39	0.650986	0.0672897	9.67438	3.87448e-22	1.62094e-19
Gng11	3167.43	0.861166	0.091715	9.38959	6.02341e-21	2.44586e-18
Synpo2l	2234.67	-2.01978	0.21531	-9.38078	6.54853e-21	2.58312e-18
Chchd10	1111.21	-1.35737	0.146094	-9.29111	1.52683e-20	5.85539e-18
Pcdhga12	1432.19	-1.42991	0.154008	-9.28469	1.62183e-20	6.05161e-18
Folh1	1429.17	-1.78273	0.192242	-9.27337	1.80352e-20	6.55248e-18
Cdc42ep1	5924.08	0.815243	0.0881065	9.25293	2.18419e-20	7.73204e-18
Slc8a2	1995.04	-1.31961	0.142946	-9.23149	2.66891e-20	9.21173e-18
Pcdhga5	2725.34	-1.04178	0.113333	-9.19219	3.84931e-20	1.29619e-17
Nr4a1	792.112	-1.17404	0.128815	-9.11413	7.93037e-20	2.57413e-17
Lfng	29022.3	1.21322	0.133131	9.11295	8.01735e-20	2.57413e-17
Lrig1	109268	0.712722	0.0787663	9.04856	1.44861e-19	4.54534e-17
Nrp1	8368.59	0.5804	0.0646634	8.97571	2.81529e-19	8.63732e-17
Alpl	2595.84	0.794922	0.0886517	8.9668	3.05259e-19	9.16177e-17
Rdh5	607.838	-1.87251	0.210895	-8.87887	6.75436e-19	1.98406e-16
Dipk1a	3414.27	-0.979064	0.110365	-8.87116	7.23863e-19	2.08201e-16
Cd59a	635.363	-2.4115	0.271914	-8.86861	7.40621e-19	2.08674e-16
Map1b	975.11	-0.917903	0.10391	-8.83366	1.01305e-18	2.79724e-16
Galm	435.338	-1.57422	0.180833	-8.70539	3.16479e-18	8.56726e-16
Tmem35a	3719.78	-1.00571	0.115809	-8.68423	3.81322e-18	1.01241e-15
Ecrg4	5228.09	-1.85695	0.217949	-8.52013	1.59369e-17	4.15142e-15
Fam174b	9610.73	-1.01028	0.119132	-8.4804	2.24413e-17	5.7375e-15
Dennd11	6195.87	-0.848844	0.103048	-8.23738	1.76019e-16	4.41841e-14
Ptgr1	1269.5	-1.3146	0.161922	-8.1187	4.71203e-16	1.16168e-13
Ramp1	27763.1	1.15619	0.142953	8.08787	6.07188e-16	1.47067e-13
Igf2bp2	268.441	-2.00657	0.249239	-8.05078	8.22697e-16	1.9583e-13
Tspan14	7766.58	-0.668067	0.0836612	-7.98539	1.40082e-15	3.27791e-13
Kcnk3	254.577	-1.74825	0.219162	-7.977	1.49929e-15	3.44987e-13
Camk2g	13926.1	0.565453	0.07113	7.94957	1.87164e-15	4.23605e-13
Tead2	5678.19	-0.671886	0.0845867	-7.94317	1.97078e-15	4.38848e-13
Hook1	579.544	-1.57273	0.199036	-7.90178	2.7495e-15	5.99595e-13
Rrad	1038.12	-1.61236	0.204085	-7.90043	2.77952e-15	5.99595e-13
Septin9	52816.8	0.715845	0.0908942	7.87558	3.3916e-15	7.20376e-13
Mab21l2	83.3455	-9.81394	1.25103	-7.84466	4.34129e-15	9.08119e-13
Col5a2	5730.7	-0.631635	0.0805824	-7.83837	4.56432e-15	9.40523e-13
Cntn1	25189.4	-0.717383	0.0916278	-7.82932	4.90514e-15	9.88589e-13
Als2cl	6371.6	-1.60067	0.20447	-7.82841	4.9408e-15	9.88589e-13
Cpne8	1762.32	0.78978	0.100999	7.8197	5.29476e-15	1.04428e-12
Mageh1	15124.9	0.463518	0.0594189	7.80084	6.14946e-15	1.19577e-12
Slc1a4	13288.3	0.732233	0.0942565	7.76852	7.94099e-15	1.51692e-12
Ifi27	5478.27	1.13632	0.146296	7.76725	8.02083e-15	1.51692e-12
Zfp503	2677.25	-0.973108	0.12592	-7.72796	1.09282e-14	2.03884e-12
Lrp2bp	343.677	-1.214	0.157415	-7.71207	1.23793e-14	2.27879e-12
Mboat1	386.368	-1.93309	0.25132	-7.69175	1.4514e-14	2.63659e-12
Slc38a1	31791.9	-1.00342	0.130922	-7.66423	1.79901e-14	3.2256e-12
Tmie	978.034	-1.58571	0.207504	-7.64182	2.14176e-14	3.79091e-12
Thrsp	7232.77	-1.13971	0.149213	-7.63814	2.20388e-14	3.85149e-12
Fam184b	1172.25	-1.41349	0.185776	-7.60856	2.77158e-14	4.78306e-12
Cds1	361.323	-1.29932	0.171164	-7.59108	3.17248e-14	5.40731e-12
Lrrc4c	6329.31	0.4924	0.0649171	7.58505	3.32355e-14	5.59572e-12
Arpp21	743.962	-1.34177	0.177425	-7.56243	3.9562e-14	6.58063e-12
Uap1l1	5418.28	-0.699491	0.0927587	-7.54097	4.66482e-14	7.66696e-12
Lmx1b	112.386	3.31522	0.440488	7.52625	5.22179e-14	8.48142e-12
Rab4a	2528.11	-0.581095	0.077325	-7.51497	5.69249e-14	9.13843e-12
Chac1	285.037	1.60649	0.215584	7.45182	9.20633e-14	1.46095e-11
Arhgap18	8242.19	-0.735286	0.0989182	-7.43327	1.05944e-13	1.6562e-11
Fam83d	2110.42	-1.35334	0.182091	-7.43225	1.06766e-13	1.6562e-11
Cdk19	12039.9	-0.733577	0.0987436	-7.42911	1.09329e-13	1.67711e-11
Msl3l2	1378.55	-0.922204	0.124249	-7.42224	1.15158e-13	1.7471e-11
Slc38a2	12887.7	-0.747032	0.100999	-7.39645	1.39878e-13	2.09908e-11
Myof	525.931	-1.06899	0.144694	-7.38791	1.49158e-13	2.21427e-11
Gpr37l1	2816.72	1.98803	0.2699	7.36582	1.76067e-13	2.58593e-11
Papln	536.952	0.863858	0.117771	7.33508	2.21588e-13	3.22025e-11
Gem	1002.11	-1.65876	0.227582	-7.28863	3.13131e-13	4.50322e-11
Grin2b	397.443	-1.46942	0.202285	-7.2641	3.75521e-13	5.34478e-11
Robo2	8864.05	-1.31797	0.181474	-7.26259	3.79762e-13	5.34999e-11
Pcdhb18	3319.73	-0.628126	0.0866614	-7.24805	4.22829e-13	5.84869e-11
Nat8f1	2720.81	-1.33362	0.184004	-7.24779	4.23634e-13	5.84869e-11
Stmn1	3551.86	-0.776458	0.107383	-7.23073	4.80393e-13	6.56664e-11
Efcab7	207.294	-1.38881	0.194811	-7.12901	1.0109e-12	1.36828e-10
Sp8	57.1549	-3.26301	0.458123	-7.12256	1.05944e-12	1.42006e-10
Tubb2a	44417.9	1.11256	0.156453	7.11111	1.15114e-12	1.52814e-10
Ppfibp2	6324.13	-1.17874	0.166252	-7.09006	1.34054e-12	1.76262e-10
Col9a3	6460.59	-0.564842	0.0797643	-7.08138	1.42724e-12	1.85892e-10
Plxdc2	13881.1	0.619186	0.0875635	7.07128	1.53512e-12	1.9694e-10
Kifc3	7870.35	0.689814	0.0975584	7.07078	1.5406e-12	1.9694e-10
Hdac9	5832.43	-0.580978	0.0824463	-7.04675	1.83148e-12	2.31976e-10
Il33	508.086	-2.02085	0.287731	-7.02341	2.16515e-12	2.71746e-10
Vat1l	1681.56	-2.64888	0.377694	-7.01329	2.32772e-12	2.89518e-10
Inka2	22010.7	0.435595	0.0621425	7.00961	2.3898e-12	2.94585e-10
Cacna1c	7189.23	-0.689708	0.0986563	-6.99102	2.7289e-12	3.33409e-10
Aspm	1039.57	-1.81375	0.260099	-6.9733	3.09596e-12	3.74937e-10
Nat8f4	1726.65	-1.14593	0.164449	-6.96832	3.20742e-12	3.85057e-10
Hap1	1931.8	-0.760659	0.109424	-6.9515	3.61429e-12	4.30163e-10
1190005I06Rik	3198.19	-1.30525	0.187868	-6.94769	3.71309e-12	4.38144e-10
Greb1l	63.0841	-2.75798	0.397101	-6.94529	3.77671e-12	4.41875e-10
Ptms	67256.1	-0.60298	0.0868738	-6.94087	3.89697e-12	4.52114e-10
Btbd6	2044.15	-0.830895	0.120312	-6.90615	4.97974e-12	5.72919e-10
Gsn	2498.05	-0.834925	0.12107	-6.89619	5.34151e-12	6.09462e-10
P4ha3	71.6414	-3.19974	0.467987	-6.83723	8.07391e-12	9.13676e-10
Npnt	4577.92	-1.06072	0.155522	-6.82041	9.07835e-12	1.01899e-09
Nell2	50459	-1.29364	0.189828	-6.81479	9.43994e-12	1.05103e-09
Plxnb3	1409.1	-0.771999	0.113537	-6.79954	1.04954e-11	1.1592e-09
Pcdhga1	7279.17	-0.441979	0.0650801	-6.79131	1.11122e-11	1.20666e-09
Fxyd6	5420.14	-1.58753	0.233762	-6.79122	1.11192e-11	1.20666e-09
Kif20b	531.01	-1.33358	0.196393	-6.79033	1.11874e-11	1.20666e-09
Prex2	950.392	-2.36771	0.3492	-6.78039	1.1985e-11	1.28268e-09
Adamts5	457.062	-1.30919	0.193362	-6.7707	1.28163e-11	1.36109e-09
Slc3a2	34933.3	0.413439	0.0611855	6.75715	1.40731e-11	1.48315e-09
Cers4	376.902	-1.14832	0.170067	-6.75212	1.45701e-11	1.5239e-09
Trim16	284.79	-1.2451	0.184492	-6.74877	1.49099e-11	1.54772e-09
Tgfb1i1	666.393	-2.06256	0.305954	-6.74142	1.56841e-11	1.61593e-09
Plin3	565.038	-1.85198	0.274766	-6.74019	1.58181e-11	1.61767e-09
Dbndd2	3176.38	0.670217	0.0995965	6.72932	1.70458e-11	1.7304e-09
Pcdhgc4	3232.85	1.0635	0.158342	6.71651	1.86126e-11	1.87566e-09
Cnih2	3196.95	-0.565543	0.0842267	-6.71454	1.8866e-11	1.88742e-09
Cacng5	117.123	-2.47938	0.370172	-6.69791	2.11423e-11	2.09993e-09
Pou3f1	863.612	1.91333	0.285915	6.69195	2.20213e-11	2.17161e-09
Ckap2	2100.92	-1.24446	0.186653	-6.6672	2.60732e-11	2.55296e-09
Adgrb1	25317.8	0.684371	0.102677	6.66531	2.64114e-11	2.55926e-09
Col16a1	7391.07	0.573679	0.0860764	6.66477	2.65083e-11	2.55926e-09
Thyn1	1999.44	0.513598	0.0773091	6.64344	3.06443e-11	2.93802e-09
Msx1	1500.25	0.989882	0.149074	6.64019	3.13275e-11	2.98281e-09
Scara5	1637.95	-2.19508	0.330792	-6.63583	3.22689e-11	3.0514e-09
Gabbr1	8135.92	-0.460066	0.0693438	-6.63456	3.25469e-11	3.05675e-09
Ky	947.481	-1.65529	0.249641	-6.6307	3.34104e-11	3.11664e-09
Kcnab3	203.197	-1.44393	0.217919	-6.62602	3.44857e-11	3.19536e-09
Hrc	2372.18	-1.17102	0.177182	-6.60915	3.86523e-11	3.55755e-09
Nap1l5	11439.5	-0.442674	0.0671361	-6.59368	4.29069e-11	3.923e-09
Shox2	102.489	-6.46483	0.983948	-6.57029	5.02157e-11	4.56104e-09
Rhobtb1	689.406	-1.25673	0.192122	-6.5413	6.09863e-11	5.50311e-09
Eya1	3993.02	-0.873042	0.134168	-6.50709	7.66218e-11	6.84173e-09
Pcbp4	6582.67	-0.643077	0.0988455	-6.50588	7.72394e-11	6.84173e-09
Pcdhgb6	4210.69	-0.630733	0.0969502	-6.50575	7.73077e-11	6.84173e-09
Cyp3a13	85.2446	-2.23514	0.344401	-6.48994	8.58721e-11	7.55128e-09
Fancg	801.614	-0.792581	0.122348	-6.47811	9.28796e-11	8.1158e-09
Ier3	2079.8	-1.06528	0.164592	-6.47227	9.65413e-11	8.3827e-09
Serpinb1a	804.666	-2.70457	0.419016	-6.45457	1.0853e-10	9.36475e-09
Nradd	242.598	-1.14258	0.178033	-6.41776	1.3829e-10	1.18586e-08
Stxbp6	1330.5	-0.674119	0.105151	-6.41095	1.44618e-10	1.23103e-08
Fam171a2	6663.39	-0.443957	0.0692621	-6.40981	1.45701e-10	1.23103e-08
Slc20a2	19554.8	-0.670559	0.104624	-6.40925	1.46233e-10	1.23103e-08
Gabrb3	7455.17	0.457118	0.0713382	6.40777	1.47666e-10	1.23556e-08
Neat1	4738.35	-1.53341	0.239571	-6.40066	1.54705e-10	1.28666e-08
Cyp1b1	166.917	-2.15829	0.337445	-6.39597	1.59531e-10	1.31886e-08
Cntn6	412.247	-1.58852	0.248532	-6.39162	1.64142e-10	1.3489e-08
Kif2c	483.836	-1.82285	0.285633	-6.38182	1.74999e-10	1.42961e-08
Eef1a2	218.768	-2.74893	0.430917	-6.37926	1.7794e-10	1.44075e-08
Matk	491.449	-0.835572	0.130991	-6.37883	1.7845e-10	1.44075e-08
Gm44502	60.205	9.3636	1.4693	6.37284	1.85557e-10	1.48942e-08
Spc25	688.001	-1.6102	0.252823	-6.3689	1.90393e-10	1.5194e-08
Stom	2444.23	-0.844681	0.133118	-6.34537	2.21889e-10	1.75269e-08
Pgrmc1	15818.9	-0.560975	0.0884215	-6.34433	2.234e-10	1.75269e-08
Hes6	30409.6	-0.415476	0.065488	-6.3443	2.23435e-10	1.75269e-08
Clic4	83233.7	0.501065	0.0791181	6.33312	2.40249e-10	1.87394e-08
Scamp5	35872.7	0.375663	0.0597285	6.28951	3.1846e-10	2.47004e-08
Duxbl3	66.922	9.51847	1.52342	6.24809	4.15514e-10	3.2048e-08
Cdk6	1137.63	-1.38526	0.221809	-6.24528	4.23031e-10	3.24465e-08
Dapk1	4318.01	-1.15223	0.184526	-6.24425	4.2584e-10	3.24814e-08
Mgll	8213.26	-0.880803	0.141413	-6.2286	4.70629e-10	3.57006e-08
Adamts4	1636.03	-0.753515	0.121454	-6.2041	5.50118e-10	4.15023e-08
Masp1	6010	-1.05457	0.170106	-6.19952	5.66355e-10	4.24951e-08
Tyro3	5102.47	-0.800942	0.129224	-6.19808	5.71575e-10	4.2655e-08
Trib1	14966.5	1.40988	0.228315	6.17516	6.60976e-10	4.90615e-08
Enpp2	4531.42	-1.04233	0.169322	-6.1559	7.46534e-10	5.51158e-08
Adam23	4666.47	-1.49244	0.242823	-6.14619	7.93651e-10	5.82827e-08
Prokr1	236.922	-2.11313	0.344469	-6.13446	8.54496e-10	6.24189e-08
Duxbl2	61.5249	9.39721	1.53487	6.12248	9.21308e-10	6.69451e-08
Ptprk	3861.03	0.746259	0.122432	6.09531	1.09225e-09	7.89508e-08
Gpc4	5316.52	-0.454379	0.0745985	-6.09099	1.12213e-09	8.06884e-08
Cenpa	734.191	-1.69985	0.279992	-6.07105	1.27077e-09	9.09027e-08
Susd5	637.78	-1.46753	0.241974	-6.06482	1.32105e-09	9.40125e-08
Agt	15487.5	-1.36163	0.224668	-6.06064	1.35583e-09	9.59926e-08
H2-T23	1292.37	-1.435	0.237454	-6.04327	1.51023e-09	1.06379e-07
Wdr62	654.925	-0.805104	0.133289	-6.04027	1.53853e-09	1.07822e-07
Tppp	601.754	-1.04444	0.173602	-6.01626	1.7849e-09	1.2405e-07
Prc1	1771.66	-1.67019	0.277627	-6.01598	1.78806e-09	1.2405e-07
Cit	904.342	-1.40218	0.233188	-6.01308	1.82034e-09	1.25658e-07
Dchs1	5781.75	-0.579421	0.0964072	-6.01014	1.85363e-09	1.27319e-07
Mir9-3hg	1677.71	0.869728	0.144994	5.99837	1.99305e-09	1.36218e-07
Jade1	1138.17	-0.738422	0.123144	-5.9964	2.01736e-09	1.372e-07
Ccng2	3366.25	-0.924035	0.154337	-5.98711	2.13596e-09	1.44554e-07
Ckap2l	1015.14	-1.69569	0.283265	-5.98624	2.14745e-09	1.44623e-07
Knstrn	891.885	-1.63324	0.272951	-5.98365	2.18189e-09	1.46229e-07
Six3os1	23859.2	0.988058	0.165396	5.97391	2.31637e-09	1.54492e-07
Lpo	1501.71	1.80933	0.302947	5.97245	2.3371e-09	1.55125e-07
Mrc2	1668.73	-1.00967	0.169156	-5.96888	2.38894e-09	1.57807e-07
Prkcg	356.157	-1.06733	0.179107	-5.95919	2.53485e-09	1.66649e-07
Snhg11	280.594	-1.88752	0.317003	-5.95425	2.61259e-09	1.70945e-07
Stc2	837.39	1.05115	0.17659	5.95249	2.64095e-09	1.71986e-07
Zfand5	12839.1	-0.315769	0.0531326	-5.94304	2.79788e-09	1.81107e-07
Usp35	2812.35	-1.07881	0.181542	-5.94249	2.80724e-09	1.81107e-07
Gm10421	242.374	1.48545	0.250161	5.93796	2.88585e-09	1.85312e-07
Nusap1	928.254	-1.4437	0.243339	-5.93286	2.97699e-09	1.90279e-07
Inava	681.442	-0.977283	0.165168	-5.91689	3.28091e-09	2.08738e-07
Tfap2a	145.538	-2.06152	0.348592	-5.91384	3.34226e-09	2.11666e-07
Npepl1	6675.9	0.365191	0.061843	5.90514	3.52347e-09	2.22118e-07
Bfsp2	1302.22	-0.872477	0.147767	-5.90439	3.53948e-09	2.22118e-07
Fat4	3656.4	-0.815549	0.138548	-5.88641	3.94672e-09	2.46022e-07
Pnrc1	6559.03	-0.7892	0.13408	-5.88602	3.95603e-09	2.46022e-07
Kifc1	1055.38	-0.824271	0.140078	-5.88437	3.99572e-09	2.47377e-07
Ryk	16595.6	0.484511	0.0824219	5.87842	4.14204e-09	2.5529e-07
Capn1	199.911	-2.87198	0.488889	-5.87451	4.24104e-09	2.6023e-07
Map2k1	27669.6	0.40032	0.0682468	5.86578	4.47035e-09	2.73087e-07
Mfsd1	19169.4	-0.350071	0.0597947	-5.85455	4.7829e-09	2.90893e-07
Mthfd2	2816.84	0.946908	0.161856	5.85033	4.90612e-09	2.97079e-07
Prkcb	13715.3	0.615751	0.105406	5.84171	5.16689e-09	3.11503e-07
Cip2a	908.961	-0.996402	0.170598	-5.84063	5.20028e-09	3.12152e-07
Haus7	2615.99	0.508772	0.0871351	5.83889	5.25489e-09	3.14065e-07
Usp54	6619.73	-0.693824	0.118898	-5.83546	5.36413e-09	3.19126e-07
Ahrr	108.296	-1.99529	0.341963	-5.83479	5.38581e-09	3.19126e-07
Cd36	1012.24	-1.50007	0.25714	-5.83367	5.42201e-09	3.19899e-07
Ints4	6508.8	-0.471933	0.0809177	-5.83225	5.4684e-09	3.21262e-07
Tbc1d16	4434.76	-0.480831	0.0824705	-5.83035	5.53128e-09	3.2358e-07
Irx3	1326.28	0.783389	0.134525	5.82336	5.76776e-09	3.3599e-07
Efnb3	595.993	-0.832891	0.143195	-5.81649	6.00953e-09	3.48603e-07
Jph1	52.0308	-2.56965	0.442347	-5.80912	6.28007e-09	3.62773e-07
Odc1	42439.1	0.590501	0.101691	5.80681	6.36726e-09	3.66276e-07
Gsta4	9416.85	-0.58133	0.100344	-5.79336	6.89931e-09	3.95236e-07
Podn	803.121	-0.961399	0.16598	-5.79226	6.94445e-09	3.96178e-07
Arhgap6	348.505	-1.10322	0.190831	-5.78115	7.41895e-09	4.21506e-07
Dpysl5	765.12	-0.749542	0.12995	-5.76793	8.02499e-09	4.5407e-07
Npas3	25443.6	0.345482	0.0599315	5.76461	8.18455e-09	4.61208e-07
Anxa6	4099.71	-0.671209	0.116641	-5.75449	8.69055e-09	4.86505e-07
Skap2	6886.95	0.724766	0.125961	5.7539	8.72078e-09	4.86505e-07
Rab3il1	1284.45	-0.626981	0.108973	-5.75354	8.73919e-09	4.86505e-07
Ccna2	1578.99	-1.34462	0.234082	-5.74423	9.23416e-09	5.11995e-07
Dusp6	10998.9	1.34088	0.234019	5.7298	1.00549e-08	5.5527e-07
Rtn1	47913.9	-0.760733	0.13287	-5.72541	1.03182e-08	5.6754e-07
Cyp2j6	13595.6	-0.484307	0.084634	-5.72237	1.05048e-08	5.75511e-07
Gpr3	278.479	1.23672	0.216309	5.71737	1.08187e-08	5.90368e-07
Luzp2	5864.47	-1.45751	0.255504	-5.70447	1.16707e-08	6.34351e-07
Slc2a4	449.586	-1.85159	0.325391	-5.69034	1.2679e-08	6.86454e-07
Arhgef26	26093.5	0.517317	0.0910824	5.67966	1.34967e-08	7.27871e-07
Slc2a1	9517.35	0.811638	0.14294	5.6782	1.36123e-08	7.31251e-07
Sema3c	439.216	-1.04576	0.184198	-5.67736	1.36786e-08	7.31964e-07
Rhpn2	228.288	-1.43324	0.252628	-5.67333	1.40049e-08	7.4653e-07
Clec18a	138.956	-1.92324	0.340004	-5.65653	1.54468e-08	8.20224e-07
Ccnb1	671.694	-1.8161	0.321195	-5.6542	1.56577e-08	8.28237e-07
Arhgef33	319.671	-1.03241	0.182804	-5.64763	1.62675e-08	8.57211e-07
Tent5a	1111.27	0.582993	0.103259	5.64596	1.64263e-08	8.62288e-07
Fgd4	2933.21	-0.479745	0.0852409	-5.62811	1.82193e-08	9.52786e-07
Tril	99459.3	0.578928	0.10299	5.62118	1.89655e-08	9.88069e-07
Prkg1	972.049	-0.754707	0.134596	-5.6072	2.05629e-08	1.06726e-06
Tmem144	135.552	-1.53333	0.273646	-5.60332	2.10282e-08	1.08732e-06
Raver2	5793.63	-0.683442	0.122113	-5.59679	2.18351e-08	1.12483e-06
Cacna2d1	4287.23	-0.600996	0.107491	-5.59113	2.25602e-08	1.15787e-06
Fads3	454.822	-1.20456	0.216045	-5.57548	2.4685e-08	1.26222e-06
Dtna	18149.8	-0.478739	0.0859823	-5.56788	2.57862e-08	1.31367e-06
Akap17b	2790.58	-0.559122	0.100562	-5.55997	2.69827e-08	1.36957e-06
Itga7	2229.89	-1.37215	0.247133	-5.55227	2.81982e-08	1.42475e-06
Dusp7	6290.6	0.654199	0.117836	5.55179	2.82762e-08	1.42475e-06
Troap	230.981	-1.75685	0.316697	-5.54743	2.89902e-08	1.45541e-06
Nynrin	3028.22	-0.510781	0.0920958	-5.54619	2.91965e-08	1.46046e-06
Ttll7	2819.78	-0.555752	0.100261	-5.54305	2.97244e-08	1.4815e-06
Dhtkd1	435.585	-1.02232	0.184602	-5.53797	3.05994e-08	1.51962e-06
Dync1i1	129.566	-1.397	0.252292	-5.53725	3.07265e-08	1.52046e-06
Sesn3	14499.5	-0.751662	0.135993	-5.5272	3.25389e-08	1.6044e-06
Trim63	23.587	-7.99005	1.45263	-5.5004	3.78923e-08	1.86171e-06
Cbx7	889.552	-0.564718	0.103085	-5.47818	4.29727e-08	2.10383e-06
Ppp4r1	11625.1	0.357655	0.0653671	5.47148	4.46288e-08	2.17719e-06
Sord	9821.01	-0.522592	0.0955245	-5.47076	4.48111e-08	2.17839e-06
Klf13	5488.79	-0.650929	0.119083	-5.46618	4.5984e-08	2.22756e-06
Fam20c	5552.5	-0.376629	0.069041	-5.45514	4.89332e-08	2.36159e-06
Ndp	2294.09	-0.86173	0.157983	-5.45457	4.90929e-08	2.36159e-06
Il17d	354.087	-0.855259	0.157056	-5.44556	5.16433e-08	2.46927e-06
Eno2	323.542	-1.00329	0.184245	-5.4454	5.1689e-08	2.46927e-06
Kif20a	864.577	-1.30681	0.24006	-5.44366	5.21977e-08	2.48497e-06
Nudt4	31919	-0.427377	0.0785387	-5.44161	5.28018e-08	2.50509e-06
Fut8	15371.8	0.490274	0.0902844	5.43033	5.62507e-08	2.65958e-06
Sytl2	771.173	-1.23396	0.227409	-5.42619	5.75711e-08	2.71272e-06
Cpd	9122.77	-0.381898	0.0703956	-5.42502	5.79472e-08	2.72115e-06
Msrb1	1888.49	-0.602549	0.111139	-5.42156	5.90811e-08	2.76499e-06
Shisa7	709.369	-0.883346	0.162984	-5.41983	5.96568e-08	2.78251e-06
Kif22	698.658	-1.14467	0.211417	-5.41428	6.15366e-08	2.86052e-06
Gjc3	12401	-0.69918	0.129189	-5.41206	6.23045e-08	2.8865e-06
Ect2	884.584	-1.36521	0.252375	-5.40944	6.32215e-08	2.91918e-06
Gpr61	263.945	-2.29537	0.425512	-5.39437	6.87654e-08	3.16458e-06
Ano1	68.7808	-2.2983	0.427057	-5.38172	7.37762e-08	3.3839e-06
Kcnip2	259.241	-1.45213	0.269923	-5.37979	7.45742e-08	3.40918e-06
Pnpo	74.7634	-1.99819	0.371477	-5.37903	7.48871e-08	3.41218e-06
Prrg3	726.598	-0.797805	0.148426	-5.3751	7.65418e-08	3.47611e-06
Klf11	2089.54	-0.92091	0.171399	-5.37291	7.74761e-08	3.507e-06
Slc9a5	440.435	-0.788922	0.146864	-5.3718	7.79552e-08	3.51715e-06
Hif3a	365.057	-1.80101	0.335394	-5.36983	7.8811e-08	3.54419e-06
Pcdhga3	8330.56	0.567899	0.105989	5.35807	8.4114e-08	3.77038e-06
Sema4b	7114.49	0.573855	0.107148	5.35569	8.52286e-08	3.80798e-06
Rab6b	11178.4	-0.58816	0.109836	-5.35487	8.56156e-08	3.81293e-06
Trim2	2696.95	-0.643144	0.120146	-5.35304	8.64906e-08	3.83952e-06
Strap	22443	0.466201	0.0872227	5.34495	9.04398e-08	3.99942e-06
Gm2115	2354.84	0.656561	0.122848	5.34449	9.06721e-08	3.99942e-06
Kitl	4317.29	-1.11692	0.209088	-5.34187	9.19946e-08	4.04483e-06
Plekhb1	3771.03	0.633372	0.118735	5.33432	9.59012e-08	4.20321e-06
Cenpe	682.539	-1.56305	0.293476	-5.32601	1.00396e-07	4.3863e-06
Epha7	545.276	-1.42606	0.267782	-5.32543	1.00715e-07	4.38634e-06
Bub1b	993.438	-1.25366	0.235607	-5.32099	1.03207e-07	4.48072e-06
Cobll1	5925.08	-0.588787	0.110743	-5.31669	1.05669e-07	4.57327e-06
Plch1	354.347	-0.812129	0.152825	-5.31411	1.07178e-07	4.62407e-06
Rb1	7946.31	-0.376887	0.0709692	-5.31058	1.09279e-07	4.7e-06
Foxa1	62.8866	-4.59478	0.865756	-5.30725	1.11294e-07	4.77182e-06
Dapp1	377.263	-0.841063	0.158779	-5.29707	1.17674e-07	5.02976e-06
Cdc25c	190.258	-1.91276	0.362739	-5.27311	1.34133e-07	5.71557e-06
Sik1	786.083	0.83133	0.157989	5.26196	1.42528e-07	6.0546e-06
Pcdhgb4	4219.17	-0.704518	0.134071	-5.25481	1.48174e-07	6.27513e-06
Pknox2	2864.08	0.475724	0.0906174	5.24981	1.52253e-07	6.42816e-06
Numbl	4377.08	-0.451462	0.0860141	-5.2487	1.53176e-07	6.44741e-06
Fam214a	4582.57	-0.765921	0.146002	-5.24597	1.5546e-07	6.52366e-06
Nwd1	21680.4	0.576303	0.109893	5.24422	1.56947e-07	6.5661e-06
Narf	8963.96	-0.640275	0.122252	-5.23736	1.62894e-07	6.7943e-06
Fmn2	10055.9	-0.601631	0.115065	-5.22861	1.70785e-07	7.10197e-06
Sned1	596.962	-1.35424	0.259312	-5.22242	1.76597e-07	7.3216e-06
Myo5a	17938.7	-0.389739	0.0746502	-5.22087	1.78081e-07	7.36105e-06
Racgap1	1937.52	-1.30139	0.2495	-5.216	1.82831e-07	7.53484e-06
Grn	17205.5	-0.388274	0.074533	-5.20943	1.89421e-07	7.78317e-06
Id2	67885	-0.604698	0.116146	-5.20635	1.92594e-07	7.89007e-06
Thap2	5012.77	-0.550893	0.105842	-5.20488	1.94117e-07	7.92895e-06
Arid5b	2039.57	-0.506738	0.0973935	-5.20299	1.96102e-07	7.98639e-06
Glul	65410.6	-0.774312	0.148846	-5.20209	1.97057e-07	8.00166e-06
Slc38a3	65564.1	0.697871	0.134202	5.20014	1.99141e-07	8.05649e-06
Zfp979	329.779	-0.988421	0.190095	-5.19961	1.99704e-07	8.05649e-06
Prelid3a	1004.03	-0.509222	0.0979425	-5.19919	2.00158e-07	8.05649e-06
Sh3pxd2b	6240.87	0.454765	0.0877647	5.18163	2.19951e-07	8.82745e-06
Vash2	714.211	-1.52954	0.29524	-5.18067	2.21085e-07	8.84725e-06
Car13	105.573	-1.63661	0.31618	-5.17618	2.26471e-07	9.03658e-06
Cep55	220.256	-1.50142	0.29025	-5.17287	2.30531e-07	9.17208e-06
Tmem254b	4945.96	1.42978	0.27662	5.16875	2.35661e-07	9.34926e-06
Ctnnal1	3194.08	-0.468938	0.0910853	-5.14834	2.62809e-07	1.03964e-05
Zfp932	1208.67	0.647294	0.125775	5.14647	2.65439e-07	1.04704e-05
Map4k4	105523	0.488873	0.0950125	5.14535	2.67017e-07	1.05026e-05
Lynx1	4981.75	-0.665423	0.129378	-5.14325	2.70027e-07	1.05909e-05
Marchf1	298.545	-1.06443	0.207153	-5.13838	2.7711e-07	1.08379e-05
Runx1t1	243.737	1.13288	0.22127	5.11991	3.05681e-07	1.19215e-05
Il15	241.547	0.969895	0.189613	5.11514	3.13508e-07	1.21924e-05
Plekhf1	6759.2	-1.02818	0.201153	-5.11145	3.19699e-07	1.23982e-05
Camk2a	811.468	-1.18888	0.232688	-5.10935	3.2327e-07	1.25016e-05
B3galt5	426.431	-1.08525	0.212653	-5.10338	3.33641e-07	1.28666e-05
Abca8a	481.156	-1.02605	0.201173	-5.10031	3.39096e-07	1.3027e-05
Dip2b	9618.19	-0.443013	0.0868657	-5.09998	3.39687e-07	1.3027e-05
B4galt5	2400.56	0.436152	0.0855994	5.09526	3.48258e-07	1.33187e-05
Gnl3	1573.53	0.431466	0.0847258	5.0925	3.53371e-07	1.34769e-05
Asphd2	6056.95	0.387312	0.0760652	5.09185	3.54594e-07	1.34863e-05
Angel1	3512.77	0.564191	0.110878	5.08841	3.61087e-07	1.36955e-05
Myzap	52.9214	-2.48134	0.488076	-5.08393	3.69695e-07	1.39836e-05
Fam189a1	2343.07	-0.666376	0.131197	-5.0792	3.79037e-07	1.42978e-05
Flna	23159.7	-0.562574	0.110882	-5.07363	3.90302e-07	1.46826e-05
Golph3	26627	0.430277	0.084918	5.06698	4.04183e-07	1.51635e-05
Clic5	682.744	-0.909	0.179546	-5.06276	4.13236e-07	1.54611e-05
Mki67	2430.55	-1.40723	0.278041	-5.06123	4.16552e-07	1.5543e-05
Wdr72	203.063	-1.44116	0.284795	-5.06035	4.18485e-07	1.5573e-05
Pik3r3	13781.1	-0.636269	0.125831	-5.05655	4.26901e-07	1.58435e-05
Trib3	120.184	1.23477	0.244265	5.05505	4.30281e-07	1.59262e-05
Selenbp1	1259.81	-0.920558	0.182222	-5.05184	4.37563e-07	1.61524e-05
Prr36	694.426	-0.931541	0.184667	-5.04443	4.54879e-07	1.67468e-05
Dhx32	3180.25	-0.822772	0.163352	-5.03682	4.73339e-07	1.73801e-05
9330188P03Rik	230.853	-1.45237	0.288436	-5.03533	4.77017e-07	1.74687e-05
Lifr	24707.4	0.501782	0.0998969	5.02299	5.08727e-07	1.85806e-05
Vit	1123.67	-1.61433	0.321564	-5.02025	5.16042e-07	1.87521e-05
Arrdc4	4426.44	-0.682445	0.135939	-5.02021	5.16137e-07	1.87521e-05
Cep72	366.508	-0.80922	0.161279	-5.01753	5.23412e-07	1.89665e-05
Itm2a	2316.92	-0.859029	0.171302	-5.0147	5.31165e-07	1.9197e-05
Sh2d3c	332.283	-1.14005	0.227431	-5.01273	5.36632e-07	1.9315e-05
Sox1	3326.21	-0.77694	0.155	-5.01252	5.37228e-07	1.9315e-05
Tspan5	19676.6	0.683609	0.136473	5.00913	5.4678e-07	1.96074e-05
Ecsit	3483.81	0.364305	0.0729563	4.99347	5.93052e-07	2.12116e-05
Tmem267	3380.98	0.871209	0.174779	4.98463	6.20799e-07	2.21467e-05
Smo	21405.2	0.280685	0.056341	4.9819	6.29621e-07	2.24035e-05
Sgip1	628.948	-0.629396	0.126406	-4.97917	6.38561e-07	2.26545e-05
Zfp984	869.55	-0.749772	0.150594	-4.97875	6.39958e-07	2.26545e-05
Ncaph	1096.35	-0.791042	0.158921	-4.97758	6.43851e-07	2.2734e-05
Rims2	1538.67	-0.771622	0.155042	-4.97687	6.46204e-07	2.27589e-05
Stat3	19593	0.327789	0.0660056	4.96608	6.83198e-07	2.40006e-05
Plk1	984.432	-1.52358	0.307113	-4.96098	7.01373e-07	2.45765e-05
Sec11c	5405.13	0.39882	0.0805264	4.95266	7.32061e-07	2.55869e-05
Top2a	3577.54	-1.30684	0.264076	-4.94874	7.46948e-07	2.60413e-05
Rgr	30.0054	-3.36766	0.680974	-4.94536	7.60026e-07	2.64305e-05
Prr11	675.347	-1.03455	0.209315	-4.94253	7.71168e-07	2.67506e-05
Slc6a6	4826.86	-1.38318	0.279921	-4.94135	7.75843e-07	2.68453e-05
Incenp	1895.82	-0.736368	0.149084	-4.93929	7.84071e-07	2.70622e-05
Bin1	4863.17	-0.339421	0.0688307	-4.93125	8.17056e-07	2.81304e-05
Anxa2	6264.27	0.622132	0.126225	4.92875	8.27594e-07	2.84223e-05
Hspa1b	906.627	-0.485549	0.0986474	-4.92207	8.56349e-07	2.93369e-05
Thumpd3	3239.3	0.417071	0.0847647	4.92034	8.63946e-07	2.95238e-05
Mknk2	9197.61	-0.298781	0.0607645	-4.91703	8.7867e-07	2.99529e-05
Lockd	184.618	-2.00046	0.407381	-4.91055	9.0823e-07	3.08843e-05
Kif11	1385.07	-1.27328	0.259324	-4.90998	9.10855e-07	3.08974e-05
Sesn1	6886.13	-0.38509	0.0786435	-4.89665	9.7482e-07	3.29862e-05
Six3	7756.72	0.861025	0.175919	4.89443	9.85906e-07	3.32696e-05
Ugp2	31745.5	0.244426	0.0499439	4.89401	9.88014e-07	3.32696e-05
Nyap1	640.607	-0.916639	0.187319	-4.89347	9.90741e-07	3.32802e-05
Olfm2	106293	0.527269	0.107882	4.88746	1.02144e-06	3.42282e-05
Kif4	693.325	-1.32781	0.272159	-4.87881	1.06729e-06	3.5678e-05
Cox8b	499.373	-1.29754	0.266114	-4.87588	1.08324e-06	3.61237e-05
Scn3b	1145.17	-0.968177	0.19865	-4.87378	1.09483e-06	3.64221e-05
Igdcc4	19375	-0.762777	0.156527	-4.87314	1.09837e-06	3.64521e-05
Kcnq4	1326.63	1.42309	0.292121	4.87158	1.10707e-06	3.66527e-05
D17H6S56E-5	960.863	-1.78996	0.367515	-4.87043	1.11354e-06	3.67787e-05
Cspg5	79792.6	-0.394506	0.0810837	-4.86542	1.14213e-06	3.76332e-05
Muc15	1085.34	-0.726712	0.149484	-4.86146	1.16522e-06	3.82206e-05
Plcxd3	117.491	-2.35469	0.484363	-4.86141	1.1655e-06	3.82206e-05
Pbk	786.37	-1.55303	0.31961	-4.85915	1.17893e-06	3.85693e-05
A330093E20Rik	72.391	-2.13171	0.438943	-4.85646	1.19501e-06	3.9003e-05
Aard	3473.84	-0.725622	0.149544	-4.85224	1.22075e-06	3.97493e-05
Vash1	28413.7	0.505819	0.10444	4.84316	1.27789e-06	4.1512e-05
Snupn	1238.06	0.429202	0.0886762	4.84011	1.29768e-06	4.20557e-05
Rcan2	1803.7	-1.68249	0.347733	-4.83844	1.3086e-06	4.23102e-05
Plekhf2	2307.16	0.37506	0.0775242	4.83798	1.31166e-06	4.23102e-05
Stard9	1653.64	-0.50715	0.104838	-4.83749	1.3149e-06	4.23159e-05
Dlgap5	449.665	-1.56732	0.324315	-4.83271	1.3469e-06	4.32448e-05
Rtkn2	857.383	-1.12039	0.231953	-4.83024	1.36372e-06	4.36832e-05
Tprkb	6597.01	-0.689347	0.142792	-4.82764	1.38159e-06	4.41533e-05
Erf	12742.3	0.432275	0.0895757	4.82581	1.39438e-06	4.4459e-05
Anks1b	1702.52	-1.2507	0.259751	-4.815	1.47202e-06	4.68265e-05
Rabep1	21736.8	-0.568339	0.118278	-4.80513	1.54649e-06	4.90825e-05
Egr1	1185.38	1.50836	0.314147	4.80143	1.57537e-06	4.98842e-05
Myc	1452.82	0.968828	0.201844	4.7999	1.58749e-06	5.0138e-05
Mns1	304.699	-1.06665	0.222241	-4.7995	1.59065e-06	5.0138e-05
S100a16	5062.8	0.51785	0.10795	4.79711	1.60971e-06	5.06234e-05
Lipo3	671.316	-0.66004	0.137605	-4.79664	1.61353e-06	5.0628e-05
Dock3	2614.86	-0.334549	0.0697683	-4.79514	1.62564e-06	5.08925e-05
Ier2	1205.28	0.729756	0.152236	4.7936	1.63818e-06	5.10799e-05
Cdca3	786.476	-1.46426	0.305468	-4.79349	1.63903e-06	5.10799e-05
Bbs9	1206.56	-0.510023	0.106458	-4.79085	1.66074e-06	5.15738e-05
L1cam	915.156	-1.29264	0.269824	-4.79066	1.66234e-06	5.15738e-05
Bche	3953.87	-0.365776	0.0764811	-4.78257	1.7307e-06	5.35206e-05
Tubb4a	1459.12	-0.743199	0.155406	-4.78232	1.73285e-06	5.35206e-05
Slc26a7	172.193	-1.05933	0.221547	-4.78149	1.74003e-06	5.36225e-05
Ak5	2252.5	0.574768	0.120311	4.77736	1.77615e-06	5.46138e-05
Trim36	429.177	-0.809979	0.169701	-4.77298	1.81521e-06	5.56905e-05
Hotairm2	131.759	1.46769	0.307925	4.76639	1.87556e-06	5.74145e-05
Txlnb	1247.42	-0.843143	0.177067	-4.76172	1.91949e-06	5.86293e-05
Dgkk	403.519	-1.13396	0.238324	-4.75807	1.95457e-06	5.9569e-05
Gatm	41819	0.239711	0.0503889	4.75723	1.96267e-06	5.96843e-05
Rsu1	12029.4	-0.254681	0.0535666	-4.75447	1.98971e-06	6.03735e-05
Tmem255a	2755.76	-0.806111	0.16973	-4.74938	2.0404e-06	6.17758e-05
Cdk1	1039.49	-1.40025	0.294899	-4.74824	2.05192e-06	6.19148e-05
Slc4a10	463.045	-1.18861	0.250337	-4.74804	2.05396e-06	6.19148e-05
Ncapd2	5447.64	-0.615687	0.129845	-4.74172	2.1191e-06	6.37391e-05
Mars2	1870.59	0.468964	0.0989358	4.74009	2.13626e-06	6.41156e-05
Wdfy2	1426.05	0.423784	0.0894636	4.73695	2.16961e-06	6.49754e-05
Lrrtm1	881.637	-0.779196	0.164523	-4.7361	2.17866e-06	6.51052e-05
Gm20544	671.654	1.15431	0.243778	4.73507	2.18983e-06	6.52975e-05
Uhrf2	3341.57	-0.410045	0.0866133	-4.73421	2.19915e-06	6.54342e-05
Igfbp5	12312.8	-0.956173	0.202156	-4.72988	2.24651e-06	6.66995e-05
Dock6	744.659	-0.521304	0.110256	-4.72811	2.26624e-06	6.71409e-05
Phf19	573.233	-1.11379	0.235697	-4.72549	2.29565e-06	6.78668e-05
Rtn4	43013.5	-0.393931	0.0833913	-4.72388	2.31383e-06	6.82581e-05
Chd3	780.902	-0.957737	0.203295	-4.71106	2.46431e-06	7.25423e-05
Pik3r1	36650.1	-0.432446	0.0919596	-4.70256	2.56922e-06	7.54695e-05
Pdcd4	17277.1	-0.575289	0.122431	-4.69889	2.61583e-06	7.66754e-05
Snca	663.567	-0.700996	0.149318	-4.69466	2.67049e-06	7.81119e-05
Btg2	2922.46	-0.737413	0.157217	-4.69043	2.72636e-06	7.94954e-05
Crybg3	2995.85	-0.496558	0.105871	-4.69021	2.72931e-06	7.94954e-05
Anln	892.05	-1.19063	0.254301	-4.68196	2.84151e-06	8.25893e-05
Cald1	6066.03	-0.508051	0.108862	-4.66693	3.05739e-06	8.86773e-05
Plcg1	16433.1	-0.288524	0.06183	-4.66641	3.06502e-06	8.87122e-05
Ldb1	18610.1	-0.300458	0.0644405	-4.66256	3.12298e-06	9.02005e-05
Crnde	562.505	0.828803	0.177809	4.6612	3.14367e-06	9.06085e-05
Car14	466.765	-1.25492	0.269275	-4.66036	3.15654e-06	9.07899e-05
Nek2	432.547	-1.71648	0.368503	-4.65799	3.19318e-06	9.15099e-05
Pitpnc1	24844.5	-0.452324	0.0971093	-4.65788	3.19483e-06	9.15099e-05
Irf2bpl	12665.2	0.509323	0.109419	4.6548	3.24288e-06	9.2694e-05
Apopt1	3458.69	0.356623	0.0766898	4.6502	3.31615e-06	9.45926e-05
Igf2r	3217.82	-0.508467	0.109395	-4.64801	3.35151e-06	9.5404e-05
Xk	1507.19	-0.629108	0.135521	-4.64214	3.44826e-06	9.7956e-05
Sox4	76817.9	-0.716766	0.154604	-4.63613	3.54987e-06	0.000100635
Cib2	1342.95	-0.448207	0.0966903	-4.63549	3.56093e-06	0.000100694
Iqgap3	503.816	-1.39779	0.301562	-4.63517	3.5665e-06	0.000100694
Trp53i11	1659.2	0.591254	0.12761	4.63328	3.59924e-06	0.000101411
Lhfpl4	8002.93	0.282377	0.061032	4.6267	3.71538e-06	0.00010447
Uhrf1bp1	5493.94	0.339227	0.073334	4.62577	3.73205e-06	0.000104725
Ccnd1	5036.2	0.683281	0.147813	4.62262	3.78926e-06	0.000105932
Psme4	17564.1	-0.27548	0.0595948	-4.62256	3.7904e-06	0.000105932
Csrnp1	2784.26	0.974352	0.210969	4.61846	3.86599e-06	0.000107826
Klf8	156.398	-1.36048	0.295087	-4.61042	4.01847e-06	0.000111853
Galnt4	7051.16	0.245336	0.053259	4.60647	4.09557e-06	0.000113592
Clec3b	243.405	-1.27908	0.277675	-4.60638	4.09739e-06	0.000113592
Tpx2	1885.11	-1.3239	0.287675	-4.60209	4.1828e-06	0.000115727
Pcdh8	245.549	-0.94809	0.206106	-4.60001	4.22462e-06	0.00011665
Khnyn	3518.55	-0.448494	0.0975963	-4.59539	4.31932e-06	0.000119027
Sorbs2	2174.3	-0.970453	0.211238	-4.59411	4.34593e-06	0.000119522
Hunk	2913.17	-0.444224	0.096762	-4.5909	4.41346e-06	0.000120955
Arap2	22137.8	0.245306	0.0534342	4.5908	4.41557e-06	0.000120955
Zfp991	870.375	-1.84505	0.401989	-4.5898	4.43669e-06	0.000121293
Pou3f3	33921.2	-0.251565	0.0548909	-4.58301	4.5833e-06	0.000125054
Ube2c	918.277	-1.59537	0.348335	-4.57998	4.65021e-06	0.000126629
Naglu	3678.96	-0.272885	0.0595989	-4.5787	4.67886e-06	0.000127158
Egln3	3894.29	0.657759	0.143713	4.57689	4.71936e-06	0.000128007
Pde5a	165.128	-1.66058	0.362913	-4.5757	4.74638e-06	0.000128487
Gypc	280.002	-1.21475	0.265566	-4.57419	4.78069e-06	0.000129163
Pimreg	652.233	-1.25748	0.275256	-4.56839	4.91478e-06	0.000132526
Gm8615	684.176	-0.633494	0.138834	-4.56295	5.04404e-06	0.000135747
Fn3k	617.375	-1.05853	0.232037	-4.56191	5.06913e-06	0.000136156
Arhgap11a	2231.81	-0.795492	0.174405	-4.56118	5.08671e-06	0.000136363
Epha2	251.715	1.16232	0.255172	4.55503	5.23771e-06	0.000140139
Zdbf2	50.6432	-2.87514	0.631293	-4.55437	5.25431e-06	0.000140311
Gucy1a1	4341.93	-1.4786	0.324702	-4.55371	5.27076e-06	0.000140479
Mylk3	445.896	-0.947989	0.208222	-4.55277	5.29435e-06	0.000140836
Gpc2	4242.91	-0.381128	0.0839564	-4.53959	5.63628e-06	0.000149643
Ldlrad3	9507.06	-0.541604	0.119345	-4.53812	5.67588e-06	0.000150405
Tlcd1	9774.34	0.401125	0.0884402	4.53555	5.74526e-06	0.000151641
Ube2h	24590	-0.333901	0.0736219	-4.53534	5.75099e-06	0.000151641
Zfp982	143.418	-1.0895	0.240233	-4.53518	5.75557e-06	0.000151641
Tmeff1	1430.99	-0.577142	0.12727	-4.53478	5.76645e-06	0.000151641
Anxa4	526.77	-0.91723	0.202442	-4.53082	5.87551e-06	0.000154215
9630001P10Rik	148.008	-1.53845	0.340096	-4.52358	6.08029e-06	0.000159287
Omg	4527.28	-0.911165	0.201459	-4.52283	6.10197e-06	0.000159553
Galnt16	1474.99	0.529152	0.117068	4.52005	6.18241e-06	0.000161351
Eef1d	12077	0.272307	0.0603127	4.51492	6.33411e-06	0.000164995
Dmrtb1	987.717	-1.63939	0.363137	-4.51452	6.34597e-06	0.000164995
Smarca1	1994.24	-0.922286	0.204325	-4.51381	6.36734e-06	0.00016524
Akap5	1219.83	-0.816629	0.181007	-4.51159	6.43429e-06	0.000166664
Amph	7269.58	-0.586247	0.130001	-4.50957	6.49594e-06	0.000167934
Hotairm1	281.389	1.288	0.285639	4.50919	6.50766e-06	0.000167934
Rhbdd1	3497.14	0.274194	0.0608547	4.50572	6.61495e-06	0.000170384
Smc4	3520.62	-0.348447	0.0774827	-4.49709	6.88907e-06	0.000177115
Spry1	15652.8	1.20859	0.269373	4.48667	7.23464e-06	0.000185653
Sec24d	5318.44	0.335362	0.0747862	4.48428	7.31622e-06	0.000187398
Rptor	10527.7	0.304762	0.0680022	4.48165	7.40681e-06	0.000189368
Satb2	506.593	-0.86147	0.192424	-4.47694	7.5722e-06	0.000193238
Immp1l	1862.96	0.33683	0.0753453	4.47049	7.80404e-06	0.000198787
Sez6l	65748.5	-0.617648	0.13856	-4.45764	8.2867e-06	0.000210693
Igsf10	1324.89	-0.655934	0.147295	-4.4532	8.46013e-06	0.000214707
Fam104a	7812.33	0.238681	0.0537071	4.44412	8.82507e-06	0.000223558
Rpl5	6171.23	0.502832	0.113218	4.44126	8.94345e-06	0.000226141
Ift20	3306.85	0.318449	0.071761	4.43763	9.09539e-06	0.000229563
Rpgrip1l	1615.91	-0.384198	0.0866491	-4.43395	9.25216e-06	0.000233094
Fam20a	8982.37	0.881633	0.198891	4.43274	9.3043e-06	0.00023398
G2e3	1969.9	-0.373503	0.0843218	-4.42949	9.4455e-06	0.000237099
Arhgap10	1016.66	-0.651487	0.147258	-4.4241	9.68439e-06	0.000242636
Kif14	225.675	-1.5389	0.347875	-4.42373	9.7012e-06	0.000242636
Mafb	1611.5	-0.419177	0.0947819	-4.42254	9.75471e-06	0.000243403
Rtcb	12468.6	0.284682	0.0643768	4.42213	9.77321e-06	0.000243403
Plin2	2817.79	-0.601162	0.135952	-4.42188	9.78478e-06	0.000243403
Epha5	20655.7	-0.357477	0.0808825	-4.41971	9.88356e-06	0.000245418
Thbs3	1172.83	-0.453389	0.102598	-4.41909	9.91189e-06	0.000245637
Itsn1	14291.1	-0.289768	0.065577	-4.41874	9.92796e-06	0.000245637
Tom1l1	7203.33	0.39687	0.0898317	4.41793	9.9651e-06	0.000246115
Syndig1	59.3793	-1.80688	0.409038	-4.41738	9.99058e-06	0.000246304
Myh10	10183.5	-0.301891	0.0683815	-4.41481	1.01101e-05	0.000248805
Tekt5	129.966	-1.38854	0.314602	-4.41365	1.01643e-05	0.000249694
Cecr2	1165.44	-0.695821	0.157689	-4.41262	1.02126e-05	0.000250436
Prodh	577.608	-1.67689	0.380746	-4.40422	1.06166e-05	0.00025988
P2rx3	156.986	1.06046	0.240853	4.40292	1.06804e-05	0.000260979
Slitrk6	554.141	-0.937817	0.21311	-4.40062	1.07944e-05	0.000262862
Mbtd1	6678.09	-0.266352	0.0605264	-4.40059	1.07955e-05	0.000262862
Nlgn2	15603.2	-0.248027	0.0564605	-4.39293	1.11833e-05	0.000271825
Kirrel3	7542.81	0.700957	0.159636	4.39095	1.12854e-05	0.000273445
Pif1	265.899	-1.52936	0.348305	-4.39087	1.12896e-05	0.000273445
Cd200	2330.82	-0.771852	0.175846	-4.38936	1.13684e-05	0.000274873
Eno3	527.788	-0.615395	0.140266	-4.38733	1.14748e-05	0.00027696
Mid1ip1	35038.3	0.322516	0.0735848	4.38292	1.17101e-05	0.000282145
Hip1	27074.8	0.230722	0.0526671	4.38076	1.18265e-05	0.000284453
Aph1b	5264.19	-0.27409	0.0625846	-4.37951	1.18945e-05	0.000285593
Gpr176	133.966	-1.45884	0.333721	-4.37144	1.23427e-05	0.000295839
Tmsb4x	103773	-0.807068	0.18475	-4.36843	1.25143e-05	0.000299433
Agtrap	5108.64	-0.389469	0.0891942	-4.36653	1.26234e-05	0.000301521
Cdca2	376.557	-1.46214	0.335133	-4.36286	1.28375e-05	0.000306104
Ano8	9932.45	-0.239307	0.0548657	-4.36168	1.29068e-05	0.000307227
Mars1	8189.52	0.361269	0.0828374	4.36119	1.29358e-05	0.000307387
F3	9896.88	0.418676	0.0961986	4.3522	1.34776e-05	0.000319711
Slc25a27	933.117	-0.944242	0.217037	-4.35061	1.35761e-05	0.000321494
Pacsin1	336.439	-1.22472	0.281722	-4.34726	1.3785e-05	0.000325884
Tmem254a	6591.74	3.62512	0.834626	4.3434	1.40292e-05	0.00033109
Tifa	1637.23	-0.708939	0.163251	-4.34263	1.40786e-05	0.000331689
Ifngr2	2711.51	-0.492657	0.113488	-4.34104	1.41808e-05	0.000333525
Zfp608	5786.07	-0.520684	0.120069	-4.33654	1.44745e-05	0.000339856
Ophn1	2888.82	-0.3855	0.0889176	-4.33547	1.45447e-05	0.000340923
Rragd	6117.45	-0.767671	0.17729	-4.33003	1.49086e-05	0.000348862
Gria2	39745.6	-0.461024	0.106497	-4.329	1.49791e-05	0.000349918
Amz2	8573.02	0.228821	0.0528758	4.32752	1.50795e-05	0.000351667
Arhgap23	966.166	-0.844361	0.195278	-4.32388	1.53307e-05	0.000356925
Polm	983.426	-0.636813	0.147354	-4.32167	1.54854e-05	0.000359918
Cdca8	752.348	-1.32708	0.307328	-4.31811	1.5737e-05	0.000365152
Bmp2k	2096.33	-0.61286	0.14196	-4.31714	1.58063e-05	0.000366145
Ypel1	1596.14	-0.514684	0.119461	-4.30838	1.64456e-05	0.000380315
Tmc6	1375.95	0.543537	0.126173	4.30787	1.64837e-05	0.000380559
Vamp8	166.37	-1.29451	0.30056	-4.307	1.65483e-05	0.000381412
Cars	4591.78	0.44622	0.103749	4.30095	1.70065e-05	0.000390722
Arc	90.3554	1.79184	0.416617	4.30092	1.70088e-05	0.000390722
Pacc1	2962.32	-0.504793	0.117462	-4.29748	1.72748e-05	0.000396173
Colgalt2	8380.62	-0.661688	0.154015	-4.29625	1.73713e-05	0.000397725
Cbx6	23589.7	-0.246869	0.0575225	-4.2917	1.77312e-05	0.000405292
Ddit4	20025.7	-0.664953	0.154999	-4.29004	1.78641e-05	0.000407451
Snn	31796.7	-0.513695	0.119748	-4.28978	1.78847e-05	0.000407451
Nr2f2	956.036	-0.690241	0.16114	-4.2835	1.8398e-05	0.000418455
Psma6	17388.3	0.382271	0.0892588	4.28272	1.8462e-05	0.000418673
Abca13	100.649	-1.78606	0.417046	-4.28265	1.84682e-05	0.000418673
Neurl1b	657.236	-1.38851	0.324408	-4.28014	1.86775e-05	0.000422725
Exoc3l4	372.673	-0.807017	0.188804	-4.27438	1.91674e-05	0.000433101
C1qtnf12	232.81	-0.853036	0.199706	-4.27145	1.94205e-05	0.000438104
Hmmr	674.875	-1.61159	0.377416	-4.27005	1.95426e-05	0.000440138
Isl2	237.351	1.04191	0.244037	4.26947	1.95941e-05	0.000440306
Abhd17b	8563.04	-0.383524	0.0898343	-4.26924	1.96138e-05	0.000440306
Sema6c	2394.49	-0.510627	0.11978	-4.26303	2.0167e-05	0.00045199
Mrps28	1686.4	0.606534	0.14233	4.26147	2.03084e-05	0.000454421
Pdlim1	93.2956	-1.50692	0.353678	-4.2607	2.03783e-05	0.000455248
Ankrd44	350.771	-0.655585	0.153963	-4.25808	2.06191e-05	0.000459883
Wdr6	43098.3	-0.433207	0.101794	-4.25571	2.08382e-05	0.000464021
Fndc1	3808.21	0.245439	0.0576996	4.25374	2.1023e-05	0.000467382
Septin5	7173.73	0.293855	0.0692894	4.24098	2.22545e-05	0.000493963
Pcdha7	82.7255	-2.89189	0.682066	-4.2399	2.23619e-05	0.000495552
Zfp667	716.794	-0.533348	0.125818	-4.23904	2.2448e-05	0.000496663
Slc25a25	6652.57	0.728564	0.171992	4.23604	2.27497e-05	0.000502532
Mrps35	2869.2	0.325657	0.0769139	4.23404	2.29528e-05	0.000506209
Ppm1e	7835.55	-0.311488	0.0735799	-4.23333	2.30257e-05	0.000507005
Zfp951	366.723	0.83967	0.198382	4.23259	2.3102e-05	0.000507875
Ccdc162	188.079	-1.30288	0.307974	-4.23048	2.33197e-05	0.000511847
Ttk	362.724	-1.21038	0.286266	-4.22815	2.35619e-05	0.000516343
Tnfrsf12a	3307.27	0.933516	0.220873	4.22648	2.37379e-05	0.000519374
Ap1s2	1452.15	-0.447335	0.105905	-4.22391	2.40095e-05	0.000524487
Tab2	13143	-0.373884	0.088611	-4.21938	2.44971e-05	0.000534293
2310011J03Rik	6130.93	0.380323	0.0901929	4.21677	2.4783e-05	0.000539675
Kctd12b	3460.63	-0.628082	0.149014	-4.21491	2.49874e-05	0.000542958
Map10	88.2708	-1.69704	0.402649	-4.21469	2.50124e-05	0.000542958
Dyrk1b	2472.44	-0.429891	0.102096	-4.21067	2.54614e-05	0.000551837
Asxl1	5940.93	-0.249667	0.0593334	-4.20786	2.57802e-05	0.000557806
Sardh	13677.8	0.403034	0.0957887	4.20753	2.58176e-05	0.000557806
Nxph1	4689.57	0.48363	0.11497	4.20656	2.59282e-05	0.000559073
Edil3	1724.45	-0.542288	0.128922	-4.20631	2.59573e-05	0.000559073
Cmip	8900.91	0.436537	0.103906	4.20128	2.65413e-05	0.000570763
Bmerb1	1823.99	-0.781248	0.185989	-4.20051	2.66314e-05	0.000571809
Ndufs3	13049.4	0.28687	0.0683382	4.1978	2.69521e-05	0.000577796
Aurka	567.302	-1.16112	0.276758	-4.19542	2.72372e-05	0.000582021
Timp3	21756.5	0.525873	0.125349	4.19526	2.72558e-05	0.000582021
Ipo7	13806.9	0.254325	0.0606243	4.1951	2.72756e-05	0.000582021
Mob3b	119.254	-1.43021	0.341217	-4.1915	2.77121e-05	0.000590421
Ddx21	6616.95	0.498859	0.119044	4.19055	2.78276e-05	0.000591969
Brinp2	23395.8	-0.659209	0.157368	-4.18896	2.80234e-05	0.000595217
Ppm1l	5652.69	-0.538876	0.128767	-4.1849	2.85295e-05	0.000605036
Stk40	5397.78	0.403656	0.0967062	4.17405	2.99237e-05	0.000632899
Sec22b	8856.68	0.259718	0.0622235	4.17395	2.99358e-05	0.000632899
Akirin1	9621.54	0.313915	0.0752143	4.17361	2.99809e-05	0.000632899
Ildr2	1463.26	1.09363	0.26219	4.17113	3.03093e-05	0.000638855
Trnp1	1222.72	-0.914489	0.219317	-4.16972	3.04976e-05	0.000641844
Nol12	2483.73	0.384286	0.0921903	4.1684	3.06746e-05	0.000644587
Reep2	4737.36	-0.773482	0.185617	-4.16708	3.08523e-05	0.000647335
Zbtb42	237.962	-0.875586	0.210511	-4.15933	3.19176e-05	0.000668671
2610001J05Rik	5753.35	-0.247268	0.0594892	-4.15653	3.23122e-05	0.000675913
Gm12532	62.743	-1.87036	0.450034	-4.15605	3.2379e-05	0.000676285
B2m	8900.06	-0.338444	0.0814879	-4.1533	3.27718e-05	0.000683455
Sys1	6884.53	0.341439	0.0822368	4.1519	3.29733e-05	0.00068662
Clybl	4157.19	0.378795	0.0912544	4.15098	3.31051e-05	0.000688326
Mybbp1a	7699.05	0.352244	0.0850034	4.14388	3.41478e-05	0.000708938
Zfp57	164.523	-1.6441	0.396827	-4.14311	3.42634e-05	0.000709227
Nsmce4a	2910.03	-0.269416	0.0650276	-4.1431	3.42644e-05	0.000709227
Clic3	105.194	-1.0371	0.250348	-4.14261	3.43377e-05	0.000709681
Fbxo7	1773.97	0.391271	0.0944946	4.14067	3.46288e-05	0.000714627
Cdkn2a	13009.3	-0.32605	0.0788194	-4.13668	3.5237e-05	0.000726092
Tmem179	564.371	1.00341	0.242724	4.13398	3.56534e-05	0.000732384
Dll1	3663.43	-0.662877	0.160361	-4.13366	3.57026e-05	0.000732384
Tspoap1	244.224	-1.29295	0.31281	-4.13335	3.57516e-05	0.000732384
Plpp4	4065.12	0.720535	0.174329	4.13319	3.57766e-05	0.000732384
Nptx2	145.685	1.33991	0.3242	4.13299	3.58076e-05	0.000732384
Tspan17	1423.19	-0.84979	0.205928	-4.12663	3.68117e-05	0.000751809
Sirt1	1578.35	-0.368061	0.0892126	-4.12566	3.69673e-05	0.000753871
Tmem159	96.0709	-1.78102	0.431821	-4.12444	3.71633e-05	0.00075675
Icosl	226.524	-1.68093	0.407676	-4.12321	3.73622e-05	0.00075968
Sgo2a	448.686	-1.38886	0.337077	-4.12031	3.78365e-05	0.000768192
Emc4	6383.25	0.298036	0.0723444	4.11969	3.79389e-05	0.000769139
Rapgef5	2582.26	-1.11669	0.271262	-4.11664	3.8444e-05	0.000778238
Usp51	822.476	0.737694	0.179299	4.11433	3.88311e-05	0.000784922
Grm1	220.372	-1.20152	0.29206	-4.11395	3.88952e-05	0.000785069
Ccnb2	469.109	-1.36689	0.33268	-4.10873	3.97844e-05	0.000801205
Tars	5914.52	0.31717	0.0772004	4.1084	3.98412e-05	0.000801205
Pir	43.1037	-1.64647	0.400773	-4.10824	3.98687e-05	0.000801205
Ccdc85b	5476.08	0.287267	0.0699435	4.10713	4.00599e-05	0.000803875
Alms1	1133.81	-0.416301	0.101502	-4.10141	4.10639e-05	0.000822828
Dok6	5120.04	-0.654373	0.159613	-4.09974	4.13609e-05	0.000827577
Klf15	1812.61	-0.758942	0.185184	-4.09831	4.16171e-05	0.000831498
Fsd1l	627.681	-0.955066	0.233189	-4.09567	4.20949e-05	0.00083983
Adra1a	722.358	-0.597841	0.146178	-4.08981	4.31727e-05	0.00086009
Grm5	22577.1	0.361876	0.0886462	4.08225	4.46021e-05	0.000887286
Mxd4	13263.6	-0.348819	0.085459	-4.08171	4.47055e-05	0.000888064
Pam	12508.9	-0.220707	0.0541142	-4.07854	4.53197e-05	0.000898971
Pkp4	8795.51	-0.676223	0.165876	-4.07667	4.56849e-05	0.000904915
Rbms2	8004.29	-0.225145	0.0552632	-4.07404	4.6204e-05	0.000913886
Opcml	2205.66	-0.594038	0.145843	-4.07315	4.63825e-05	0.000916104
Amer2	24194.1	0.410897	0.100974	4.06931	4.71521e-05	0.000929975
Nedd4l	3654.14	-0.434694	0.10686	-4.06789	4.74399e-05	0.000934316
Tmem184b	9879.81	0.4088	0.100543	4.0659	4.78467e-05	0.000940985
Klf3	8118.22	0.525459	0.12951	4.05729	4.96445e-05	0.000974953
Gpr137b-ps	7712.56	-0.507289	0.125086	-4.05553	5.0021e-05	0.000980553
Pfkp	2719.52	-0.829875	0.204647	-4.05515	5.01027e-05	0.000980553
Kri1	1403.15	0.347856	0.0857854	4.05496	5.01427e-05	0.000980553
Fgfr1op	1416.66	-0.604949	0.149231	-4.05377	5.03992e-05	0.000984175
Sdk2	1606.6	0.449394	0.110943	4.05069	5.10665e-05	0.000995798
Pak1ip1	3673.72	0.326496	0.0806282	4.0494	5.13495e-05	0.000999903
Nr2c2ap	3748.64	0.861964	0.212895	4.04878	5.14864e-05	0.00100116
Rnase1	89.9478	-1.59519	0.394179	-4.04686	5.19084e-05	0.00100666
Birc5	455	-1.27279	0.314515	-4.04683	5.19154e-05	0.00100666
Wsb1	6490.05	-0.453061	0.111983	-4.04582	5.21406e-05	0.00100961
Scpep1	12198.4	-0.358163	0.0885413	-4.04516	5.22884e-05	0.00101106
P2rx7	3553.63	0.737217	0.182377	4.04227	5.2937e-05	0.00102217
Insyn2a	626.849	-1.15112	0.284851	-4.04113	5.31932e-05	0.00102547
Flvcr2	133.058	-1.29255	0.31987	-4.04085	5.32568e-05	0.00102547
Etl4	277.274	-0.797617	0.197639	-4.03572	5.44342e-05	0.00104597
Rcn3	463.431	-0.683194	0.169294	-4.03556	5.44731e-05	0.00104597
Adgrg1	212529	0.630591	0.156293	4.03468	5.4677e-05	0.00104843
Cntnap1	396.916	-1.13408	0.281189	-4.03315	5.50343e-05	0.00105382
Nlrx1	3507.56	0.305057	0.0757038	4.02961	5.58683e-05	0.00106831
Ifrd1	4093.14	0.369339	0.0916687	4.02906	5.60008e-05	0.00106936
Cep128	496.844	-0.771539	0.191614	-4.02652	5.66079e-05	0.00107866
Chd5	775.538	0.692318	0.171946	4.02637	5.66441e-05	0.00107866
Zscan21	4229.35	-0.285373	0.0708911	-4.02552	5.68503e-05	0.0010811
Fgfrl1	11873	0.659382	0.16397	4.02135	5.7865e-05	0.00109888
Eprs	18629.3	0.301905	0.0751389	4.01796	5.87049e-05	0.0011133
Gprasp1	7831.78	-0.297804	0.0741545	-4.016	5.91953e-05	0.00111971
Rfx5	4463.88	-0.420741	0.104773	-4.01575	5.92562e-05	0.00111971
Tmem100	5658.93	0.536086	0.1335	4.01563	5.92865e-05	0.00111971
Ptpra	67018.7	-0.252801	0.0629639	-4.01501	5.94435e-05	0.00112114
Cox6b2	943.712	-0.964651	0.240336	-4.01375	5.97613e-05	0.0011256
Dgka	1366.11	-0.409568	0.102187	-4.00803	6.12273e-05	0.00115164
Gbp7	533.165	0.682202	0.170254	4.00697	6.1503e-05	0.00115525
Twsg1	9913.76	-0.327798	0.0818774	-4.00353	6.24049e-05	0.0011706
Kcna6	13848.2	-0.510493	0.127573	-4.00157	6.29241e-05	0.00117752
Map1a	12144.4	-0.53064	0.132611	-4.00149	6.29445e-05	0.00117752
Timm22	4765.86	0.238431	0.0596108	3.99979	6.33977e-05	0.0011844
Pdhb	19828.3	0.282668	0.0706828	3.99911	6.35801e-05	0.0011862
Mgst1	10614.5	-0.452014	0.113038	-3.99876	6.3674e-05	0.00118635
Cxcl12	44.6631	-2.04302	0.511037	-3.99779	6.3938e-05	0.00118966
Ccdc136	2957.94	-0.642978	0.160978	-3.9942	6.49126e-05	0.00120617
Cntn2	101.431	-1.66463	0.416884	-3.99303	6.52339e-05	0.00121051
Gm42517	1828.19	0.390451	0.0978591	3.98993	6.60915e-05	0.00122478
Kcnn2	5328.68	-1.95121	0.489223	-3.98839	6.65224e-05	0.00123111
Rgcc	2947.83	0.511974	0.128398	3.98741	6.67977e-05	0.00123455
Rnf208	445.765	-0.722019	0.181222	-3.98417	6.77154e-05	0.00124984
Pcdhb9	749.875	0.626886	0.157412	3.98244	6.821e-05	0.00125729
Vwa7	62.0506	-1.5294	0.38411	-3.98168	6.84296e-05	0.00125965
Nsl1	259.694	-1.13705	0.285595	-3.98135	6.8524e-05	0.00125971
Ip6k3	99.7763	-1.34095	0.336893	-3.98034	6.8816e-05	0.00126309
Arrdc1	418.744	-0.55563	0.139609	-3.9799	6.89442e-05	0.00126309
Zfp46	7655.57	-0.355591	0.0893497	-3.97977	6.89822e-05	0.00126309
Igfbp7	358.766	-0.937717	0.235668	-3.97897	6.92144e-05	0.00126566
Cipc	8948.42	0.295553	0.0742934	3.97818	6.94444e-05	0.00126819
Dapk2	105.263	-1.18797	0.298665	-3.9776	6.96142e-05	0.00126961
Snx10	3447.38	-0.413708	0.104041	-3.97639	6.99708e-05	0.00127443
Eif3b	21393.5	0.267269	0.067247	3.97444	7.05441e-05	0.00128318
Faap20	2681.37	0.408099	0.102711	3.97328	7.0889e-05	0.00128775
Prrt2	1068.32	-0.877887	0.220995	-3.97242	7.11455e-05	0.00129072
Dock11	1022.22	-0.495381	0.124755	-3.97081	7.16276e-05	0.00129776
Gprin2	79.7069	-1.42375	0.358587	-3.97046	7.17343e-05	0.00129799
Noc2l	5646.16	0.470216	0.118483	3.96863	7.22861e-05	0.00130626
Tagln	849.747	-0.640547	0.161459	-3.96724	7.27104e-05	0.00131221
Setbp1	714.189	0.949774	0.239687	3.96256	7.41489e-05	0.00133582
Ypel4	251.194	-0.882381	0.222691	-3.96236	7.42122e-05	0.00133582
H1f0	11659.4	-0.295475	0.0746459	-3.95835	7.54685e-05	0.00135666
Gas2l3	446.799	-1.03324	0.261052	-3.95799	7.5583e-05	0.00135696
Arx	601.243	-0.614347	0.155279	-3.95642	7.6081e-05	0.00136412
Mrps14	3814.06	0.307096	0.0776293	3.95592	7.62394e-05	0.0013642
Lypd6	998.819	-0.942457	0.238248	-3.95579	7.62831e-05	0.0013642
Nuf2	836.76	-1.27546	0.322589	-3.95383	7.69109e-05	0.00137365
Folr1	62.4744	-3.35405	0.848683	-3.95207	7.74777e-05	0.00138039
Gtpbp4	2968.74	0.365137	0.0923942	3.95195	7.75158e-05	0.00138039
Ndufaf4	3260.3	0.391253	0.099008	3.95173	7.75879e-05	0.00138039
Rab3d	894.069	-0.858301	0.217299	-3.94986	7.81957e-05	0.00138941
Carmil3	2172.94	-0.465979	0.118123	-3.94487	7.98421e-05	0.00141684
Eml5	872.054	-0.670075	0.16989	-3.94418	8.00747e-05	0.0014186
Ddx58	2104.29	-0.379946	0.0963363	-3.94396	8.01468e-05	0.0014186
Gstt3	113.776	-1.23901	0.314271	-3.94249	8.06415e-05	0.00142553
4931428F04Rik	1133.47	-0.746854	0.189539	-3.94036	8.136e-05	0.00143639
Dbn1	13197.5	-0.484114	0.123116	-3.93218	8.41799e-05	0.00148189
Cpvl	290.191	0.830964	0.211329	3.93209	8.42115e-05	0.00148189
Mrpl40	3156.33	0.368601	0.0937451	3.93195	8.42591e-05	0.00148189
Rpp40	101.853	1.09344	0.278197	3.93045	8.47864e-05	0.00148926
Sort1	17292.8	-0.342839	0.0872456	-3.92958	8.50927e-05	0.00149274
St6gal2	345.992	-1.88914	0.481007	-3.92746	8.58486e-05	0.00150409
Slc22a23	17351.2	0.384413	0.097899	3.92662	8.61465e-05	0.00150452
Etfa	23757.4	0.357491	0.0910472	3.92643	8.6215e-05	0.00150452
Amd1	5470.11	-0.472504	0.120344	-3.92629	8.62646e-05	0.00150452
Tlr4	709.102	0.827356	0.210729	3.92617	8.63089e-05	0.00150452
Ppp1r1a	4498.33	-0.467984	0.119288	-3.92315	8.73985e-05	0.00152159
2410131K14Rik	3202.89	0.351312	0.0896276	3.91969	8.86646e-05	0.00154169
Dcaf7	31159.9	-0.217683	0.0555522	-3.91852	8.90928e-05	0.00154719
Mex3b	2224.57	-0.433262	0.110656	-3.91538	9.02601e-05	0.00156549
Nde1	8365.45	-0.321913	0.0822439	-3.91413	9.07315e-05	0.00157169
Zfp467	2610.1	-0.427659	0.109374	-3.91006	9.22715e-05	0.00159637
Trmt10c	1327.07	0.353094	0.090386	3.90652	9.36362e-05	0.00161795
Gars	9232.44	0.45998	0.117811	3.90441	9.44568e-05	0.00163009
Sema3a	5287.5	-0.546594	0.140057	-3.90266	9.51411e-05	0.00163985
Kif23	429.803	-1.37124	0.351515	-3.90093	9.5822e-05	0.00164947
Casp6	1710.49	-0.35975	0.092232	-3.90049	9.59983e-05	0.00164947
Zfp184	350.914	-0.566473	0.145237	-3.90034	9.60577e-05	0.00164947
Lgalsl	14167.6	0.615338	0.157828	3.8988	9.66712e-05	0.00165794
3110070M22Rik	357.095	1.27935	0.328376	3.89598	9.78039e-05	0.00167529
Epb41l2	9061.99	-0.308955	0.0793335	-3.89438	9.84504e-05	0.00168427
B3galnt1	655.988	-0.625763	0.160772	-3.89223	9.93279e-05	0.00169718
Mrto4	2560.53	0.383722	0.0988128	3.88332	0.000103039	0.00175842
Hoga1	288.182	-0.746269	0.192312	-3.88052	0.000104235	0.00177663
Rin2	6402.79	-0.586335	0.151236	-3.87695	0.000105773	0.00180062
Cdc25b	4023.64	-0.545153	0.140665	-3.87555	0.000106386	0.00180883
St6gal1	3685.72	-0.936471	0.241679	-3.87486	0.000106687	0.00181166
Npr2	5115.66	-0.393439	0.101544	-3.87456	0.000106815	0.00181166
Abce1	9191.44	0.380741	0.0982798	3.87406	0.000107038	0.00181322
Sync	93.1718	-1.45152	0.374795	-3.87285	0.000107571	0.00182
4933431E20Rik	11160.5	-0.286688	0.0741136	-3.86822	0.000109633	0.00185262
Prkar1a	55600.9	0.185849	0.0480833	3.86514	0.000111026	0.00187246
Fam189b	1343.98	-0.620785	0.160616	-3.86502	0.000111078	0.00187246
Clic1	8744.75	-0.348999	0.0903439	-3.86301	0.000111999	0.00188567
Ankrd13b	3963.28	-0.414672	0.107424	-3.86016	0.000113313	0.00190499
Ctns	4468.77	-0.477701	0.123759	-3.85993	0.000113422	0.00190499
Usb1	1619.55	0.313649	0.0812716	3.85927	0.000113727	0.0019078
Ppp1r16b	769.372	0.950125	0.246481	3.85476	0.000115844	0.00194095
Atic	5595.4	0.359043	0.0931723	3.85354	0.000116423	0.00194829
Gnpda1	4993.55	-0.507656	0.131761	-3.85286	0.000116748	0.00195
Serpinb6a	2011.64	-0.387742	0.100641	-3.85273	0.000116808	0.00195
Ufsp1	411.545	0.581032	0.150826	3.85234	0.000116996	0.00195078
Nifk	2462.38	0.374938	0.0973614	3.85099	0.000117641	0.00195917
Rac3	898.885	-0.607697	0.157884	-3.84901	0.000118595	0.00197181
Zfp575	138.434	-1.06447	0.276569	-3.84883	0.000118686	0.00197181
Gm14827	81.4202	-1.34295	0.348956	-3.84849	0.000118849	0.00197215
Pou6f1	8064.22	-0.336557	0.0875051	-3.84615	0.000119991	0.0019887
Pcyt1b	4426.08	0.793034	0.206473	3.84085	0.000122608	0.00202964
Gabbr2	1299.68	0.46167	0.120243	3.83947	0.0001233	0.00203684
Atxn7l2	1699.39	-0.435325	0.113384	-3.8394	0.000123338	0.00203684
Ykt6	23575.9	0.332037	0.0865077	3.83824	0.000123921	0.00204299
Mis18bp1	341.83	-1.315	0.342622	-3.83804	0.000124022	0.00204299
Pxmp4	2518.27	-0.446503	0.116344	-3.83778	0.000124154	0.00204299
Ybx2	95.989	-1.1976	0.312098	-3.83726	0.000124416	0.00204487
Acox2	420.823	1.44316	0.376221	3.83593	0.000125088	0.00205141
Zfp260	6459.56	-0.264454	0.0689421	-3.83589	0.000125112	0.00205141
Mepce	7579.38	-0.256679	0.0669641	-3.83309	0.000126545	0.00207246
Pde4d	2355.36	-0.297545	0.0776928	-3.82976	0.000128268	0.00209819
Ncapg	358.794	-1.25944	0.329046	-3.82755	0.000129424	0.00211459
Gapvd1	11800.5	0.189422	0.0495025	3.8265	0.000129977	0.00212111
Irx5	1193.7	0.678739	0.177476	3.82441	0.000131088	0.00213672
Tmem223	4925.55	-0.369313	0.0965804	-3.82389	0.000131362	0.0021382
Tenm3	5502.62	-1.03354	0.270301	-3.82365	0.000131489	0.0021382
Nat8	77.6707	-1.88427	0.492881	-3.82297	0.000131854	0.00214162
Anxa7	4103.61	-0.457571	0.119726	-3.82183	0.000132465	0.00214902
Col1a1	127.109	1.5956	0.417682	3.82014	0.000133375	0.00216125
Fabp5	39827.2	-0.486862	0.127461	-3.8197	0.000133613	0.00216256
Kank3	687.098	-0.456404	0.119511	-3.81893	0.000134032	0.00216681
Carns1	275.91	-0.670891	0.175766	-3.81696	0.000135106	0.0021816
Fzd1	9664.98	0.656538	0.172026	3.81651	0.000135353	0.00218305
Stc1	237.106	-1.05322	0.276143	-3.81403	0.000136719	0.0022025
Depdc1a	174.952	-1.29005	0.33834	-3.81287	0.00013736	0.00221025
C030006K11Rik	2578.41	0.311831	0.0817903	3.81257	0.000137528	0.00221038
Ugdh	5228.23	0.295251	0.077471	3.81112	0.000138339	0.00222083
Grin2d	189.579	-0.944443	0.248251	-3.80438	0.000142158	0.00227948
Polr1a	1943.29	0.469714	0.123524	3.80261	0.000143181	0.00229323
Spag1	1079.42	-0.63645	0.167552	-3.79851	0.000145568	0.00232875
Ift57	3504.2	0.232642	0.0612852	3.79606	0.000147013	0.00234915
Stk36	1509.18	-0.559422	0.147408	-3.79505	0.000147614	0.00235602
Nol10	1611.65	0.43664	0.115203	3.79019	0.00015053	0.00239846
Hist1h2bq	158.314	-1.51096	0.398665	-3.79004	0.000150621	0.00239846
Cdh22	38649.8	0.880673	0.232458	3.78853	0.000151543	0.00241037
Klc3	101.347	-1.32401	0.349742	-3.78567	0.000153296	0.00243545
Ano4	293.841	-1.07577	0.284202	-3.78523	0.000153566	0.00243693
Rnf144b	720.861	-0.613744	0.162253	-3.78263	0.000155182	0.00245975
Gas7	2076.86	-0.884704	0.234045	-3.78007	0.000156785	0.00248231
Reps2	647.725	-0.801196	0.212055	-3.77825	0.000157934	0.00249763
Bmf	2027.78	-0.667757	0.176801	-3.77688	0.000158806	0.00250855
Syt1	196.641	-1.81546	0.48079	-3.77599	0.000159376	0.00251469
Pcdhga2	5414.96	-0.667637	0.176876	-3.77462	0.000160253	0.00252361
Paxx	1814.29	-0.521641	0.1382	-3.77453	0.000160308	0.00252361
Noxo1	598.525	-0.471569	0.125005	-3.77239	0.00016169	0.0025401
Endod1	9709.68	-0.314562	0.0833908	-3.77215	0.000161848	0.0025401
Timm23	3532.19	0.409643	0.108599	3.77206	0.000161907	0.0025401
Trafd1	7610.82	-0.303067	0.0803869	-3.7701	0.000163183	0.00255721
Cenpi	373.248	-0.9868	0.261793	-3.7694	0.000163643	0.00255963
Shq1	430.196	0.692524	0.183728	3.7693	0.000163708	0.00255963
Tcea3	699.754	-0.853022	0.226403	-3.76772	0.000164742	0.00257289
Rusc1	471.162	-0.640844	0.170156	-3.76622	0.000165736	0.00258548
Dnajc3	19150	0.392263	0.104183	3.76512	0.00016647	0.002594
C1qtnf4	257.613	-0.901251	0.239505	-3.76298	0.000167899	0.00261332
Zcchc2	4471.85	-0.24176	0.0642543	-3.76255	0.000168188	0.00261487
Wnt7a	1700.41	-0.654054	0.173934	-3.76035	0.000169677	0.00263505
Pxdn	3161.48	-0.417921	0.111155	-3.75981	0.000170041	0.0026364
Camk2d	7693.13	-0.240859	0.0640641	-3.75966	0.000170146	0.0026364
A730020M07Rik	292.965	1.12555	0.299483	3.75832	0.00017106	0.00264759
Kif18a	511.362	-0.782272	0.208193	-3.75744	0.00017166	0.00265391
Plpp6	2613.04	-0.52452	0.139728	-3.75386	0.000174129	0.00268857
Clip2	57917.7	0.554935	0.147847	3.75344	0.000174423	0.00268857
Ptgds	3640.02	-0.813105	0.216634	-3.75335	0.000174486	0.00268857
Kcnk2	4451.82	-0.848741	0.226209	-3.75202	0.000175416	0.00269988
Dner	83058	-0.442284	0.117936	-3.75019	0.000176702	0.00271111
Mrpl46	2218.07	0.296785	0.0791431	3.74998	0.000176847	0.00271111
Wdr77	4589.02	0.300728	0.080195	3.74996	0.000176864	0.00271111
Nnat	46152.2	-0.520709	0.138861	-3.74986	0.000176931	0.00271111
Wdr90	1054.6	-0.362733	0.0967448	-3.74938	0.000177271	0.00271331
Kcnma1	6489.68	0.715546	0.190951	3.74727	0.000178769	0.00273321
C130071C03Rik	5576.89	-0.43247	0.115541	-3.743	0.000181837	0.00277704
Tbc1d4	3443.23	-0.389271	0.104025	-3.74208	0.000182503	0.00278413
Chrna5	130.164	-1.13242	0.302798	-3.73987	0.000184116	0.00280507
Cited2	8508.13	-0.65303	0.174626	-3.73958	0.000184325	0.00280507
Bri3	4463.19	-0.341591	0.0913501	-3.73937	0.000184485	0.00280507
Has2	46.5514	-1.77761	0.475781	-3.73618	0.000186834	0.00283766
Vwa1	5406.63	-0.650623	0.174222	-3.73444	0.000188136	0.00285429
Fbn2	928.736	0.791	0.211952	3.73198	0.000189983	0.00287916
Cux2	1857.88	0.737458	0.19767	3.73075	0.00019091	0.00289002
Arhgap24	835.276	0.54538	0.146301	3.72779	0.000193165	0.00292096
Kif15	390.854	-1.17549	0.315396	-3.72702	0.000193757	0.0029267
2810006K23Rik	2792	0.555529	0.149078	3.72643	0.000194213	0.00292932
Nckap5l	4461.6	-0.282115	0.0757102	-3.72624	0.000194356	0.00292932
Amot	10933.5	-0.421921	0.113242	-3.72582	0.000194682	0.00292932
Gatb	2322.69	0.351363	0.094308	3.72569	0.000194779	0.00292932
Cp	2745.36	-0.421123	0.11306	-3.72479	0.000195479	0.00293666
Zfp455	193.294	-0.847042	0.227661	-3.72062	0.000198733	0.0029823
Cdo1	842.765	-0.482509	0.129709	-3.71993	0.000199275	0.00298718
Kif18b	395.044	-1.3586	0.365627	-3.7158	0.000202561	0.00303085
Gabarapl1	32303.5	-0.502483	0.135232	-3.71572	0.000202627	0.00303085
Adprhl2	3841.33	0.272679	0.0734231	3.7138	0.000204171	0.00305063
Psd	3699.49	0.42147	0.113528	3.71249	0.000205233	0.00306093
Atp1a1	48804.9	0.843333	0.227167	3.7124	0.000205304	0.00306093
Mir100hg	1384.6	-0.605944	0.16326	-3.71152	0.000206016	0.00306824
Ifit3	658.448	-0.715002	0.192715	-3.71015	0.000207139	0.00308164
Lpar2	219.685	-1.03421	0.278786	-3.70969	0.000207513	0.00308388
Borcs8	9165.56	0.292776	0.0789326	3.70919	0.000207919	0.0030866
Fras1	2024	-0.71942	0.194009	-3.70817	0.000208761	0.00309576
Marchf3	1325.77	0.557176	0.15035	3.70585	0.00021068	0.00312086
Epx	77.2145	1.91428	0.516661	3.7051	0.000211311	0.00312685
Bace2	4752.82	-0.616173	0.166351	-3.70404	0.000212191	0.00313652
Igsf8	17528.4	0.538339	0.145362	3.70345	0.000212689	0.00314052
Tox	1384.62	-0.660487	0.178452	-3.7012	0.000214584	0.00316512
Plat	45371.1	-0.394753	0.106667	-3.70079	0.000214929	0.00316682
Gspt1	28561.5	0.283279	0.07657	3.69961	0.000215928	0.00317676
Calcoco1	12303.7	-0.491182	0.132771	-3.69945	0.000216064	0.00317676
Plekha7	1168.04	-0.573109	0.154931	-3.69911	0.000216356	0.00317767
Map3k12	4022.46	-0.290771	0.078633	-3.69783	0.000217452	0.00319038
Ppp2ca	63490.2	-0.226223	0.0611836	-3.69745	0.000217775	0.00319172
Cybrd1	866.068	-1.15142	0.311606	-3.69512	0.000219782	0.00321772
Noa1	2612.23	0.326286	0.0884227	3.69007	0.00022419	0.00327878
Nkd2	119.704	2.33457	0.632967	3.6883	0.000225757	0.0032982
Ppp2r5a	15020.6	0.204504	0.0554534	3.68785	0.000226158	0.00330057
Ftl1	94404.7	-0.357819	0.0970377	-3.68742	0.000226542	0.00330269
Cxcr4	527.678	-1.18687	0.322033	-3.68555	0.000228208	0.00332346
Lgr4	3240.47	0.238017	0.0646096	3.68393	0.000229661	0.00333855
Sox21	11874	-0.594889	0.161485	-3.68386	0.000229728	0.00333855
Rps6ka6	1658.27	-0.36213	0.0983129	-3.68345	0.000230101	0.00334046
Dixdc1	1243.67	-0.350241	0.0950946	-3.68308	0.000230432	0.00334175
Wdr36	3437.62	0.379276	0.103046	3.68064	0.000232649	0.0033681
Igfbp3	319858	0.521	0.141555	3.68054	0.000232737	0.0033681
Fbxl14	3103.24	0.338296	0.0919242	3.68016	0.000233087	0.00336963
Hira	9630.38	0.312919	0.0850442	3.67948	0.000233709	0.00337509
Cntn4	412.796	-0.585968	0.159308	-3.67821	0.000234874	0.00338837
Slc6a17	267.795	-1.47524	0.401373	-3.67548	0.000237402	0.00342127
Ckap5	22074.6	-0.382311	0.10403	-3.67502	0.000237829	0.00342384
Fam122b	685.637	-0.623218	0.16966	-3.67333	0.000239413	0.00344263
Ttyh3	97107.1	0.375855	0.102327	3.67309	0.000239632	0.00344263
Kif21a	3486.1	-0.499702	0.136184	-3.66932	0.000243201	0.00349026
Aff3	188.565	-1.12153	0.305751	-3.66813	0.000244328	0.0035028
Gdf11	13813.7	-0.502246	0.137114	-3.66298	0.0002493	0.00357037
Amigo2	512.478	-0.509688	0.139184	-3.66197	0.000250287	0.00358079
Rsf1	7982.6	-0.224892	0.0614469	-3.65995	0.000252268	0.0036054
Pnrc2	15160	-0.352397	0.0963012	-3.65932	0.000252881	0.00361042
Slc6a9	18792.9	0.452805	0.123767	3.65854	0.000253653	0.00361515
Ppil1	3896.7	0.350418	0.0957828	3.65846	0.000253736	0.00361515
Polr2c	1623.9	0.417806	0.114235	3.65742	0.00025477	0.00362614
Timp2	14974.9	-0.440096	0.120345	-3.65694	0.000255246	0.00362771
Gbp3	315.838	0.663368	0.181408	3.65678	0.000255406	0.00362771
Pmm2	2739.62	0.287161	0.0786321	3.65195	0.000260253	0.00369276
Tmem131l	3201.74	-0.476478	0.130497	-3.65127	0.00026095	0.00369884
Scml4	102.593	1.22311	0.335217	3.64872	0.000263551	0.00373188
Dscaml1	394.041	-1.16568	0.319626	-3.64702	0.000265303	0.00375162
Gabrb2	151.549	-1.43272	0.392867	-3.64684	0.000265488	0.00375162
Plaat3	6693.12	-0.677849	0.185914	-3.64604	0.000266314	0.00375944
Zmym6	5354.95	-0.3204	0.087996	-3.64108	0.0002715	0.00382873
Arhgap29	3436.07	-0.375495	0.103136	-3.64077	0.000271828	0.00382945
[truncated: 1,227 more rows]

## Sheet: 10D
	baseMean	log2FoldChange	lfcSE	stat	pvalue	padj
[truncated: 490 more rows]

[truncated: 2 more sheets: 10E, 10F]
